# Supplementary material for: Nickel(II) carbonyl, ammonia, and aceto­nitrile complexes supported by a pyridine dipyrrolide pincer ligand
Source: Acta Crystallogr E Crystallogr Commun. 2020 Oct 9;76(Pt 11):1741–7. doi: 10.1107/S2056989020013341 (PMC7643235; doi:10.1107/S2056989020013341)
Supplement: Supplementary file 1 [file e-76-01741-sup1.cif]

##############################################################################
#                                                                            #
# This CIF contains the data in a paper accepted for publication in          #
# Acta Crystallographica Section E. It conforms to the requirements of       #
# Notes for Authors for Acta Crystallographica Section E, and has been       #
# peer reviewed under the auspices of the IUCr Commission on Journals.       #
#                                                                            #
# Full details of the Crystallographic Information File format               #
# are given in the paper "The Crystallographic Information File (CIF):       #
# a New Standard Archive File for Crystallography" by S. R. Hall, F. H.      #
# Allen and I. D. Brown [Acta Cryst. (1991), A47, 655-685].                  #
#                                                                            #
# The current version of the core CIF dictionary is obtainable from          #
# ftp://ftp.iucr.org/pub/cif_core.dic.                                       #
#                                                                            #
# Software is freely available for graphical display of the structure(s)     #
# in this CIF. For information consult the CIF software page                 #
# http://www.iucr.org/resources/cif/software.                                #
#                                                                            #
# This file may be used for bona fide research purposes within the           #
# scientific community so long as proper attribution is given to the journal # 
# article from which it was obtained.                                        #
#                                                                            #
##############################################################################
data_pyrr2PyH2
_audit_creation_method
;
Olex2 1.2
(compiled 2018.05.29 svn.r3508 for OlexSys, GUI svn.r5506)
;
_journal_data_validation_number     ?
_journal_date_recd_electronic     2020-09-27
_journal_date_accepted     2020-10-05
_journal_name_full     'Acta Crystallographica, Section E'
_journal_year     2020
_journal_volume     76
_journal_issue     11
_journal_page_first     1741
_journal_page_last     1747
_journal_paper_category     GM
_journal_paper_doi     10.1107/S2056989020013341
_journal_coeditor_code     ZL2799
_publ_contact_author_name
;
Rasika Dias
;
_publ_contact_author_address
;
Department of Chemistry and Biochemistry
The University of Texas at Arlington
Arlington, Texas 76019, USA
;
_publ_contact_author_email     'dias@uta.edu'
_publ_contact_author_fax     '817-272-3808'
_publ_contact_author_phone     '817-272-3813'
_publ_section_title
;
Nickel(II) carbonyl, ammonia, and acetonitrile complexes supported by a pyridine
dipyrrolide pincer ligand
;
_publ_section_title_footnote     .
loop_
    _publ_author_name
    _publ_author_footnote
    _publ_author_address
    'Dias, H. V. Rasika' .
;
Department of Chemistry and Biochemistry
The University of Texas at Arlington
Arlington, Texas 76019, USA
;
    'Pramanik, Abhijit' .
;
Department of Chemistry and Biochemistry
The University of Texas at Arlington
Arlington, Texas 76019, USA
;
_publ_section_synopsis
;\
The synthesis, isolation and crystal structures of nickel(II) carbonyl,
acetonitrile and ammonia complexes supported by a dianionic, pyridine
dipyrrolide pincer ligand [pyrr~2~py]^2-^, namely,
carbonyl[2,2'-(pyridine-2,6-diyl)bis(3,5-di-<i>p</i>-tolylpyrrolido-\
\k<i>N</i>)]nickel(II), [Ni(C~41~H~33~N~3~)(CO)],
ammine[2,2'-(pyridine-2,6-diyl)bis(3,5-di-<i>p</i>-tolylpyrrolido-\k<i>N</i>)\
]nickel(II), [Ni(C~41~H~33~N~3~)(NH~3~)], and
(acetonitrile-\k<i>N</i>)[2,2'-(pyridine-2,6-diyl)bis(3,5-di-<i>p</i>-\
tolylpyrrolido-\k<i>N</i>)]nickel(II), [Ni(C~41~H~33~N~3~)(CH~3~CN)], as well
as the free ligand 2,6-bis(3,5-di-<i>p</i>-tolylpyrrol-2-yl)pyridine,
C~41~H~35~N~3~ or [pyrr~2~py]H~2~ are reported.
;
_chemical_name_systematic
;
2,6-Bis[3,5-bis(4-methylphenyl)pyrrol-2-yl]pyridine
;
_chemical_name_common
;
2,6-Bis(3,5-di-<i>p</i>-tolylpyrrol-2-yl)pyridine
;
_chemical_formula_moiety     'C41 H35 N3'
_chemical_formula_sum     'C41 H35 N3'
_chemical_formula_iupac     'C41 H35 N3'
_chemical_formula_weight     569.72
_chemical_melting_point     ?
_space_group_crystal_system     monoclinic
_space_group_name_H-M_alt     'P 1 21/c 1'
_space_group_name_Hall     '-P 2ybc'
loop_
    _space_group_symop_operation_xyz
    'x, y, z'
    '-x, y+1/2, -z+1/2'
    '-x, -y, -z'
    'x, -y-1/2, z-1/2'
_cell_length_a     14.8940(15)
_cell_length_b     35.155(4)
_cell_length_c     5.9513(6)
_cell_angle_alpha     90
_cell_angle_beta     100.987(2)
_cell_angle_gamma     90
_cell_volume     3059.0(5)
_cell_formula_units_Z     4
_cell_measurement_reflns_used     6014
_cell_measurement_theta_min     3.02
_cell_measurement_theta_max     28.04
_cell_measurement_temperature     100(2)
_exptl_crystal_description     'plates'
_exptl_crystal_colour     yellow
_exptl_crystal_size_max     0.276
_exptl_crystal_size_mid     0.184
_exptl_crystal_size_min     0.118
_exptl_crystal_density_diffrn     1.237
_exptl_crystal_density_meas     ?
_exptl_crystal_density_method     ?
_exptl_crystal_F_000     1208
_exptl_absorpt_coefficient_mu     0.072
_exptl_absorpt_correction_type     multi-scan
_exptl_absorpt_process_details
;
(SADABS; Bruker, 2016)
;
_exptl_absorpt_correction_T_min     0.3408
_exptl_absorpt_correction_T_max     0.4311
_diffrn_ambient_temperature     100.0
_diffrn_source     'sealed tube'
_diffrn_radiation_type     MoK\a
_diffrn_radiation_wavelength     0.71073
_diffrn_radiation_monochromator     curved-graphite
_diffrn_measurement_device_type
                               'Bruker D8 Quest with a Photon 100 CMOS detector'
_diffrn_measurement_method     '\f and \w scans'
_diffrn_detector_area_resol_mean     8
_diffrn_reflns_number     31843
_diffrn_reflns_av_R_equivalents     0.0755
_diffrn_reflns_av_unetI/netI     0.0619
_diffrn_reflns_theta_min     2.846
_diffrn_reflns_theta_max     28.383
_diffrn_reflns_theta_full     25.242
_diffrn_measured_fraction_theta_max     0.997
_diffrn_measured_fraction_theta_full     0.998
_diffrn_reflns_limit_h_min     -19
_diffrn_reflns_limit_h_max     19
_diffrn_reflns_limit_k_min     -46
_diffrn_reflns_limit_k_max     46
_diffrn_reflns_limit_l_min     -7
_diffrn_reflns_limit_l_max     7
_diffrn_standards_number     0
_refine_special_details     ?
_reflns_number_total     7596
_reflns_number_gt     5005
_reflns_threshold_expression     'I > 2\s(I)'
_refine_ls_structure_factor_coef     Fsqd
_refine_ls_matrix_type     full
_refine_ls_R_factor_all     0.1194
_refine_ls_R_factor_gt     0.0759
_refine_ls_wR_factor_gt     0.1635
_refine_ls_wR_factor_ref     0.1817
_refine_ls_goodness_of_fit_ref     1.064
_refine_ls_restrained_S_all     1.064
_refine_ls_number_reflns     7596
_refine_ls_number_parameters     409
_refine_ls_number_restraints     0
_refine_ls_hydrogen_treatment     mixed
_refine_ls_weighting_scheme     calc
_refine_ls_weighting_details
              'w=1/[\s^2^(Fo^2^)+(0.0644P)^2^+2.7619P] where P=(Fo^2^+2Fc^2^)/3'
_atom_sites_solution_hydrogens     mixed
_atom_sites_solution_primary     dual
_atom_sites_solution_secondary     difmap
_refine_ls_shift/su_max     0.000
_refine_ls_shift/su_mean     0.000
_refine_diff_density_max     0.401
_refine_diff_density_min     -0.254
_refine_ls_extinction_method     none
_refine_ls_extinction_coef     .
loop_
    _atom_type_symbol
    _atom_type_description
    _atom_type_scat_dispersion_real
    _atom_type_scat_dispersion_imag
    _atom_type_scat_source
    'C' 'C' 0.0033 0.0016
                         'International Tables Vol C Tables 4.2.6.8 and 6.1.1.4'
    'H' 'H' 0.0000 0.0000
                         'International Tables Vol C Tables 4.2.6.8 and 6.1.1.4'
    'N' 'N' 0.0061 0.0033
                         'International Tables Vol C Tables 4.2.6.8 and 6.1.1.4'
_computing_data_collection
;
APEX3 (Bruker, 2016)
;
_computing_cell_refinement
;
SAINT (Bruker, 2016)
;
_computing_data_reduction
;
SAINT Bruker, 2016)
;
_computing_structure_solution
;
ShelXT (Sheldrick, 2015b)
;
_computing_structure_refinement
;
ShelXL (Sheldrick, 2015a)
;
_computing_molecular_graphics
;
<i>OLEX2</i> (Dolomanov <i>et al.</i>,  2009)
;
_computing_publication_material
;
<i>OLEX2</i> (Dolomanov <i>et al.</i>,  2009)
;
loop_
    _atom_site_type_symbol
    _atom_site_label
    _atom_site_fract_x
    _atom_site_fract_y
    _atom_site_fract_z
    _atom_site_U_iso_or_equiv
    _atom_site_adp_type
    _atom_site_calc_flag
    _atom_site_occupancy
    _atom_site_disorder_assembly
    _atom_site_disorder_group
    N N1 0.31778(13) 0.41078(6) 0.3752(4) 0.0269(5) Uani d 1 . .
    H H1 0.3085(17) 0.3918(8) 0.284(5) 0.023(7) Uiso d 1 . .
    N N2 0.15143(12) 0.38454(5) 0.2069(3) 0.0220(4) Uani d 1 . .
    N N3 0.15725(13) 0.34057(6) -0.1524(3) 0.0218(4) Uani d 1 . .
    H H3 0.201(2) 0.3567(8) -0.090(5) 0.035(8) Uiso d 1 . .
    C C1 0.39793(16) 0.42861(7) 0.4672(4) 0.0284(6) Uani d 1 . .
    C C2 0.37801(16) 0.45430(8) 0.6255(5) 0.0309(6) Uani d 1 . .
    H H2 0.420528 0.470845 0.716611 0.037 Uiso calc 1 . .
    C C3 0.28267(16) 0.45185(7) 0.6295(4) 0.0268(5) Uani d 1 . .
    C C4 0.24695(15) 0.42390(7) 0.4728(4) 0.0239(5) Uani d 1 . .
    C C5 0.48235(16) 0.41980(7) 0.3826(5) 0.0298(6) Uani d 1 . .
    C C6 0.47946(18) 0.40299(9) 0.1714(5) 0.0411(7) Uani d 1 . .
    H H6 0.421944 0.397431 0.077399 0.049 Uiso calc 1 . .
    C C7 0.55943(19) 0.39409(9) 0.0944(6) 0.0422(7) Uani d 1 . .
    H H7 0.555510 0.382415 -0.051101 0.051 Uiso calc 1 . .
    C C8 0.64462(17) 0.40191(8) 0.2254(5) 0.0339(6) Uani d 1 . .
    C C9 0.64744(19) 0.41900(10) 0.4340(6) 0.0486(8) Uani d 1 . .
    H H9 0.705182 0.424893 0.525887 0.058 Uiso calc 1 . .
    C C10 0.56826(18) 0.42799(9) 0.5151(6) 0.0456(8) Uani d 1 . .
    H H10 0.572601 0.439699 0.660598 0.055 Uiso calc 1 . .
    C C11 0.73140(18) 0.39198(9) 0.1421(6) 0.0419(7) Uani d 1 . .
    H H11A 0.778705 0.410843 0.199197 0.063 Uiso calc 1 . .
    H H11B 0.719407 0.391943 -0.025612 0.063 Uiso calc 1 . .
    H H11C 0.752380 0.366705 0.198732 0.063 Uiso calc 1 . .
    C C12 0.23419(16) 0.47692(7) 0.7652(4) 0.0257(5) Uani d 1 . .
    C C13 0.27181(17) 0.48578(7) 0.9915(4) 0.0304(6) Uani d 1 . .
    H H13 0.329417 0.475331 1.059455 0.036 Uiso calc 1 . .
    C C14 0.22680(19) 0.50962(8) 1.1203(5) 0.0327(6) Uani d 1 . .
    H H14 0.253710 0.514926 1.274969 0.039 Uiso calc 1 . .
    C C15 0.14287(18) 0.52581(7) 1.0254(5) 0.0299(6) Uani d 1 . .
    C C16 0.10546(17) 0.51734(7) 0.7991(5) 0.0286(6) Uani d 1 . .
    H H16 0.048060 0.528006 0.731306 0.034 Uiso calc 1 . .
    C C17 0.15026(16) 0.49357(7) 0.6694(5) 0.0265(5) Uani d 1 . .
    H H17 0.123589 0.488589 0.514138 0.032 Uiso calc 1 . .
    C C18 0.0944(2) 0.55256(8) 1.1610(5) 0.0396(7) Uani d 1 . .
    H H18A 0.106102 0.578898 1.120927 0.059 Uiso calc 1 . .
    H H18B 0.117200 0.548580 1.324950 0.059 Uiso calc 1 . .
    H H18C 0.028499 0.547566 1.125210 0.059 Uiso calc 1 . .
    C C19 0.15686(15) 0.40612(7) 0.3944(4) 0.0226(5) Uani d 1 . .
    C C20 0.08401(16) 0.40989(7) 0.5100(4) 0.0247(5) Uani d 1 . .
    H H20 0.090314 0.424150 0.647765 0.030 Uiso calc 1 . .
    C C21 0.00241(16) 0.39217(7) 0.4173(4) 0.0250(5) Uani d 1 . .
    H H21 -0.048992 0.394936 0.489085 0.030 Uiso calc 1 . .
    C C22 -0.00481(16) 0.37054(7) 0.2219(4) 0.0245(5) Uani d 1 . .
    H H22 -0.061207 0.358902 0.155506 0.029 Uiso calc 1 . .
    C C23 0.07227(15) 0.36606(6) 0.1232(4) 0.0205(5) Uani d 1 . .
    C C24 0.07687(15) 0.34119(7) -0.0706(4) 0.0215(5) Uani d 1 . .
    C C25 0.01808(15) 0.31582(7) -0.2046(4) 0.0217(5) Uani d 1 . .
    C C26 0.06570(15) 0.30020(7) -0.3677(4) 0.0235(5) Uani d 1 . .
    H H26 0.042322 0.281964 -0.481713 0.028 Uiso calc 1 . .
    C C27 0.15233(15) 0.31619(7) -0.3319(4) 0.0219(5) Uani d 1 . .
    C C28 -0.07829(15) 0.30748(7) -0.1857(4) 0.0220(5) Uani d 1 . .
    C C29 -0.09980(16) 0.28944(7) 0.0044(4) 0.0258(5) Uani d 1 . .
    H H29 -0.051897 0.280648 0.121771 0.031 Uiso calc 1 . .
    C C30 -0.18999(17) 0.28401(7) 0.0264(4) 0.0279(5) Uani d 1 . .
    H H30 -0.202766 0.271797 0.159191 0.033 Uiso calc 1 . .
    C C31 -0.26155(16) 0.29607(7) -0.1417(5) 0.0279(6) Uani d 1 . .
    C C32 -0.24067(16) 0.31310(7) -0.3364(5) 0.0300(6) Uani d 1 . .
    H H32 -0.288788 0.321051 -0.455786 0.036 Uiso calc 1 . .
    C C33 -0.15012(16) 0.31866(7) -0.3587(4) 0.0264(5) Uani d 1 . .
    H H33 -0.137268 0.330214 -0.493386 0.032 Uiso calc 1 . .
    C C34 -0.35951(18) 0.29081(9) -0.1141(6) 0.0425(7) Uani d 1 . .
    H H34A -0.376282 0.311221 -0.017785 0.064 Uiso calc 1 . .
    H H34B -0.365963 0.266169 -0.041886 0.064 Uiso calc 1 . .
    H H34C -0.399856 0.291641 -0.264779 0.064 Uiso calc 1 . .
    C C35 0.23013(15) 0.31055(7) -0.4467(4) 0.0224(5) Uani d 1 . .
    C C36 0.21959(17) 0.29117(7) -0.6546(4) 0.0258(5) Uani d 1 . .
    H H36 0.161229 0.281478 -0.722971 0.031 Uiso calc 1 . .
    C C37 0.29340(17) 0.28587(7) -0.7625(4) 0.0274(5) Uani d 1 . .
    H H37 0.284801 0.272442 -0.903541 0.033 Uiso calc 1 . .
    C C38 0.38005(16) 0.29991(7) -0.6680(4) 0.0287(6) Uani d 1 . .
    C C39 0.39012(16) 0.31946(8) -0.4625(5) 0.0321(6) Uani d 1 . .
    H H39 0.448292 0.329511 -0.395562 0.039 Uiso calc 1 . .
    C C40 0.31675(16) 0.32462(8) -0.3528(5) 0.0295(6) Uani d 1 . .
    H H40 0.325632 0.337963 -0.211463 0.035 Uiso calc 1 . .
    C C41 0.46052(19) 0.29329(9) -0.7846(5) 0.0396(7) Uani d 1 . .
    H H41A 0.505142 0.313831 -0.744108 0.059 Uiso calc 1 . .
    H H41B 0.439234 0.292851 -0.950850 0.059 Uiso calc 1 . .
    H H41C 0.489307 0.268885 -0.734267 0.059 Uiso calc 1 . .
loop_
    _atom_site_aniso_label
    _atom_site_aniso_U_11
    _atom_site_aniso_U_22
    _atom_site_aniso_U_33
    _atom_site_aniso_U_12
    _atom_site_aniso_U_13
    _atom_site_aniso_U_23
    N1 0.0196(10) 0.0316(12) 0.0297(12) 0.0012(8) 0.0049(8) -0.0087(10)
    N2 0.0167(9) 0.0257(10) 0.0240(11) 0.0030(8) 0.0051(8) 0.0003(8)
    N3 0.0155(9) 0.0277(11) 0.0224(10) 0.0006(8) 0.0041(8) -0.0005(8)
    C1 0.0197(12) 0.0332(14) 0.0315(14) 0.0017(10) 0.0025(10) -0.0049(11)
    C2 0.0203(12) 0.0380(14) 0.0322(14) 0.0016(10) -0.0007(10) -0.0084(12)
    C3 0.0214(11) 0.0311(13) 0.0270(13) 0.0054(10) 0.0023(10) -0.0012(11)
    C4 0.0199(11) 0.0271(12) 0.0254(13) 0.0047(9) 0.0061(9) 0.0001(10)
    C5 0.0203(12) 0.0307(14) 0.0385(15) 0.0021(10) 0.0062(11) -0.0067(12)
    C6 0.0221(13) 0.0505(18) 0.0509(19) -0.0024(12) 0.0074(12) -0.0149(15)
    C7 0.0290(14) 0.0495(18) 0.0504(19) -0.0028(12) 0.0130(13) -0.0179(15)
    C8 0.0218(12) 0.0321(14) 0.0497(18) 0.0006(10) 0.0117(12) -0.0001(13)
    C9 0.0199(13) 0.060(2) 0.063(2) -0.0009(13) 0.0015(13) -0.0137(17)
    C10 0.0257(14) 0.060(2) 0.0500(19) -0.0005(13) 0.0037(13) -0.0205(16)
    C11 0.0251(14) 0.0444(17) 0.060(2) -0.0001(12) 0.0179(13) 0.0017(15)
    C12 0.0230(12) 0.0261(13) 0.0282(13) 0.0019(9) 0.0056(10) -0.0037(10)
    C13 0.0276(13) 0.0338(14) 0.0286(14) 0.0050(10) 0.0023(11) -0.0023(11)
    C14 0.0402(15) 0.0322(14) 0.0260(14) 0.0027(11) 0.0071(11) -0.0039(11)
    C15 0.0355(14) 0.0259(13) 0.0317(14) 0.0020(10) 0.0147(11) 0.0011(11)
    C16 0.0247(12) 0.0254(13) 0.0367(15) 0.0031(10) 0.0087(11) 0.0009(11)
    C17 0.0225(12) 0.0258(13) 0.0309(14) -0.0005(9) 0.0042(10) -0.0027(10)
    C18 0.0478(17) 0.0346(15) 0.0415(17) 0.0094(13) 0.0212(14) -0.0009(13)
    C19 0.0213(11) 0.0215(12) 0.0253(13) 0.0028(9) 0.0052(9) 0.0015(10)
    C20 0.0257(12) 0.0241(12) 0.0263(13) 0.0033(9) 0.0098(10) -0.0005(10)
    C21 0.0226(12) 0.0227(12) 0.0333(14) 0.0036(9) 0.0141(10) 0.0010(10)
    C22 0.0201(11) 0.0255(12) 0.0294(13) 0.0007(9) 0.0084(10) 0.0020(10)
    C23 0.0184(11) 0.0225(11) 0.0213(12) 0.0020(9) 0.0054(9) 0.0039(9)
    C24 0.0171(10) 0.0271(12) 0.0212(12) 0.0026(9) 0.0061(9) 0.0018(10)
    C25 0.0185(11) 0.0248(12) 0.0216(12) 0.0003(9) 0.0032(9) 0.0028(10)
    C26 0.0203(11) 0.0276(13) 0.0222(12) 0.0000(9) 0.0027(9) 0.0013(10)
    C27 0.0176(11) 0.0266(12) 0.0211(12) 0.0023(9) 0.0029(9) 0.0024(10)
    C28 0.0191(11) 0.0225(12) 0.0248(12) -0.0005(9) 0.0053(9) -0.0024(9)
    C29 0.0228(12) 0.0309(13) 0.0234(13) -0.0007(10) 0.0037(10) 0.0013(10)
    C30 0.0306(13) 0.0297(13) 0.0259(13) -0.0060(10) 0.0120(11) -0.0011(10)
    C31 0.0202(12) 0.0278(13) 0.0381(15) -0.0033(9) 0.0114(10) -0.0069(11)
    C32 0.0201(12) 0.0331(14) 0.0360(15) 0.0014(10) 0.0034(10) 0.0022(11)
    C33 0.0202(11) 0.0322(13) 0.0276(13) -0.0003(10) 0.0071(10) 0.0039(11)
    C34 0.0243(14) 0.0534(18) 0.0538(19) -0.0074(12) 0.0179(13) -0.0046(15)
    C35 0.0195(11) 0.0249(12) 0.0231(12) 0.0058(9) 0.0048(9) 0.0038(10)
    C36 0.0242(12) 0.0270(13) 0.0258(13) 0.0018(9) 0.0035(10) 0.0027(10)
    C37 0.0302(13) 0.0299(13) 0.0234(13) 0.0052(10) 0.0082(10) -0.0003(10)
    C38 0.0221(12) 0.0351(14) 0.0311(14) 0.0080(10) 0.0110(10) 0.0046(11)
    C39 0.0160(11) 0.0453(16) 0.0359(15) 0.0023(10) 0.0071(10) -0.0037(12)
    C40 0.0222(12) 0.0386(15) 0.0282(14) 0.0013(10) 0.0058(10) -0.0058(11)
    C41 0.0289(14) 0.0569(19) 0.0368(16) 0.0090(13) 0.0158(12) 0.0023(14)
_geom_special_details
;
 All esds (except the esd in the dihedral angle between two l.s. planes)
 are estimated using the full covariance matrix.  The cell esds are taken
 into account individually in the estimation of esds in distances, angles
 and torsion angles; correlations between esds in cell parameters are only
 used when they are defined by crystal symmetry.  An approximate (isotropic)
 treatment of cell esds is used for estimating esds involving l.s. planes.
;
loop_
    _geom_bond_atom_site_label_1
    _geom_bond_atom_site_label_2
    _geom_bond_site_symmetry_2
    _geom_bond_distance
    _geom_bond_publ_flag
    N1 H1 . 0.86(3) ?
    N1 C1 . 1.367(3) ?
    N1 C4 . 1.377(3) ?
    N2 C19 . 1.339(3) ?
    N2 C23 . 1.355(3) ?
    N3 H3 . 0.89(3) ?
    N3 C24 . 1.376(3) ?
    N3 C27 . 1.360(3) ?
    C1 C2 . 1.378(4) ?
    C1 C5 . 1.474(3) ?
    C2 H2 . 0.9500 ?
    C2 C3 . 1.427(3) ?
    C3 C4 . 1.389(3) ?
    C3 C12 . 1.474(3) ?
    C4 C19 . 1.473(3) ?
    C5 C6 . 1.382(4) ?
    C5 C10 . 1.399(4) ?
    C6 H6 . 0.9500 ?
    C6 C7 . 1.391(4) ?
    C7 H7 . 0.9500 ?
    C7 C8 . 1.384(4) ?
    C8 C9 . 1.372(4) ?
    C8 C11 . 1.511(4) ?
    C9 H9 . 0.9500 ?
    C9 C10 . 1.393(4) ?
    C10 H10 . 0.9500 ?
    C11 H11A . 0.9800 ?
    C11 H11B . 0.9800 ?
    C11 H11C . 0.9800 ?
    C12 C13 . 1.392(4) ?
    C12 C17 . 1.400(3) ?
    C13 H13 . 0.9500 ?
    C13 C14 . 1.391(4) ?
    C14 H14 . 0.9500 ?
    C14 C15 . 1.391(4) ?
    C15 C16 . 1.388(4) ?
    C15 C18 . 1.510(4) ?
    C16 H16 . 0.9500 ?
    C16 C17 . 1.391(3) ?
    C17 H17 . 0.9500 ?
    C18 H18A . 0.9800 ?
    C18 H18B . 0.9800 ?
    C18 H18C . 0.9800 ?
    C19 C20 . 1.398(3) ?
    C20 H20 . 0.9500 ?
    C20 C21 . 1.384(3) ?
    C21 H21 . 0.9500 ?
    C21 C22 . 1.377(3) ?
    C22 H22 . 0.9500 ?
    C22 C23 . 1.394(3) ?
    C23 C24 . 1.460(3) ?
    C24 C25 . 1.390(3) ?
    C25 C26 . 1.417(3) ?
    C25 C28 . 1.490(3) ?
    C26 H26 . 0.9500 ?
    C26 C27 . 1.386(3) ?
    C27 C35 . 1.466(3) ?
    C28 C29 . 1.387(3) ?
    C28 C33 . 1.393(3) ?
    C29 H29 . 0.9500 ?
    C29 C30 . 1.387(3) ?
    C30 H30 . 0.9500 ?
    C30 C31 . 1.382(4) ?
    C31 C32 . 1.391(4) ?
    C31 C34 . 1.510(3) ?
    C32 H32 . 0.9500 ?
    C32 C33 . 1.394(3) ?
    C33 H33 . 0.9500 ?
    C34 H34A . 0.9800 ?
    C34 H34B . 0.9800 ?
    C34 H34C . 0.9800 ?
    C35 C36 . 1.395(3) ?
    C35 C40 . 1.395(3) ?
    C36 H36 . 0.9500 ?
    C36 C37 . 1.388(3) ?
    C37 H37 . 0.9500 ?
    C37 C38 . 1.396(4) ?
    C38 C39 . 1.386(4) ?
    C38 C41 . 1.513(3) ?
    C39 H39 . 0.9500 ?
    C39 C40 . 1.388(3) ?
    C40 H40 . 0.9500 ?
    C41 H41A . 0.9800 ?
    C41 H41B . 0.9800 ?
    C41 H41C . 0.9800 ?
loop_
    _geom_angle_atom_site_label_1
    _geom_angle_atom_site_label_2
    _geom_angle_atom_site_label_3
    _geom_angle_site_symmetry_1
    _geom_angle_site_symmetry_3
    _geom_angle
    _geom_angle_publ_flag
    C1 N1 H1 . . 129.5(17) ?
    C1 N1 C4 . . 111.0(2) ?
    C4 N1 H1 . . 119.0(17) ?
    C19 N2 C23 . . 119.21(19) ?
    C24 N3 H3 . . 117.5(18) ?
    C27 N3 H3 . . 130.8(18) ?
    C27 N3 C24 . . 111.56(19) ?
    N1 C1 C2 . . 106.8(2) ?
    N1 C1 C5 . . 120.2(2) ?
    C2 C1 C5 . . 132.9(2) ?
    C1 C2 H2 . . 125.8 ?
    C1 C2 C3 . . 108.5(2) ?
    C3 C2 H2 . . 125.8 ?
    C2 C3 C12 . . 124.5(2) ?
    C4 C3 C2 . . 106.6(2) ?
    C4 C3 C12 . . 128.7(2) ?
    N1 C4 C3 . . 107.1(2) ?
    N1 C4 C19 . . 116.7(2) ?
    C3 C4 C19 . . 136.2(2) ?
    C6 C5 C1 . . 121.3(2) ?
    C6 C5 C10 . . 117.9(2) ?
    C10 C5 C1 . . 120.8(2) ?
    C5 C6 H6 . . 119.5 ?
    C5 C6 C7 . . 121.0(3) ?
    C7 C6 H6 . . 119.5 ?
    C6 C7 H7 . . 119.3 ?
    C8 C7 C6 . . 121.3(3) ?
    C8 C7 H7 . . 119.3 ?
    C7 C8 C11 . . 121.3(3) ?
    C9 C8 C7 . . 117.6(2) ?
    C9 C8 C11 . . 121.2(3) ?
    C8 C9 H9 . . 119.0 ?
    C8 C9 C10 . . 122.0(3) ?
    C10 C9 H9 . . 119.0 ?
    C5 C10 H10 . . 119.9 ?
    C9 C10 C5 . . 120.1(3) ?
    C9 C10 H10 . . 119.9 ?
    C8 C11 H11A . . 109.5 ?
    C8 C11 H11B . . 109.5 ?
    C8 C11 H11C . . 109.5 ?
    H11A C11 H11B . . 109.5 ?
    H11A C11 H11C . . 109.5 ?
    H11B C11 H11C . . 109.5 ?
    C13 C12 C3 . . 121.0(2) ?
    C13 C12 C17 . . 117.7(2) ?
    C17 C12 C3 . . 121.3(2) ?
    C12 C13 H13 . . 119.3 ?
    C14 C13 C12 . . 121.4(2) ?
    C14 C13 H13 . . 119.3 ?
    C13 C14 H14 . . 119.6 ?
    C13 C14 C15 . . 120.9(3) ?
    C15 C14 H14 . . 119.6 ?
    C14 C15 C18 . . 121.4(3) ?
    C16 C15 C14 . . 118.0(2) ?
    C16 C15 C18 . . 120.5(2) ?
    C15 C16 H16 . . 119.3 ?
    C15 C16 C17 . . 121.4(2) ?
    C17 C16 H16 . . 119.3 ?
    C12 C17 H17 . . 119.6 ?
    C16 C17 C12 . . 120.7(2) ?
    C16 C17 H17 . . 119.6 ?
    C15 C18 H18A . . 109.5 ?
    C15 C18 H18B . . 109.5 ?
    C15 C18 H18C . . 109.5 ?
    H18A C18 H18B . . 109.5 ?
    H18A C18 H18C . . 109.5 ?
    H18B C18 H18C . . 109.5 ?
    N2 C19 C4 . . 114.3(2) ?
    N2 C19 C20 . . 122.3(2) ?
    C20 C19 C4 . . 123.3(2) ?
    C19 C20 H20 . . 121.1 ?
    C21 C20 C19 . . 117.8(2) ?
    C21 C20 H20 . . 121.1 ?
    C20 C21 H21 . . 119.8 ?
    C22 C21 C20 . . 120.5(2) ?
    C22 C21 H21 . . 119.8 ?
    C21 C22 H22 . . 120.7 ?
    C21 C22 C23 . . 118.7(2) ?
    C23 C22 H22 . . 120.7 ?
    N2 C23 C22 . . 121.3(2) ?
    N2 C23 C24 . . 114.15(19) ?
    C22 C23 C24 . . 124.5(2) ?
    N3 C24 C23 . . 117.7(2) ?
    N3 C24 C25 . . 106.4(2) ?
    C25 C24 C23 . . 135.9(2) ?
    C24 C25 C26 . . 107.4(2) ?
    C24 C25 C28 . . 126.4(2) ?
    C26 C25 C28 . . 126.2(2) ?
    C25 C26 H26 . . 126.0 ?
    C27 C26 C25 . . 108.1(2) ?
    C27 C26 H26 . . 126.0 ?
    N3 C27 C26 . . 106.6(2) ?
    N3 C27 C35 . . 121.5(2) ?
    C26 C27 C35 . . 131.9(2) ?
    C29 C28 C25 . . 121.8(2) ?
    C29 C28 C33 . . 117.9(2) ?
    C33 C28 C25 . . 120.2(2) ?
    C28 C29 H29 . . 119.4 ?
    C28 C29 C30 . . 121.2(2) ?
    C30 C29 H29 . . 119.4 ?
    C29 C30 H30 . . 119.5 ?
    C31 C30 C29 . . 121.1(2) ?
    C31 C30 H30 . . 119.5 ?
    C30 C31 C32 . . 118.1(2) ?
    C30 C31 C34 . . 120.8(2) ?
    C32 C31 C34 . . 121.1(2) ?
    C31 C32 H32 . . 119.5 ?
    C31 C32 C33 . . 120.9(2) ?
    C33 C32 H32 . . 119.5 ?
    C28 C33 C32 . . 120.7(2) ?
    C28 C33 H33 . . 119.6 ?
    C32 C33 H33 . . 119.6 ?
    C31 C34 H34A . . 109.5 ?
    C31 C34 H34B . . 109.5 ?
    C31 C34 H34C . . 109.5 ?
    H34A C34 H34B . . 109.5 ?
    H34A C34 H34C . . 109.5 ?
    H34B C34 H34C . . 109.5 ?
    C36 C35 C27 . . 120.9(2) ?
    C36 C35 C40 . . 117.9(2) ?
    C40 C35 C27 . . 121.2(2) ?
    C35 C36 H36 . . 119.6 ?
    C37 C36 C35 . . 120.7(2) ?
    C37 C36 H36 . . 119.6 ?
    C36 C37 H37 . . 119.4 ?
    C36 C37 C38 . . 121.3(2) ?
    C38 C37 H37 . . 119.4 ?
    C37 C38 C41 . . 120.9(2) ?
    C39 C38 C37 . . 117.9(2) ?
    C39 C38 C41 . . 121.3(2) ?
    C38 C39 H39 . . 119.4 ?
    C38 C39 C40 . . 121.2(2) ?
    C40 C39 H39 . . 119.4 ?
    C35 C40 H40 . . 119.5 ?
    C39 C40 C35 . . 121.1(2) ?
    C39 C40 H40 . . 119.5 ?
    C38 C41 H41A . . 109.5 ?
    C38 C41 H41B . . 109.5 ?
    C38 C41 H41C . . 109.5 ?
    H41A C41 H41B . . 109.5 ?
    H41A C41 H41C . . 109.5 ?
    H41B C41 H41C . . 109.5 ?
loop_
    _geom_torsion_atom_site_label_1
    _geom_torsion_atom_site_label_2
    _geom_torsion_atom_site_label_3
    _geom_torsion_atom_site_label_4
    _geom_torsion_site_symmetry_1
    _geom_torsion_site_symmetry_2
    _geom_torsion_site_symmetry_3
    _geom_torsion_site_symmetry_4
    _geom_torsion
    _geom_torsion_publ_flag
    N1 C1 C2 C3 . . . . 0.1(3) ?
    N1 C1 C5 C6 . . . . 19.5(4) ?
    N1 C1 C5 C10 . . . . -160.0(3) ?
    N1 C4 C19 N2 . . . . -12.1(3) ?
    N1 C4 C19 C20 . . . . 165.2(2) ?
    N2 C19 C20 C21 . . . . -3.7(4) ?
    N2 C23 C24 N3 . . . . -3.0(3) ?
    N2 C23 C24 C25 . . . . 176.4(3) ?
    N3 C24 C25 C26 . . . . 0.0(3) ?
    N3 C24 C25 C28 . . . . -178.2(2) ?
    N3 C27 C35 C36 . . . . -168.1(2) ?
    N3 C27 C35 C40 . . . . 11.4(4) ?
    C1 N1 C4 C3 . . . . 1.4(3) ?
    C1 N1 C4 C19 . . . . -178.1(2) ?
    C1 C2 C3 C4 . . . . 0.8(3) ?
    C1 C2 C3 C12 . . . . -175.3(2) ?
    C1 C5 C6 C7 . . . . -178.8(3) ?
    C1 C5 C10 C9 . . . . 179.1(3) ?
    C2 C1 C5 C6 . . . . -156.7(3) ?
    C2 C1 C5 C10 . . . . 23.7(5) ?
    C2 C3 C4 N1 . . . . -1.3(3) ?
    C2 C3 C4 C19 . . . . 178.1(3) ?
    C2 C3 C12 C13 . . . . -44.1(4) ?
    C2 C3 C12 C17 . . . . 133.9(3) ?
    C3 C4 C19 N2 . . . . 168.6(3) ?
    C3 C4 C19 C20 . . . . -14.1(4) ?
    C3 C12 C13 C14 . . . . 179.6(2) ?
    C3 C12 C17 C16 . . . . -179.7(2) ?
    C4 N1 C1 C2 . . . . -1.0(3) ?
    C4 N1 C1 C5 . . . . -178.1(2) ?
    C4 C3 C12 C13 . . . . 140.8(3) ?
    C4 C3 C12 C17 . . . . -41.2(4) ?
    C4 C19 C20 C21 . . . . 179.2(2) ?
    C5 C1 C2 C3 . . . . 176.7(3) ?
    C5 C6 C7 C8 . . . . -0.4(5) ?
    C6 C5 C10 C9 . . . . -0.4(5) ?
    C6 C7 C8 C9 . . . . -0.4(5) ?
    C6 C7 C8 C11 . . . . 179.6(3) ?
    C7 C8 C9 C10 . . . . 0.7(5) ?
    C8 C9 C10 C5 . . . . -0.3(5) ?
    C10 C5 C6 C7 . . . . 0.8(5) ?
    C11 C8 C9 C10 . . . . -179.2(3) ?
    C12 C3 C4 N1 . . . . 174.5(2) ?
    C12 C3 C4 C19 . . . . -6.1(5) ?
    C12 C13 C14 C15 . . . . -0.8(4) ?
    C13 C12 C17 C16 . . . . -1.6(4) ?
    C13 C14 C15 C16 . . . . 0.2(4) ?
    C13 C14 C15 C18 . . . . -178.3(3) ?
    C14 C15 C16 C17 . . . . -0.3(4) ?
    C15 C16 C17 C12 . . . . 1.0(4) ?
    C17 C12 C13 C14 . . . . 1.5(4) ?
    C18 C15 C16 C17 . . . . 178.2(2) ?
    C19 N2 C23 C22 . . . . 3.1(3) ?
    C19 N2 C23 C24 . . . . -175.5(2) ?
    C19 C20 C21 C22 . . . . 2.2(4) ?
    C20 C21 C22 C23 . . . . 1.7(4) ?
    C21 C22 C23 N2 . . . . -4.5(3) ?
    C21 C22 C23 C24 . . . . 174.0(2) ?
    C22 C23 C24 N3 . . . . 178.4(2) ?
    C22 C23 C24 C25 . . . . -2.2(4) ?
    C23 N2 C19 C4 . . . . 178.4(2) ?
    C23 N2 C19 C20 . . . . 1.0(3) ?
    C23 C24 C25 C26 . . . . -179.5(3) ?
    C23 C24 C25 C28 . . . . 2.3(4) ?
    C24 N3 C27 C26 . . . . -0.3(3) ?
    C24 N3 C27 C35 . . . . -179.6(2) ?
    C24 C25 C26 C27 . . . . -0.1(3) ?
    C24 C25 C28 C29 . . . . -66.8(3) ?
    C24 C25 C28 C33 . . . . 111.5(3) ?
    C25 C26 C27 N3 . . . . 0.3(3) ?
    C25 C26 C27 C35 . . . . 179.5(2) ?
    C25 C28 C29 C30 . . . . 175.9(2) ?
    C25 C28 C33 C32 . . . . -176.0(2) ?
    C26 C25 C28 C29 . . . . 115.4(3) ?
    C26 C25 C28 C33 . . . . -66.3(3) ?
    C26 C27 C35 C36 . . . . 12.8(4) ?
    C26 C27 C35 C40 . . . . -167.8(3) ?
    C27 N3 C24 C23 . . . . 179.8(2) ?
    C27 N3 C24 C25 . . . . 0.2(3) ?
    C27 C35 C36 C37 . . . . -180.0(2) ?
    C27 C35 C40 C39 . . . . -179.6(2) ?
    C28 C25 C26 C27 . . . . 178.0(2) ?
    C28 C29 C30 C31 . . . . 0.6(4) ?
    C29 C28 C33 C32 . . . . 2.4(4) ?
    C29 C30 C31 C32 . . . . 1.4(4) ?
    C29 C30 C31 C34 . . . . -178.6(2) ?
    C30 C31 C32 C33 . . . . -1.5(4) ?
    C31 C32 C33 C28 . . . . -0.4(4) ?
    C33 C28 C29 C30 . . . . -2.5(4) ?
    C34 C31 C32 C33 . . . . 178.5(2) ?
    C35 C36 C37 C38 . . . . -0.4(4) ?
    C36 C35 C40 C39 . . . . -0.1(4) ?
    C36 C37 C38 C39 . . . . -0.2(4) ?
    C36 C37 C38 C41 . . . . 178.7(2) ?
    C37 C38 C39 C40 . . . . 0.6(4) ?
    C38 C39 C40 C35 . . . . -0.5(4) ?
    C40 C35 C36 C37 . . . . 0.6(4) ?
    C41 C38 C39 C40 . . . . -178.3(3) ?
_shelx_space_group_comment
;
The symmetry employed for this shelxl refinement is uniquely defined
by the following loop, which should always be used as a source of
symmetry information in preference to the above space-group names.
They are only intended as comments.
;
_shelx_estimated_absorpt_T_min     0.980
_shelx_estimated_absorpt_T_max     0.992
_shelx_hkl_file
;
   0   0  -1   -2.70    0.90
   0   0   1   -2.20    1.00
   0   0   1    0.70    0.90
   0   0   1   -1.70    0.90
   0   0  -2   30.00    2.20
   0   0   2   29.70    2.30
   0   0  -3    1.30    1.30
   0   0   3    3.30    1.60
   0   0  -4  119.79    4.10
   0   0   4  112.89    4.30
   0   0  -6  114.59    7.10
   0   0   6   93.69    5.90
   0   0  -7    9.10    6.10
   0   0   7   10.80    4.60
   1   0   7    7.70    4.70
  -1   0  -7    3.00    6.70
   1   0   6   27.50    4.30
  -1   0  -6   27.90    5.10
   1   0   5    2.90    3.00
   1   0   4    3.90    1.90
  -1   0  -4   -0.80    1.30
   1   0   3    3.80    1.70
  -1   0  -3    3.30    1.30
  -1   0  -2  161.28    4.70
   1   0   1   -0.30    1.00
  -1   0  -1    1.70    1.20
   1   0  -1   -1.70    1.00
   1   0  -1   -0.20    0.90
  -1   0   1    1.00    1.00
  -1   0   1   -1.30    0.90
   1   0  -2    8.90    1.50
  -1   0   2    9.30    1.60
   1   0  -3   -2.50    1.50
  -1   0   3   -0.50    1.40
   1   0  -4    3.10    1.50
  -1   0   4    1.10    1.20
   1   0  -5    2.40    2.30
  -1   0   5    1.10    2.10
   1   0  -6    9.40    4.30
  -1   0   6    2.40    3.60
   1   0  -7    5.70    6.30
  -1   0   7    0.80    4.10
   2   0   7   -0.20    4.30
  -2   0  -7    4.60    7.00
   2   0   6   47.10    5.50
  -2   0  -6   42.60    5.60
   2   0   5    2.00    3.10
  -2   0  -5    3.80    3.70
   2   0   4  128.69    4.70
  -2   0  -4  126.79    4.30
   2   0   3   10.00    1.80
  -2   0  -3    9.80    1.40
  -2   0  -2    0.60    1.30
  -2   0  -2    0.00    1.40
   2   0   1   -2.10    0.70
   2   0   1    2.80    1.40
   2   0   1   -2.60    0.90
  -2   0  -1   -0.90    0.80
  -2   0  -1    2.30    1.30
  -2   0  -1   -0.70    1.90
   2   0  -1   -0.60    0.70
   2   0  -1    2.20    1.00
   2   0  -1   -0.10    1.10
  -2   0   1   -0.80    1.00
  -2   0   1    3.60    1.20
  -2   0   1   -1.20    0.70
   2   0  -2   24.80    2.30
  -2   0   2   29.90    2.10
   2   0  -3   18.20    1.90
  -2   0   3   12.70    1.60
   2   0  -4   14.00    2.00
  -2   0   4   11.40    1.60
   2   0  -5   -2.20    2.00
  -2   0   5    3.80    1.60
   2   0  -6    5.40    4.20
  -2   0   6    1.00    3.50
   2   0  -7    1.90    5.40
  -2   0   7    3.30    4.00
   3   0   7    0.10    4.60
  -3   0  -7    6.40    6.90
   3   0   6   27.70    4.40
  -3   0  -6   23.50    5.50
   3   0   5    0.00    3.10
  -3   0  -5    3.20    3.70
   3   0   4   52.69    3.30
  -3   0  -4   62.99    3.00
  -3   0  -3    0.30    1.20
  -3   0  -3    0.00    1.30
  -3   0  -2   95.59    3.40
  -3   0  -2   96.09    3.30
  -3   0  -2   88.39    2.90
   3   0   1   -0.30    1.10
  -3   0  -1    3.70    1.40
   3   0   0   37.50    1.80
   3   0   0   41.50    1.80
  -3   0   0   40.30    1.90
   3   0  -1    0.80    1.10
   3   0  -1   -2.40    1.90
  -3   0   1    2.00    2.10
  -3   0   1   -2.10    1.00
  -3   0   1   -2.60    1.10
   3   0  -2  238.28    6.30
  -3   0   2  232.18    6.30
  -3   0   2  235.98    5.90
   3   0  -3    1.40    1.50
  -3   0   3   -2.00    1.30
   3   0  -4   50.79    3.10
  -3   0   4   54.19    2.60
   3   0  -5   -1.30    2.30
  -3   0   5    2.10    1.50
   3   0  -6   41.50    5.20
  -3   0   6   45.80    4.80
   3   0  -7    1.70    5.10
  -3   0   7   -0.40    4.30
   4   0   7   -0.70    4.80
  -4   0  -7   -6.80    7.20
   4   0   6    4.20    4.40
  -4   0  -6   10.40    5.20
   4   0   5   -1.50    3.20
  -4   0  -5   -0.30    4.00
   4   0   4    0.80    2.00
  -4   0  -4    4.00    2.00
  -4   0  -3   12.10    1.70
  -4   0  -3    8.90    1.50
  -4   0  -2  629.54   15.20
  -4   0  -2  618.74   15.50
  -4   0  -2  634.54   15.40
  -4   0  -1    5.10    1.40
  -4   0  -1   -2.80    1.10
  -4   0   0  135.89    4.00
  -4   0   0  146.79    4.10
   4   0  -1    0.10    1.10
  -4   0   1    1.00    1.40
  -4   0   1   -1.70    1.10
   4   0  -2  109.19    3.60
  -4   0   2  116.69    3.30
  -4   0   2  113.89    3.70
   4   0  -3    3.80    1.50
  -4   0   3    4.60    1.40
   4   0  -4    3.70    1.60
  -4   0   4    2.50    1.40
  -4   0   5    1.30    1.70
   4   0  -6  161.28    8.40
  -4   0   6  152.18    7.10
   4   0  -7    0.90    5.20
  -4   0   7   -2.90    4.10
   5   0   7    4.90    4.80
  -5   0  -7    0.40    7.50
   5   0   6    7.70    4.30
  -5   0  -6   18.60    5.60
   5   0   5    1.60    3.50
  -5   0  -5   -2.70    4.00
  -5   0  -4   41.70    3.00
  -5   0  -4   44.90    3.50
   5   0   3    4.00    1.40
  -5   0  -3    0.80    1.30
  -5   0  -3    0.70    1.60
  -5   0  -2   16.60    1.70
  -5   0  -2   12.10    1.40
  -5   0  -2   12.60    1.60
  -5   0  -1    9.60    1.40
  -5   0   0  115.49    3.60
  -5   0   0  114.99    3.50
  -5   0   1   -2.70    1.10
  -5   0   1   -0.40    1.40
   5   0  -2   78.39    2.80
  -5   0   2   81.09    3.10
  -5   0   2   64.09    2.60
   5   0  -3   -0.40    1.20
  -5   0   3    1.80    1.20
  -5   0   3    2.10    1.50
   5   0  -4    5.20    1.50
  -5   0   4    5.70    1.70
  -5   0   5    5.40    2.00
   5   0  -6  120.79    7.20
  -5   0   6  101.79    6.60
   5   0  -7    0.50    5.90
  -5   0   7    0.10    4.40
   6   0   6   14.00    5.00
  -6   0  -6   23.00    6.30
   6   0   5   14.10    4.10
  -6   0  -5   16.80    4.40
  -6   0  -4  256.37    8.20
   6   0   3    3.40    1.60
   6   0   3    5.80    1.60
  -6   0  -3    7.10    1.60
  -6   0  -3    3.80    2.00
  -6   0  -2  388.86   10.30
  -6   0  -2  402.36   10.00
  -6   0  -1   -0.90    1.30
  -6   0  -1   -0.20    1.10
  -6   0   0  166.38    4.70
  -6   0   0  163.48    4.70
  -6   0   1    4.80    1.50
  -6   0   1   -0.70    1.30
   6   0  -2  515.55   12.70
  -6   0   2  518.55   12.80
  -6   0   2  495.45   12.50
  -6   0   3    7.40    1.50
   6   0  -4   55.39    2.90
  -6   0   4   53.79    3.20
   6   0  -5    3.70    4.20
  -6   0   5    6.90    2.30
   6   0  -6  112.29    7.70
  -6   0   6  107.79    6.50
   6   0  -7    2.60    5.80
  -6   0   7   -5.50    4.30
   7   0   6    6.30    4.90
  -7   0  -6   16.00    6.60
   7   0   5    1.30    3.80
  -7   0  -5    5.30    4.60
   7   0   4   84.59    4.40
  -7   0  -4   99.89    5.20
  -7   0  -4   91.99    6.00
   7   0   3    2.00    1.80
   7   0   3    3.90    1.70
  -7   0  -3    4.80    2.20
  -7   0  -3    2.10    1.70
  -7   0  -2   -1.90    1.30
  -7   0  -2    5.80    1.50
  -7   0  -1    1.90    1.20
  -7   0  -1    3.10    1.40
  -7   0   0   19.10    1.60
  -7   0   0   19.40    1.70
  -7   0   1   -3.30    1.10
  -7   0   1    0.70    1.50
   7   0  -2  166.88    4.90
  -7   0   2  172.58    5.10
  -7   0   2  158.98    4.80
   7   0  -3    3.30    1.30
  -7   0   3    1.70    1.70
  -7   0   3   -1.60    1.40
   7   0  -4   13.80    1.90
  -7   0   4   16.50    1.90
  -7   0   4   18.40    2.30
   7   0  -5    7.20    3.70
  -7   0   5    0.90    2.80
   7   0  -6   42.50    5.20
  -7   0   6   50.29    4.90
   7   0  -7    5.70    5.90
  -7   0   7    2.50    4.50
   8   0   6   -4.10    4.90
  -8   0  -6   -2.70    7.00
   8   0   5    0.90    4.50
  -8   0  -5    0.80    5.20
   8   0   4   30.80    3.10
   8   0   4   36.10    3.10
  -8   0  -4   37.60    4.80
  -8   0  -4   41.50    4.90
   8   0   3   -0.50    1.90
  -8   0  -3    2.40    2.20
  -8   0  -2    7.70    1.70
  -8   0  -2    5.00    1.50
  -8   0  -1    0.20    1.50
  -8   0  -1   -1.40    1.00
  -8   0   0  396.66   10.10
  -8   0   0  389.86   10.00
  -8   0   1    1.50    1.50
  -8   0   1    0.30    1.10
  -8   0   2  185.38    5.20
  -8   0   2  187.28    5.70
   8   0  -3    2.40    1.60
  -8   0   3    3.00    1.90
  -8   0   3    0.40    1.50
   8   0  -4    1.00    1.80
  -8   0   4    2.10    2.30
  -8   0   4    1.60    1.80
   8   0  -5   22.20    4.10
   8   0  -6   27.30    4.80
  -8   0   6   18.90    4.30
   8   0  -7    6.80    6.00
  -8   0   7   -2.30    4.60
   9   0   6   27.20    5.90
  -9   0  -6   49.80    8.30
   9   0   5    4.90    4.70
  -9   0  -5    3.60    5.70
   9   0   4   -3.10    2.90
   9   0   4    0.80    2.80
  -9   0  -4    5.70    4.10
  -9   0  -3    0.80    2.30
  -9   0  -2    2.10    2.00
  -9   0  -2   -0.60    1.60
  -9   0  -1    1.70    1.10
  -9   0  -1    0.00    1.70
  -9   0   0   50.69    2.40
  -9   0   0   54.59    2.80
  -9   0   1    1.20    1.00
  -9   0   1   -0.30    1.60
  -9   0   2   12.10    2.10
  -9   0   2   10.30    1.30
   9   0  -3    0.90    1.70
  -9   0   3   -0.20    1.50
  -9   0   3    2.90    2.10
   9   0  -4  232.08    7.40
  -9   0   4  245.18    6.90
  -9   0   4  230.28    7.60
   9   0  -5   -3.00    3.80
  -9   0   5   -0.30    3.30
   9   0  -6    5.50    4.70
  -9   0   6   -0.80    4.20
   9   0  -7    4.40    5.40
  -9   0   7   -0.10    4.70
  10   0   5   -3.40    4.30
 -10   0  -5   -6.30    6.00
  10   0   4   -2.50    3.70
  10   0   4   -1.10    3.70
 -10   0  -4    5.60    4.50
  10   0   3   -0.90    2.40
  10   0   3   -4.30    2.40
 -10   0  -2  161.68    5.30
 -10   0  -2  159.58    5.80
 -10   0  -1    0.00    2.00
 -10   0  -1    0.50    1.10
 -10   0   0  136.39    4.70
 -10   0   0  140.29    4.40
 -10   0   1    1.70    1.80
 -10   0   1   -0.30    1.10
 -10   0   2   39.30    3.10
 -10   0   2   48.70    2.30
  10   0  -3    0.40    2.10
 -10   0   3    1.40    2.50
 -10   0   3    0.90    1.60
  10   0  -4  269.67    9.50
 -10   0   4  269.97    8.80
 -10   0   4  295.87    8.00
  10   0  -5    0.70    4.00
 -10   0   5   -1.10    2.60
 -10   0   5   -3.10    3.60
  10   0  -6    0.70    4.40
 -10   0   6   -0.70    3.80
  10   0  -7   -5.10    5.90
 -10   0   7    2.80    4.80
  11   0   5   -4.00    3.70
 -11   0  -5    2.60    7.00
 -11   0  -4    4.50    4.70
  11   0   3   -6.10    2.50
  11   0   3   -1.40    2.50
 -11   0  -3    2.50    3.70
 -11   0  -2   15.10    2.20
 -11   0  -1    0.10    2.30
 -11   0  -1    3.50    2.20
 -11   0   0   54.19    3.40
 -11   0   0   55.19    2.60
 -11   0   1    1.70    1.30
 -11   0   1    2.20    2.00
 -11   0   2    4.20    1.20
 -11   0   2    0.70    2.20
  11   0  -3    0.00    2.20
 -11   0   3    4.70    2.90
 -11   0   3    2.00    1.80
  11   0  -4   76.89    4.90
 -11   0   4   79.29    5.30
 -11   0   4   88.59    4.40
  11   0  -5    1.50    4.10
 -11   0   5   -2.70    2.90
 -11   0   5   -3.60    3.50
  11   0  -6   11.50    5.10
 -11   0   6   12.60    4.60
  11   0  -7    4.20    6.20
 -11   0   7   -3.00    4.70
  12   0   5   -1.30    4.00
 -12   0  -5    4.10    6.20
  12   0   4   13.60    4.00
  12   0   4   19.90    3.30
 -12   0  -4   15.00    5.60
  12   0   3   -5.10    3.20
 -12   0  -3    3.40    3.90
 -12   0  -2   12.90    3.40
 -12   0  -2   11.30    2.60
 -12   0  -1    2.80    1.40
 -12   0  -1    0.80    2.60
 -12   0   0  233.08    6.60
 -12   0   0  227.98    7.30
 -12   0   1    1.40    1.40
 -12   0   1    3.70    2.20
 -12   0   2    2.80    2.50
 -12   0   2    7.60    1.40
 -12   0   3    6.70    1.90
 -12   0   3    6.60    3.10
  12   0  -4    7.80    3.10
 -12   0   4    7.60    3.70
 -12   0   4    5.50    2.60
  12   0  -5    3.00    4.30
 -12   0   5    0.00    3.60
 -12   0   5   -1.90    3.20
  12   0  -6   41.80    5.90
 -12   0   6   38.40    4.80
  12   0  -7    9.00    6.20
 -12   0   7  -10.90    4.80
  13   0   4   30.10    4.60
  13   0   4   33.70    3.60
 -13   0  -4   29.90    5.90
  13   0   3   -5.60    2.80
  13   0   3   -3.40    3.40
 -13   0  -3    3.80    4.20
 -13   0  -2   -0.40    2.50
 -13   0  -2    2.20    3.40
 -13   0  -1    5.80    2.40
 -13   0  -1    9.30    3.20
 -13   0   0  691.63   18.10
 -13   0   0  719.63   18.10
 -13   0   1   -0.20    2.40
 -13   0   1   -6.30    2.30
 -13   0   2  201.28    7.20
 -13   0   2  212.38    7.10
 -13   0   3    1.10    3.10
 -13   0   3    4.90    3.20
  13   0  -4   58.49    6.90
 -13   0   4   69.09    5.30
  13   0  -5    2.50    4.40
 -13   0   5    2.40    3.40
 -13   0   5   -1.80    3.70
  13   0  -6    2.60    5.50
 -13   0   6    5.90    4.50
  14   0   4   32.00    5.00
  14   0   4   40.70    4.00
 -14   0  -4   33.90    6.50
  14   0   3   -7.10    3.00
  14   0   3    1.30    3.70
 -14   0  -3    2.90    4.70
 -14   0  -2    1.10    3.60
 -14   0  -2    0.40    2.60
 -14   0  -1    0.40    3.50
 -14   0  -1    0.00    2.50
 -14   0   0  140.79    5.70
 -14   0   1   -0.80    2.70
 -14   0   1   -0.10    2.40
 -14   0   2   16.10    2.80
 -14   0   2   19.40    3.40
 -14   0   3    0.10    3.30
 -14   0   3   -0.90    2.50
 -14   0   4    9.60    3.70
 -14   0   4    8.10    2.90
  14   0  -5   -0.10    4.60
 -14   0   5   -4.70    4.00
 -14   0   5    2.30    3.20
  14   0  -6    4.30    5.50
 -14   0   6    1.80    4.60
  15   0   3   -4.60    4.20
  15   0   3   -2.60    3.40
 -15   0  -3    0.00    5.00
 -15   0  -2   -0.50    2.90
 -15   0  -2    0.70    4.10
 -15   0  -1    4.10    3.30
 -15   0  -1    2.30    2.60
 -15   0   0    6.00    3.40
 -15   0   0    7.60    2.70
 -15   0   1   -0.20    2.80
 -15   0   1    1.70    2.50
 -15   0   2   48.50    4.30
 -15   0   2   44.40    4.60
 -15   0   3    3.10    2.80
 -15   0   4   13.20    3.40
 -15   0   4    8.60    3.40
  15   0  -5    2.10    5.00
 -15   0   5    3.30    4.40
 -15   0   5   -2.20    3.40
  15   0  -6   -6.60    3.90
  15   0  -6    7.00    5.60
  15   0  -6    7.10    5.20
 -15   0   6    4.00    5.30
  16   0   3   -1.20    4.30
  16   0   3   -5.50    3.40
 -16   0  -3    7.10    5.40
 -16   0  -2   13.20    4.60
 -16   0  -1   -3.70    2.60
 -16   0  -1    5.60    3.70
 -16   0   0   26.50    3.30
 -16   0   0   24.00    3.70
 -16   0   1    0.20    2.60
 -16   0   2   23.20    3.10
 -16   0   2   18.40    3.70
 -16   0   3    4.20    3.00
 -16   0   3    1.70    3.00
 -16   0   4   49.00    5.00
 -16   0   4   50.69    5.40
  16   0  -5   -4.40    5.10
 -16   0   5    6.70    4.50
 -16   0   5    1.80    3.90
  17   0   2    0.30    3.30
  17   0   2    3.90    4.30
 -17   0  -2    3.50    5.00
 -17   0  -1    4.50    4.10
 -17   0  -1    0.50    3.00
 -17   0   0   41.70    4.50
 -17   0   0   40.10    3.80
 -17   0   1    1.90    3.30
 -17   0   1   -0.20    2.70
 -17   0   2    2.90    3.20
 -17   0   2    9.10    3.10
 -17   0   3    6.30    3.40
 -17   0   3    4.20    3.30
 -17   0   4   14.00    4.10
 -17   0   4   14.40    3.90
 -17   0   5   -5.70    4.80
 -17   0   5   -1.30    4.40
 -18   0  -1    4.50    4.30
 -18   0  -1   -3.40    3.20
 -18   0   0   -1.70    3.00
 -18   0   0    4.90    3.80
 -18   0   1    1.60    3.60
 -18   0   1    2.40    3.00
 -18   0   2   20.00    3.60
 -18   0   2   20.70    3.80
 -18   0   3    1.40    3.60
 -18   0   3    1.20    3.50
 -18   0   4   -5.80    4.20
 -18   0   4    1.60    4.30
 -19   0   0   18.80    4.80
 -19   0   0   18.60    3.70
 -19   0   1   -2.30    3.50
 -19   0   1   -0.80    3.90
 -19   0   2   60.89    5.90
 -19   0   2   60.69    5.60
 -19   0   3    5.60    3.70
 -19   0   3   -3.90    4.10
 -19   1   3    9.00    4.00
 -19   1   3    8.20    4.30
 -19   1   2   12.70    4.00
 -19   1   2   25.80    4.10
 -19   1   1    1.80    3.50
 -19   1   1    1.90    4.00
 -19   1   0   54.49    5.70
 -19   1   0   47.10    4.60
 -18   1   4   -5.00    4.10
 -18   1   4    1.50    4.10
 -18   1   3    2.40    3.60
 -18   1   3    0.50    3.70
 -18   1   2    7.10    3.40
 -18   1   2    4.60    3.30
 -18   1   1   10.60    3.70
 -18   1   1    5.70    3.20
 -18   1   0    4.20    3.00
 -18   1   0   -0.10    3.80
 -18   1  -1    4.70    4.50
 -17   1   5   -0.10    4.60
 -17   1   4    7.30    4.00
 -17   1   4   10.30    4.00
 -17   1   3    8.00    3.30
 -17   1   3    4.50    3.60
 -17   1   2    3.90    3.00
 -17   1   2    4.40    3.00
 -17   1   1    2.20    3.20
 -17   1   1    3.80    2.90
 -17   1   0   12.40    3.70
 -17   1   0   10.10    3.00
 -17   1  -1   14.90    4.20
 -17   1  -1    5.30    3.20
 -17   1  -2   13.40    5.10
  17  -1   2   -1.30    4.10
  17  -1   2   -0.30    3.50
 -16   1   5   -2.50    4.30
 -16   1   5   -1.90    4.10
  16  -1  -5    2.00    5.20
 -16   1   4   -1.90    3.80
 -16   1   4    4.20    3.40
 -16   1   3    3.60    3.20
 -16   1   3    5.70    3.20
 -16   1   2    1.80    2.70
 -16   1   2    0.60    2.80
 -16   1   1    5.40    3.10
 -16   1   1    5.30    2.70
 -16   1   0   22.90    3.70
 -16   1   0   29.90    3.20
 -16   1  -1    3.90    2.90
 -16   1  -1    5.90    3.60
 -16   1  -2   11.70    4.70
  16  -1   2    6.60    4.00
  16  -1   2    3.80    3.30
 -16   1  -3   15.50    5.90
  16  -1   3    0.50    3.70
  16  -1   3    7.10    4.70
 -15   1   6    2.20    5.00
  15  -1  -6   -7.90    4.00
  15  -1  -6    9.60    5.40
  15  -1  -6    5.20    4.90
 -15   1   5   -2.40    4.20
 -15   1   5   -4.10    3.50
  15  -1  -5    2.60    4.90
 -15   1   4    5.10    3.20
 -15   1   4   11.70    3.70
 -15   1   3   14.00    3.00
 -15   1   3   14.20    3.50
 -15   1   2    8.90    3.20
 -15   1   2   12.20    2.80
 -15   1   1    8.40    2.90
 -15   1   1    4.90    2.40
 -15   1   0    8.30    2.80
 -15   1  -1    6.50    3.60
 -15   1  -1    9.50    2.90
 -15   1  -2   -3.00    4.00
 -15   1  -3    2.20    4.90
  15  -1   3   -0.50    4.00
  15  -1   3    2.40    3.40
 -14   1   6    7.30    4.70
  14  -1  -6    8.30    4.60
  14  -1  -6    0.30    3.90
  14  -1  -6   10.20    5.30
 -14   1   5    1.60    3.20
 -14   1   5    0.50    4.20
  14  -1  -5    1.60    4.60
 -14   1   4   11.30    4.00
 -14   1   4   13.20    3.10
 -14   1   3   14.60    2.70
 -14   1   3   13.40    3.70
 -14   1   2    3.50    2.50
 -14   1   1   -2.50    2.20
 -14   1   1    1.60    2.80
 -14   1   0   85.29    4.70
 -14   1   0   84.49    4.90
 -14   1  -1   15.10    2.70
 -14   1  -2   -1.80    2.70
 -14   1  -2    3.80    3.80
 -14   1  -3    1.40    4.70
  14  -1   3   -0.90    3.70
  14  -1   3   -3.60    3.10
 -14   1  -4   12.30    6.00
  14  -1   4    4.90    4.40
  14  -1   4   10.50    3.40
 -13   1   6    4.20    4.40
  13  -1  -6    4.10    4.50
  13  -1  -6    4.70    4.70
  13  -1  -6    5.40    5.30
 -13   1   5    0.80    3.90
  13  -1  -5    3.00    4.60
 -13   1   4    5.60    3.80
 -13   1   4    5.40    3.50
 -13   1   3   47.30    4.10
 -13   1   2   11.80    2.90
 -13   1   2   11.40    2.70
 -13   1   1    3.80    2.40
 -13   1   1   -0.20    2.20
 -13   1   0   16.00    2.90
 -13   1   0   14.90    2.50
 -13   1  -1   73.79    5.00
 -13   1  -1   75.39    4.40
 -13   1  -2   22.60    3.00
 -13   1  -2   22.90    4.10
 -13   1  -3   22.20    4.60
  13  -1   3   15.30    3.10
  13  -1   3   10.20    3.70
 -13   1  -4    8.50    5.60
  13  -1   4    3.80    4.10
  13  -1   4   12.30    3.20
 -12   1   7    0.30    5.00
  12  -1  -7   -2.10    6.30
 -12   1   6    1.60    4.10
  12  -1  -6    3.00    4.10
  12  -1  -6    6.40    5.10
 -12   1   5    4.90    3.70
 -12   1   5    4.00    3.60
  12  -1  -5   -2.30    4.20
 -12   1   4   47.90    4.20
 -12   1   4   57.49    5.20
 -12   1   3  118.89    5.80
 -12   1   3  117.99    4.70
 -12   1   2    5.50    1.20
 -12   1   2    1.80    2.50
 -12   1   1  147.79    5.50
 -12   1   1  154.58    5.00
 -12   1   0  718.93   18.60
 -12   1   0  740.93   18.30
 -12   1  -1   36.20    3.80
 -12   1  -1   41.10    2.80
 -12   1  -2   27.70    2.90
 -12   1  -2   26.80    4.30
 -12   1  -3   11.60    4.20
  12  -1   3   -6.20    2.50
  12  -1   3    1.10    3.20
 -12   1  -4    6.80    5.00
  12  -1   4    0.60    3.70
  12  -1   4    1.00    2.80
 -12   1  -5    7.80    6.40
  12  -1   5   -5.30    3.70
 -11   1   7   -4.40    4.80
  11  -1  -7   -4.40    6.00
 -11   1   6    0.30    4.00
  11  -1  -6   -4.60    4.60
 -11   1   5    4.90    3.70
 -11   1   5    6.80    2.90
  11  -1  -5    0.30    4.10
 -11   1   4    2.70    2.30
 -11   1   4    5.00    3.20
  11  -1  -4    5.50    2.80
 -11   1   3   40.10    3.60
 -11   1   3   33.00    2.90
 -11   1   2    3.30    1.10
 -11   1   2   -2.00    2.30
 -11   1   1   52.59    2.70
 -11   1   1   48.10    3.30
 -11   1   0   35.30    3.00
 -11   1   0   35.80    2.20
 -11   1  -1   19.10    2.60
 -11   1  -2   61.89    4.60
 -11   1  -2   72.29    3.70
 -11   1  -3    5.80    3.70
  11  -1   3    4.80    2.60
  11  -1   3   -0.30    2.50
 -11   1  -4    3.50    4.90
 -11   1  -5   12.90    6.00
  11  -1   5    0.70    3.50
 -10   1   7   -6.30    4.60
  10  -1  -7    3.50    5.50
 -10   1   6    5.80    3.90
  10  -1  -6    3.40    4.80
 -10   1   5    5.10    3.70
 -10   1   5    5.30    2.70
  10  -1  -5    1.80    4.10
 -10   1   4   47.60    3.60
 -10   1   3   40.10    2.90
 -10   1   3   36.30    3.80
  10  -1  -3   36.40    3.30
 -10   1   2   22.10    2.50
 -10   1   2   26.20    2.00
 -10   1   1   31.70    2.30
 -10   1   1   24.40    2.70
 -10   1   0   11.00    1.90
 -10   1   0   11.30    1.30
 -10   1  -1    1.50    1.10
 -10   1  -1    4.30    2.00
 -10   1  -2   30.80    2.90
 -10   1  -2   32.40    3.60
 -10   1  -3   52.39    5.90
  10  -1   3   45.30    4.00
  10  -1   3   50.39    4.20
 -10   1  -4   28.50    5.40
 -10   1  -4   25.70    4.70
  10  -1   4   19.90    3.90
  10  -1   4   19.30    3.90
 -10   1  -5    0.60    6.10
 -10   1  -5   12.90    5.80
  10  -1   5    2.10    4.30
  -9   1   7   -1.00    5.00
   9  -1  -7    7.40    5.70
  -9   1   6    0.40    4.00
   9  -1  -6    4.10    4.80
  -9   1   5    5.40    3.50
   9  -1  -5    0.30    3.70
  -9   1   4   68.59    3.60
  -9   1   4   73.59    4.40
   9  -1  -4   66.19    3.90
  -9   1   3    7.30    1.70
  -9   1   3   14.30    2.40
   9  -1  -3   10.40    2.00
  -9   1   2    2.30    1.10
  -9   1   2   -0.70    1.80
  -9   1   1    1.60    1.10
  -9   1   1    1.60    1.70
  -9   1   0    3.70    1.10
  -9   1   0    1.00    1.40
  -9   1  -1   24.20    1.90
  -9   1  -1   23.60    2.40
  -9   1  -2   13.60    2.30
  -9   1  -2   12.60    1.80
  -9   1  -3   72.49    4.00
   9  -1   3   63.99    4.10
   9  -1   3   65.69    3.80
  -9   1  -4   42.80    4.90
  -9   1  -4   42.00    4.90
   9  -1   4   31.00    3.30
  -9   1  -5    3.10    5.40
   9  -1   5   -2.70    3.70
  -9   1  -6   24.60    7.90
   9  -1   6   11.80    5.80
  -8   1   7    2.20    4.60
   8  -1  -7    4.60    5.90
  -8   1   6    6.90    4.10
   8  -1  -6    6.00    4.60
  -8   1   5  281.67   10.50
   8  -1  -5  308.17   10.00
  -8   1   4   30.30    2.80
  -8   1   4   34.40    3.00
   8  -1  -4   35.30    2.90
  -8   1   3   38.30    2.90
  -8   1   3   37.90    2.70
   8  -1  -3   37.30    2.70
  -8   1   2   32.30    2.60
  -8   1   2   25.00    1.90
  -8   1   1   88.09    3.10
  -8   1   1   83.29    3.30
  -8   1   0   94.49    3.30
  -8   1   0   93.79    3.40
  -8   1  -1    1.00    1.00
  -8   1  -1    2.20    1.40
  -8   1  -2  109.39    3.90
  -8   1  -2  111.79    4.20
   8  -1   3    1.70    1.90
   8  -1   3   -0.30    1.90
  -8   1  -4    9.70    4.20
   8  -1   4    0.10    2.60
  -8   1  -5   27.70    5.50
   8  -1   5   22.80    4.60
  -8   1  -6   13.40    7.10
   8  -1   6    2.30    5.10
  -7   1   7   11.80    4.90
   7  -1  -7   22.70    5.90
  -7   1   6   10.80    3.90
   7  -1  -6    6.50    4.70
   7  -1  -5   36.70    4.10
  -7   1   4    4.20    1.70
  -7   1   4    0.00    1.90
   7  -1  -4    2.60    1.60
  -7   1   3   72.09    3.00
  -7   1   3   68.19    3.30
   7  -1  -3   72.89    3.00
  -7   1   2  752.32   18.60
  -7   1   2  772.22   18.90
   7  -1  -2  788.32   18.80
  -7   1   1   24.50    2.00
  -7   1   1   26.50    2.20
  -7   1   0  324.77    8.50
  -7   1   0  332.27    8.50
  -7   1  -1   38.80    2.30
  -7   1  -1   35.40    2.10
  -7   1  -2   86.19    3.50
  -7   1  -2   85.39    3.30
  -7   1  -3   46.00    3.60
  -7   1  -3   44.40    2.90
   7  -1   3   42.30    3.30
   7  -1   3   49.10    3.00
  -7   1  -4   78.49    4.90
  -7   1  -4   75.29    6.00
   7  -1   4   70.59    4.30
  -7   1  -5   20.10    4.90
   7  -1   5   12.60    4.30
  -7   1  -6   16.80    6.60
   7  -1   6    7.50    5.00
  -6   1   7    1.20    4.50
   6  -1  -7    1.00    5.90
  -6   1   6   11.40    4.10
   6  -1  -6   13.70    4.50
  -6   1   5   32.80    3.50
  -6   1   4   29.10    2.60
   6  -1  -4   29.70    2.40
  -6   1   3  342.17    8.60
  -6   1   3  332.67    9.10
   6  -1  -3  345.47    8.90
  -6   1   2  504.15   12.70
  -6   1   2  528.85   13.00
   6  -1  -2  519.55   12.80
  -6   1   1  231.38    6.20
  -6   1   1  236.48    6.40
  -6   1   0    2.60    1.20
  -6   1   0    2.80    1.30
  -6   1  -1    6.70    1.40
  -6   1  -1   -0.20    1.10
  -6   1  -2   32.30    2.40
  -6   1  -2   44.50    2.50
  -6   1  -3   76.89    3.30
  -6   1  -3   68.09    3.60
   6  -1   3   79.29    3.50
   6  -1   3   80.89    3.30
  -6   1  -4   56.09    4.30
  -6   1  -5  124.79    7.30
   6  -1   5  122.89    6.70
  -6   1  -6   29.50    6.10
   6  -1   6   22.80    5.00
  -5   1   7    7.90    4.90
   5  -1  -7   10.20    6.10
  -5   1   6   72.19    6.00
   5  -1  -6   76.89    6.80
  -5   1   5   67.89    3.70
  -5   1   4   -1.90    1.40
   5  -1  -4   -2.40    1.30
  -5   1   3    6.20    1.70
  -5   1   3    6.50    1.30
   5  -1  -3    8.00    1.40
  -5   1   2  368.26    9.20
  -5   1   2  376.46    9.50
   5  -1  -2  366.46    9.30
  -5   1   1   53.99    2.60
  -5   1   1   54.19    2.30
  -5   1   0    9.40    1.30
  -5   1   0    8.10    1.40
  -5   1  -1  221.48    6.10
  -5   1  -1  226.38    5.90
  -5   1  -2   18.60    1.60
  -5   1  -2   20.00    2.10
  -5   1  -2   20.90    2.00
  -5   1  -3   13.70    1.70
  -5   1  -3   11.30    2.00
   5  -1   3   12.60    1.60
   5  -1   3   12.10    1.70
  -5   1  -4   88.09    3.80
  -5   1  -4   86.09    4.30
  -5   1  -5    0.20    4.00
   5  -1   5    0.50    3.50
  -5   1  -6    3.10    5.70
   5  -1   6   -0.20    4.40
  -5   1  -7   -0.10    7.90
   5  -1   7    8.10    5.00
  -4   1   7    2.50    4.30
   4  -1  -7    3.80    5.30
  -4   1   6   23.00    3.90
   4  -1  -6   18.20    4.60
  -4   1   5    7.00    1.90
   4  -1  -5    8.70    2.60
  -4   1   4    6.20    1.60
   4  -1  -4    3.80    1.40
  -4   1   3   31.40    2.30
   4  -1  -3   27.80    2.20
  -4   1   2   24.60    2.20
  -4   1   2   16.80    1.60
   4  -1  -2   22.30    2.00
  -4   1   1    3.80    1.10
  -4   1   1    3.70    1.50
  -4   1   0    0.40    1.30
  -4   1   0    2.00    1.20
  -4   1  -1  184.58    4.90
  -4   1  -1  178.88    5.10
  -4   1  -2  128.79    4.00
  -4   1  -2  126.39    3.90
  -4   1  -2  114.89    3.70
  -4   1  -3    5.30    1.50
  -4   1  -3    6.80    1.60
  -4   1  -4    1.70    2.00
  -4   1  -5    9.10    4.30
   4  -1   5    7.00    3.60
  -4   1  -6    9.90    5.20
   4  -1   6    5.10    4.20
  -4   1  -7    4.30    7.50
   4  -1   7    7.20    5.40
  -3   1   7   -0.30    4.50
   3  -1  -7    5.40    5.10
  -3   1   6   34.30    4.20
   3  -1  -6   28.70    4.70
  -3   1   5   -2.20    1.40
   3  -1  -5    2.50    2.40
  -3   1   4   57.49    2.80
   3  -1  -4   65.39    3.10
  -3   1   3    3.10    1.50
   3  -1  -3    4.60    1.50
  -3   1   2   85.09    3.10
   3  -1  -2   74.09    2.50
   3  -1  -2   83.29    3.00
  -3   1   1  209.48    5.40
  -3   1   1  202.38    5.20
   3  -1  -1  207.38    5.20
   3  -1  -1  195.08    5.30
   3  -1  -1  200.88    5.30
  -3   1   0  127.39    4.50
  -3   1   0  137.99    3.80
   3  -1   0  139.69    3.70
  -3   1  -1  224.88    5.60
  -3   1  -1  215.38    5.80
   3  -1   1  216.38    5.50
  -3   1  -2  111.59    3.50
  -3   1  -2  109.69    3.70
   3  -1   2  105.29    3.20
   3  -1   2  106.99    3.10
  -3   1  -3    8.60    1.50
  -3   1  -3    9.60    1.50
  -3   1  -4   24.60    2.50
   3  -1   4   25.80    2.80
  -3   1  -5    6.20    3.70
   3  -1   5    1.70    3.20
  -3   1  -6   13.70    5.20
   3  -1   6   18.00    4.10
  -3   1  -7   -0.60    6.80
   3  -1   7   -0.90    4.80
  -2   1   7   12.40    4.40
   2  -1  -7   16.20    5.40
  -2   1   6    2.30    3.40
   2  -1  -6   -1.40    4.00
  -2   1   5    1.10    1.70
   2  -1  -5    3.30    2.30
  -2   1   4   26.20    2.20
   2  -1  -4   29.60    2.50
  -2   1   3   52.99    2.60
   2  -1  -3   49.90    2.80
  -2   1   2    3.80    1.50
   2  -1  -2    2.10    1.40
  -2   1   1   21.70    1.80
  -2   1   1   21.00    1.60
  -2   1   1   20.80    1.20
   2  -1  -1   21.20    1.60
   2  -1  -1   22.00    1.20
   2  -1  -1   20.20    1.60
  -2   1  -1   80.69    2.60
  -2   1  -1   63.59    2.40
  -2   1  -1   68.29    2.20
   2  -1   1   61.89    2.30
   2  -1   1   68.19    2.10
  -2   1  -2   12.40    1.70
  -2   1  -2   12.10    1.50
  -2   1  -3  209.48    6.00
  -2   1  -3  216.28    6.20
  -2   1  -4   60.59    2.90
   2  -1   4   60.39    3.40
  -2   1  -5    5.60    4.40
   2  -1   5    5.80    3.30
  -2   1  -6   49.99    5.60
   2  -1   6   50.49    5.50
  -2   1  -7    4.10    7.10
   2  -1   7   -5.20    4.10
  -1   1   7    1.50    4.30
   1  -1  -7    4.00    5.70
  -1   1   6   13.20    3.60
   1  -1  -6   15.00    4.40
  -1   1   4    7.30    1.50
   1  -1  -4    2.20    1.50
  -1   1   3    4.50    1.50
   1  -1  -3    2.10    1.50
  -1   1   2   49.60    2.50
   1  -1  -2   50.49    2.60
  -1   1   1  141.19    3.70
  -1   1   1  135.69    3.70
   1  -1  -1  134.99    3.70
   1  -1  -1  135.39    3.70
  -1   1  -1  686.13   16.20
  -1   1  -1  645.94   16.50
   1  -1   1  682.13   16.10
   1  -1   1  705.53   16.30
   1  -1   1  682.73   16.20
   1  -1   1  694.43   16.10
  -1   1  -2   76.39    2.90
  -1   1  -2   79.89    3.10
  -1   1  -3  104.59    3.70
   1  -1   3  105.19    3.90
  -1   1  -4    9.10    1.60
   1  -1   4    8.60    1.80
   1  -1   5   15.30    3.30
  -1   1  -6   30.20    5.00
   1  -1   6   28.10    4.10
  -1   1  -7    3.20    6.50
   1  -1   7    9.50    5.00
   0   1   7   21.70    5.10
   0  -1  -7   32.90    6.30
   0   1   6   16.10    3.70
   0  -1  -6   15.60    4.60
   0   1   5   47.10    5.70
   0   1   4    8.80    1.80
   0  -1  -4    8.90    1.60
   0   1   3   84.49    3.50
   0  -1  -3   82.89    3.30
   0   1   2   37.70    2.40
   0  -1  -2   36.80    2.30
   0   1   1  325.47    8.10
   0   1   1  328.57    8.10
   0  -1  -1  331.87    8.10
   0  -1  -1  341.57    8.10
   0   1  -1  336.17    8.10
   0   1  -1  332.87    8.10
   0  -1   1  328.47    8.10
   0  -1   1  324.87    8.00
   0   1  -2   36.90    2.30
   0  -1   2   36.70    2.40
   0   1  -3   79.59    3.10
   0  -1   3   79.49    3.20
   0   1  -4   13.70    1.60
   0  -1   4   13.90    1.80
   0   1  -6   15.30    4.60
   0  -1   6   13.10    3.70
   0   1  -7   23.10    6.70
   0  -1   7   11.80    4.90
   1   1   7    4.80    4.90
  -1  -1  -7    9.10    6.10
   1   1   6   21.40    3.80
  -1  -1  -6   29.50    5.00
   1   1   5   10.20    3.20
  -1  -1  -5    9.60    4.80
   1   1   4    8.10    1.80
  -1  -1  -4    7.70    1.50
   1   1   3  107.79    3.90
  -1  -1  -3  107.19    3.70
   1   1   2   77.99    3.10
  -1  -1  -2   78.09    3.00
   1   1   1  683.63   16.20
   1   1   1  674.73   16.20
  -1  -1  -1  706.93   16.30
  -1  -1  -1  664.93   16.30
   1   1  -1  141.09    3.80
   1   1  -1  137.69    3.70
  -1  -1   1  138.79    3.70
  -1  -1   1  141.89    3.80
   1   1  -2   49.40    2.60
  -1  -1   2   51.29    2.50
   1   1  -3    8.30    1.60
  -1  -1   3    4.20    1.50
   1   1  -4    4.10    1.50
  -1  -1   4    1.30    1.30
   1   1  -5    4.30    2.10
  -1  -1   5    2.10    1.90
   1   1  -6   11.90    4.40
  -1  -1   6   11.40    3.90
   1   1  -7    2.40    5.60
  -1  -1   7    3.50    4.10
   2   1   7    8.90    4.80
  -2  -1  -7    1.10    6.50
   2   1   6   39.80    4.80
  -2  -1  -6   49.90    5.40
   2   1   5    6.80    3.40
  -2  -1  -5    4.70    3.50
   2   1   4   56.19    3.20
  -2  -1  -4   53.49    2.70
   2   1   3  227.78    6.40
  -2  -1  -3  216.28    6.20
  -2  -1  -2   10.70    1.60
  -2  -1  -2    8.70    1.50
   2   1   1   63.79    2.30
   2   1   1   66.39    2.30
   2   1   1   60.99    2.10
  -2  -1  -1   68.99    2.50
  -2  -1  -1   68.69    2.80
  -2  -1  -1   63.39    2.10
  -2  -1   0    4.40    0.90
   2   1  -1   20.80    1.20
   2   1  -1   18.90    1.80
   2   1  -1   21.90    1.40
  -2  -1   1   23.30    1.60
  -2  -1   1   18.60    1.20
  -2  -1   1   17.80    1.60
   2   1  -2    4.20    1.50
  -2  -1   2    5.40    1.40
   2   1  -3   59.49    3.00
  -2  -1   3   57.39    2.70
   2   1  -4   22.20    2.40
  -2  -1   4   28.60    2.20
   2   1  -5    2.20    2.20
  -2  -1   5    3.80    1.70
   2   1  -6    3.60    4.20
  -2  -1   6    4.00    3.60
   2   1  -7   16.40    5.60
  -2  -1   7   11.60    4.60
   3   1   7   -3.10    4.70
  -3  -1  -7    8.90    6.90
   3   1   6   14.80    4.10
  -3  -1  -6   11.30    5.20
   3   1   5    0.90    3.30
  -3  -1  -5    1.20    3.70
   3   1   4   24.30    2.60
  -3  -1  -4   20.50    2.30
  -3  -1  -3   10.50    1.60
  -3  -1  -3    9.70    1.50
  -3  -1  -2   97.69    3.10
  -3  -1  -2  104.39    3.40
  -3  -1  -2  104.69    3.50
   3   1   1  224.68    5.70
  -3  -1  -1  221.58    5.90
  -3  -1  -1  218.98    5.80
  -3  -1  -1  231.88    5.70
   3   1   0  139.69    3.70
  -3  -1   0  123.89    4.50
  -3  -1   0  137.09    3.60
   3   1  -1  202.28    5.40
   3   1  -1  204.18    5.30
   3   1  -1  215.48    5.30
  -3  -1   1  220.18    5.40
  -3  -1   1  197.28    5.50
  -3  -1   1  199.88    5.40
   3   1  -2   77.89    3.10
  -3  -1   2   78.59    2.40
  -3  -1   2   79.19    3.00
   3   1  -3    5.00    1.60
  -3  -1   3    3.40    1.40
   3   1  -4   61.39    3.10
  -3  -1   4   58.49    2.90
   3   1  -5   -1.20    2.60
  -3  -1   5    1.90    1.60
   3   1  -6   29.00    4.70
  -3  -1   6   32.40    4.20
   3   1  -7   -1.70    5.60
  -3  -1   7   -1.20    4.20
   4   1   7    9.80    4.80
  -4  -1  -7    8.90    7.20
   4   1   6   11.10    4.10
  -4  -1  -6    3.50    5.10
   4   1   5   10.40    3.50
  -4  -1  -5   13.40    4.00
  -4  -1  -4    4.10    1.70
  -4  -1  -3    4.00    1.50
  -4  -1  -3    1.70    1.30
  -4  -1  -2  135.09    4.00
  -4  -1  -2  133.79    4.10
  -4  -1  -2  121.09    3.90
  -4  -1  -1  181.08    5.00
  -4  -1  -1  184.08    4.90
  -4  -1  -1  176.68    4.90
   4   1   0   -0.70    1.10
  -4  -1   0    0.10    1.30
  -4  -1   0    1.70    1.20
   4   1  -1    1.90    1.20
   4   1  -1    1.40    1.20
  -4  -1   1    3.30    1.40
  -4  -1   1    0.30    1.10
   4   1  -2   19.40    2.00
  -4  -1   2   18.70    1.60
  -4  -1   2   19.30    2.10
   4   1  -3   30.50    2.30
  -4  -1   3   27.80    2.20
   4   1  -4    9.00    1.80
  -4  -1   4    3.50    1.60
  -4  -1   5    7.60    1.90
   4   1  -6   15.60    4.40
  -4  -1   6   24.50    4.10
   4   1  -7    3.90    5.60
  -4  -1   7   -1.00    4.40
   5   1   7    4.70    5.00
  -5  -1  -7   14.20    7.90
   5   1   6    7.30    4.70
  -5  -1  -6    6.60    5.60
   5   1   5   -4.30    3.30
  -5  -1  -5   -0.50    4.20
   5   1   4   83.09    3.70
  -5  -1  -4   81.79    4.10
  -5  -1  -3   12.20    1.70
  -5  -1  -3   14.50    1.80
  -5  -1  -2   16.50    1.90
  -5  -1  -2   19.20    2.00
  -5  -1  -2   18.00    1.50
  -5  -1  -1  220.98    5.90
  -5  -1  -1  227.18    5.90
  -5  -1  -1  217.38    6.00
  -5  -1   0   10.10    1.30
  -5  -1   0    9.10    1.40
   5   1  -1   52.19    2.40
  -5  -1   1   58.89    2.40
  -5  -1   1   56.89    2.40
   5   1  -2  395.26    9.80
  -5  -1   2  384.66    9.60
  -5  -1   2  378.16    9.80
   5   1  -3    9.70    1.50
  -5  -1   3    8.20    1.30
  -5  -1   3    9.00    1.70
   5   1  -4    3.20    1.50
  -5  -1   4    1.60    1.40
  -5  -1   5   59.99    3.40
   5   1  -6   70.29    6.60
  -5  -1   6   67.79    5.60
   5   1  -7   19.50    6.10
  -5  -1   7   15.00    5.00
   6   1   6   20.70    4.70
  -6  -1  -6   30.20    6.40
   6   1   5  123.89    7.20
  -6  -1  -5  136.89    7.50
  -6  -1  -4   66.09    3.70
  -6  -1  -4   63.99    5.60
  -6  -1  -3   73.69    3.40
  -6  -1  -3   69.99    3.60
  -6  -1  -3   75.09    3.30
  -6  -1  -2   46.80    2.60
  -6  -1  -2   48.90    2.70
  -6  -1  -2   34.70    2.50
  -6  -1  -1   -1.80    1.30
  -6  -1  -1   -1.50    1.10
  -6  -1   0    2.00    1.20
  -6  -1   0    2.80    1.30
   6   1  -1  237.48    6.20
  -6  -1   1  230.98    6.30
  -6  -1   1  235.98    6.30
   6   1  -2  521.55   12.80
  -6  -1   2  510.65   12.60
  -6  -1   2  514.15   12.90
   6   1  -3  340.87    8.90
  -6  -1   3  325.57    8.90
  -6  -1   3  342.47    8.50
   6   1  -4   28.30    2.30
  -6  -1   4   32.80    2.80
   6   1  -5   31.10    4.10
  -6  -1   5   38.80    3.30
   6   1  -6   13.60    4.60
  -6  -1   6    7.90    3.80
   6   1  -7    6.80    5.50
  -6  -1   7   -6.50    4.10
   7   1   6    9.40    4.70
  -7  -1  -6   14.30    6.70
   7   1   5   18.50    4.10
  -7  -1  -5   12.60    4.70
   7   1   4   72.99    4.20
  -7  -1  -4   76.59    5.50
  -7  -1  -4   80.19    4.90
  -7  -1  -3   44.30    3.40
  -7  -1  -3   40.20    3.20
  -7  -1  -3   43.90    3.00
  -7  -1  -2   88.79    3.60
  -7  -1  -2   83.19    3.30
  -7  -1  -2   84.19    3.40
  -7  -1  -1   34.60    2.00
  -7  -1  -1   31.40    2.30
  -7  -1   0  318.57    8.40
  -7  -1   0  334.07    8.40
  -7  -1   1   29.80    2.20
  -7  -1   1   23.70    2.10
   7   1  -2  787.32   19.30
  -7  -1   2  799.32   19.40
  -7  -1   2  795.92   19.20
   7   1  -3   75.39    3.00
  -7  -1   3   70.89    3.40
  -7  -1   3   68.49    2.90
   7   1  -4    6.60    1.60
  -7  -1   4    4.40    1.70
  -7  -1   4    5.20    2.20
   7   1  -5   38.70    4.30
  -7  -1   5   33.10    3.80
   7   1  -6   11.40    4.60
  -7  -1   6   13.60    4.20
   7   1  -7   15.50    5.90
  -7  -1   7   14.70    4.90
   8   1   6   11.20    5.10
  -8  -1  -6    5.30    7.10
   8   1   5   33.70    4.70
  -8  -1  -5   26.40    5.60
   8   1   4    2.50    2.80
   8   1   4    8.00    2.80
  -8  -1  -4    8.00    3.90
  -8  -1  -4    5.50    3.50
  -8  -1  -3   -0.50    2.00
  -8  -1  -3   -0.80    2.60
  -8  -1  -3   -1.70    2.10
  -8  -1  -2  116.69    4.00
  -8  -1  -2  110.89    4.30
  -8  -1  -1    2.70    1.50
  -8  -1  -1    2.20    1.10
  -8  -1   0   92.49    3.30
  -8  -1   0   93.89    3.40
  -8  -1   1   88.49    3.20
  -8  -1   1   89.09    3.40
   8   1  -2   22.90    2.20
  -8  -1   2   22.10    2.60
  -8  -1   2   19.20    1.80
   8   1  -3   42.60    2.50
  -8  -1   3   36.60    2.60
  -8  -1   3   34.70    3.00
   8   1  -4   37.40    2.80
  -8  -1   4   32.60    3.50
  -8  -1   4   35.80    2.90
   8   1  -5  310.87   10.40
   8   1  -6    1.70    4.40
  -8  -1   6    1.40    3.80
   8   1  -7   -1.10    5.50
  -8  -1   7    0.40    4.50
   9   1   6    7.80    5.60
  -9  -1  -6   23.80    8.00
   9   1   5    2.00    4.60
  -9  -1  -5    0.10    5.70
   9   1   4   43.00    3.50
   9   1   4   33.00    3.40
  -9  -1  -4   34.40    4.90
  -9  -1  -4   36.70    6.10
  -9  -1  -3   70.29    4.20
  -9  -1  -3   68.79    5.00
  -9  -1  -3   70.29    4.30
  -9  -1  -2   16.90    2.00
  -9  -1  -2   14.80    2.40
  -9  -1  -1   30.10    2.10
  -9  -1  -1   26.10    2.50
  -9  -1   0    5.10    1.20
  -9  -1   0    2.70    1.60
  -9  -1   1    1.80    1.70
  -9  -1   1    1.50    1.10
   9   1  -2    1.50    1.60
  -9  -1   2    0.30    1.00
  -9  -1   2    0.90    1.90
   9   1  -3   21.20    2.50
  -9  -1   3   18.90    2.60
  -9  -1   3   17.30    1.90
   9   1  -4   62.69    4.60
  -9  -1   4   71.79    3.70
  -9  -1   4   59.69    4.30
   9   1  -5    5.90    4.00
  -9  -1   5    6.40    4.10
   9   1  -6    4.00    4.70
  -9  -1   6   -1.10    3.90
   9   1  -7   -2.20    6.00
  -9  -1   7   -2.80    4.60
  10   1   5    7.40    4.80
 -10  -1  -5    1.00    6.50
 -10  -1  -4   16.50    4.70
 -10  -1  -3   57.29    4.30
 -10  -1  -2   34.20    2.90
 -10  -1  -2   35.50    3.70
 -10  -1  -1    1.30    2.10
 -10  -1  -1    3.60    1.10
 -10  -1   0   13.10    2.00
 -10  -1   0    9.30    1.20
 -10  -1   1   24.00    2.10
 -10  -1   1   22.00    2.60
 -10  -1   2   20.90    1.80
 -10  -1   2   19.70    2.40
  10   1  -3   35.50    3.20
 -10  -1   3   38.40    2.80
 -10  -1   3   35.60    3.70
  10   1  -4   36.50    3.70
 -10  -1   4   47.50    3.70
 -10  -1   4   43.80    4.20
  10   1  -5    6.70    4.10
 -10  -1   5    2.70    2.70
 -10  -1   5    4.00    3.60
  10   1  -6    5.70    4.90
 -10  -1   6   -3.20    3.80
  10   1  -7    5.20    6.30
 -10  -1   7    1.00    4.70
  11   1   5    5.30    5.10
  11   1   5    4.70    4.60
 -11  -1  -5   18.90    7.30
 -11  -1  -4    6.30    5.40
 -11  -1  -4   -1.40    4.50
 -11  -1  -3   10.90    4.00
 -11  -1  -3    7.70    2.80
 -11  -1  -2   72.09    3.80
 -11  -1  -2   67.79    5.30
 -11  -1  -1   22.50    2.70
 -11  -1  -1   14.70    2.80
 -11  -1   0   42.10    2.30
 -11  -1   0   33.20    3.10
 -11  -1   1   52.89    2.70
 -11  -1   1   49.80    3.30
 -11  -1   2    4.10    1.20
 -11  -1   2    2.10    2.20
  11   1  -3   33.90    3.60
 -11  -1   3   34.70    3.60
 -11  -1   3   37.30    2.90
  11   1  -4   -0.30    2.60
 -11  -1   4    4.90    2.40
  11   1  -5    2.80    4.20
 -11  -1   5    1.50    3.40
 -11  -1   5    4.60    3.10
  11   1  -6    4.60    4.90
 -11  -1   6   -2.30    4.10
  11   1  -7    9.90    6.60
 -11  -1   7   -2.40    4.50
  12   1   5   -3.10    3.80
  12   1   5    3.20    5.80
  12   1   4    2.50    3.20
  12   1   4   -0.20    3.90
 -12  -1  -4    1.30    5.00
 -12  -1  -3    4.90    4.00
 -12  -1  -3    2.10    2.80
 -12  -1  -2   25.30    3.30
 -12  -1  -2   30.70    3.70
 -12  -1  -1   39.30    3.80
 -12  -1  -1   44.00    2.80
 -12  -1   0  694.93   18.20
 -12  -1   0  751.12   18.20
 -12  -1   1  154.88    5.40
 -12  -1   1  157.28    5.10
 -12  -1   2    5.20    1.30
 -12  -1   2    1.80    2.50
 -12  -1   3  114.59    5.70
 -12  -1   3  118.29    4.70
  12   1  -4   47.20    4.90
 -12  -1   4   46.30    4.20
 -12  -1   4   54.29    4.60
  12   1  -5   -4.00    4.10
 -12  -1   5    3.60    3.80
 -12  -1   5   -1.60    3.30
  12   1  -6   -0.20    5.10
 -12  -1   6    1.20    4.20
  12   1  -7    5.90    6.40
 -12  -1   7   -3.50    5.10
  13   1   4   -0.60    4.00
  13   1   4    0.90    3.20
 -13  -1  -4    1.80    5.50
  13   1   3   11.60    3.10
  13   1   3   10.40    3.70
 -13  -1  -3   25.10    4.60
 -13  -1  -2   26.20    3.00
 -13  -1  -2   26.10    4.00
 -13  -1  -1   77.79    4.50
 -13  -1   0   18.30    2.90
 -13  -1   0   10.80    2.60
 -13  -1   1    4.70    2.40
 -13  -1   1   -4.00    2.40
 -13  -1   2   -1.60    2.50
 -13  -1   2    5.40    2.70
 -13  -1   3   40.30    4.40
 -13  -1   3   42.30    4.70
  13   1  -4    4.40    3.70
 -13  -1   4    7.60    4.00
 -13  -1   4    3.70    2.90
  13   1  -5   -1.60    4.70
 -13  -1   5    5.70    3.20
 -13  -1   5    1.70    3.90
  13   1  -6   -2.90    5.20
 -13  -1   6   12.20    4.40
  14   1   4    6.40    4.40
  14   1   4   10.00    3.60
 -14  -1  -4    8.40    5.80
  14   1   3   -5.40    3.00
  14   1   3    2.00    3.80
 -14  -1  -3    8.60    4.60
 -14  -1  -2    2.00    2.70
 -14  -1  -2    5.20    3.90
 -14  -1  -1   11.60    2.70
 -14  -1  -1   15.60    3.50
 -14  -1   0   86.89    4.80
 -14  -1   0   85.59    5.10
 -14  -1   1   -2.40    2.40
 -14  -1   1    0.70    2.60
 -14  -1   2   -0.80    2.50
 -14  -1   2    5.90    3.00
 -14  -1   3   10.40    2.80
 -14  -1   3   15.00    3.70
 -14  -1   4   10.90    3.00
 -14  -1   4   17.30    3.90
  14   1  -5   -1.30    4.70
 -14  -1   5   -1.50    3.20
 -14  -1   5   -1.80    4.00
  14   1  -6    3.30    5.80
 -14  -1   6    8.60    4.60
  15   1   3   -9.20    3.30
  15   1   3   -2.10    4.30
 -15  -1  -3    5.30    5.00
 -15  -1  -2    3.80    4.10
 -15  -1  -2    0.40    2.90
 -15  -1  -1    9.30    3.40
 -15  -1  -1    2.20    2.60
 -15  -1   0   10.20    2.70
 -15  -1   0   13.00    3.50
 -15  -1   1    3.30    2.50
 -15  -1   1    5.10    3.50
 -15  -1   2    8.20    2.90
 -15  -1   2   13.60    3.20
 -15  -1   3   12.10    3.90
 -15  -1   3   10.80    3.00
 -15  -1   4   12.30    3.60
 -15  -1   4   13.80    3.20
  15   1  -5   -4.50    4.90
 -15  -1   5   -0.70    3.40
 -15  -1   5   -0.90    4.20
  15   1  -6   -0.50    6.10
 -15  -1   6    1.50    5.00
  16   1   3    6.30    4.50
  16   1   3    8.40    3.70
 -16  -1  -3   11.00    5.50
 -16  -1  -2    8.60    3.50
 -16  -1  -2   12.80    4.80
 -16  -1  -1    5.50    3.70
 -16  -1  -1    6.90    2.80
 -16  -1   0   26.50    3.30
 -16  -1   0   25.80    3.70
 -16  -1   1    0.90    2.70
 -16  -1   1    5.10    3.70
 -16  -1   2    0.00    2.70
 -16  -1   2    0.20    3.80
 -16  -1   3    5.30    3.20
 -16  -1   3    2.60    3.10
 -16  -1   4   -0.90    3.80
 -16  -1   4    4.40    3.40
  16   1  -5   -5.00    6.00
 -16  -1   5    3.30    4.40
 -16  -1   5    1.20    4.00
 -17  -1  -2    2.60    5.00
 -17  -1  -1   15.20    4.10
 -17  -1  -1    6.90    3.30
 -17  -1   0   11.20    3.10
 -17  -1   0   13.20    3.60
 -17  -1   1    4.50    3.30
 -17  -1   1    4.50    2.80
 -17  -1   2    5.60    3.00
 -17  -1   2   -1.00    3.10
 -17  -1   3    4.10    3.30
 -17  -1   3    6.00    3.40
 -17  -1   4   12.00    4.00
 -17  -1   4   10.40    4.20
  17   1  -5   -4.90    5.70
 -17  -1   5   -2.20    4.40
 -17  -1   5   -1.60    4.50
 -18  -1  -1    7.10    3.30
 -18  -1  -1    3.20    4.40
 -18  -1   0    2.10    3.80
 -18  -1   0    2.10    3.00
 -18  -1   1    4.90    3.60
 -18  -1   1   11.40    3.30
 -18  -1   2    5.20    3.30
 -18  -1   2    6.90    3.50
 -18  -1   3    6.50    3.50
 -18  -1   3    2.20    3.70
 -18  -1   4    4.40    4.30
 -18  -1   4   -0.90    4.20
 -19  -1   0   50.99    4.60
 -19  -1   0   50.99    5.40
 -19  -1   1    4.60    3.20
 -19  -1   1   -2.90    3.90
 -19  -1   2   16.30    3.90
 -19  -1   2   16.80    4.00
 -19  -1   3   11.90    3.90
 -19  -1   3   11.30    4.30
 -19   2   3   21.20    4.20
 -19   2   3   21.30    4.90
 -19   2   2    0.80    3.80
 -19   2   2   -3.60    3.60
 -19   2   1   23.40    4.40
 -19   2   1   19.60    4.00
 -19   2   0   12.30    4.70
 -18   2   4   -1.50    4.30
 -18   2   4    4.30    4.20
 -18   2   3   38.70    4.50
 -18   2   3   47.60    4.70
 -18   2   2    4.40    3.40
 -18   2   2    6.10    3.40
 -18   2   1    5.00    3.50
 -18   2   1    5.00    3.10
 -18   2   0    5.70    3.30
 -18   2   0    4.80    3.80
 -18   2  -1   20.90    4.80
  18  -2   1   13.90    4.40
  18  -2   1    6.20    3.50
 -17   2   5   10.30    4.70
 -17   2   4   -2.30    3.80
 -17   2   4    7.90    4.00
 -17   2   3    8.00    3.90
 -17   2   3    6.30    3.30
 -17   2   2   34.70    3.80
 -17   2   2   32.20    3.70
 -17   2   1    2.20    2.80
 -17   2   1    2.40    3.10
 -17   2   0    3.40    2.70
 -17   2   0    2.50    3.50
 -17   2  -1   31.60    4.70
 -17   2  -2    5.40    5.10
  17  -2   2   -4.10    3.30
  17  -2   2   -4.80    4.00
 -16   2   5    8.90    4.50
 -16   2   4   14.20    3.50
 -16   2   4    7.20    4.00
 -16   2   3    8.80    3.10
 -16   2   3    7.00    3.30
 -16   2   2   -2.00    2.80
 -16   2   2    1.80    2.90
 -16   2   1   18.80    3.00
 -16   2   1   17.60    3.30
 -16   2   0    3.90    3.40
 -16   2   0    6.00    2.70
 -16   2  -1   -0.80    3.10
 -16   2  -1    7.80    3.70
 -16   2  -2   -0.90    4.40
  16  -2   2   -0.10    3.80
  16  -2   2   -7.50    3.10
 -16   2  -3    7.50    5.80
  16  -2   3    5.90    3.70
  16  -2   3    7.60    4.50
 -15   2   6   -1.90    5.10
  15  -2  -6    4.10    5.30
  15  -2  -6   -5.80    4.10
  15  -2  -6   -1.90    4.90
 -15   2   5    5.80    4.60
  15  -2  -5   -0.10    4.90
 -15   2   4    4.60    3.60
 -15   2   4    3.90    3.10
 -15   2   3   15.10    3.60
 -15   2   3    6.90    2.90
 -15   2   2   92.89    5.00
 -15   2   2   74.39    6.00
 -15   2   1    4.20    2.60
 -15   2   1    0.50    3.00
 -15   2   0    6.10    3.30
 -15   2   0    7.80    2.60
 -15   2  -1   66.79    4.70
 -15   2  -1   61.89    5.40
 -15   2  -2   -3.30    4.10
  15  -2   2   -1.20    3.60
  15  -2   2   -3.70    2.90
 -15   2  -3    5.20    5.10
  15  -2   3    2.50    3.40
  15  -2   3   -1.40    4.00
 -14   2   6    5.50    4.80
  14  -2  -6    4.30    5.30
  14  -2  -6    3.70    4.50
  14  -2  -6    6.50    3.70
 -14   2   5    3.90    4.30
  14  -2  -5   -1.60    4.60
 -14   2   4    5.10    4.00
 -14   2   4    4.10    2.80
 -14   2   3    4.00    2.60
 -14   2   3    4.10    3.60
 -14   2   2   91.59    5.20
 -14   2   2   94.39    4.90
 -14   2   1   36.60    3.20
 -14   2   1   40.50    4.30
 -14   2   0   -3.80    2.80
 -14   2   0    1.70    2.30
 -14   2  -1    0.00    3.40
 -14   2  -1    0.10    2.40
 -14   2  -2    5.70    4.00
  14  -2   2   -3.70    3.30
  14  -2   2   -4.00    2.80
 -14   2  -3   21.30    4.90
  14  -2   3   15.80    3.50
  14  -2   3   14.20    4.00
 -14   2  -4   19.20    6.20
  14  -2   4   29.60    3.90
 -13   2   6    7.30    4.80
  13  -2  -6    0.10    4.50
  13  -2  -6    1.70    5.00
  13  -2  -6    1.60    4.60
 -13   2   5    8.10    4.30
  13  -2  -5    1.60    4.70
 -13   2   4    4.30    3.60
 -13   2   4   -5.00    3.60
 -13   2   3   13.80    3.30
 -13   2   3    9.40    3.00
 -13   2   2    2.40    2.70
 -13   2   2    2.70    2.40
 -13   2   1   12.70    2.40
 -13   2   1   14.20    2.70
 -13   2   0   55.79    4.00
 -13   2   0   52.89    4.10
 -13   2  -1   39.00    4.30
 -13   2  -1   38.60    3.80
 -13   2  -2   25.60    3.10
 -13   2  -2   29.80    4.30
 -13   2  -3   53.59    6.00
  13  -2   3   33.40    4.20
  13  -2   3   43.80    3.80
 -13   2  -4    7.90    5.70
  13  -2   4   18.90    3.50
 -12   2   7    4.10    4.80
  12  -2  -7   10.00    6.40
 -12   2   6    3.30    4.40
  12  -2  -6    5.00    5.20
 -12   2   5   19.80    4.00
 -12   2   5   17.10    4.20
  12  -2  -5   10.50    4.30
 -12   2   4   84.19    4.50
 -12   2   4   65.79    7.30
 -12   2   3   16.70    3.30
 -12   2   3   13.20    2.10
 -12   2   2    5.60    1.20
 -12   2   2    6.10    2.60
 -12   2   1   28.80    2.80
 -12   2   1   25.00    2.40
 -12   2   0    7.50    1.30
 -12   2   0    7.00    2.30
 -12   2  -1    1.40    1.70
 -12   2  -1    1.50    2.60
 -12   2  -2    0.60    2.30
 -12   2  -3   48.20    5.80
  12  -2   3   43.70    4.10
  12  -2   3   43.70    4.10
 -12   2  -4    2.40    5.30
  12  -2   4    7.80    2.90
 -12   2  -5    2.80    6.10
  12  -2   5    1.10    3.90
 -11   2   7   -6.40    4.80
  11  -2  -7    5.20    5.90
 -11   2   6    0.10    4.10
  11  -2  -6   -2.10    4.70
 -11   2   5    3.50    3.60
  11  -2  -5   -2.90    4.00
 -11   2   4   33.80    3.80
 -11   2   4   34.70    3.00
  11  -2  -4   28.90    3.50
 -11   2   3    9.50    2.90
 -11   2   3    5.30    1.80
 -11   2   2   31.60    2.90
 -11   2   2   31.00    2.10
 -11   2   1  122.09    4.20
 -11   2   1  116.09    4.60
 -11   2   0    8.80    2.20
 -11   2   0   12.20    1.40
 -11   2  -1   15.60    2.70
 -11   2  -1    9.10    2.50
 -11   2  -2   10.90    2.10
 -11   2  -2   18.20    3.10
 -11   2  -3    7.70    3.80
  11  -2   3   -0.70    2.60
  11  -2   3   -0.70    2.60
 -11   2  -4    6.10    4.80
  11  -2   4    3.70    3.30
 -11   2  -5    6.10    5.70
  11  -2   5    4.90    3.80
 -10   2   7   -2.10    4.70
  10  -2  -7    7.40    5.80
 -10   2   6    0.90    3.70
  10  -2  -6    7.80    4.70
 -10   2   5   49.40    5.20
  10  -2  -5   48.90    5.50
 -10   2   4  207.48    6.40
 -10   2   4  209.88    8.10
  10  -2  -4  200.38    7.50
 -10   2   3    7.30    2.60
 -10   2   3    7.00    1.70
 -10   2   2   19.90    2.30
 -10   2   2   16.30    1.80
 -10   2   1    2.50    1.20
 -10   2   1    1.80    1.80
 -10   2   0    3.10    1.60
 -10   2   0    0.00    0.90
 -10   2  -1   20.70    2.30
 -10   2  -1   21.10    1.90
 -10   2  -2   31.60    3.40
 -10   2  -2   34.60    2.90
 -10   2  -3    3.60    3.40
  10  -2   3   -1.90    2.70
  10  -2   3   -3.00    2.70
 -10   2  -4   25.30    5.00
  10  -2   4   18.30    3.30
 -10   2  -5    5.10    5.60
 -10   2  -5   -8.10    6.30
  10  -2   5   -2.80    4.10
  -9   2   7    2.10    5.00
   9  -2  -7    4.10    5.50
  -9   2   6    3.90    3.90
   9  -2  -6    7.50    4.80
  -9   2   5   40.10    4.90
   9  -2  -5   46.40    5.60
  -9   2   4   54.59    3.50
  -9   2   4   55.79    4.00
   9  -2  -4   55.19    3.70
  -9   2   3   94.29    4.30
  -9   2   3   94.99    3.70
  -9   2   2   13.50    2.10
  -9   2   2   11.00    1.30
  -9   2   1    6.30    1.20
  -9   2   1    8.40    1.70
  -9   2   0   22.70    2.20
  -9   2   0   22.70    1.90
  -9   2  -1   21.50    1.80
  -9   2  -1   21.60    2.20
  -9   2  -2   77.89    3.40
  -9   2  -2   76.99    3.70
  -9   2  -3    4.30    2.00
   9  -2   3    2.90    2.10
   9  -2   3    2.20    2.10
  -9   2  -4   19.70    4.70
  -9   2  -4   11.60    4.10
   9  -2   4    5.70    2.90
  -9   2  -5   16.90    5.60
  -9   2  -5   17.10    5.80
   9  -2   5    9.80    3.90
  -9   2  -6   17.40    7.70
   9  -2   6   -8.80    5.30
  -8   2   7   -3.50    4.40
   8  -2  -7    2.40    5.50
  -8   2   6    8.20    3.80
   8  -2  -6    1.10    4.70
  -8   2   5   36.10    4.10
   8  -2  -5   29.30    4.10
  -8   2   4   10.90    2.30
  -8   2   4    5.70    1.80
   8  -2  -4    3.10    1.90
  -8   2   3    1.40    1.50
  -8   2   3    2.30    1.70
   8  -2  -3    2.40    1.70
  -8   2   2   10.90    2.00
  -8   2   2    7.80    1.20
  -8   2   1   10.60    1.40
  -8   2   1   12.00    1.70
  -8   2   0  146.39    4.40
  -8   2   0  150.38    4.60
  -8   2  -1   16.70    1.50
  -8   2  -1   20.90    2.10
  -8   2  -2   13.30    1.90
  -8   2  -2   11.80    1.70
  -8   2  -3   14.00    2.40
   8  -2   3    8.60    2.10
   8  -2   3    7.30    2.10
  -8   2  -4   36.20    4.10
  -8   2  -4   32.40    4.60
   8  -2   4   26.90    3.10
  -8   2  -5   37.60    5.60
  -8   2  -6    8.10    6.90
   8  -2   6   -2.00    5.00
  -7   2   7   10.20    4.90
   7  -2  -7   10.90    6.00
  -7   2   6  102.39    6.70
   7  -2  -6  107.49    7.60
   7  -2  -5    5.40    3.60
  -7   2   4   12.20    2.10
  -7   2   4    8.40    1.70
   7  -2  -4    8.30    1.80
  -7   2   3    5.00    1.60
  -7   2   3    0.60    1.40
   7  -2  -3    2.10    1.40
  -7   2   2  185.88    5.30
  -7   2   2  161.08    4.90
   7  -2  -2  166.48    5.00
  -7   2   1  138.69    4.30
  -7   2   1  141.99    4.40
  -7   2   0  190.88    5.50
  -7   2   0  197.98    5.50
  -7   2  -1  122.49    4.00
  -7   2  -1  121.79    3.80
  -7   2  -2  226.38    6.50
  -7   2  -2  222.18    6.30
  -7   2  -3   15.30    2.00
   7  -2   3    9.90    1.90
   7  -2   3    7.90    2.00
  -7   2  -4   14.90    3.90
   7  -2   4    9.30    2.60
  -7   2  -5  134.39    7.80
   7  -2   5  123.99    7.10
  -7   2  -6   10.30    6.50
   7  -2   6    2.80    4.80
  -6   2   7   -2.00    4.60
   6  -2  -7    2.50    6.10
  -6   2   6    8.60    4.00
   6  -2  -6   10.70    4.70
  -6   2   4  143.59    4.90
   6  -2  -4  143.39    4.80
  -6   2   3   15.30    1.60
   6  -2  -3   21.20    2.00
  -6   2   2  190.58    5.40
  -6   2   2  214.78    5.90
   6  -2  -2  194.48    5.50
  -6   2   1  405.66   10.30
  -6   2   1  406.76   10.20
  -6   2   0   32.90    2.10
  -6   2   0   30.30    2.10
  -6   2  -1  162.78    4.60
  -6   2  -1  158.48    4.80
  -6   2  -2   25.40    2.30
  -6   2  -2   41.30    2.30
  -6   2  -3    1.90    1.40
   6  -2   3   -3.30    1.50
   6  -2   3   -2.60    1.60
  -6   2  -4    0.70    2.70
  -6   2  -5   17.00    4.50
   6  -2   5   14.70    3.90
  -6   2  -6    4.60    5.70
   6  -2   6    1.90    4.30
  -5   2   7    6.50    4.60
   5  -2  -7   13.30    5.40
  -5   2   6   74.29    6.20
   5  -2  -6   85.09    6.60
  -5   2   5   13.40    2.20
  -5   2   4    6.80    1.60
   5  -2  -4    3.20    1.40
  -5   2   3    5.20    1.60
  -5   2   3    4.00    1.20
   5  -2  -3    5.20    1.30
  -5   2   2  144.29    4.50
  -5   2   2  134.99    4.00
   5  -2  -2  141.29    4.20
  -5   2   1   45.80    2.40
  -5   2   1   42.10    2.20
  -5   2   0  148.89    4.40
  -5   2   0  149.19    4.30
  -5   2  -1   17.80    1.90
  -5   2  -1   17.30    1.80
  -5   2  -2   26.50    2.10
   5  -2   2   26.40    1.90
   5  -2   2   21.60    1.80
  -5   2  -3    6.30    1.50
  -5   2  -3    3.10    1.80
   5  -2   3    2.50    1.40
   5  -2   3    3.50    1.50
  -5   2  -4    7.80    2.40
  -5   2  -4    8.50    1.90
  -5   2  -5    5.70    3.90
   5  -2   5    3.30    3.50
  -5   2  -6   -3.40    5.50
   5  -2   6    1.50    4.30
  -5   2  -7   -3.80    7.70
   5  -2   7    7.30    5.10
  -4   2   7   22.90    5.00
   4  -2  -7   26.60    5.70
  -4   2   6   17.00    3.70
   4  -2  -6   11.30    4.60
  -4   2   5   10.00    1.90
  -4   2   4   26.40    2.20
   4  -2  -4   21.90    2.20
  -4   2   3   49.30    2.70
   4  -2  -3   49.60    2.50
  -4   2   2    6.50    1.10
  -4   2   2   11.30    1.70
   4  -2  -2    9.40    1.30
  -4   2   1  255.87    6.80
  -4   2   1  261.87    6.60
  -4   2   0   17.60    1.90
  -4   2   0   19.10    1.40
  -4   2  -1   68.09    2.70
  -4   2  -1   66.49    2.50
  -4   2  -2  294.07    7.70
  -4   2  -2  291.97    7.90
   4  -2   2  303.57    7.60
   4  -2   2  300.27    7.50
  -4   2  -3  268.97    7.60
  -4   2  -3  276.17    7.50
   4  -2   3  277.47    7.10
  -4   2  -4   44.20    3.20
  -4   2  -4   44.60    3.00
  -4   2  -5   65.49    6.20
   4  -2   5   48.70    5.40
  -4   2  -6   -0.20    5.50
   4  -2   6    4.20    4.00
  -4   2  -7   13.40    7.80
   4  -2   7   17.70    5.40
  -3   2   7    1.40    4.40
   3  -2  -7    4.20    5.60
  -3   2   6   16.00    4.00
   3  -2  -6   14.10    4.30
  -3   2   5   21.70    2.40
   3  -2  -5   24.10    3.00
  -3   2   4    7.30    1.50
   3  -2  -4    8.60    1.80
  -3   2   3    8.20    1.60
   3  -2  -3    6.90    1.50
  -3   2   2    7.40    0.90
   3  -2  -2   11.80    1.50
  -3   2   1   13.90    1.30
  -3   2   1   11.70    1.10
  -3   2   1   17.70    1.70
   3  -2  -1   17.10    2.10
   3  -2  -1   11.10    1.10
  -3   2   0   37.20    2.50
  -3   2   0   45.60    1.90
   3  -2   0   41.60    2.10
   3  -2   0   47.80    1.90
  -3   2  -1    9.00    1.10
  -3   2  -1   11.80    1.50
  -3   2  -2  123.79    3.90
  -3   2  -2  125.59    4.10
   3  -2   2  127.19    3.60
   3  -2   2  127.79    3.50
  -3   2  -3    0.30    1.40
  -3   2  -3    2.70    1.40
  -3   2  -4    7.20    1.70
   3  -2   4    6.40    2.00
  -3   2  -5    8.90    3.80
   3  -2   5    4.40    3.40
  -3   2  -6    6.60    5.00
   3  -2   6    1.60    4.00
  -3   2  -7   -5.60    7.00
   3  -2   7   -0.50    4.60
  -2   2   7   -1.00    4.20
   2  -2  -7    5.70    5.70
  -2   2   6   15.70    3.70
   2  -2  -6   14.60    4.30
  -2   2   5    6.10    1.90
   2  -2  -5    5.50    2.90
  -2   2   4    0.40    1.20
   2  -2  -4    1.60    1.60
  -2   2   3  358.46    9.40
   2  -2  -3  363.26    9.40
  -2   2   2  183.78    5.20
   2  -2  -2  185.78    5.20
  -2   2   1   24.00    2.60
  -2   2   1   22.80    1.60
  -2   2   1   20.60    1.20
   2  -2  -1   23.90    1.20
   2  -2  -1   24.60    1.70
   2  -2  -1   20.60    1.60
  -2   2   0   21.30    1.60
  -2   2   0   26.10    1.40
   2  -2   0   20.90    1.70
   2  -2   0   23.20    1.20
  -2   2  -1  558.74   13.50
   2  -2   1  542.35   13.30
   2  -2   1  568.64   13.40
   2  -2   1  565.34   13.30
  -2   2  -2   97.09    3.50
  -2   2  -2   95.09    3.20
   2  -2   2   90.89    2.80
  -2   2  -3   73.09    3.30
  -2   2  -3   73.59    3.00
  -2   2  -4   61.89    3.00
   2  -2   4   62.49    3.40
  -2   2  -5   49.00    5.70
   2  -2   5   38.50    4.70
  -2   2  -6    4.40    4.90
   2  -2   6    8.10    4.00
  -2   2  -7    5.00    6.50
   2  -2   7    1.40    4.60
  -1   2   7    1.80    4.00
   1  -2  -7    4.60    5.60
  -1   2   6   26.00    4.10
   1  -2  -6   23.40    4.50
  -1   2   4   -1.00    1.50
   1  -2  -4    1.00    1.50
  -1   2   3   34.40    2.40
   1  -2  -3   33.20    2.50
  -1   2   2   12.40    1.70
   1  -2  -2   11.90    1.60
  -1   2   1  181.28    4.70
  -1   2   1  188.48    4.80
   1  -2  -1  180.48    4.70
   1  -2  -1  182.18    4.70
  -1   2  -1 3353.46   79.29
  -1   2  -1 3427.86   79.39
  -1   2  -1 3465.05   79.29
   1  -2   1 3374.36   79.39
   1  -2   1 3362.46   79.39
   1  -2   1 3394.26   79.29
  -1   2  -2  258.77    6.80
  -1   2  -2  251.57    6.70
  -1   2  -3    3.50    1.30
   1  -2   3    4.20    1.60
  -1   2  -4   40.80    2.50
   1  -2   4   37.60    2.70
   1  -2   5   23.00    3.60
  -1   2  -6   10.40    4.80
   1  -2   6   14.80    3.80
  -1   2  -7   43.50    6.90
   1  -2   7   27.60    5.10
   0   2   7   16.40    4.60
   0  -2  -7   28.30    6.90
   0   2   6    8.40    3.80
   0  -2  -6    7.90    4.50
   0   2   5   39.70    4.90
   0   2   4   23.60    2.50
   0  -2  -4   19.90    2.10
   0   2   3   17.40    2.00
   0  -2  -3   19.00    2.20
   0   2   2  185.08    5.30
   0  -2  -2  189.28    5.30
   0   2   1  232.18    5.80
   0   2   1  228.28    5.80
   0  -2  -1  224.78    5.80
   0  -2  -1  235.28    5.80
   0   2  -1  232.28    5.80
   0   2  -1  232.18    5.80
   0  -2   1  228.48    5.80
   0  -2   1  227.58    5.80
   0   2  -2  177.48    5.10
   0  -2   2  187.98    5.20
   0   2  -3   30.30    2.30
   0  -2   3   29.80    2.30
   0   2  -4   18.80    1.90
   0  -2   4   19.80    2.20
   0   2  -5   48.60    4.90
   0   2  -6   11.00    4.40
   0  -2   6   14.50    3.80
   0   2  -7   27.70    6.30
   0  -2   7   19.10    4.80
   1   2   7   29.70    5.50
  -1  -2  -7   33.20    6.80
   1   2   6   10.60    4.10
  -1  -2  -6   11.40    4.80
   1   2   5   22.00    3.40
  -1  -2  -5   22.50    4.40
   1   2   4   32.20    2.80
  -1  -2  -4   30.90    2.20
   1   2   3    5.70    1.70
  -1  -2  -3    1.90    1.30
   1   2   2  257.77    6.80
  -1  -2  -2  246.38    6.60
   1   2   1 3366.36   75.19
   1   2   1 3316.67   75.19
   1   2   1 3267.07   75.19
  -1  -2  -1 2901.61   75.59
   1   2  -1  190.68    4.90
   1   2  -1  185.18    4.70
   1   2  -1  189.58    4.50
  -1  -2   1  186.38    4.80
  -1  -2   1  183.48    4.70
  -1  -2   1  177.98    4.50
   1   2  -2   24.40    2.30
  -1  -2   2   21.30    2.10
   1   2  -3   42.60    2.50
  -1  -2   3   43.20    2.50
   1   2  -4    2.90    1.40
  -1  -2   4   -0.10    1.30
   1   2  -5    3.90    2.00
  -1  -2   5    3.30    1.90
   1   2  -6   27.60    4.70
  -1  -2   6   22.30    4.00
   1   2  -7    0.30    5.80
  -1  -2   7    9.90    4.70
   2   2   7    4.00    4.60
  -2  -2  -7    7.80    6.50
   2   2   6    8.00    3.70
  -2  -2  -6    5.10    4.80
   2   2   5   55.79    4.60
  -2  -2  -5   47.90    5.30
   2   2   4   66.89    3.40
  -2  -2  -4   64.19    3.00
   2   2   3   77.79    3.20
  -2  -2  -3   68.29    3.00
  -2  -2  -2   95.29    3.40
  -2  -2  -2   96.99    3.30
   2   2   1  543.05   13.30
   2   2   1  530.85   13.10
   2   2   1  550.34   12.90
  -2  -2  -1  548.95   13.00
  -2  -2  -1  540.95   13.10
  -2  -2  -1  551.64   13.10
   2   2   0   17.30    1.50
   2   2   0   20.60    1.20
  -2  -2   0   23.60    1.50
   2   2  -1   22.40    2.50
   2   2  -1   20.10    1.20
   2   2  -1   21.00    1.40
  -2  -2   1   20.60    1.70
  -2  -2   1   18.70    1.30
  -2  -2   1   25.20    1.60
   2   2  -2  196.78    5.50
  -2  -2   2  192.08    5.30
   2   2  -3  365.96    9.40
  -2  -2   3  355.66    9.30
   2   2  -4    3.20    1.60
  -2  -2   4    1.70    1.20
   2   2  -5    6.60    2.30
  -2  -2   5    3.60    1.60
   2   2  -6   21.10    4.80
  -2  -2   6   12.80    3.70
   2   2  -7    5.60    5.60
  -2  -2   7    1.10    4.20
   3   2   7   -1.60    4.90
  -3  -2  -7   -0.60    6.60
   3   2   6    5.50    3.80
  -3  -2  -6    1.30    4.70
   3   2   5    8.80    3.40
  -3  -2  -5    4.80    3.90
   3   2   4   12.50    2.00
  -3  -2  -4   10.30    1.70
   3   2   3    0.20    1.40
  -3  -2  -3    0.40    1.30
  -3  -2  -2  127.89    3.90
  -3  -2  -2  123.59    3.60
  -3  -2  -2  126.19    4.00
   3   2   1    8.40    0.90
  -3  -2  -1   11.50    1.40
  -3  -2  -1   14.80    1.80
  -3  -2  -1    8.80    1.20
   3   2   0   49.10    2.20
   3   2   0   50.49    2.00
   3   2   0   49.90    2.00
  -3  -2   0   53.09    2.40
   3   2  -1   13.20    1.10
   3   2  -1   14.20    1.50
   3   2  -1   16.10    1.40
  -3  -2   1   12.50    1.60
  -3  -2   1   11.20    1.90
  -3  -2   1   15.70    1.70
   3   2  -2   13.80    1.50
   3   2  -2   13.30    1.60
  -3  -2   2   14.80    1.50
  -3  -2   2    8.50    1.70
   3   2  -3    6.90    1.60
  -3  -2   3    9.30    1.50
   3   2  -4    6.90    1.80
  -3  -2   4    5.60    1.60
   3   2  -5   20.00    3.10
  -3  -2   5   24.80    2.40
   3   2  -6   12.20    4.30
  -3  -2   6   14.90    3.80
   3   2  -7    7.70    5.50
  -3  -2   7   -0.50    4.40
   4   2   7   10.20    5.30
  -4  -2  -7   14.20    7.50
   4   2   6    7.30    3.90
  -4  -2  -6    1.10    5.10
   4   2   5   46.50    5.20
  -4  -2  -5   58.89    5.90
  -4  -2  -4   42.10    2.80
  -4  -2  -3  268.17    7.40
  -4  -2  -3  264.77    7.40
  -4  -2  -2  292.97    7.90
  -4  -2  -2  303.37    7.60
  -4  -2  -2  304.07    7.90
  -4  -2  -1   69.49    2.70
  -4  -2  -1   69.59    2.70
  -4  -2  -1   71.19    2.60
   4   2   0   19.10    1.50
   4   2   0   16.00    1.50
   4   2   0   19.30    1.90
  -4  -2   0   16.30    1.60
  -4  -2   0   18.80    1.40
   4   2  -1  252.27    6.60
  -4  -2   1  255.47    6.50
   4   2  -2   11.40    1.60
  -4  -2   2   17.50    2.00
  -4  -2   2   10.50    1.20
   4   2  -3   50.99    2.70
  -4  -2   3   48.60    2.60
   4   2  -4   27.80    2.70
  -4  -2   4   27.60    2.10
  -4  -2   5   11.30    2.00
   4   2  -6   14.00    4.30
  -4  -2   6   10.60    3.80
   4   2  -7   31.00    6.10
  -4  -2   7   22.70    4.90
   5   2   7    1.20    4.90
  -5  -2  -7    3.60    8.20
   5   2   6    6.20    4.20
  -5  -2  -6   -0.30    5.20
   5   2   5    1.50    3.20
  -5  -2  -5    6.30    4.10
   5   2   4   11.30    1.90
  -5  -2  -4   14.70    2.70
  -5  -2  -3    5.50    1.60
  -5  -2  -3    6.00    1.60
  -5  -2  -3    2.80    1.60
  -5  -2  -2   26.40    2.10
  -5  -2  -2   25.20    2.10
  -5  -2  -2   27.40    2.10
  -5  -2  -1   25.50    1.90
  -5  -2  -1   19.20    1.90
  -5  -2  -1   20.60    1.90
   5   2   0  148.19    4.30
  -5  -2   0  149.99    4.20
  -5  -2   0  147.49    4.30
   5   2  -1   44.20    2.30
  -5  -2   1   43.10    2.20
  -5  -2   1   44.00    2.20
   5   2  -2  135.69    4.20
  -5  -2   2  134.39    4.20
  -5  -2   2  128.89    3.80
   5   2  -3    4.80    1.50
  -5  -2   3    4.90    1.50
  -5  -2   3    5.00    1.30
   5   2  -4    5.60    1.60
  -5  -2   4    4.80    1.60
  -5  -2   5    9.80    2.00
   5   2  -6   76.69    6.80
  -5  -2   6   74.89    5.70
   5   2  -7    6.90    5.50
  -5  -2   7   12.40    4.30
   6   2   6    3.20    4.60
  -6  -2  -6    9.80    6.00
   6   2   5   11.00    4.30
  -6  -2  -5   18.00    4.50
  -6  -2  -4   11.30    2.70
  -6  -2  -3    1.00    1.70
  -6  -2  -3    3.20    1.60
  -6  -2  -3    4.50    1.90
  -6  -2  -2   33.70    2.50
  -6  -2  -2   23.80    2.40
  -6  -2  -2   35.20    2.30
  -6  -2  -1  156.18    4.50
  -6  -2  -1  154.48    4.50
  -6  -2   0   33.10    2.20
  -6  -2   0   33.00    1.90
   6   2  -1  419.46   10.50
  -6  -2   1  419.36   10.40
  -6  -2   1  420.06   10.50
   6   2  -2  208.58    5.80
  -6  -2   2  209.38    5.80
  -6  -2   2  201.88    5.60
   6   2  -3   17.70    1.90
  -6  -2   3   19.70    2.10
  -6  -2   3   15.80    1.50
   6   2  -4  148.59    4.90
  -6  -2   4  149.19    4.40
  -6  -2   4  143.19    5.00
   6   2  -5  154.18    6.80
  -6  -2   5  151.18    5.70
   6   2  -6   15.60    4.60
  -6  -2   6    6.70    3.80
   6   2  -7    9.00    5.60
  -6  -2   7   -1.50    4.50
   7   2   6    5.90    5.00
  -7  -2  -6    7.40    6.50
   7   2   5  121.69    7.00
  -7  -2  -5  130.29    8.00
   7   2   4   16.80    2.70
  -7  -2  -4   22.50    3.30
  -7  -2  -4   19.80    4.30
  -7  -2  -3   12.60    2.50
  -7  -2  -3   12.20    2.10
  -7  -2  -3   12.30    2.10
  -7  -2  -2  219.08    6.10
  -7  -2  -2  218.88    6.40
  -7  -2  -2  213.78    6.30
  -7  -2  -1  122.39    4.00
  -7  -2  -1  125.89    3.90
  -7  -2   0  198.28    5.70
  -7  -2   0  209.28    5.60
   7   2  -1  152.48    4.50
  -7  -2   1  134.19    4.30
  -7  -2   1  143.29    4.30
   7   2  -2  149.49    4.60
  -7  -2   2  147.69    4.40
  -7  -2   2  149.09    4.70
   7   2  -3    2.80    1.20
  -7  -2   3    1.90    1.50
  -7  -2   3    3.40    1.90
   7   2  -4   14.80    1.70
  -7  -2   4   11.80    1.90
  -7  -2   4   13.20    2.40
   7   2  -5    9.90    4.00
  -7  -2   5   10.80    2.90
   7   2  -6  104.39    7.10
  -7  -2   6   93.59    6.40
   7   2  -7   11.30    5.60
  -7  -2   7    2.60    4.90
   8   2   6   -3.50    5.10
  -8  -2  -6    7.40    7.40
   8   2   5   30.00    4.60
  -8  -2  -5   39.00    5.70
   8   2   4   35.50    3.20
   8   2   4   26.50    3.10
  -8  -2  -4   39.60    5.10
  -8  -2  -4   30.80    4.20
  -8  -2  -3    9.80    2.30
  -8  -2  -3   10.40    2.20
  -8  -2  -3   18.00    2.80
  -8  -2  -2   14.80    1.80
  -8  -2  -2   20.00    2.40
  -8  -2  -2   19.00    2.20
  -8  -2  -1   19.40    2.20
  -8  -2  -1   16.50    1.80
  -8  -2   0  153.38    4.60
  -8  -2   0  156.58    4.70
  -8  -2   1   11.40    1.50
  -8  -2   1   12.70    1.80
   8   2  -2    9.00    1.60
  -8  -2   2   10.30    2.00
  -8  -2   2    8.70    1.30
   8   2  -3    1.40    1.30
  -8  -2   3   -0.90    1.40
  -8  -2   3    1.30    1.90
   8   2  -4    5.60    1.70
  -8  -2   4    9.50    2.00
  -8  -2   4    7.10    2.50
   8   2  -5   21.70    4.30
  -8  -2   5   24.60    3.50
   8   2  -6    4.50    4.50
  -8  -2   6   -2.70    3.80
   8   2  -7    1.50    5.50
  -8  -2   7    0.40    4.60
   9   2   6   -4.80    5.40
  -9  -2  -6   11.20    7.90
   9   2   5   15.10    4.60
  -9  -2  -5   11.70    5.90
   9   2   4   19.50    3.10
   9   2   4   15.30    3.10
  -9  -2  -4   14.80    4.50
  -9  -2  -4   13.20    4.70
  -9  -2  -3    2.90    2.60
  -9  -2  -3    7.10    3.20
  -9  -2  -3    4.70    2.30
  -9  -2  -2   76.09    3.50
  -9  -2  -2   73.49    3.90
  -9  -2  -1   21.70    2.20
  -9  -2  -1   23.50    1.90
  -9  -2   0   19.60    2.30
  -9  -2   0   20.10    1.80
  -9  -2   1    8.90    1.40
  -9  -2   1    9.80    1.80
   9   2  -2   14.00    1.90
  -9  -2   2   14.20    2.20
  -9  -2   2    8.20    1.30
   9   2  -3  111.59    4.30
  -9  -2   3  106.19    4.60
  -9  -2   3  107.09    3.90
  -9  -2   4   56.19    4.20
  -9  -2   4   55.29    3.40
   9   2  -5   40.00    4.70
  -9  -2   5   51.39    4.00
   9   2  -6    4.20    4.70
  -9  -2   6    9.70    4.00
   9   2  -7    7.50    6.20
  -9  -2   7    6.30    4.50
  10   2   5    7.90    5.00
 -10  -2  -5   -8.30    6.30
 -10  -2  -4   23.60    4.70
 -10  -2  -4   27.70    5.40
 -10  -2  -3    1.20    3.10
 -10  -2  -3    1.40    2.50
 -10  -2  -2   35.60    3.70
 -10  -2  -2   38.20    3.10
 -10  -2  -1   21.50    2.00
 -10  -2  -1   20.00    2.40
 -10  -2   0    1.90    1.00
 -10  -2   0    1.60    1.80
 -10  -2   1    1.40    1.10
 -10  -2   1    4.90    1.80
  10   2  -2   17.10    2.20
 -10  -2   2   16.00    1.40
 -10  -2   2   18.90    2.30
  10   2  -3    4.60    2.20
 -10  -2   3    5.90    1.80
 -10  -2   3    5.20    2.60
  10   2  -4  196.28    6.70
 -10  -2   4  206.98    6.30
 -10  -2   4  185.28    7.10
  10   2  -5   48.30    5.80
 -10  -2   5   47.30    5.20
 -10  -2   5   59.69    4.50
  10   2  -6    2.40    5.00
 -10  -2   6    1.00    3.80
  10   2  -7   10.50    6.20
 -10  -2   7    4.00    4.70
  11   2   5    7.50    5.60
 -11  -2  -5   18.60    7.80
 -11  -2  -4    4.20    5.40
 -11  -2  -4    5.40    4.60
 -11  -2  -3    4.60    3.60
 -11  -2  -3    9.10    2.80
 -11  -2  -2   13.40    3.10
 -11  -2  -2   11.20    2.20
 -11  -2  -1   10.80    2.50
 -11  -2  -1   17.50    2.70
 -11  -2   0   12.10    1.40
 -11  -2   0    8.70    2.20
 -11  -2   1  124.49    4.20
 -11  -2   1  120.59    4.50
 -11  -2   2   29.50    2.80
 -11  -2   2   20.70    2.00
  11   2  -3    7.00    2.40
 -11  -2   3    3.80    1.80
 -11  -2   3    6.20    2.90
  11   2  -4   31.00    3.20
 -11  -2   4   30.30    3.00
 -11  -2   4   39.00    4.10
  11   2  -5   -2.00    4.00
 -11  -2   5    1.80    3.60
 -11  -2   5    3.00    3.10
  11   2  -6    0.50    5.30
 -11  -2   6   -4.70    3.90
  11   2  -7   12.10    6.90
 -11  -2   7    3.90    4.90
  12   2   5   -6.00    3.60
  12   2   5   -4.90    5.90
 -12  -2  -5    1.20    8.10
  12   2   4   -3.40    3.70
  12   2   4   -2.80    2.90
 -12  -2  -4    4.10    4.80
 -12  -2  -3   46.20    5.70
 -12  -2  -3   49.80    4.40
 -12  -2  -2   -1.40    2.70
 -12  -2  -2    2.40    3.20
 -12  -2  -1    1.40    1.40
 -12  -2  -1    7.00    2.70
 -12  -2   0   10.10    2.50
 -12  -2   1   24.60    2.50
 -12  -2   1   29.10    3.10
 -12  -2   2    7.20    1.40
 -12  -2   2    4.70    2.40
  12   2  -3   12.90    2.90
 -12  -2   3   13.80    3.30
 -12  -2   3    9.90    2.10
 -12  -2   4   75.49    5.90
 -12  -2   4   82.19    4.90
  12   2  -5   10.80    4.40
 -12  -2   5   15.80    3.40
 -12  -2   5   22.20    4.10
  12   2  -6   -1.90    5.40
 -12  -2   6   -1.60    4.20
  12   2  -7   21.60    6.80
 -12  -2   7   16.00    5.20
  13   2   4   -2.50    3.40
  13   2   4   -0.70    4.20
 -13  -2  -4    3.10    5.50
 -13  -2  -3   51.09    6.20
 -13  -2  -3   48.50    4.90
 -13  -2  -2   26.20    3.10
 -13  -2  -1   38.40    3.30
 -13  -2  -1   42.00    4.30
 -13  -2   0   45.40    4.00
 -13  -2   0   42.10    4.00
 -13  -2   1    7.60    2.60
 -13  -2   1   16.20    2.70
 -13  -2   2   -2.30    2.30
 -13  -2   2    3.20    2.70
 -13  -2   3    7.30    3.20
 -13  -2   3    5.30    2.70
  13   2  -4   -0.20    3.80
 -13  -2   4   -1.20    2.80
 -13  -2   4   -1.20    3.80
  13   2  -5    6.30    4.70
 -13  -2   5   12.20    3.20
 -13  -2   5    4.00    3.80
  13   2  -6   -0.60    5.60
 -13  -2   6    9.60    4.50
  14   2   4   15.40    4.70
  14   2   4   14.70    3.90
 -14  -2  -4   19.00    6.20
 -14  -2  -3   18.90    4.80
 -14  -2  -2    3.20    3.70
 -14  -2  -2    1.80    2.70
 -14  -2  -1   -0.30    3.10
 -14  -2  -1   -1.70    2.40
 -14  -2   0    2.80    2.40
 -14  -2   0    3.60    3.00
 -14  -2   1   26.10    3.10
 -14  -2   1   31.00    3.80
 -14  -2   2   92.39    5.00
 -14  -2   2   78.79    4.90
 -14  -2   3   -3.30    2.70
  14   2  -4    2.50    3.70
 -14  -2   4    1.90    3.00
  14   2  -5   -1.90    5.00
 -14  -2   5    7.70    3.30
 -14  -2   5    0.00    4.10
  14   2  -6    2.80    5.80
 -14  -2   6    2.30    4.10
 -14  -2   6    9.90    4.70
  15   2   3   -4.30    4.10
  15   2   3   -6.10    3.30
 -15  -2  -3    5.50    5.10
 -15  -2  -2   -1.60    4.10
 -15  -2  -2   -2.70    2.80
 -15  -2  -1   63.19    4.60
 -15  -2  -1   59.39    5.00
 -15  -2   0    2.50    2.50
 -15  -2   0    6.80    3.30
 -15  -2   1    1.50    3.40
 -15  -2   1   -1.40    2.40
 -15  -2   2   78.99    4.90
 -15  -2   3    9.40    3.60
 -15  -2   3   10.60    3.10
  15   2  -4    0.10    4.30
 -15  -2   4    4.70    3.50
 -15  -2   4    1.10    3.00
  15   2  -5    6.10    5.00
 -15  -2   5    1.30    4.30
 -15  -2   5    3.20    3.70
  15   2  -6    1.40    5.90
 -15  -2   6   -6.20    4.40
 -15  -2   6   -3.50    5.10
  16   2   3   -3.10    3.60
  16   2   3    0.00    4.40
 -16  -2  -3    3.00    5.30
 -16  -2  -2   -3.90    4.40
 -16  -2  -2    1.20    3.20
 -16  -2  -1    2.60    2.90
 -16  -2  -1    9.30    3.60
 -16  -2   0    7.40    2.80
 -16  -2   1   17.80    3.10
 -16  -2   1   17.90    3.60
 -16  -2   2   -3.40    2.70
 -16  -2   2   -0.40    3.10
 -16  -2   3    7.80    3.60
 -16  -2   3    9.10    3.20
 -16  -2   4    3.40    3.80
 -16  -2   4   13.70    3.40
  16   2  -5    8.30    5.40
 -16  -2   5    7.00    4.40
 -16  -2   5    5.10    3.90
 -17  -2  -2   -1.10    3.60
 -17  -2  -2    5.80    4.70
 -17  -2  -1   34.00    3.90
 -17  -2  -1   30.30    4.50
 -17  -2   0    4.60    3.40
 -17  -2   0   -2.80    2.90
 -17  -2   1    6.10    3.40
 -17  -2   1    4.20    2.90
 -17  -2   2   32.30    3.80
 -17  -2   2   34.60    3.90
 -17  -2   3   16.40    3.60
 -17  -2   3    9.30    3.50
 -17  -2   4    2.10    3.70
 -17  -2   4    4.80    3.90
 -17  -2   5    5.40    4.90
 -17  -2   5    8.00    4.40
 -18  -2  -1   24.20    5.00
 -18  -2  -1   15.30    3.60
 -18  -2   0    6.80    4.00
 -18  -2   0    4.90    3.10
 -18  -2   1   -0.30    3.00
 -18  -2   1    4.70    3.50
 -18  -2   2   11.00    3.50
 -18  -2   3   48.90    4.80
 -18  -2   4    0.90    4.30
 -18  -2   4    0.60    4.00
 -19  -2   0    3.40    4.50
 -19  -2   0    5.60    3.40
 -19  -2   1   16.80    3.60
 -19  -2   2    3.30    3.60
 -19  -2   2    4.20    3.70
 -19  -2   3   23.50    4.50
 -19   3   3    5.50    3.90
 -19   3   2    6.00    3.80
 -19   3   2   13.10    4.20
 -19   3   1   11.70    4.40
 -19   3   0   12.00    4.40
  19  -3   0    5.40    3.60
  19  -3   0    1.60    4.30
 -18   3   4    6.20    4.10
 -18   3   3    4.20    3.70
 -18   3   3    2.80    3.90
 -18   3   2    8.50    3.40
 -18   3   2    4.80    3.40
 -18   3   1   29.10    4.00
 -18   3   1   29.90    4.60
 -18   3   0   15.60    4.40
 -18   3  -1   15.90    4.70
  18  -3   1   11.70    4.30
  18  -3   1    7.40    3.60
 -17   3   5    1.60    4.70
  17  -3  -5    2.70    4.70
  17  -3  -5   -8.60    3.60
 -17   3   4   -1.30    3.90
 -17   3   4    8.30    4.20
 -17   3   3   27.60    4.40
 -17   3   3   23.80    3.70
 -17   3   2   16.70    3.40
 -17   3   2   14.10    3.20
 -17   3   1    1.70    2.70
 -17   3   1    2.70    3.20
 -17   3   0   16.60    3.80
 -17   3   0   20.40    3.40
 -17   3  -1    3.30    4.10
  17  -3   1   -2.90    3.10
  17  -3   1   -1.50    3.90
 -17   3  -2    9.20    5.10
  17  -3   2    9.20    3.40
  17  -3   2    8.30    4.30
 -16   3   5   26.30    4.90
  16  -3  -5   22.90    4.60
  16  -3  -5   18.10    3.90
 -16   3   4    3.30    3.60
 -16   3   4   -0.70    4.00
 -16   3   3   21.00    3.80
 -16   3   3   24.30    3.60
 -16   3   2    2.20    2.80
 -16   3   2    4.80    3.00
 -16   3   1    2.50    2.90
 -16   3   1   -1.80    2.40
 -16   3   0    6.00    2.70
 -16   3   0    4.50    3.40
 -16   3  -1    5.90    4.00
 -16   3  -2    3.00    4.50
  16  -3   2    0.40    3.90
  16  -3   2   -0.70    3.10
 -16   3  -3    5.60    5.30
  16  -3   3   10.90    3.70
  16  -3   3    5.00    4.60
 -15   3   6    0.70    4.90
  15  -3  -6    1.70    5.10
  15  -3  -6   -0.50    4.10
  15  -3  -6    8.50    6.00
 -15   3   5    3.10    4.50
  15  -3  -5   -5.50    3.80
  15  -3  -5   -6.20    3.20
 -15   3   4    1.30    3.10
 -15   3   4    5.60    3.60
 -15   3   3   19.60    3.10
 -15   3   3   23.50    3.70
 -15   3   2    7.50    2.70
 -15   3   2    2.70    3.50
 -15   3   1    0.90    2.20
 -15   3   0    2.40    3.10
 -15   3   0    1.90    2.60
 -15   3  -1   -1.20    2.60
 -15   3  -1    4.40    3.80
 -15   3  -2    8.30    4.40
  15  -3   2    2.60    3.50
  15  -3   2   -3.90    2.90
 -15   3  -3   27.40    5.80
  15  -3   3   29.60    4.60
  15  -3   3   29.00    4.00
 -14   3   6    6.00    4.70
  14  -3  -6    5.80    3.70
  14  -3  -6   13.20    5.60
  14  -3  -6    3.40    4.60
 -14   3   5    3.40    4.40
  14  -3  -5   -3.60    4.40
 -14   3   4    9.70    3.90
 -14   3   4    2.30    2.90
 -14   3   3   80.59    4.80
 -14   3   2   16.10    3.40
 -14   3   2   16.50    2.80
 -14   3   1   14.20    2.50
 -14   3   1   14.00    2.90
 -14   3   0    1.10    2.40
 -14   3   0   -1.40    2.70
 -14   3  -1    3.60    3.30
 -14   3  -1   -0.80    2.30
 -14   3  -2   20.90    4.40
  14  -3   2   14.80    3.20
  14  -3   2   17.30    3.80
 -14   3  -3   10.10    4.90
  14  -3   3    5.10    3.10
  14  -3   3    9.50    4.00
 -14   3  -4    4.40    5.70
  14  -3   4   11.40    3.70
 -13   3   6    3.30    4.70
  13  -3  -6   -0.30    4.90
  13  -3  -6    1.70    4.40
  13  -3  -6   -3.00    4.60
 -13   3   5   16.00    4.50
  13  -3  -5    8.80    4.40
 -13   3   4   18.00    4.10
 -13   3   4   20.90    3.90
 -13   3   3    1.10    2.80
 -13   3   3   -2.20    3.00
 -13   3   2  123.69    5.50
 -13   3   2  112.39    5.10
 -13   3   1   86.29    4.50
 -13   3   1   87.19    4.40
 -13   3   0  212.78    8.50
 -13   3   0  216.48    7.00
 -13   3  -1    1.10    2.80
 -13   3  -1    1.10    2.10
 -13   3  -2    4.10    3.80
  13  -3   2   -0.10    3.10
 -13   3  -3    8.00    4.40
  13  -3   3    6.30    3.10
  13  -3   3   -1.90    3.60
 -13   3  -4    3.10    5.50
  13  -3   4    4.20    3.30
 -12   3   7   -1.90    4.70
  12  -3  -7    2.60    5.90
 -12   3   6    4.20    4.20
  12  -3  -6   12.20    5.00
  12  -3  -6    3.80    4.30
 -12   3   5   13.70    4.10
  12  -3  -5    5.10    4.00
 -12   3   4   38.80    4.00
  12  -3  -4   31.30    3.80
 -12   3   3   68.29    3.70
 -12   3   3   67.39    6.30
 -12   3   2  147.29    5.70
 -12   3   2  145.69    4.70
 -12   3   1    3.50    2.10
 -12   3   1   -0.20    1.30
 -12   3   0  181.58    5.60
 -12   3   0  185.88    6.30
 -12   3  -1   46.80    4.30
 -12   3  -2    4.60    3.60
  12  -3   2   -3.00    2.40
  12  -3   2    0.20    2.90
 -12   3  -3   46.50    5.20
  12  -3   3   38.90    4.20
  12  -3   3   37.30    4.10
 -12   3  -4    2.20    4.90
  12  -3   4    6.00    3.00
 -12   3  -5    3.00    6.30
  12  -3   5   -3.50    3.90
 -11   3   7   -0.30    4.80
  11  -3  -7    1.40    5.90
 -11   3   6    2.80    4.20
  11  -3  -6   11.00    4.90
 -11   3   5    4.60    3.60
  11  -3  -5    0.70    3.90
 -11   3   4    3.50    2.40
 -11   3   4    4.50    2.80
 -11   3   3   23.00    2.30
 -11   3   3   23.60    3.30
 -11   3   2    4.90    2.30
 -11   3   2    7.40    1.10
 -11   3   1  214.88    6.60
 -11   3   1  213.48    6.20
 -11   3   0    0.90    1.90
 -11   3   0    2.30    1.10
 -11   3  -1  121.19    4.70
 -11   3  -1  114.69    4.80
 -11   3  -2  169.18    6.40
 -11   3  -3   53.39    5.10
  11  -3   3   47.50    4.80
  11  -3   3   47.50    4.40
 -11   3  -4    7.90    5.20
  11  -3   4    6.80    3.00
 -11   3  -5   -0.30    5.80
  11  -3   5   -5.00    3.70
 -10   3   7   -1.90    4.60
  10  -3  -7    5.40    6.10
 -10   3   6    7.50    4.10
  10  -3  -6   16.30    4.90
 -10   3   5   17.80    4.10
  10  -3  -5   19.80    3.00
  10  -3  -5   14.40    2.90
  10  -3  -5   17.00    4.00
 -10   3   4   20.90    3.10
 -10   3   4   18.40    2.40
  10  -3  -4   16.10    2.90
 -10   3   3   33.60    3.20
 -10   3   3   31.00    2.80
 -10   3   2   25.20    2.50
 -10   3   2   23.40    1.90
 -10   3   1   52.59    2.50
 -10   3   1   51.49    3.10
 -10   3   0  175.48    5.10
 -10   3   0  170.28    5.40
 -10   3  -1   41.80    2.30
 -10   3  -1   44.60    3.00
 -10   3  -2   34.40    3.50
 -10   3  -3   28.50    4.10
 -10   3  -4    5.40    4.40
  10  -3   4   -5.80    3.00
 -10   3  -5    3.80    5.30
 -10   3  -5    0.00    6.20
  10  -3   5    1.70    4.10
  -9   3   7    2.60    4.40
   9  -3  -7    3.00    5.80
  -9   3   6    5.40    4.00
   9  -3  -6    2.70    4.50
  -9   3   5    5.10    3.40
   9  -3  -5    4.90    3.60
  -9   3   4   93.29    4.00
  -9   3   4   87.89    5.90
   9  -3  -4   91.39    4.40
  -9   3   3  305.07    8.90
  -9   3   3  315.67    8.30
  -9   3   2    0.50    1.80
  -9   3   2   -0.10    1.00
  -9   3   1   -0.40    1.00
  -9   3   1   -1.20    1.30
  -9   3   0    0.00    0.90
  -9   3   0    0.20    1.30
  -9   3  -1   73.99    3.20
  -9   3  -1   70.59    2.80
  -9   3  -2   53.29    3.20
  -9   3  -3   32.30    3.10
   9  -3   3   30.60    3.70
   9  -3   3   30.30    2.70
  -9   3  -4    6.60    4.40
   9  -3   4    1.10    2.80
  -9   3  -5   17.20    5.50
   9  -3   5   19.60    4.10
  -9   3  -6    4.80    7.50
   9  -3   6   -2.70    5.20
  -8   3   7    5.00    4.60
   8  -3  -7    2.80    6.00
  -8   3   6    2.80    3.90
   8  -3  -6    1.40    4.70
  -8   3   5    9.40    3.70
   8  -3  -5    4.30    3.60
  -8   3   4   31.90    2.90
  -8   3   4   31.70    3.10
   8  -3  -4   33.40    3.10
  -8   3   3    5.90    1.90
  -8   3   3    5.50    1.50
   8  -3  -3    6.70    1.80
  -8   3   2  107.29    4.00
  -8   3   2  107.79    3.50
  -8   3   1  217.18    6.20
  -8   3   1  211.48    5.90
  -8   3   0    8.80    1.30
  -8   3   0    9.80    1.60
  -8   3  -1   23.90    1.90
  -8   3  -1   27.10    2.20
  -8   3  -2   -0.10    1.40
  -8   3  -3   66.79    3.60
   8  -3   3   69.89    3.70
   8  -3   3   71.59    4.00
  -8   3  -4   90.09    6.60
   8  -3   4   84.89    4.90
  -8   3  -5   11.10    5.10
  -8   3  -5   14.00    5.00
  -8   3  -6   23.40    7.10
   8  -3   6   13.10    5.40
  -7   3   7   -1.90    4.90
   7  -3  -7   -2.90    5.70
  -7   3   6    7.00    4.10
   7  -3  -6   12.20    4.50
  -7   3   5   87.79    5.70
   7  -3  -5   78.49    6.60
  -7   3   4  135.29    4.90
   7  -3  -4  130.49    4.70
  -7   3   3   92.39    3.30
  -7   3   3   90.89    3.80
   7  -3  -3   90.59    3.50
  -7   3   2   41.10    2.30
  -7   3   2   52.49    2.90
  -7   3   1  323.37    8.30
  -7   3   1  306.67    8.10
  -7   3   0   13.30    1.60
  -7   3   0   13.40    1.50
  -7   3  -1  116.09    3.90
  -7   3  -1  117.19    3.70
  -7   3  -2   37.60    2.40
   7  -3   2   28.60    2.20
   7  -3   2   30.90    2.40
  -7   3  -3  122.99    4.60
   7  -3   3  120.09    4.30
   7  -3   3  124.59    4.70
  -7   3  -4   37.60    4.60
  -7   3  -4   46.70    4.90
   7  -3   4   37.50    3.10
  -7   3  -5   25.50    5.10
  -7   3  -6    5.90    6.30
   7  -3   6   -0.80    5.20
  -6   3   7    3.10    4.40
   6  -3  -7    1.60    6.10
  -6   3   6   56.39    6.30
   6  -3  -6   74.99    6.50
  -6   3   4   99.79    4.00
   6  -3  -4  105.29    3.90
  -6   3   3   26.20    2.40
  -6   3   3   16.50    1.60
   6  -3  -3   20.60    2.10
  -6   3   2  425.86   10.70
  -6   3   2  440.26   11.10
  -6   3   1   86.69    3.10
  -6   3   1   70.99    2.90
  -6   3   0    3.90    1.20
  -6   3   0    3.20    1.50
  -6   3  -2   79.89    3.20
   6  -3   2   73.89    3.00
   6  -3   2   75.19    2.90
  -6   3  -3   22.30    2.20
   6  -3   3   23.10    1.90
   6  -3   3   20.80    2.00
  -6   3  -4    4.30    2.80
   6  -3   4   -3.50    2.10
  -6   3  -5  100.69    7.40
   6  -3   5  100.09    6.90
  -6   3  -6   16.60    6.20
   6  -3   6    8.80    4.70
  -5   3   7    6.60    4.60
   5  -3  -7    4.70    5.30
  -5   3   6   35.70    4.50
   5  -3  -6   32.70    5.50
  -5   3   4  135.59    4.70
   5  -3  -4  141.49    4.60
  -5   3   3   57.99    2.90
  -5   3   3   57.49    2.30
   5  -3  -3   55.69    2.70
  -5   3   2    4.20    1.60
   5  -3  -2    3.60    1.30
  -5   3   1   18.90    2.10
  -5   3   1   18.80    1.80
  -5   3   0  105.99    3.30
  -5   3   0  100.59    3.50
  -5   3  -1   70.69    2.60
  -5   3  -1   70.69    2.90
  -5   3  -2   12.00    1.60
   5  -3   2    9.70    1.30
   5  -3   2   11.30    1.30
  -5   3  -3   35.10    2.70
  -5   3  -3   31.60    2.30
   5  -3   3   28.50    2.30
  -5   3  -4    2.30    2.60
  -5   3  -4    3.20    1.80
  -5   3  -5   14.10    4.40
   5  -3   5   19.50    4.00
  -5   3  -6    1.90    5.60
   5  -3   6   -1.40    4.20
  -5   3  -7    7.70    7.90
   5  -3   7   10.90    5.50
  -4   3   7   -1.20    4.70
   4  -3  -7    4.70    5.70
  -4   3   6   20.30    4.20
   4  -3  -6   18.30    4.40
  -4   3   5   33.20    3.30
   4  -3  -5   36.30    3.90
  -4   3   4    4.00    1.50
   4  -3  -4    5.60    1.40
  -4   3   3    7.60    1.70
  -4   3   2  123.29    4.00
  -4   3   2  125.39    3.50
   4  -3  -2  123.49    3.80
  -4   3   1  179.48    5.00
  -4   3   1  178.18    4.80
  -4   3   0    7.40    1.20
  -4   3   0    4.30    1.50
  -4   3  -1    8.10    1.50
  -4   3  -1    7.60    1.20
  -4   3  -2   94.79    3.50
   4  -3   2   95.09    3.20
   4  -3   2   93.89    3.00
  -4   3  -3   60.99    2.90
  -4   3  -3   57.89    2.90
   4  -3   3   49.99    2.50
  -4   3  -4   11.80    2.30
  -4   3  -5   10.20    4.00
   4  -3   5    3.80    3.30
  -4   3  -6   -3.20    5.50
   4  -3   6    0.20    4.10
  -4   3  -7    9.50    7.20
   4  -3   7    9.20    4.80
  -3   3   7    1.10    4.30
   3  -3  -7    5.50    5.20
  -3   3   6    4.20    3.60
   3  -3  -6    1.30    3.90
  -3   3   5   13.60    2.40
   3  -3  -5   10.80    2.90
  -3   3   4    3.20    1.40
   3  -3  -4    3.00    1.50
  -3   3   3   55.19    2.70
   3  -3  -3   50.69    2.60
  -3   3   2    7.30    1.60
   3  -3  -2    6.00    1.30
  -3   3   1    2.20    1.50
  -3   3   1   -1.70    1.50
   3  -3  -1    1.20    0.90
  -3   3   0   49.90    2.00
  -3   3   0   48.60    2.30
   3  -3   0   50.69    2.00
   3  -3   0   44.40    2.30
  -3   3  -1    0.20    1.40
   3  -3   1    0.50    0.90
   3  -3   1    0.50    0.90
  -3   3  -2   53.19    2.70
  -3   3  -2   52.59    2.40
   3  -3   2   46.80    1.90
  -3   3  -3    8.10    1.60
  -3   3  -3    7.30    1.60
  -3   3  -4    1.40    1.70
  -3   3  -5   12.20    3.90
   3  -3   5   -1.00    3.40
  -3   3  -6    3.90    5.00
   3  -3   6    2.50    4.00
  -3   3  -7    3.40    7.30
   3  -3   7    4.80    4.60
  -2   3   7    3.70    4.40
   2  -3  -7    4.90    5.80
  -2   3   6   30.30    4.10
   2  -3  -6   25.80    4.40
  -2   3   5   20.60    3.60
   2  -3  -5   22.00    3.80
  -2   3   4   61.29    3.00
   2  -3  -4   69.79    3.30
  -2   3   3  181.78    5.40
   2  -3  -3  180.88    5.30
  -2   3   2   23.90    2.30
   2  -3  -2   22.40    2.10
  -2   3   1  293.37    7.20
  -2   3   1  294.97    7.40
   2  -3  -1  303.07    7.10
   2  -3  -1  292.17    7.10
   2  -3  -1  280.07    7.30
   2  -3  -1  289.57    7.10
  -2   3   0  552.04   13.30
   2  -3   0  535.95   13.30
   2  -3   0  567.04   13.20
   2  -3   0  562.94   13.20
   2  -3   0  559.64   13.20
  -2   3  -1  483.05   11.80
   2  -3   1  486.35   11.50
   2  -3   1  475.85   11.50
  -2   3  -2    4.60    1.60
  -2   3  -2    4.80    1.40
   2  -3   2    1.30    1.00
   2  -3   2    2.10    0.90
  -2   3  -3   17.50    2.10
  -2   3  -3   20.00    2.40
  -2   3  -4   95.79    3.80
   2  -3   4  102.49    4.10
   2  -3   5   12.90    3.30
  -2   3  -6   16.80    5.20
   2  -3   6   19.70    4.10
  -2   3  -7    7.50    6.90
   2  -3   7    1.80    4.70
  -1   3   7   12.20    4.40
   1  -3  -7   18.50    5.90
  -1   3   6    4.60    3.40
   1  -3  -6    8.80    4.20
  -1   3   4    1.80    1.60
   1  -3  -4    0.10    1.60
  -1   3   3  181.38    5.50
   1  -3  -3  182.28    5.50
  -1   3   2  610.64   14.90
   1  -3  -2  613.54   14.90
  -1   3   1  399.96    9.90
  -1   3   1  406.86    9.80
   1  -3  -1  398.46    9.80
   1  -3  -1  417.16    9.80
  -1   3  -1  404.86    9.70
  -1   3  -1  412.76    9.90
  -1   3  -1  392.96   10.20
   1  -3   1  410.66    9.80
   1  -3   1  398.76    9.90
   1  -3   1  427.66    9.70
  -1   3  -2   13.90    1.50
  -1   3  -2   13.40    1.70
  -1   3  -3  142.09    4.40
  -1   3  -4   29.80    2.50
   1  -3   4   31.10    2.40
   1  -3   5   64.39    4.90
  -1   3  -6   34.80    5.10
   1  -3   6   26.50    4.30
  -1   3  -7   13.10    6.30
   1  -3   7    3.50    4.30
   0   3   7   16.30    5.20
   0  -3  -7   17.90    6.10
   0   3   6    2.20    3.70
   0  -3  -6    9.70    4.60
   0   3   5    7.30    3.70
   0   3   4  263.27    7.60
   0  -3  -4  270.07    7.50
   0   3   3   69.09    3.10
   0  -3  -3   65.29    3.10
   0   3   2    9.50    1.70
   0  -3  -2   11.10    1.60
   0   3   1   13.90    1.60
   0   3   1   16.30    1.50
   0  -3  -1   12.30    1.40
   0  -3  -1   13.60    1.20
   0   3  -2    9.60    1.60
   0   3  -2   10.30    1.50
   0   3  -3   91.59    3.30
   0  -3   3   84.19    3.40
   0   3  -4  263.77    7.40
   0  -3   4  264.27    7.50
   0   3  -5    5.00    2.40
   0   3  -6    1.50    4.50
   0  -3   6    9.20    3.60
   0   3  -7   25.60    6.60
   0  -3   7   25.90    4.90
   1   3   7    9.30    5.10
  -1  -3  -7    1.20    6.50
   1   3   6   36.60    4.40
  -1  -3  -6   33.50    5.50
   1   3   5   63.39    4.70
  -1  -3  -5   68.49    5.40
   1   3   4   28.50    2.60
  -1  -3  -4   26.00    2.20
   1   3   3  146.29    4.70
  -1  -3  -3  144.69    4.50
   1   3   2   11.60    1.60
  -1  -3  -2   10.50    1.50
   1   3   1  408.06   10.30
   1   3   1  410.76   10.10
   1   3   1  421.86   10.30
   1   3   1  474.95   10.40
  -1  -3  -1  416.36   10.60
  -1  -3  -1  418.16   10.10
   1   3  -1  436.36   10.00
   1   3  -1  413.16   10.30
  -1  -3   1  414.86   10.20
  -1  -3   1  422.36   10.20
  -1  -3   1  417.16   10.10
  -1  -3   1  427.26   10.00
   1   3  -2  631.34   15.40
  -1  -3   2  631.54   15.40
   1   3  -3  179.38    5.30
  -1  -3   3  189.08    5.40
   1   3  -4   -3.60    1.20
  -1  -3   4   -1.40    1.40
   1   3  -5    4.30    2.00
  -1  -3   5   -3.40    1.70
   1   3  -6    6.40    4.40
  -1  -3   6    3.80    3.60
   1   3  -7   22.00    6.20
  -1  -3   7   12.30    4.80
   2   3   7    4.30    4.70
  -2  -3  -7   14.80    6.40
   2   3   6   13.40    3.90
  -2  -3  -6   16.60    5.00
   2   3   5   13.70    3.30
  -2  -3  -5   14.10    3.70
   2   3   4   97.29    3.90
  -2  -3  -4  100.69    3.80
   2   3   3   25.00    2.20
  -2  -3  -3   22.20    2.10
   2   3   2    3.20    1.50
  -2  -3  -2    6.90    1.50
   2   3   1  466.65   11.30
   2   3   1  461.15   11.40
  -2  -3  -1  488.75   11.40
  -2  -3  -1  490.45   11.50
  -2  -3  -1  464.15   11.70
   2   3   0  575.24   13.50
   2   3   0  562.94   13.40
   2   3   0  544.75   13.40
  -2  -3   0  568.54   13.40
   2   3  -1  300.77    7.20
   2   3  -1  300.47    7.20
   2   3  -1  293.27    7.50
  -2  -3   1  289.97    7.20
  -2  -3   1  301.27    7.20
  -2  -3   1  286.67    7.40
   2   3  -2   21.40    2.20
  -2  -3   2   19.90    1.90
   2   3  -3  186.78    5.50
  -2  -3   3  182.68    5.30
   2   3  -4   66.29    3.10
  -2  -3   4   65.39    3.00
   2   3  -5   22.30    3.10
  -2  -3   5   23.80    2.40
   2   3  -6   38.70    5.00
  -2  -3   6   24.90    4.20
   2   3  -7   -0.90    5.60
  -2  -3   7    1.20    4.20
   3   3   7    2.00    5.10
  -3  -3  -7    3.80    6.80
   3   3   6    3.60    3.70
  -3  -3  -6    3.40    4.60
   3   3   5    6.80    3.20
  -3  -3  -5    3.10    3.90
   3   3   4    4.70    1.70
  -3  -3  -4    7.00    1.70
   3   3   3    7.80    1.50
  -3  -3  -3    4.80    1.20
  -3  -3  -2   56.29    2.60
  -3  -3  -2   53.79    2.60
  -3  -3  -2   52.79    2.20
   3   3   1    2.10    1.00
  -3  -3  -1    2.10    1.30
  -3  -3  -1    1.50    1.20
  -3  -3  -1    1.00    1.00
   3   3   0   46.10    2.60
   3   3   0   49.40    2.00
   3   3   0   53.39    2.10
  -3  -3   0   49.00    2.10
   3   3  -1    1.00    0.80
   3   3  -1    0.80    0.90
   3   3  -1   -1.30    1.30
  -3  -3   1   -0.20    1.00
   3   3  -2    4.40    1.50
   3   3  -2    7.30    1.00
  -3  -3   2    5.20    1.40
  -3  -3   2    4.20    1.00
   3   3  -3   64.09    3.10
  -3  -3   3   62.89    2.70
   3   3  -4    2.00    1.70
  -3  -3   4   -0.90    1.40
  -3  -3   5   13.30    2.00
   3   3  -6    3.90    4.20
  -3  -3   6    3.90    3.60
   3   3  -7    6.80    5.60
  -3  -3   7    2.30    4.10
   4   3   7   -9.10    4.90
  -4  -3  -7    6.30    7.30
   4   3   6    5.60    4.00
  -4  -3  -6    1.60    5.00
   4   3   5    7.90    3.40
  -4  -3  -5    0.70    4.00
  -4  -3  -4    8.10    1.80
  -4  -3  -3   60.29    2.80
  -4  -3  -2   97.59    3.40
  -4  -3  -2   95.39    3.20
  -4  -3  -2   98.49    3.40
  -4  -3  -1   10.20    1.50
  -4  -3  -1    6.90    1.20
  -4  -3  -1    9.10    1.40
   4   3   0    6.60    1.50
  -4  -3   0    3.90    1.20
   4   3  -1  187.18    5.10
  -4  -3   1  179.28    4.90
   4   3  -2  129.09    4.10
  -4  -3   2  128.99    3.60
  -4  -3   2  127.09    3.90
   4   3  -3    5.50    1.70
  -4  -3   3    2.90    1.40
   4   3  -4    4.60    1.90
  -4  -3   4    2.50    1.50
  -4  -3   5   37.90    2.90
   4   3  -6   17.00    4.60
  -4  -3   6   21.40    3.90
   4   3  -7    6.30    5.80
  -4  -3   7    6.30    4.70
   5   3   7   -2.00    4.50
  -5  -3  -7    9.60    7.30
   5   3   6    9.80    4.40
  -5  -3  -6    4.20    5.20
   5   3   5   17.90    3.80
  -5  -3  -5   22.10    4.30
   5   3   4    9.40    1.90
  -5  -3  -3   37.90    2.50
  -5  -3  -3   35.20    2.40
  -5  -3  -3   29.30    2.60
  -5  -3  -2   12.70    1.60
  -5  -3  -2   13.90    1.50
  -5  -3  -2   16.40    1.70
  -5  -3  -1   73.39    2.80
  -5  -3  -1   69.69    2.70
  -5  -3  -1   71.59    2.70
   5   3   0  108.29    3.40
  -5  -3   0  101.49    3.40
   5   3  -1   21.40    2.10
  -5  -3   1   18.50    1.90
  -5  -3   1   18.50    1.70
   5   3  -2    2.90    1.40
  -5  -3   2    1.60    1.10
  -5  -3   2    1.70    1.40
   5   3  -3   59.09    2.70
  -5  -3   3   54.19    2.50
  -5  -3   3   54.79    2.80
   5   3  -4  146.09    4.90
  -5  -3   4  137.79    4.80
   5   3  -5   25.90    4.90
  -5  -3   5   27.70    3.10
   5   3  -6   35.60    5.00
  -5  -3   6   32.40    4.30
   5   3  -7   11.40    5.40
  -5  -3   7    9.20    4.60
   6   3   6   15.10    4.70
  -6  -3  -6   16.70    6.10
   6   3   5   85.49    6.20
  -6  -3  -5  104.89    7.20
   6   3   4   10.00    2.10
  -6  -3  -4    9.40    2.50
  -6  -3  -3   23.10    2.10
  -6  -3  -3   23.50    2.50
  -6  -3  -3   24.90    2.70
  -6  -3  -2   71.69    3.10
  -6  -3  -2   73.39    3.20
  -6  -3  -2   69.09    3.00
  -6  -3  -1   25.20    2.10
  -6  -3  -1   15.90    1.60
  -6  -3  -1   18.60    2.00
   6   3   0    5.70    1.30
  -6  -3   0    4.90    1.30
  -6  -3   0    3.00    1.30
   6   3  -1   86.09    3.20
  -6  -3   1   83.19    3.10
   6   3  -2  460.75   11.40
  -6  -3   2  441.16   11.10
  -6  -3   2  446.06   11.30
   6   3  -3   14.70    1.60
  -6  -3   3   18.00    2.10
  -6  -3   3   16.20    1.60
   6   3  -4  102.29    3.90
  -6  -3   4   97.09    4.20
   6   3  -5   10.50    3.80
  -6  -3   5   13.50    2.70
   6   3  -6   77.09    6.80
  -6  -3   6   70.09    5.90
   6   3  -7    5.80    5.60
  -6  -3   7   -3.20    4.10
   7   3   6   -2.90    4.40
  -7  -3  -6    2.40    6.50
   7   3   5   14.50    4.20
  -7  -3  -5   28.40    5.20
   7   3   4   35.00    3.70
  -7  -3  -4   36.20    4.20
  -7  -3  -3  125.09    4.50
  -7  -3  -3  123.99    4.80
  -7  -3  -3  123.69    4.80
  -7  -3  -2   39.70    2.50
  -7  -3  -2   42.20    2.90
  -7  -3  -2   43.10    2.60
  -7  -3  -1  118.39    3.90
  -7  -3  -1  124.89    3.80
   7   3   0   18.60    1.60
  -7  -3   0   17.00    1.90
  -7  -3   0   15.50    1.60
   7   3  -1  328.47    8.50
  -7  -3   1  320.67    8.40
   7   3  -2   51.19    2.60
  -7  -3   2   45.00    2.30
  -7  -3   2   51.89    2.80
   7   3  -3   95.89    3.50
  -7  -3   3   93.49    3.80
  -7  -3   3   97.89    3.50
   7   3  -4  133.79    4.70
  -7  -3   4  127.49    5.10
  -7  -3   4  142.69    4.40
   7   3  -5   88.49    6.10
  -7  -3   5   84.89    4.90
   7   3  -6   11.90    4.60
  -7  -3   6   10.50    4.00
   7   3  -7    2.80    5.20
  -7  -3   7    2.00    4.70
   8   3   6   10.70    5.10
  -8  -3  -6   20.00    7.40
   8   3   5    0.30    4.10
  -8  -3  -5   17.00    5.30
   8   3   4   90.99    5.10
   8   3   4   91.59    4.70
  -8  -3  -4   89.59    6.30
  -8  -3  -3   66.39    4.10
  -8  -3  -3   69.49    3.80
  -8  -3  -3   71.79    4.50
  -8  -3  -2    3.80    2.00
  -8  -3  -2   -0.30    1.50
  -8  -3  -2    2.70    1.90
  -8  -3  -1   24.00    1.90
  -8  -3  -1   23.10    2.30
  -8  -3   0   10.70    1.70
  -8  -3   0   10.00    1.40
   8   3  -1  214.38    6.00
  -8  -3   1  208.38    5.90
  -8  -3   1  209.08    5.90
   8   3  -2  122.39    4.10
  -8  -3   2  118.99    4.30
  -8  -3   2  119.49    3.80
   8   3  -3    6.00    1.40
  -8  -3   3    5.00    1.60
  -8  -3   3    7.20    2.20
   8   3  -4   30.60    2.70
  -8  -3   4   36.90    3.80
  -8  -3   4   34.50    3.00
   8   3  -5    6.70    3.90
  -8  -3   5    5.20    3.20
   8   3  -6    1.30    4.60
  -8  -3   6   -1.10    4.00
   8   3  -7   -0.10    5.90
  -8  -3   7   -4.00    4.60
   9   3   6   -3.00    5.00
  -9  -3  -6   -0.80    7.80
   9   3   5   20.50    4.70
  -9  -3  -5   22.00    6.30
   9   3   4    8.00    2.80
   9   3   4    6.30    2.80
  -9  -3  -4    3.10    3.80
  -9  -3  -4    0.00    4.60
  -9  -3  -3   32.00    3.60
  -9  -3  -3   38.20    3.70
  -9  -3  -3   31.10    2.90
  -9  -3  -2   55.59    3.20
  -9  -3  -2   52.09    3.50
  -9  -3  -1   73.19    3.40
  -9  -3  -1   77.99    2.90
  -9  -3   0    2.30    1.60
  -9  -3   0    0.10    1.00
   9   3  -1    1.70    1.70
  -9  -3   1   -1.50    1.50
  -9  -3   1    0.90    1.30
   9   3  -2    0.10    1.50
  -9  -3   2    1.20    1.10
  -9  -3   2    0.60    1.90
   9   3  -3  318.77    8.90
  -9  -3   3  313.77    9.00
  -9  -3   3  328.97    8.60
   9   3  -4   84.59    4.30
  -9  -3   4   95.79    4.10
  -9  -3   4   82.19    4.70
   9   3  -5    7.30    4.10
  -9  -3   5    8.40    4.20
   9   3  -6   14.70    4.80
  -9  -3   6   10.20    3.90
   9   3  -7    6.00    5.80
  -9  -3   7    4.30    4.50
  10   3   5    7.00    4.90
 -10  -3  -5   -8.90    6.30
 -10  -3  -4    3.00    4.40
 -10  -3  -4    5.40    4.90
 -10  -3  -3   28.20    3.00
 -10  -3  -3   25.50    3.60
 -10  -3  -3   35.60    5.30
 -10  -3  -2   38.00    3.70
 -10  -3  -2   37.70    3.10
 -10  -3  -1   41.50    3.20
 -10  -3  -1   46.30    2.40
 -10  -3   0  171.88    5.40
 -10  -3   0  172.08    5.10
 -10  -3   1   50.69    2.90
 -10  -3   1   54.99    2.70
  10   3  -2   24.40    2.40
 -10  -3   2   22.10    1.80
 -10  -3   2   26.90    2.50
  10   3  -3   30.50    3.10
 -10  -3   3   34.80    3.70
 -10  -3   3   29.90    2.90
  10   3  -4   12.60    2.40
 -10  -3   4   16.40    2.60
 -10  -3   4   17.50    3.10
  10   3  -5   18.50    4.40
 -10  -3   5   25.50    3.10
 -10  -3   5   25.80    4.80
  10   3  -6   -0.20    5.10
 -10  -3   6    2.40    4.00
  10   3  -7    9.70    6.20
 -10  -3   7    2.20    4.90
  11   3   5    0.80    5.00
 -11  -3  -5   15.50    7.70
 -11  -3  -4    7.60    5.60
 -11  -3  -4    3.50    4.80
 -11  -3  -3   62.09    4.50
 -11  -3  -3   63.99    5.20
 -11  -3  -3   47.70    5.40
 -11  -3  -2  170.78    5.80
 -11  -3  -2  163.68    6.40
 -11  -3  -1  116.19    4.80
 -11  -3   0    0.00    1.10
 -11  -3   0    1.40    2.00
 -11  -3   1  220.98    6.50
 -11  -3   1  225.88    6.60
 -11  -3   2    4.70    1.20
 -11  -3   2    6.70    2.30
  11   3  -3   27.90    3.10
 -11  -3   3   24.90    2.40
 -11  -3   3   30.00    3.30
  11   3  -4    2.30    2.50
 -11  -3   4    2.20    3.20
 -11  -3   4   -0.30    2.40
  11   3  -5    1.60    4.30
 -11  -3   5    6.00    3.00
 -11  -3   5   -2.50    3.50
  11   3  -6    2.10    5.40
 -11  -3   6    2.50    4.20
  11   3  -7    3.80    6.10
 -11  -3   7    3.00    4.60
  12   3   5    9.80    5.70
  12   3   5    6.30    3.90
 -12  -3  -5    8.40    7.80
  12   3   4   -2.40    3.80
  12   3   4   -0.90    3.00
 -12  -3  -4    2.60    4.90
 -12  -3  -3   46.20    5.70
 -12  -3  -3   39.20    3.50
 -12  -3  -2    2.30    3.20
 -12  -3  -2    1.30    2.90
 -12  -3  -1   28.60    3.20
 -12  -3  -1   44.20    2.90
 -12  -3   0  186.78    5.60
 -12  -3   0  180.98    6.10
 -12  -3   1    1.30    1.50
 -12  -3   1    0.60    2.10
 -12  -3   2  142.89    5.50
 -12  -3   2  147.39    4.70
 -12  -3   3   68.59    5.00
 -12  -3   3   77.59    3.90
  12   3  -4   27.80    4.20
 -12  -3   4   38.30    4.10
  12   3  -5   10.90    4.40
 -12  -3   5   13.00    3.60
 -12  -3   5   14.10    3.90
  12   3  -6   -0.80    5.40
 -12  -3   6    0.90    4.10
 -12  -3   6    5.40    4.60
  12   3  -7    1.50    6.40
 -12  -3   7    3.00    4.90
  13   3   4   -4.80    4.10
  13   3   4   -3.60    3.40
 -13  -3  -4    1.10    5.20
 -13  -3  -3    5.10    4.00
 -13  -3  -3    7.40    3.10
 -13  -3  -2    5.40    2.60
 -13  -3  -1   -4.10    2.40
 -13  -3  -1    1.10    2.90
 -13  -3   0  206.38    7.00
 -13  -3   0  215.88    7.00
 -13  -3   1   79.99    4.60
 -13  -3   1   97.19    4.50
 -13  -3   2  116.89    5.10
  13   3  -3    0.10    3.10
 -13  -3   3   -3.10    2.50
 -13  -3   3    4.50    3.20
  13   3  -4   20.60    4.20
 -13  -3   4   14.10    3.20
 -13  -3   4   22.50    4.30
  13   3  -5   14.90    5.00
 -13  -3   5   14.20    4.20
 -13  -3   5   19.80    3.40
  13   3  -6   -5.00    5.40
 -13  -3   6   -4.50    3.80
 -13  -3   6    4.00    4.40
  14   3   4   -2.60    3.70
  14   3   4   -1.00    4.40
 -14  -3  -4   -4.00    5.60
 -14  -3  -3    4.20    3.40
 -14  -3  -3    9.30    4.80
 -14  -3  -2   24.30    3.30
 -14  -3  -2   15.80    4.10
 -14  -3  -1    1.20    3.30
 -14  -3  -1   -3.50    2.50
 -14  -3   0   -5.30    2.30
 -14  -3   0    4.10    2.80
 -14  -3   1   15.00    2.90
 -14  -3   1    8.30    2.70
 -14  -3   2   10.80    2.70
  14   3  -3   87.09    5.70
 -14  -3   3   70.89    4.90
 -14  -3   3   87.39    5.40
  14   3  -4    2.50    4.00
 -14  -3   4    0.70    5.00
 -14  -3   4   -1.30    2.90
  14   3  -5    1.30    4.70
 -14  -3   5   -2.70    4.10
 -14  -3   5    6.10    3.40
  14   3  -6    6.40    6.00
 -14  -3   6    2.20    4.00
 -14  -3   6    5.50    4.60
 -15  -3  -3   29.60    5.50
 -15  -3  -2    4.10    2.90
 -15  -3  -2    3.10    4.10
 -15  -3  -1   -1.70    2.60
 -15  -3   0    2.20    3.80
 -15  -3   0   -1.10    2.40
 -15  -3   1    0.50    3.00
 -15  -3   1   -5.10    2.50
 -15  -3   2   -3.10    2.70
 -15  -3   2    0.90    3.00
 -15  -3   3   25.70    3.90
 -15  -3   3   18.10    3.40
 -15  -3   4    1.60    3.20
 -15  -3   4    1.20    3.50
  15   3  -5    0.20    5.10
 -15  -3   5    4.30    3.60
 -15  -3   5    0.00    4.20
  15   3  -6    5.50    6.30
 -15  -3   6    3.40    5.20
 -15  -3   6    3.00    4.40
  16   3   3   -3.40    4.60
  16   3   3   -1.40    3.50
 -16  -3  -3    3.90    5.40
 -16  -3  -2    3.40    3.20
 -16  -3  -2    4.50    4.10
 -16  -3  -1    4.10    2.90
 -16  -3  -1   11.80    3.90
 -16  -3   0    5.80    2.80
 -16  -3   0    1.60    3.50
 -16  -3   1   -0.50    2.80
 -16  -3   2   -2.00    2.80
 -16  -3   3   19.80    3.50
  16   3  -4    4.40    4.60
 -16  -3   4   11.20    3.60
 -16  -3   4    1.60    3.80
  16   3  -5   20.50    5.80
 -16  -3   5   27.20    4.80
 -16  -3   5   37.10    4.70
 -17  -3  -2   12.60    3.80
 -17  -3  -2   20.50    4.90
 -17  -3  -1    4.50    4.10
 -17  -3  -1    4.40    3.20
 -17  -3   0   18.40    4.00
 -17  -3   0   13.50    3.10
 -17  -3   1    4.20    2.90
 -17  -3   2   12.10    3.20
 -17  -3   3   33.20    4.00
 -17  -3   4   11.70    3.80
 -17  -3   4    8.60    3.80
  17   3  -5   -1.40    5.60
 -17  -3   5   -7.80    4.20
 -17  -3   5    0.20    4.40
 -18  -3  -1   16.10    3.50
 -18  -3  -1   12.50    5.00
 -18  -3   0   25.50    3.70
 -18  -3   0   21.70    4.40
 -18  -3   1   27.10    4.10
 -18  -3   1   26.60    3.60
 -18  -3   2    7.30    3.50
 -18  -3   2    9.60    3.50
 -18  -3   3    4.90    3.50
 -18  -3   3    1.40    3.60
 -18  -3   4    5.50    4.40
 -18  -3   4    6.70    4.00
 -19  -3   0   13.10    4.50
 -19  -3   0    4.80    3.40
 -19  -3   1   16.80    3.60
 -19  -3   2   11.40    3.70
 -19  -3   3    3.00    4.20
 -19   4   3    3.10    3.70
  19  -4  -3   -2.40    4.30
  19  -4  -3   -4.50    3.60
 -19   4   2   22.50    4.20
  19  -4  -2   20.50    4.20
  19  -4  -2   14.40    4.60
 -19   4   1    6.10    4.30
  19  -4  -1   -2.30    3.50
  19  -4  -1    2.90    4.30
 -19   4   0   13.10    4.60
  19  -4   0   -4.10    3.40
  19  -4   0    4.80    4.40
 -18   4   4    6.20    4.10
  18  -4  -4   -1.90    4.40
  18  -4  -4   -5.00    3.60
 -18   4   3    3.30    3.70
 -18   4   2    6.20    3.60
 -18   4   2    9.50    3.50
 -18   4   1   24.10    4.30
 -18   4   0    0.00    3.90
  18  -4   0   -6.00    3.20
  18  -4   0   -2.80    3.90
 -18   4  -1   31.80    5.30
  18  -4   1   23.90    4.60
  18  -4   1   23.20    3.90
 -17   4   5    2.60    4.60
  17  -4  -5    0.50    4.10
  17  -4  -5    2.50    4.80
 -17   4   4    9.80    4.40
 -17   4   3   56.59    5.60
 -17   4   3   56.99    5.60
 -17   4   2   11.10    3.20
 -17   4   2    4.60    3.10
 -17   4   1    2.10    2.90
 -17   4   1    2.40    3.20
 -17   4   0    0.90    3.50
 -17   4  -1   10.60    4.40
  17  -4   1    8.20    4.00
  17  -4   1   -0.90    3.30
 -17   4  -2   -2.40    4.70
  17  -4   2   -2.50    3.40
  17  -4   2   -1.80    4.30
 -16   4   5   14.40    5.00
  16  -4  -5    0.60    3.80
  16  -4  -5    7.50    4.30
 -16   4   4   -1.30    4.00
 -16   4   3   37.70    3.90
 -16   4   3   36.10    4.30
 -16   4   2    4.50    2.80
 -16   4   2    5.00    2.90
 -16   4   1   12.80    2.90
 -16   4   1   12.70    3.20
 -16   4   0    8.10    3.50
 -16   4   0   10.90    3.00
 -16   4  -1   13.20    4.20
  16  -4   1    9.50    3.80
  16  -4   1    5.40    3.10
 -16   4  -2    7.60    4.80
  16  -4   2   -2.70    3.80
  16  -4   2    2.10    3.10
 -16   4  -3   14.10    5.50
  16  -4   3   15.20    4.60
  16  -4   3   20.60    3.70
 -15   4   6    1.90    5.00
  15  -4  -6    7.60    5.90
  15  -4  -6    6.90    5.30
  15  -4  -6   15.00    4.50
 -15   4   5    6.70    4.70
  15  -4  -5    3.90    4.10
  15  -4  -5   -2.60    3.30
 -15   4   4    3.10    3.90
 -15   4   4    3.20    3.30
 -15   4   3    5.20    3.20
 -15   4   3    4.30    2.80
 -15   4   2   33.40    3.40
 -15   4   2   35.30    3.80
 -15   4   1   16.70    2.80
 -15   4   1   19.90    3.20
 -15   4   0   25.10    3.10
 -15   4   0   27.60    3.80
 -15   4  -1    1.30    3.50
  15  -4   1   -2.50    3.30
  15  -4   1   -2.40    2.90
 -15   4  -2    8.20    4.60
  15  -4   2   -4.10    3.50
  15  -4   2   -2.90    2.80
 -15   4  -3    3.50    5.10
  15  -4   3   10.50    3.40
  15  -4   3   13.70    4.50
 -14   4   6    9.80    5.10
  14  -4  -6   14.60    3.90
  14  -4  -6    9.10    5.30
  14  -4  -6    8.10    4.80
 -14   4   5    5.90    4.50
  14  -4  -5   -3.30    3.10
  14  -4  -5    0.10    3.70
 -14   4   4    2.40    3.90
 -14   4   4   -3.70    2.90
 -14   4   3   16.40    2.80
 -14   4   3   15.50    3.70
 -14   4   2   39.50    4.40
 -14   4   2   42.50    4.00
 -14   4   1   29.90    3.20
 -14   4   1   28.20    2.90
 -14   4   0   38.60    4.50
 -14   4   0   34.30    3.10
 -14   4  -1    1.50    3.20
 -14   4  -2    7.40    4.10
  14  -4   2   -0.50    2.80
  14  -4   2    0.30    3.40
 -14   4  -3    5.10    4.90
  14  -4   3   10.00    3.20
  14  -4   3    8.80    4.10
 -14   4  -4    8.80    5.90
  14  -4   4   11.80    3.80
 -13   4   6    5.00    4.70
  13  -4  -6   -1.60    4.50
  13  -4  -6    9.60    5.10
  13  -4  -6   -5.20    4.40
 -13   4   5    2.80    4.10
  13  -4  -5   -3.40    4.20
 -13   4   4   -1.10    3.20
 -13   4   4   -1.30    3.70
 -13   4   3   27.90    3.60
 -13   4   3   17.70    3.00
 -13   4   2   36.10    3.70
 -13   4   1   85.79    4.40
 -13   4   1   83.59    4.40
 -13   4   0   56.59    4.60
 -13   4   0   46.90    3.90
 -13   4  -1    2.00    3.30
 -13   4  -1    3.40    2.20
 -13   4  -2   10.20    3.80
  13  -4   2    4.70    3.10
  13  -4   2   -0.50    2.60
 -13   4  -3   51.19    5.50
  13  -4   3   38.20    4.20
  13  -4   3   44.20    4.50
 -13   4  -4   -0.30    5.30
  13  -4   4    9.90    3.50
 -12   4   7    4.00    4.80
  12  -4  -7    3.20    6.30
 -12   4   6   -0.70    4.50
  12  -4  -6    9.10    5.00
  12  -4  -6   -1.00    3.90
 -12   4   5    1.90    4.00
  12  -4  -5    5.20    3.90
 -12   4   4    8.60    2.80
 -12   4   4    7.20    4.00
 -12   4   3   23.40    2.40
 -12   4   3   34.30    4.20
 -12   4   2    4.00    2.60
 -12   4   1   83.79    3.50
 -12   4   1   81.29    4.20
 -12   4   0  228.28    6.70
 -12   4   0  229.08    7.30
 -12   4  -1  351.16   10.30
 -12   4  -2    2.30    3.50
  12  -4   2   -3.00    2.70
  12  -4   2   -4.90    2.40
 -12   4  -3   85.79    6.80
  12  -4   3   91.59    4.90
  12  -4   3   93.79    6.10
 -12   4  -4   20.10    5.30
  12  -4   4   16.40    3.10
 -12   4  -5   33.50    6.80
  12  -4   5   22.50    4.40
 -11   4   7   22.60    5.40
  11  -4  -7   25.50    6.60
 -11   4   6    8.60    4.50
  11  -4  -6   18.50    5.20
 -11   4   5    6.80    3.70
  11  -4  -5    5.10    3.10
  11  -4  -5    2.60    3.00
  11  -4  -5    6.70    3.90
 -11   4   4    1.90    3.00
 -11   4   4    4.10    2.50
 -11   4   3   72.79    3.60
 -11   4   3   72.29    4.60
 -11   4   2   27.80    2.80
 -11   4   2   26.20    2.00
 -11   4   1   41.10    2.50
 -11   4   1   41.60    3.10
 -11   4   0   13.60    1.60
 -11   4   0    7.40    2.00
 -11   4  -1   11.90    2.40
 -11   4  -1    9.40    1.50
 -11   4  -2   36.40    3.70
  11  -4   2   31.50    3.30
  11  -4   2   30.30    3.10
 -11   4  -3   -2.00    3.90
  11  -4   3    2.60    4.00
 -11   4  -4    3.90    4.90
  11  -4   4    0.60    2.80
 -11   4  -5    0.00    5.70
  11  -4   5   -0.30    3.60
 -10   4   7   -2.50    4.70
  10  -4  -7    3.40    6.20
 -10   4   6   -1.00    4.10
  10  -4  -6    1.60    4.70
 -10   4   5   97.29    6.30
  10  -4  -5   90.99    6.10
  10  -4  -5  107.39    5.00
 -10   4   4   12.40    2.80
 -10   4   4   14.00    2.50
  10  -4  -4    9.90    2.90
 -10   4   3   67.59    4.00
 -10   4   3   69.59    3.40
 -10   4   2   13.40    1.40
 -10   4   2   16.60    2.20
 -10   4   1  240.28    7.00
 -10   4   1  238.98    6.70
 -10   4   0   12.60    1.30
 -10   4   0    7.80    1.80
 -10   4  -1   63.09    3.30
 -10   4  -1   59.99    2.70
  10  -4   2   -2.10    1.60
  10  -4   2   -2.60    1.60
 -10   4  -3    4.00    3.80
 -10   4  -4   -1.40    4.60
  10  -4   4    1.30    3.10
 -10   4  -5    6.40    5.80
  10  -4   5    7.10    4.20
  -9   4   7    0.80    4.70
   9  -4  -7   -1.40    6.00
  -9   4   6    3.40    3.90
   9  -4  -6    1.00    4.70
  -9   4   5   40.70    5.00
   9  -4  -5   42.50    4.40
  -9   4   4   10.10    3.10
   9  -4  -4    5.80    2.40
  -9   4   3   10.20    1.70
  -9   4   3   14.70    2.20
  -9   4   2    7.30    1.20
  -9   4   2    8.80    1.90
  -9   4   1   -0.70    1.10
  -9   4   1    1.60    1.40
  -9   4   0    3.30    1.30
  -9   4   0    4.50    1.10
  -9   4  -1   33.00    2.00
  -9   4  -1   36.60    2.50
  -9   4  -2   58.29    3.20
   9  -4   2   56.89    3.20
   9  -4   2   51.29    3.00
   9  -4   3    1.10    2.10
   9  -4   3    3.10    2.10
  -9   4  -4    2.30    4.30
   9  -4   4   -2.90    2.90
  -9   4  -5    8.00    5.00
   9  -4   5    5.50    4.10
  -9   4  -6    9.40    7.60
   9  -4   6    3.50    5.00
  -8   4   7   20.00    5.30
   8  -4  -7    7.80    6.30
  -8   4   6    4.60    4.10
   8  -4  -6    4.00    4.50
  -8   4   5   25.30    3.80
   8  -4  -5   23.60    3.90
  -8   4   4   58.49    3.60
   8  -4  -4   61.99    3.60
  -8   4   3    3.20    1.70
  -8   4   3    1.60    1.50
  -8   4   2  193.88    5.50
  -8   4   2  197.98    6.00
  -8   4   1  145.99    4.40
  -8   4   1  147.79    4.70
  -8   4   0   45.90    2.50
  -8   4   0   48.70    2.40
  -8   4  -1   41.10    2.20
  -8   4  -1   45.00    2.60
  -8   4  -2    8.10    1.70
   8  -4   2    3.00    1.40
   8  -4   2    5.30    1.50
  -8   4  -3   11.10    2.00
   8  -4   3    8.00    2.00
   8  -4   3    4.50    2.10
  -8   4  -4    5.40    4.10
   8  -4   4    1.70    2.70
  -8   4  -5   40.70    5.70
  -8   4  -5   43.60    5.70
  -8   4  -6   10.20    7.10
   8  -4   6    3.10    5.20
  -7   4   7   -5.90    4.60
   7  -4  -7    4.60    5.70
  -7   4   6    9.70    4.20
   7  -4  -6    6.30    4.30
  -7   4   5   81.39    5.50
   7  -4  -5   71.19    6.50
  -7   4   4   23.30    2.70
   7  -4  -4   18.30    1.90
   7  -4  -4   17.20    2.10
  -7   4   3   30.40    2.50
  -7   4   3   23.70    2.20
   7  -4  -3   24.10    2.40
  -7   4   2   97.79    3.30
  -7   4   2  105.59    3.80
  -7   4   1    2.50    1.20
  -7   4   1    3.30    1.70
  -7   4   0   80.99    3.00
  -7   4   0   75.09    3.00
  -7   4  -1   10.40    1.70
  -7   4  -2    8.50    1.60
   7  -4   2    7.30    1.50
   7  -4   2    2.70    1.40
  -7   4  -3    2.60    1.60
   7  -4   3    0.70    1.80
   7  -4   3    1.00    1.70
  -7   4  -4   36.40    4.20
   7  -4   4   28.00    2.80
  -7   4  -5   42.90    5.50
  -7   4  -5   40.60    5.30
  -7   4  -6    7.60    6.50
   7  -4   6   -3.30    5.00
  -6   4   7    9.30    4.90
   6  -4  -7    8.80    6.10
  -6   4   6   16.50    4.30
   6  -4  -6    9.30    4.60
  -6   4   5   86.19    5.90
  -6   4   4    6.30    1.80
   6  -4  -4    1.20    1.40
  -6   4   3   47.40    2.50
  -6   4   3   52.19    2.90
   6  -4  -3   49.30    2.60
  -6   4   2  150.38    4.50
  -6   4   2  166.48    5.00
  -6   4   1   -0.80    1.10
  -6   4   1    0.90    1.50
  -6   4   0  498.15   12.10
  -6   4   0  477.35   12.20
  -6   4  -1  983.60   24.30
  -6   4  -1 1029.20   24.20
  -6   4  -2  396.36   10.60
   6  -4   2  402.06   10.20
   6  -4   2  411.36   10.30
  -6   4  -3   19.30    2.20
   6  -4   3   24.20    2.00
  -6   4  -4    6.20    2.80
  -6   4  -4    7.50    4.60
   6  -4   4    1.30    2.10
  -6   4  -5   82.39    6.90
  -6   4  -6    3.40    5.90
   6  -4   6   -7.80    4.40
  -5   4   7    5.40    4.40
   5  -4  -7    5.00    5.30
  -5   4   6   24.80    4.20
   5  -4  -6   18.30    4.70
  -5   4   4   70.49    3.40
   5  -4  -4   65.09    3.00
  -5   4   3    2.30    1.50
   5  -4  -3    0.30    1.20
  -5   4   2    4.40    1.10
  -5   4   2    5.10    1.70
   5  -4  -2    7.10    1.30
  -5   4   1   20.00    1.70
  -5   4   1   21.20    2.20
  -5   4   0    1.50    1.10
  -5   4   0    1.00    1.40
  -5   4  -1   30.00    2.20
   5  -4   1   29.00    2.00
   5  -4   1   26.30    1.80
  -5   4  -2    6.40    1.60
   5  -4   2    6.80    1.20
   5  -4   2    4.80    1.20
  -5   4  -3   13.20    1.80
  -5   4  -3   12.60    2.20
   5  -4   3    8.70    1.60
  -5   4  -4   70.09    3.50
  -5   4  -4   67.09    4.40
  -5   4  -5   32.90    5.00
   5  -4   5   38.00    4.60
  -5   4  -6    5.10    5.50
   5  -4   6   -7.70    4.30
  -5   4  -7   10.00    8.30
   5  -4   7   23.10    5.60
  -4   4   7    2.50    4.60
   4  -4  -7    2.40    5.30
  -4   4   6    8.50    3.60
   4  -4  -6   14.10    4.30
   4  -4  -5    1.80    2.50
  -4   4   4    1.90    1.50
   4  -4  -4    0.80    1.20
  -4   4   3   89.69    3.50
   4  -4  -3   81.19    3.20
  -4   4   2   24.80    2.30
   4  -4  -2   22.10    1.90
  -4   4   1    6.00    1.10
  -4   4   1   10.10    1.70
  -4   4   0    1.40    1.20
  -4   4   0    1.90    1.50
  -4   4  -1   51.39    2.60
   4  -4   1   56.29    2.30
   4  -4   1   50.09    2.10
  -4   4  -2    3.00    1.50
   4  -4   2   -0.60    0.90
  -4   4  -3    3.90    1.60
  -4   4  -3    4.70    1.50
   4  -4   3    2.90    1.30
  -4   4  -4   16.00    2.60
  -4   4  -4   14.60    2.30
  -4   4  -5   27.70    4.40
   4  -4   5   22.10    3.80
  -4   4  -6   11.80    5.80
   4  -4   6    8.20    4.20
  -4   4  -7   18.00    7.80
   4  -4   7   15.30    4.90
  -3   4   7    1.90    4.60
   3  -4  -7    3.00    5.40
  -3   4   6    4.80    3.60
   3  -4  -6    6.40    4.10
  -3   4   4   11.90    1.80
   3  -4  -4    6.20    1.50
  -3   4   3    4.10    1.60
   3  -4  -3    3.30    1.40
  -3   4   2   25.80    2.30
   3  -4  -2   26.30    1.40
   3  -4  -2   26.00    2.00
   3  -4  -2   27.80    1.50
   3  -4  -2   27.50    1.70
  -3   4   1   11.10    1.70
   3  -4  -1    7.10    1.00
   3  -4  -1    7.20    1.10
   3  -4  -1    7.90    1.10
  -3   4   0  217.28    5.80
   3  -4   0  221.38    5.70
   3  -4   0  221.88    5.60
  -3   4  -1    0.10    1.50
   3  -4   1    0.70    0.90
   3  -4   1   -0.20    0.90
  -3   4  -2    7.50    1.40
  -3   4  -2    8.00    1.80
   3  -4   2    6.10    1.00
  -3   4  -3    1.90    1.40
  -3   4  -3    1.20    1.60
   3  -4   3    2.10    1.10
  -3   4  -4   45.50    3.60
  -3   4  -4   33.20    3.00
  -3   4  -5   67.19    6.20
   3  -4   5   53.09    5.10
  -3   4  -6    0.40    5.10
   3  -4   6   -0.10    4.00
  -3   4  -7   13.60    7.70
   3  -4   7   19.20    5.50
  -2   4   7   -0.90    4.20
   2  -4  -7    6.00    5.30
  -2   4   6    5.50    3.50
   2  -4  -6    1.80    4.00
  -2   4   4    7.20    1.70
   2  -4  -4    5.40    1.70
  -2   4   3   32.70    2.50
   2  -4  -3   27.30    2.30
  -2   4   2   78.79    3.20
   2  -4  -2   84.69    3.00
  -2   4   1  332.57    8.30
   2  -4  -1  331.37    8.00
   2  -4  -1  325.17    7.90
   2  -4  -1  321.57    8.40
  -2   4   0 1728.33   40.80
  -2   4   0 1778.62   40.80
  -2   4   0 1739.43   40.70
   2  -4   0 1720.03   40.80
   2  -4   0 1726.13   40.70
  -2   4  -1  265.07    6.50
  -2   4  -1  276.27    6.80
  -2   4  -1  260.87    6.40
   2  -4   1  240.28    6.90
  -2   4  -2    2.30    1.60
  -2   4  -2    2.80    1.30
   2  -4   2    3.00    1.20
   2  -4   2    1.40    0.80
  -2   4  -3   28.90    2.20
  -2   4  -3   30.00    2.50
  -2   4  -4   22.30    2.40
   2  -4   4   21.20    2.30
   2  -4   5    6.60    3.20
  -2   4  -6   14.70    5.10
   2  -4   6   10.50    4.30
  -2   4  -7   12.90    7.20
   2  -4   7    8.60    4.50
  -1   4   7    0.90    4.20
   1  -4  -7    9.60    5.40
  -1   4   6    5.80    3.60
   1  -4  -6    6.90    4.30
  -1   4   4   12.40    2.10
   1  -4  -4   11.60    1.90
  -1   4   3  229.38    6.60
   1  -4  -3  230.28    6.50
  -1   4   2  683.13   16.80
   1  -4  -2  698.03   16.70
  -1   4   1  257.17    6.20
  -1   4   1  252.37    6.40
   1  -4  -1  264.07    6.50
   1  -4  -1  254.67    6.50
   1  -4  -1  268.17    6.20
  -1   4  -1  189.88    5.00
  -1   4  -1  179.08    4.60
   1  -4   1  181.08    4.70
   1  -4   1  178.68    4.90
   1  -4   1  192.88    4.60
  -1   4  -2  239.38    6.40
  -1   4  -2  270.07    7.00
  -1   4  -2  264.47    6.80
   1  -4   2  269.97    6.40
  -1   4  -3   19.70    2.40
  -1   4  -3   17.60    2.10
  -1   4  -4    5.90    1.50
   1  -4   4    3.80    1.50
   1  -4   5    5.60    3.10
  -1   4  -6   62.39    6.80
   1  -4   6   62.89    5.90
  -1   4  -7    0.40    6.60
   1  -4   7    3.50    4.00
   0   4   7   13.30    4.90
   0  -4  -7   10.90    6.10
   0   4   6   21.30    4.00
   0  -4  -6   20.20    4.60
   0   4   5   16.30    3.50
   0  -4  -5   14.40    4.40
   0   4   4   74.09    3.50
   0  -4  -4   69.49    3.20
   0   4   3  471.95   12.00
   0  -4  -3  467.85   11.90
   0   4   2    8.00    1.60
   0  -4  -2    7.90    1.50
   0   4   1 1586.14   36.30
   0   4   1 1576.24   36.30
   0  -4  -1 1409.06   36.70
   0  -4  -1 1598.64   36.30
   0   4  -1 1629.04   38.70
   0   4  -1 1655.23   38.70
   0   4  -1 1635.64   38.60
   0  -4   1 1642.04   38.70
   0  -4   1 1695.13   38.60
   0  -4   1 1638.64   38.70
   0   4  -2   10.00    1.60
   0   4  -2    6.60    1.50
   0   4  -3  493.45   12.50
   0  -4   3  504.65   12.70
   0   4  -4   71.79    3.20
   0  -4   4   70.29    3.10
   0   4  -5   14.90    2.80
   0   4  -6   20.00    4.90
   0  -4   6   20.20    4.00
   0   4  -7    6.70    6.10
   0  -4   7    6.20    4.70
   1   4   7    8.60    4.50
  -1  -4  -7   -6.20    6.00
   1   4   6   65.29    5.80
  -1  -4  -6   67.69    6.70
   1   4   5    8.00    3.00
  -1  -4  -5    7.90    3.60
   1   4   4    5.00    1.70
  -1  -4  -4    3.30    1.30
   1   4   3   12.30    1.70
  -1  -4  -3   11.10    1.60
   1   4   2  254.77    6.90
  -1  -4  -2  263.07    6.90
   1   4   1  167.88    4.90
   1   4   1  188.88    4.60
   1   4   1  189.68    5.20
  -1  -4  -1  191.68    5.00
  -1  -4  -1  184.58    4.80
  -1  -4  -1  188.18    4.60
   1   4  -1  258.57    6.20
   1   4  -1  264.07    6.40
  -1  -4   1  268.07    6.30
  -1  -4   1  245.58    6.50
  -1  -4   1  254.37    6.40
   1   4  -2  704.63   17.10
  -1  -4   2  710.83   17.10
   1   4  -3  228.88    6.30
  -1  -4   3  223.68    6.30
   1   4  -4   12.10    1.70
  -1  -4   4   13.60    1.80
   1   4  -5   48.10    4.20
  -1  -4   5   37.60    3.20
   1   4  -6    6.40    4.60
  -1  -4   6    6.20    3.50
   1   4  -7    7.30    6.00
  -1  -4   7   -3.70    4.10
   2   4   7    7.30    5.30
  -2  -4  -7   12.00    6.60
   2   4   6    8.30    3.80
  -2  -4  -6    5.60    4.70
   2   4   5   15.70    3.50
  -2  -4  -5   12.50    3.80
   2   4   4   18.70    2.30
  -2  -4  -4   16.40    1.90
   2   4   3   27.20    2.30
  -2  -4  -3   27.80    2.10
   2   4   2    2.30    1.40
  -2  -4  -2    1.60    1.40
   2   4   1  262.27    6.70
   2   4   1  263.07    6.60
  -2  -4  -1  272.47    6.70
  -2  -4  -1  277.97    6.90
   2   4   0 1750.22   41.80
   2   4   0 1837.62   41.80
   2   4   0 1781.82   41.90
  -2  -4   0 1761.22   41.80
   2   4  -1  328.87    8.40
   2   4  -1  339.87    8.20
   2   4  -1  349.67    8.20
  -2  -4   1  335.57    8.20
  -2  -4   1  336.17    8.70
  -2  -4   1  341.07    8.20
   2   4  -2   80.19    2.40
   2   4  -2   82.99    3.10
  -2  -4   2   79.19    2.50
  -2  -4   2   82.39    2.90
   2   4  -3   17.40    1.80
  -2  -4   3   14.10    1.60
   2   4  -4    5.60    1.50
  -2  -4   4    4.30    1.50
  -2  -4   5    2.80    1.50
   2   4  -6    3.60    4.30
  -2  -4   6    1.80    3.60
   2   4  -7    2.70    5.60
  -2  -4   7    5.30    4.30
   3   4   7   16.90    5.00
  -3  -4  -7   17.10    6.90
   3   4   6    6.70    3.90
  -3  -4  -6    6.30    4.90
   3   4   5   67.99    5.10
  -3  -4  -5   67.59    5.60
   3   4   4   44.30    2.70
  -3  -4  -4   35.50    2.50
   3   4   3    3.60    1.30
  -3  -4  -3    5.40    1.40
  -3  -4  -2    6.30    1.40
  -3  -4  -2    5.40    1.40
  -3  -4  -2    4.40    1.10
  -3  -4  -1    1.20    1.30
  -3  -4  -1    1.90    1.20
  -3  -4  -1   -0.40    1.10
   3   4   0  225.38    5.90
   3   4   0  218.48    5.70
  -3  -4   0  221.28    5.70
   3   4  -1    7.00    1.60
  -3  -4   1    8.30    1.10
   3   4  -2   29.80    2.40
  -3  -4   2   27.80    1.60
  -3  -4   2   29.30    2.00
   3   4  -3    6.90    1.70
   3   4  -4   10.80    1.80
  -3  -4   4    9.00    1.60
  -3  -4   5   28.80    2.70
   3   4  -6    9.20    4.30
  -3  -4   6    8.00    3.80
   3   4  -7    1.50    6.00
  -3  -4   7    1.70    4.30
   4   4   7    7.60    5.10
  -4  -4  -7   19.50    7.20
   4   4   6   14.10    4.40
  -4  -4  -6    9.60    5.10
   4   4   5   21.40    3.80
  -4  -4  -5   19.60    4.30
   4   4   4   12.50    3.00
  -4  -4  -4   11.60    1.90
  -4  -4  -3    6.60    1.50
  -4  -4  -2    1.80    1.30
  -4  -4  -2   -1.70    1.20
  -4  -4  -2    2.10    1.30
  -4  -4  -1   52.69    2.50
  -4  -4  -1   56.99    2.40
  -4  -4  -1   56.99    2.30
   4   4   0    2.90    1.50
  -4  -4   0    0.20    1.20
   4   4  -1    8.50    1.50
  -4  -4   1    8.00    1.30
   4   4  -2   22.00    2.30
  -4  -4   2   23.50    2.00
  -4  -4   2   21.00    1.70
   4   4  -3   94.39    3.60
  -4  -4   3   88.79    3.30
  -4  -4   3   90.39    2.90
   4   4  -4    0.10    1.80
  -4  -4   4    0.90    1.40
  -4  -4   5    4.30    1.90
   4   4  -6    4.80    4.50
  -4  -4   6    4.00    3.50
   4   4  -7    0.60    5.70
  -4  -4   7    2.30    4.10
   5   4   7    7.80    5.00
  -5  -4  -7   14.90    8.00
   5   4   6    2.80    4.00
  -5  -4  -6   -1.70    5.30
   5   4   5   30.40    4.40
  -5  -4  -5   36.70    4.60
   5   4   4   68.49    3.50
  -5  -4  -4   65.29    3.80
  -5  -4  -3   11.10    1.70
  -5  -4  -3   10.10    1.80
  -5  -4  -3   12.10    1.70
  -5  -4  -2    7.30    1.50
  -5  -4  -2    5.30    1.40
  -5  -4  -2    6.20    1.50
  -5  -4  -1   23.50    2.00
  -5  -4  -1   27.10    1.90
  -5  -4  -1   32.90    2.10
   5   4   0    1.60    1.40
  -5  -4   0   -0.10    1.20
   5   4  -1   24.60    2.10
  -5  -4   1   18.30    2.00
   5   4  -2    5.30    1.50
  -5  -4   2    5.70    1.20
  -5  -4   2    9.00    1.60
   5   4  -3    0.70    1.30
  -5  -4   3    1.70    1.40
  -5  -4   3    0.40    1.30
   5   4  -4   61.19    3.30
  -5  -4   4   60.79    3.20
   5   4  -5  103.29    6.30
  -5  -4   5  113.59    4.70
   5   4  -6   24.70    4.80
  -5  -4   6   23.10    4.00
   5   4  -7    6.30    5.70
  -5  -4   7    4.50    4.20
   6   4   6    7.00    4.60
  -6  -4  -6   -0.80    5.80
   6   4   5   73.99    5.70
  -6  -4  -5   72.99    6.60
   6   4   4    6.40    2.10
  -6  -4  -4    7.70    2.40
  -6  -4  -3   27.60    2.20
  -6  -4  -3   24.60    2.70
  -6  -4  -3   24.60    2.70
  -6  -4  -2  386.16   10.10
  -6  -4  -2  388.86   10.10
  -6  -4  -2  395.56    9.90
  -6  -4  -1 1000.20   23.50
  -6  -4  -1  962.10   23.60
  -6  -4  -1  974.60   23.50
   6   4   0  509.55   12.60
  -6  -4   0  508.85   12.60
   6   4  -1    0.20    1.40
  -6  -4   1    0.30    1.20
   6   4  -2  158.48    4.80
  -6  -4   2  161.58    4.80
  -6  -4   2  158.58    4.60
   6   4  -3   53.89    2.50
  -6  -4   3   48.30    2.90
  -6  -4   3   54.19    2.60
   6   4  -4    5.70    1.50
  -6  -4   4    4.10    2.00
   6   4  -5   80.09    5.90
  -6  -4   5   85.99    4.40
   6   4  -6   13.60    4.50
  -6  -4   6   14.40    3.90
   6   4  -7   13.90    5.70
  -6  -4   7    9.20    4.70
   7   4   6   10.50    5.20
  -7  -4  -6    4.10    7.00
   7   4   5   24.60    4.20
  -7  -4  -5   36.10    5.50
   7   4   4   31.10    4.90
   7   4   4   34.40    3.70
  -7  -4  -4   34.20    4.10
  -7  -4  -3    4.10    2.00
  -7  -4  -3    5.30    2.10
  -7  -4  -3    5.50    1.90
  -7  -4  -2    8.60    1.90
  -7  -4  -2    8.00    1.50
  -7  -4  -2   10.50    1.90
  -7  -4  -1   10.30    1.70
  -7  -4  -1    5.60    1.30
  -7  -4  -1    5.80    1.50
  -7  -4   0   83.69    3.10
   7   4  -1    4.80    1.50
  -7  -4   1    1.90    1.30
   7   4  -2  105.79    3.70
  -7  -4   2  107.09    3.90
  -7  -4   2  113.09    3.50
   7   4  -3   25.90    2.00
  -7  -4   3   26.80    2.30
  -7  -4   3   23.70    2.80
   7   4  -4   19.80    2.30
  -7  -4   4   21.80    2.70
  -7  -4   4   18.50    2.10
   7   4  -5   87.79    6.00
  -7  -4   5   82.39    4.90
   7   4  -6    9.30    4.50
  -7  -4   6    7.70    3.80
   7   4  -7    4.50    5.60
  -7  -4   7   -3.00    4.60
   8   4   6   15.30    5.40
  -8  -4  -6    9.70    7.30
   8   4   5   33.70    5.30
  -8  -4  -5   48.70    6.10
   8   4   4   11.30    2.70
   8   4   4    5.10    2.70
  -8  -4  -4    8.20    4.30
  -8  -4  -3    6.50    2.50
  -8  -4  -3    9.40    2.80
  -8  -4  -3    6.20    2.20
  -8  -4  -2    7.60    1.70
  -8  -4  -2    7.90    2.00
  -8  -4  -2   11.70    2.20
  -8  -4  -1   43.60    2.70
  -8  -4  -1   41.70    2.30
  -8  -4  -1   44.20    3.00
  -8  -4   0   52.99    2.40
   8   4  -1  155.28    4.80
  -8  -4   1  150.78    4.70
   8   4  -2  190.78    5.60
  -8  -4   2  196.38    5.40
   8   4  -3    2.60    1.20
  -8  -4   3    1.90    1.50
  -8  -4   3    0.90    2.10
  -8  -4   4   58.49    4.20
  -8  -4   4   63.29    3.40
   8   4  -5   22.10    4.20
  -8  -4   5   25.80    2.70
  -8  -4   5   22.90    3.50
   8   4  -6    4.70    4.50
  -8  -4   6    0.70    3.70
   8   4  -7   17.10    6.00
  -8  -4   7    7.90    4.70
   9   4   6    5.00    5.60
  -9  -4  -6    6.10    8.00
   9   4   5    0.40    4.20
  -9  -4  -5   -8.10    5.70
   9   4   4    7.60    2.90
   9   4   4   12.90    2.90
  -9  -4  -4   -0.20    4.50
  -9  -4  -4   11.80    4.20
  -9  -4  -3    3.10    3.00
  -9  -4  -3    6.30    2.40
  -9  -4  -3    3.90    3.30
  -9  -4  -2   60.29    3.60
  -9  -4  -2   58.39    3.30
  -9  -4  -1   36.10    2.10
  -9  -4  -1   36.10    2.70
  -9  -4   0    1.10    1.10
  -9  -4   1   -0.30    1.10
   9   4  -2    8.60    1.70
  -9  -4   2    6.50    1.30
   9   4  -3    6.00    1.70
  -9  -4   3    6.10    2.30
  -9  -4   3    3.90    1.60
   9   4  -4    6.10    1.70
  -9  -4   4    8.40    2.90
  -9  -4   4    3.80    2.10
   9   4  -5   45.30    4.70
  -9  -4   5   44.60    5.10
  -9  -4   5   54.79    4.00
   9   4  -6    1.90    5.00
  -9  -4   6    6.30    3.90
   9   4  -7    0.50    5.90
  -9  -4   7   -1.80    4.60
  10   4   5    1.20    5.00
 -10  -4  -5    3.50    6.60
 -10  -4  -4    5.70    5.10
 -10  -4  -4   -1.20    4.00
 -10  -4  -3    2.50    3.00
 -10  -4  -3    6.70    2.70
 -10  -4  -3    7.80    3.60
 -10  -4  -2    4.50    2.70
 -10  -4  -2    6.00    2.10
 -10  -4  -2   -0.30    2.40
 -10  -4  -1   63.69    3.50
 -10  -4  -1   63.69    2.80
 -10  -4   0   12.00    1.40
 -10  -4   0   15.40    2.00
  10   4  -1  256.07    7.30
 -10  -4   1  251.77    7.10
 -10  -4   1  254.17    7.10
  10   4  -2   13.30    2.10
 -10  -4   2   14.80    1.40
  10   4  -3   67.09    3.80
 -10  -4   3   68.39    4.20
 -10  -4   3   71.79    3.50
  10   4  -4   11.80    2.20
 -10  -4   4   13.00    3.10
 -10  -4   4   10.70    2.50
  10   4  -5   91.89    6.70
 -10  -4   5  115.69    5.20
  10   4  -6    3.00    5.10
 -10  -4   6    6.20    4.10
  10   4  -7    5.80    6.20
 -10  -4   7   -4.30    4.80
  11   4   5    5.00    4.90
 -11  -4  -5   15.00    7.70
 -11  -4  -4    5.10    5.70
 -11  -4  -4    4.60    4.60
 -11  -4  -3    4.80    2.80
 -11  -4  -3    3.10    4.00
 -11  -4  -3    2.30    3.70
 -11  -4  -2   42.10    3.50
 -11  -4  -2   34.10    4.10
 -11  -4  -1   10.00    2.40
 -11  -4  -1   14.50    2.70
 -11  -4   0   10.40    2.10
 -11  -4   0    9.20    1.30
 -11  -4   1   40.90    2.70
  11   4  -2   30.40    2.80
 -11  -4   2   20.60    2.00
  11   4  -3   74.99    4.30
 -11  -4   3   76.19    3.70
 -11  -4   3   73.79    4.80
 -11  -4   4    2.00    2.50
 -11  -4   4    0.80    3.20
  11   4  -5    5.20    4.20
 -11  -4   5    5.60    3.80
 -11  -4   5    6.20    3.10
  11   4  -6   11.30    5.50
 -11  -4   6   16.50    4.30
  11   4  -7   18.10    6.80
 -11  -4   7   27.30    5.30
  12   4   5   37.90    4.20
  12   4   5   35.60    6.50
 -12  -4  -5   38.90    8.80
  12   4   4   10.90    3.20
  12   4   4   13.10    3.90
 -12  -4  -4   20.00    6.50
 -12  -4  -4    9.90    5.30
 -12  -4  -3   88.09    6.20
 -12  -4  -3   94.19    5.10
 -12  -4  -2   -0.90    2.60
 -12  -4  -2    1.50    3.90
 -12  -4  -1  332.47    9.80
 -12  -4  -1  344.27    9.70
 -12  -4   0  228.48    7.10
 -12  -4   0  238.08    6.80
 -12  -4   1   71.29    3.30
 -12  -4   2   -0.30    1.20
 -12  -4   3   26.20    2.50
 -12  -4   3   33.60    3.60
  12   4  -4    7.60    3.90
 -12  -4   4   10.90    2.80
 -12  -4   4    8.30    3.90
  12   4  -5    1.90    4.50
 -12  -4   5    3.70    3.40
 -12  -4   5    5.40    3.70
  12   4  -6    1.70    5.40
 -12  -4   6   -2.70    4.00
 -12  -4   6    2.90    4.20
  12   4  -7    3.10    6.60
 -12  -4   7    2.70    5.10
  13   4   4  -10.00    3.20
  13   4   4   -0.40    4.00
 -13  -4  -4  -12.50    6.80
 -13  -4  -4    0.40    5.40
 -13  -4  -3   40.60    5.20
 -13  -4  -3   49.60    4.70
 -13  -4  -2    6.40    3.70
 -13  -4  -2    0.60    2.60
 -13  -4  -1    2.30    2.80
 -13  -4  -1   -6.10    2.40
 -13  -4   0   53.69    4.10
 -13  -4   0   55.99    4.10
 -13  -4   1   76.89    4.50
 -13  -4   2   32.30    3.10
  13   4  -3   24.90    3.60
 -13  -4   3   18.00    2.90
 -13  -4   3   26.50    3.50
  13   4  -4    0.70    3.70
 -13  -4   4   -5.30    2.70
 -13  -4   4    2.30    4.00
  13   4  -5    3.40    4.80
 -13  -4   5   -1.50    3.10
 -13  -4   5   -4.30    3.80
  13   4  -6    5.80    5.60
 -13  -4   6    6.30    4.60
 -13  -4   6   -0.30    3.70
  14   4   4    2.70    4.70
  14   4   4   -0.10    3.80
 -14  -4  -4    6.90    5.70
 -14  -4  -3    5.60    4.60
 -14  -4  -3    9.20    3.40
 -14  -4  -2    4.80    3.50
 -14  -4  -2    4.50    2.80
 -14  -4  -1   -2.90    2.60
 -14  -4  -1    1.10    3.80
 -14  -4   0   33.90    4.20
 -14  -4   0   33.70    3.40
 -14  -4   1   20.30    2.90
 -14  -4   2   42.70    3.50
 -14  -4   3   16.70    3.00
 -14  -4   3   24.00    3.80
  14   4  -4   -0.70    4.00
 -14  -4   4   -5.10    3.00
 -14  -4   4    3.20    4.30
  14   4  -5    6.90    4.90
 -14  -4   5    3.10    3.50
 -14  -4   5    2.30    4.20
  14   4  -6   13.80    5.80
 -14  -4   6    8.40    3.90
 -14  -4   6    3.10    4.60
 -15  -4  -3    4.10    5.10
 -15  -4  -3    0.20    3.60
 -15  -4  -2    2.50    3.80
 -15  -4  -2    6.60    3.00
 -15  -4  -1    0.40    2.60
 -15  -4  -1   -0.30    3.80
 -15  -4   0   21.80    3.10
 -15  -4   1   14.20    3.00
 -15  -4   2   32.30    3.40
 -15  -4   3   -7.60    2.80
  15   4  -4    1.10    4.50
 -15  -4   4    4.10    3.50
 -15  -4   4   -7.00    3.00
  15   4  -5    4.90    5.40
 -15  -4   5    6.50    4.40
 -15  -4   5    9.20    3.80
  15   4  -6    4.70    6.60
 -15  -4   6    4.70    4.30
 -15  -4   6    3.00    5.10
 -16  -4  -3   18.10    5.80
 -16  -4  -2    9.00    3.40
 -16  -4  -2    7.60    4.30
 -16  -4  -1   21.60    4.20
 -16  -4  -1    9.30    3.10
 -16  -4   0   11.30    3.00
 -16  -4   0   10.70    3.80
 -16  -4   1   14.60    3.20
 -16  -4   2   -4.30    2.90
 -16  -4   3   29.50    3.80
  16   4  -4   -2.90    4.60
 -16  -4   4    1.90    3.60
 -16  -4   4    1.50    3.70
  16   4  -5    6.80    5.80
 -16  -4   5   10.80    5.30
 -16  -4   5   10.90    4.60
 -17  -4  -2   -1.50    3.40
 -17  -4  -2    6.50    4.70
 -17  -4  -1   14.60    3.50
 -17  -4  -1   12.10    4.10
 -17  -4   0    4.00    3.10
 -17  -4   1    1.50    3.10
 -17  -4   2    1.80    3.10
 -17  -4   3   57.19    5.60
 -17  -4   4    7.50    4.00
 -17  -4   4    2.30    3.90
  17   4  -5    4.80    6.10
 -17  -4   5    3.60    4.70
 -17  -4   5   15.80    4.70
 -18  -4  -1   20.70    4.80
 -18  -4  -1   23.40    3.80
 -18  -4   0    6.70    3.20
 -18  -4   1   16.70    3.40
 -18  -4   2   13.20    3.70
 -18  -4   3    3.20    3.70
 -18  -4   4   14.00    4.30
 -19  -4   0   12.70    3.60
 -19  -4   1    7.80    3.30
 -19  -4   2   30.60    4.20
 -19  -4   3    8.50    4.00
 -19   5   3    4.40    3.80
  19  -5  -3   -5.00    4.30
  19  -5  -3   -8.10    3.60
 -19   5   2    2.60    3.70
  19  -5  -2    3.20    4.40
  19  -5  -2   -1.80    3.60
 -19   5   1   -1.30    4.20
  19  -5  -1    0.80    4.30
  19  -5  -1    1.20    3.60
 -19   5   0    4.80    4.50
  19  -5   0    2.60    3.60
  19  -5   0   -3.10    4.20
 -18   5   4   29.40    4.70
  18  -5  -4   18.50    4.20
  18  -5  -4   15.90    4.60
 -18   5   3   27.20    4.50
  18  -5  -3   17.70    4.40
  18  -5  -3   18.30    3.80
 -18   5   2   19.70    3.80
  18  -5  -2   24.00    3.90
  18  -5  -2   16.30    4.20
 -18   5   1   -1.40    3.70
  18  -5  -1   -0.70    3.70
  18  -5  -1   -5.50    3.10
 -18   5   0    5.80    4.10
  18  -5   0    2.70    4.00
  18  -5   0   -5.40    3.30
 -18   5  -1   81.19    7.30
  18  -5   1   63.59    5.50
  18  -5   1   66.09    7.20
 -17   5   5   -3.20    4.60
  17  -5  -5   -5.80    4.60
  17  -5  -5   -8.20    3.80
 -17   5   4    5.60    4.50
  17  -5  -4   -2.30    3.30
  17  -5  -4   -0.80    4.00
 -17   5   3   46.80    4.70
 -17   5   2   11.60    3.50
 -17   5   1    0.70    3.10
 -17   5   0    0.40    3.80
  17  -5   0   -1.60    3.10
  17  -5   0    1.90    3.70
 -17   5  -1    3.80    4.30
  17  -5   1   -1.30    3.20
  17  -5   1   -3.30    3.90
 -17   5  -2   11.70    5.30
  17  -5   2    3.50    3.40
  17  -5   2    4.90    4.30
 -16   5   5    3.60    4.40
  16  -5  -5   -6.30    4.30
  16  -5  -5  -11.10    3.60
 -16   5   4    2.50    4.00
  16  -5  -4    1.30    3.80
  16  -5  -4   -0.90    3.10
 -16   5   3    0.90    3.20
 -16   5   3    2.60    3.40
 -16   5   2    4.80    3.10
 -16   5   2    1.20    3.00
 -16   5   1   -1.30    2.80
 -16   5   1    1.90    2.80
 -16   5   0    4.40    3.40
  16  -5   0   -2.40    2.80
  16  -5   0    0.20    3.30
 -16   5  -1    5.00    3.90
  16  -5   1   -9.60    2.80
  16  -5   1    0.30    3.60
 -16   5  -2    4.50    4.70
  16  -5   2   -4.40    3.90
  16  -5   2    0.60    3.10
 -16   5  -3   -0.80    5.30
  16  -5   3   -2.30    4.60
  16  -5   3   13.20    3.50
 -15   5   6    3.50    5.10
  15  -5  -6    9.70    5.90
  15  -5  -6    1.70    5.20
  15  -5  -6   13.90    4.00
 -15   5   5   26.20    5.10
  15  -5  -5   10.30    4.30
  15  -5  -5   12.50    3.60
 -15   5   4    5.20    3.80
  15  -5  -4   -0.80    3.00
 -15   5   3   13.80    3.20
 -15   5   3   21.90    3.80
 -15   5   2    1.90    2.40
 -15   5   2    6.30    3.20
 -15   5   1    1.10    2.40
 -15   5   1    2.70    2.90
 -15   5   0   11.50    2.70
 -15   5   0    8.70    3.40
 -15   5  -1    7.80    3.70
  15  -5   1   -2.30    2.70
  15  -5   1   -0.60    3.20
 -15   5  -2   11.40    4.60
  15  -5   2    2.30    3.60
  15  -5   2    1.70    3.00
 -15   5  -3    1.60    5.30
  15  -5   3    9.60    3.20
  15  -5   3    0.80    4.00
 -14   5   6    1.30    4.90
  14  -5  -6   11.40    4.70
  14  -5  -6   14.10    5.50
  14  -5  -6   11.80    3.70
 -14   5   5   21.30    5.00
  14  -5  -5   19.20    3.50
  14  -5  -5   11.80    4.00
 -14   5   4    3.20    4.10
 -14   5   3   42.30    4.40
 -14   5   3   39.50    4.30
 -14   5   2    6.30    2.40
 -14   5   2    8.40    3.90
 -14   5   1    3.80    2.20
 -14   5   1    1.90    2.60
 -14   5   0   13.30    2.60
 -14   5  -1    5.50    3.40
  14  -5   1   -1.20    2.60
  14  -5   1   -0.70    3.10
 -14   5  -2    6.10    4.10
  14  -5   2   -3.90    2.60
  14  -5   2   -2.10    3.20
 -14   5  -3   10.80    5.20
  14  -5   3   13.00    3.20
  14  -5   3    9.70    3.90
 -14   5  -4   10.90    6.00
  14  -5   4   15.70    3.70
 -13   5   6    0.10    4.70
  13  -5  -6   -1.60    4.40
  13  -5  -6    6.00    5.10
 -13   5   5   33.80    4.90
  13  -5  -5   27.40    4.70
 -13   5   4    1.10    3.80
 -13   5   3    4.70    3.60
 -13   5   3    0.40    2.40
 -13   5   2   53.69    3.90
 -13   5   2   54.39    4.20
 -13   5   1  221.68    7.10
 -13   5   0   -0.70    2.40
 -13   5   0    0.20    2.20
  13  -5   1    4.20    3.00
  13  -5   1    3.40    2.70
 -13   5  -2    4.90    3.60
  13  -5   2   -1.30    3.00
  13  -5   2   -1.20    2.40
 -13   5  -3   11.20    4.90
  13  -5   3   21.90    4.00
  13  -5   3   25.40    3.20
 -13   5  -4   13.20    5.70
  13  -5   4   15.40    3.50
 -12   5   7    0.10    4.60
  12  -5  -7    6.80    6.60
 -12   5   6    2.70    4.60
  12  -5  -6    0.10    4.90
 -12   5   5    9.20    4.40
  12  -5  -5    6.10    3.90
 -12   5   4   22.30    4.20
 -12   5   3  105.69    5.40
 -12   5   3  108.69    4.50
 -12   5   2   29.60    3.60
 -12   5   2   25.80    2.20
 -12   5   1  413.26   11.40
 -12   5   1  419.16   11.00
 -12   5   0    6.70    1.40
 -12   5   0    4.60    2.20
 -12   5  -1   25.10    3.10
 -12   5  -2   14.80    3.70
  12  -5   2   10.90    3.10
  12  -5   2   10.90    2.70
 -12   5  -3    5.20    4.40
  12  -5   3   16.70    3.40
  12  -5   3   17.00    2.70
 -12   5  -4    5.70    5.10
  12  -5   4    3.50    3.10
 -12   5  -5    1.70    6.40
  12  -5   5   -0.10    4.00
 -11   5   7    3.30    5.10
  11  -5  -7    8.30    7.00
 -11   5   6    1.60    4.00
  11  -5  -6    0.70    4.90
 -11   5   5   22.70    4.00
  11  -5  -5   22.00    3.40
  11  -5  -5   25.90    3.40
  11  -5  -5   23.30    4.30
 -11   5   3   17.40    3.10
 -11   5   3   12.20    2.10
 -11   5   2   39.00    3.30
 -11   5   2   44.90    2.30
 -11   5   1  120.79    4.60
 -11   5   1  121.59    4.10
 -11   5   0   73.89    3.70
 -11   5   0   69.39    3.40
 -11   5  -1   92.59    4.20
 -11   5  -1   92.19    3.50
 -11   5  -2   43.40    3.60
  11  -5   2   42.40    3.50
  11  -5   2   32.00    3.10
 -11   5  -3   -5.80    3.90
 -11   5  -4    8.80    4.70
  11  -5   4   13.60    2.90
 -11   5  -5   25.20    6.30
  11  -5   5   16.20    4.20
 -10   5   7   -0.30    4.70
  10  -5  -7    7.00    7.20
 -10   5   6    2.40    4.40
  10  -5  -6    9.50    4.60
 -10   5   5    8.10    3.70
  10  -5  -5    1.70    2.90
  10  -5  -5    9.80    3.90
  10  -5  -5    5.10    2.90
 -10   5   4    6.60    2.70
  10  -5  -4    5.90    2.80
 -10   5   3    2.90    2.40
 -10   5   3    4.90    1.80
 -10   5   2   21.80    1.90
 -10   5   2   24.80    2.40
 -10   5   1    0.00    1.00
 -10   5   1    4.70    1.70
 -10   5   0   11.90    1.90
 -10   5   0   13.90    1.40
 -10   5  -1  111.39    4.30
 -10   5  -1  106.79    3.70
 -10   5  -2    4.40    2.10
  10  -5   2    2.40    1.70
  10  -5   2    4.30    1.70
 -10   5  -3   82.99    6.10
  10  -5   3   86.29    4.40
  10  -5   3   98.49    5.00
 -10   5  -4    5.10    4.40
  10  -5   4    5.50    3.30
 -10   5  -5   22.80    6.10
  10  -5   5   30.60    4.90
  -9   5   7    2.20    4.80
   9  -5  -7    1.60    6.80
  -9   5   6    6.90    4.00
   9  -5  -6    8.30    4.70
  -9   5   5    6.80    3.60
   9  -5  -5    6.80    3.60
  -9   5   4   23.50    2.80
   9  -5  -4   18.60    2.40
   9  -5  -4   19.70    2.60
   9  -5  -4   29.80    3.00
  -9   5   3    0.40    1.80
  -9   5   3   -1.70    1.60
  -9   5   2   64.99    2.60
  -9   5   2   62.39    3.30
  -9   5   1   55.09    2.80
  -9   5   1   54.09    2.50
  -9   5   0   41.60    2.50
  -9   5   0   42.90    2.20
  -9   5  -1    5.90    1.20
  -9   5  -1    8.40    1.70
  -9   5  -2    3.80    1.70
   9  -5   2    3.00    1.60
   9  -5   2    2.40    1.50
   9  -5   3  121.69    5.10
   9  -5   3  115.09    4.60
  -9   5  -4    2.00    4.10
   9  -5   4    0.90    2.70
  -9   5  -5   10.30    5.80
  -9   5  -5   13.70    5.40
   9  -5   5    7.30    3.90
   9  -5   6   11.50    5.90
  -8   5   7    1.60    4.60
   8  -5  -7    8.00    6.30
  -8   5   6   16.80    4.30
   8  -5  -6   20.90    4.90
  -8   5   5   46.70    4.50
   8  -5  -5   44.40    5.00
  -8   5   4    6.30    2.60
   8  -5  -4    2.80    1.90
   8  -5  -4   -1.20    1.80
   8  -5  -4    2.90    2.00
  -8   5   3   10.80    1.90
  -8   5   3    9.20    1.70
  -8   5   2   56.09    2.50
  -8   5   2   62.49    3.10
  -8   5   1   86.59    3.40
  -8   5   1   80.49    3.00
  -8   5   0   36.80    2.30
  -8   5   0   39.90    2.20
  -8   5  -1  113.19    4.00
  -8   5  -2   15.10    1.80
   8  -5   2   12.20    1.70
   8  -5   2    8.30    1.60
  -8   5  -3    7.50    1.90
   8  -5   3    3.90    1.90
  -8   5  -4   25.30    4.40
   8  -5   4   24.30    3.00
  -8   5  -5   46.30    5.70
  -8   5  -5   32.50    5.70
   8  -5   5   40.00    4.20
  -8   5  -6   45.40    7.50
   8  -5   6   39.00    6.20
  -7   5   7   -1.30    4.70
   7  -5  -7    4.30    5.70
  -7   5   6    5.00    3.80
   7  -5  -6    5.20    4.80
  -7   5   5  161.28    6.60
   7  -5  -5  117.59    8.10
  -7   5   4    2.00    1.80
   7  -5  -4   -0.10    1.70
   7  -5  -4   -0.30    1.60
   7  -5  -4    1.40    1.70
  -7   5   3   14.40    2.10
  -7   5   2   53.19    2.40
  -7   5   2   55.99    3.10
  -7   5   1  402.76   10.40
  -7   5   1  396.36   10.10
  -7   5   0   85.79    3.00
  -7   5   0   78.19    3.10
  -7   5  -1  200.38    6.00
   7  -5   1  207.78    5.80
   7  -5   1  207.88    5.70
  -7   5  -2   16.10    2.00
   7  -5   2   15.60    1.60
   7  -5   2   14.40    1.50
  -7   5  -3   37.10    3.30
   7  -5   3   34.60    2.80
  -7   5  -4    6.80    3.20
  -7   5  -4    6.50    3.80
   7  -5   4    7.70    2.50
  -7   5  -5  126.29    7.60
  -7   5  -5  124.99    7.70
  -7   5  -6   31.10    7.00
   7  -5   6   22.70    5.20
  -6   5   7   -1.60    4.40
   6  -5  -7   -0.90    5.80
  -6   5   6   19.50    4.50
   6  -5  -6   13.30    5.10
  -6   5   5  574.34   15.70
  -6   5   4   11.00    1.80
   6  -5  -4    4.90    1.70
  -6   5   3    3.10    1.60
   6  -5  -3    1.50    1.40
   6  -5  -3    3.40    1.30
   6  -5  -3    0.40    1.20
  -6   5   2   18.70    1.50
  -6   5   2   23.70    2.20
  -6   5   1  237.58    6.20
  -6   5   1  235.18    6.50
  -6   5   0   16.20    1.80
  -6   5   0   16.30    1.50
  -6   5  -1   59.99    2.90
   6  -5   1   56.69    2.60
   6  -5   1   58.99    2.40
  -6   5  -2   11.20    1.60
   6  -5   2    6.50    1.30
   6  -5   2    5.60    1.20
  -6   5  -3    2.90    1.50
   6  -5   3    2.50    1.60
  -6   5  -4    1.10    2.90
  -6   5  -4   10.00    3.50
   6  -5   4    3.20    2.20
  -6   5  -5   21.20    5.00
  -6   5  -5   21.60    4.60
  -6   5  -6    7.60    6.40
   6  -5   6   -0.90    4.70
  -5   5   7    2.70    4.90
   5  -5  -7    6.60    5.40
  -5   5   6   59.19    5.60
   5  -5  -6   59.49    6.20
  -5   5   5  222.18    8.70
  -5   5   4   44.00    2.70
   5  -5  -4   45.60    2.60
  -5   5   3    6.70    1.70
   5  -5  -3    6.10    1.20
   5  -5  -3    2.70    1.30
  -5   5   2   64.99    3.10
  -5   5   1   31.60    1.90
  -5   5   1   31.20    2.40
  -5   5   0  329.07    8.50
  -5   5  -1  470.55   12.00
   5  -5   1  475.95   11.70
   5  -5   1  481.15   11.80
  -5   5  -2    0.00    1.40
   5  -5   2    1.40    1.10
   5  -5   2    2.00    1.00
  -5   5  -3    9.30    1.60
   5  -5   3    9.20    1.50
  -5   5  -4    8.00    2.80
  -5   5  -4    8.80    2.10
  -5   5  -5    4.80    4.40
  -5   5  -6    2.60    5.40
   5  -5   6   -4.20    4.40
  -5   5  -7   -3.40    8.00
   5  -5   7    5.80    5.60
  -4   5   7   -0.60    4.30
   4  -5  -7    9.30    5.20
  -4   5   6   17.00    4.10
   4  -5  -6    5.60    4.30
  -4   5   4    7.00    1.60
   4  -5  -4    4.60    1.40
  -4   5   3  205.38    6.10
   4  -5  -3  209.78    5.80
  -4   5   2   55.19    2.80
   4  -5  -2   50.29    2.30
   4  -5  -2   50.29    2.00
   4  -5  -2   51.19    2.10
  -4   5   1    1.30    1.70
   4  -5  -1    0.00    1.00
   4  -5  -1    1.20    1.00
  -4   5   0    5.00    1.60
   4  -5   0    5.30    1.20
   4  -5   0    6.40    1.20
  -4   5  -1   10.80    1.70
   4  -5   1   10.70    1.20
   4  -5   1    9.00    1.20
  -4   5  -2    5.10    1.60
   4  -5   2    5.40    1.00
  -4   5  -3   10.30    1.70
   4  -5   3    9.50    1.40
  -4   5  -4   36.30    3.00
  -4   5  -4   34.90    3.50
  -4   5  -5   24.90    4.40
   4  -5   5   23.70    3.90
  -4   5  -6   12.10    5.70
   4  -5   6   10.60    4.20
  -4   5  -7   13.00    8.30
   4  -5   7   27.50    5.50
  -3   5   7   -3.10    4.40
   3  -5  -7    8.20    5.60
  -3   5   6    1.50    3.50
   3  -5  -6    0.50    4.00
  -3   5   4    0.90    1.40
   3  -5  -4    0.70    1.40
  -3   5   3  252.67    7.10
   3  -5  -3  249.18    6.80
  -3   5   2    4.80    1.70
   3  -5  -2    0.70    1.40
   3  -5  -2    3.60    1.20
  -3   5   1   57.19    2.80
   3  -5  -1   58.29    2.20
   3  -5  -1   56.09    2.10
   3  -5  -1   60.79    2.30
  -3   5   0 1350.96   32.20
   3  -5   0 1368.46   32.10
   3  -5   0 1357.46   32.00
  -3   5  -1  617.64   15.30
   3  -5   1  641.24   15.10
  -3   5  -2    4.70    1.80
   3  -5   2    7.30    1.00
  -3   5  -3   28.30    2.40
  -3   5  -3   28.80    2.60
   3  -5   3   28.60    1.90
  -3   5  -4   -0.30    1.90
  -3   5  -4    2.20    2.90
  -3   5  -5   42.20    5.70
   3  -5   5   39.10    4.80
  -3   5  -6    7.40    5.40
   3  -5   6    2.30    4.20
  -3   5  -7    9.40    7.80
   3  -5   7   11.70    5.00
  -2   5   7    2.30    4.30
   2  -5  -7    4.60    5.20
  -2   5   6   17.40    3.80
   2  -5  -6   20.00    4.50
  -2   5   4   13.10    1.90
   2  -5  -4   10.30    1.80
  -2   5   3    8.20    1.80
   2  -5  -3    3.70    1.40
  -2   5   2    0.90    1.60
   2  -5  -2    1.00    1.20
  -2   5   1 1297.17   30.20
  -2   5   1 1262.97   30.40
  -2   5   1 1278.97   30.10
   2  -5  -1 1294.27   30.10
  -2   5   0 1272.67   29.50
  -2   5   0 1264.17   29.40
  -2   5   0 1201.08   29.80
   2  -5   0 1325.87   29.60
   2  -5   0 1198.28   29.60
  -2   5  -1 1047.00   24.60
  -2   5  -1 1022.10   24.60
  -2   5  -1 1001.80   24.40
   2  -5   1 1066.09   24.40
  -2   5  -2   22.20    2.00
  -2   5  -2   22.50    2.30
   2  -5   2   26.00    1.40
  -2   5  -3   99.39    3.90
  -2   5  -3   99.69    3.60
  -2   5  -4   31.10    2.60
   2  -5   5   12.20    3.70
  -2   5  -6    3.90    4.90
   2  -5   6    5.70    4.10
  -2   5  -7   19.90    6.90
   2  -5   7   11.00    5.20
  -1   5   7   18.30    5.10
   1  -5  -7   21.90    5.90
  -1   5   6   11.20    3.80
   1  -5  -6   18.10    4.60
  -1   5   5    7.10    3.90
   1  -5  -5    7.00    5.30
  -1   5   4   17.30    2.20
   1  -5  -4   18.50    2.10
  -1   5   3    9.10    1.80
   1  -5  -3    5.60    1.60
  -1   5   2   24.90    2.40
   1  -5  -2   19.00    2.20
  -1   5   1  322.37    8.20
  -1   5   1  322.47    7.80
  -1   5   1  328.87    8.00
   1  -5  -1  313.87    8.10
   1  -5  -1  345.27    7.80
   1  -5  -1  329.07    8.10
  -1   5   0   34.60    1.20
  -1   5   0   38.80    1.80
   1  -5   0   34.80    1.70
   1  -5   0   35.80    1.30
   1  -5   1   16.40    1.20
  -1   5  -2    7.10    0.90
  -1   5  -3  102.19    3.60
  -1   5  -3  100.79    3.90
  -1   5  -4   35.70    2.60
   1  -5   4   35.50    2.50
   1  -5   5   65.99    4.90
  -1   5  -6    8.20    5.00
   1  -5   6    9.20    3.90
  -1   5  -7   15.40    6.90
   1  -5   7    9.60    4.40
   0   5   7    4.90    4.40
   0  -5  -7    2.30    5.90
   0   5   6    0.90    3.50
   0  -5  -6    8.10    4.50
   0   5   5    6.30    3.10
   0  -5  -5    9.40    3.50
   0   5   4    6.60    1.80
   0  -5  -4    3.80    1.60
   0   5   3  729.23   18.00
   0  -5  -3  730.73   18.00
   0   5   2  151.38    4.60
   0  -5  -2  151.88    4.60
   0   5   1  757.22   21.70
   0   5   1  891.11   21.20
   0   5   1  957.70   21.00
   0  -5  -1  905.81   21.20
   0  -5  -1  899.91   21.30
   0  -5  -1  951.20   21.00
   0   5   0    6.60    1.00
   0   5   0    7.00    0.80
   0   5   0    6.60    0.80
   0  -5   0    5.70    0.80
   0   5  -1  902.01   21.60
   0   5  -1  939.41   21.50
   0   5  -1  921.91   21.70
   0  -5   1  939.31   21.50
   0  -5   1  888.21   21.60
   0  -5   1  882.91   21.60
   0   5  -2  154.18    4.40
   0   5  -2  158.68    4.50
   0   5  -2  141.59    3.80
   0  -5   2  149.99    3.90
   0   5  -3  714.43   17.70
   0  -5   3  730.23   17.80
   0   5  -4    5.20    1.50
   0  -5   4    4.80    1.60
   0   5  -6   -1.90    4.40
   0  -5   6   10.00    3.80
   0   5  -7    6.50    6.60
   0  -5   7    0.70    4.40
   1   5   7    5.30    4.40
  -1  -5  -7   -1.20    5.50
   1   5   6   -0.20    3.90
  -1  -5  -6    3.10    4.50
   1   5   5   67.69    4.90
  -1  -5  -5   71.79    5.50
   1   5   4   40.90    2.60
  -1  -5  -4   36.40    2.40
   1   5   3  101.79    3.70
  -1  -5  -3   99.59    3.60
   1   5   2    8.50    1.50
  -1  -5  -2    6.70    1.60
   1   5   1    9.60    0.80
   1   5   1   13.90    1.50
  -1  -5  -1   16.60    1.90
  -1  -5  -1   14.30    1.50
  -1  -5  -1    8.90    0.90
   1   5   0   38.20    1.70
   1   5   0   37.80    1.40
   1   5   0   41.40    1.90
  -1  -5   0   36.90    1.50
   1   5  -1  335.57    8.10
   1   5  -1  332.67    8.00
   1   5  -1  327.37    8.20
  -1  -5   1  325.97    8.20
  -1  -5   1  325.27    8.00
  -1  -5   1  336.97    8.00
   1   5  -2   13.50    1.60
   1   5  -2   13.90    1.00
  -1  -5   2   13.60    1.30
  -1  -5   2   14.40    1.60
   1   5  -3    4.80    1.50
  -1  -5   3    3.50    1.50
   1   5  -4   16.80    2.10
  -1  -5   4   19.70    2.00
  -1  -5   5    5.80    2.00
   1   5  -6   17.00    5.00
  -1  -5   6   14.40    3.80
   1   5  -7   12.80    5.90
  -1  -5   7   15.60    4.90
   2   5   7   16.70    4.90
  -2  -5  -7    6.20    6.30
   2   5   6    5.30    4.00
  -2  -5  -6    4.00    4.60
   2   5   5   14.80    3.30
  -2  -5  -5   16.80    3.80
   2   5   4   21.40    2.30
  -2  -5  -4   31.20    2.30
   2   5   3   94.09    3.50
  -2  -5  -3   96.19    3.50
   2   5   2   27.10    2.10
  -2  -5  -2   25.80    2.20
   2   5   1 1018.30   24.70
   2   5   1 1030.20   24.50
   2   5   1 1043.30   24.40
  -2  -5  -1 1035.70   24.60
  -2  -5  -1 1058.79   24.50
   2   5   0 1407.56   31.30
   2   5   0 1277.57   31.60
   2   5   0 1335.17   31.40
  -2  -5   0 1304.07   31.30
   2   5  -1 1360.36   31.20
   2   5  -1 1290.87   31.30
   2   5  -2    2.20    1.40
   2   5  -2    1.30    0.80
  -2  -5   2    0.20    0.90
  -2  -5   2    0.90    1.30
   2   5  -3    7.60    1.50
  -2  -5   3    4.70    1.50
   2   5  -4   14.60    1.80
  -2  -5   4    9.20    1.70
  -2  -5   5   18.10    2.20
   2   5  -6   21.10    4.80
  -2  -5   6   16.80    4.10
   2   5  -7    1.10    5.90
  -2  -5   7    7.10    4.40
   3   5   7   -2.00    4.60
  -3  -5  -7    3.00    6.70
   3   5   6    1.40    3.70
  -3  -5  -6    2.30    5.00
   3   5   5   39.90    4.60
  -3  -5  -5   41.10    4.40
   3   5   4    2.10    1.70
  -3  -5  -4    4.10    1.50
   3   5   3   32.20    2.20
  -3  -5  -3   26.80    2.10
   3   5   2    3.00    1.30
  -3  -5  -2    5.30    1.40
  -3  -5  -2    2.90    1.10
  -3  -5  -1  623.64   15.40
  -3  -5  -1  641.04   15.30
  -3  -5  -1  645.74   15.30
   3   5   0 1371.26   32.30
  -3  -5   0 1357.66   32.10
   3   5  -1   54.39    2.60
  -3  -5   1   57.29    2.20
   3   5  -2    3.50    1.60
  -3  -5   2    3.00    1.30
  -3  -5   2    3.50    1.00
   3   5  -3  260.47    7.20
  -3  -5   3  257.07    7.00
   3   5  -4   -1.00    1.60
  -3  -5   4    2.50    1.40
  -3  -5   5   68.59    3.60
   3   5  -6    1.70    4.50
  -3  -5   6    5.10    3.70
   3   5  -7    4.30    6.50
  -3  -5   7    0.70    4.30
   4   5   7   19.90    5.40
  -4  -5  -7   20.60    7.30
   4   5   6   13.80    4.40
  -4  -5  -6    4.40    4.80
   4   5   5   23.90    3.90
  -4  -5  -5   21.20    4.20
   4   5   3    8.80    1.60
  -4  -5  -3    8.50    1.40
  -4  -5  -2    5.00    1.40
  -4  -5  -2    1.50    1.20
  -4  -5  -2    3.10    1.30
  -4  -5  -1   10.10    1.50
  -4  -5  -1   12.80    1.30
  -4  -5  -1   10.10    1.30
   4   5   0    6.20    1.60
  -4  -5   0    7.10    1.30
   4   5  -1    2.80    1.50
  -4  -5   1    1.60    1.10
   4   5  -2   51.29    2.80
  -4  -5   2   55.89    2.40
  -4  -5   2   53.99    2.20
   4   5  -3  206.88    6.00
  -4  -5   3  211.18    5.50
  -4  -5   3  205.98    5.90
   4   5  -4    7.60    1.90
  -4  -5   4    4.90    1.70
   4   5  -5   63.69    7.00
  -4  -5   5   64.79    3.50
   4   5  -6    9.10    4.60
  -4  -5   6    7.50    3.60
   4   5  -7    9.40    5.50
  -4  -5   7    9.40    4.50
   5   5   7   -0.80    5.30
  -5  -5  -7    4.70    7.50
   5   5   6    3.70    4.20
  -5  -5  -6    4.90    5.30
   5   5   5   10.40    3.70
  -5  -5  -5    6.50    4.20
   5   5   4    9.10    1.90
  -5  -5  -4    7.40    1.90
   5   5   3    9.20    1.70
  -5  -5  -3   10.90    1.60
  -5  -5  -3    6.70    1.80
  -5  -5  -2    2.40    1.40
  -5  -5  -2    0.50    1.40
  -5  -5  -2   -0.40    1.30
  -5  -5  -1  477.65   11.50
  -5  -5  -1  460.95   11.40
  -5  -5  -1  454.65   11.60
   5   5   0  358.46    9.00
  -5  -5   0  348.17    8.90
   5   5  -1   34.60    2.30
  -5  -5   1   30.70    2.10
   5   5  -2   62.29    2.90
  -5  -5   2   63.89    2.40
  -5  -5   2   65.49    2.70
   5   5  -3    4.70    1.50
  -5  -5   3    6.20    1.60
  -5  -5   3    6.60    1.30
   5   5  -4   40.50    2.90
  -5  -5   4   40.20    2.90
   5   5  -5  231.48    8.20
  -5  -5   5  221.98    7.30
   5   5  -6   71.79    6.70
  -5  -5   6   60.69    5.70
   5   5  -7   12.90    5.90
  -5  -5   7    1.20    4.10
   6   5   6    6.40    4.70
  -6  -5  -6    3.30    5.90
   6   5   5   17.60    4.10
  -6  -5  -5   22.50    4.70
   6   5   4    0.40    2.20
  -6  -5  -4    0.40    1.80
  -6  -5  -3    2.90    1.90
  -6  -5  -3    4.00    1.80
  -6  -5  -3    6.20    1.80
  -6  -5  -2   18.50    2.10
  -6  -5  -2   10.10    1.60
  -6  -5  -2   12.70    1.80
  -6  -5  -1   65.59    2.70
  -6  -5  -1   55.59    2.70
  -6  -5  -1   73.99    2.90
   6   5   0   18.90    2.00
  -6  -5   0   17.40    1.60
   6   5  -1  248.38    6.70
  -6  -5   1  241.38    6.50
   6   5  -2   22.10    2.20
  -6  -5   2   17.50    1.80
  -6  -5   2   22.30    2.20
   6   5  -3    3.50    1.40
  -6  -5   3    2.60    1.40
  -6  -5   3    3.90    1.70
   6   5  -4    8.10    1.90
  -6  -5   4    5.40    2.10
  -6  -5   4    5.60    1.70
   6   5  -5  567.74   16.10
  -6  -5   5  585.84   15.30
   6   5  -6   18.40    4.60
  -6  -5   6   21.60    4.00
   6   5  -7   -3.70    5.70
  -6  -5   7    3.60    4.50
   7   5   6   34.00    5.70
  -7  -5  -6   32.40    7.10
   7   5   5  116.29    7.00
  -7  -5  -5  117.89    7.90
  -7  -5  -4    0.90    2.60
  -7  -5  -3   40.50    3.30
  -7  -5  -3   38.10    3.20
  -7  -5  -3   38.70    3.30
  -7  -5  -2   14.70    1.70
  -7  -5  -2   12.60    1.90
  -7  -5  -2   17.80    2.00
  -7  -5  -1  199.48    5.70
  -7  -5  -1  204.88    5.90
  -7  -5  -1  204.78    5.60
   7   5   0   87.39    3.20
  -7  -5   0   83.19    3.10
   7   5  -1  418.06   10.70
  -7  -5   1  421.06   10.60
   7   5  -2   58.39    2.70
  -7  -5   2   56.89    2.50
   7   5  -3   11.80    1.50
  -7  -5   3   11.80    2.10
  -7  -5   3   10.90    1.60
   7   5  -4    0.10    1.40
  -7  -5   4   -0.60    2.20
  -7  -5   4    0.00    1.90
   7   5  -5  162.48    7.30
  -7  -5   5  150.08    6.30
   7   5  -6   14.60    4.70
  -7  -5   6    0.00    3.90
   7   5  -7    8.60    6.00
  -7  -5   7   -6.40    4.50
   8   5   6   38.60    5.80
  -8  -5  -6   46.40    7.80
   8   5   5   30.50    5.10
  -8  -5  -5   44.80    6.10
   8   5   4   28.60    3.90
  -8  -5  -4   27.60    3.20
  -8  -5  -4   28.40    4.60
  -8  -5  -3    6.80    2.70
  -8  -5  -3    6.80    2.30
  -8  -5  -3    5.10    2.70
  -8  -5  -2   12.80    2.20
  -8  -5  -2   13.50    1.80
  -8  -5  -2   12.90    2.30
  -8  -5  -1  115.69    3.80
  -8  -5  -1  115.29    4.30
  -8  -5  -1  113.49    4.00
   8   5   0   43.80    2.50
  -8  -5   0   47.00    2.30
   8   5  -1   83.99    3.30
  -8  -5   1   78.69    3.10
   8   5  -2   59.69    2.70
  -8  -5   2   60.49    2.50
   8   5  -3    9.40    1.50
  -8  -5   3    8.80    1.60
  -8  -5   3    8.80    2.30
   8   5  -4    6.10    2.10
  -8  -5   4    2.10    2.00
  -8  -5   4    3.10    2.50
   8   5  -5   46.00    4.80
  -8  -5   5   49.20    4.70
   8   5  -6   23.00    5.00
  -8  -5   6   19.80    4.30
   8   5  -7    6.60    6.10
  -8  -5   7    4.10    4.70
   9   5   6    5.80    6.00
  -9  -5  -6    4.80    7.90
   9   5   5   10.10    4.70
  -9  -5  -5    8.70    5.90
  -9  -5  -4    1.80    3.10
  -9  -5  -4   -4.30    4.60
  -9  -5  -3  126.89    5.10
  -9  -5  -2    7.50    2.40
  -9  -5  -2   10.20    2.00
  -9  -5  -2   11.40    2.60
  -9  -5  -1    5.30    1.90
  -9  -5  -1    7.20    1.20
   9   5   0   44.90    2.80
  -9  -5   0   40.50    2.20
   9   5  -1   54.89    3.00
  -9  -5   1   56.49    2.70
   9   5  -2   68.59    3.20
  -9  -5   2   71.19    2.80
   9   5  -3    3.00    1.60
  -9  -5   3    2.30    1.60
  -9  -5   3    4.90    2.40
   9   5  -4   24.10    2.70
  -9  -5   4   24.40    2.60
  -9  -5   4   27.00    3.30
   9   5  -5    3.50    4.00
  -9  -5   5    8.00    3.40
  -9  -5   5    3.10    2.60
   9   5  -6    7.40    5.00
  -9  -5   6    7.80    4.00
   9   5  -7    2.00    6.10
  -9  -5   7    1.80    4.70
  10   5   5   22.20    5.40
 -10  -5  -5   32.40    7.00
 -10  -5  -4    5.80    5.00
 -10  -5  -3   85.89    5.30
 -10  -5  -3   87.89    5.80
 -10  -5  -3   92.49    4.70
 -10  -5  -2   10.10    2.20
 -10  -5  -2    7.40    2.70
 -10  -5  -2   12.60    3.00
  10   5   1  105.99    4.70
 -10  -5  -1  102.49    3.70
 -10  -5  -1  105.39    4.20
  10   5   0   13.80    2.20
 -10  -5   0   12.20    1.40
  10   5  -1    1.10    2.00
 -10  -5   1    2.40    1.20
  10   5  -2   22.40    2.60
 -10  -5   2   23.30    1.90
  10   5  -3    3.80    1.90
 -10  -5   3    2.60    1.70
 -10  -5   3    6.70    2.60
  10   5  -4    9.40    2.30
 -10  -5   4    3.70    2.30
 -10  -5   4   10.60    3.30
  10   5  -5    6.50    4.20
 -10  -5   5    2.70    4.20
 -10  -5   5    7.10    3.00
  10   5  -6    7.30    5.40
 -10  -5   6    6.00    4.10
  10   5  -7    9.70    6.40
 -10  -5   7   -0.40    5.10
  11   5   5   28.90    6.00
 -11  -5  -5   37.30    7.60
 -11  -5  -4   15.60    5.90
 -11  -5  -4   13.30    4.70
 -11  -5  -3    8.80    2.90
 -11  -5  -2   42.40    4.10
 -11  -5  -2   43.90    5.10
 -11  -5  -2   44.70    3.60
 -11  -5  -1  107.79    4.50
 -11  -5  -1   94.49    4.50
 -11  -5   0   68.49    3.10
  11   5  -1  128.89    5.00
 -11  -5   1  115.89    4.40
  11   5  -2   41.60    3.30
 -11  -5   2   37.00    2.40
  11   5  -3   12.70    2.50
 -11  -5   3   10.10    2.00
 -11  -5   3   18.30    3.10
  11   5  -4   41.20    5.60
 -11  -5   4   40.40    4.80
 -11  -5   4   39.30    3.90
  11   5  -5   23.40    4.70
 -11  -5   5   22.70    4.70
 -11  -5   5   26.40    3.40
  11   5  -6    5.30    5.40
 -11  -5   6    2.60    4.10
  11   5  -7    2.50    6.50
 -11  -5   7    3.90    4.90
  12   5   5    1.60    5.30
  12   5   5   -2.30    5.90
  12   5   5   10.70    3.80
 -12  -5  -5   -2.40    8.10
  12   5   4   -0.70    3.70
  12   5   4    0.40    2.90
 -12  -5  -4    4.60    4.80
 -12  -5  -4    0.80    6.10
 -12  -5  -3   14.50    3.10
 -12  -5  -3   13.20    4.10
 -12  -5  -2    9.80    2.80
 -12  -5  -1   22.00    2.80
 -12  -5  -1   30.30    3.70
 -12  -5   0    6.00    1.40
 -12  -5   1  449.76   11.90
 -12  -5   2   36.40    2.30
  12   5  -3  116.49    5.30
 -12  -5   3  112.89    4.60
 -12  -5   3  109.89    5.60
  12   5  -4   20.20    4.10
 -12  -5   4   24.60    3.10
 -12  -5   4   26.10    4.10
  12   5  -5   12.20    4.70
 -12  -5   5   11.10    3.60
 -12  -5   5    7.30    3.60
  12   5  -6    0.00    5.30
 -12  -5   6    0.90    4.20
 -12  -5   6    2.20    4.10
  12   5  -7   -0.90    6.40
 -12  -5   7    1.10    5.10
  13   5   4    6.50    3.60
  13   5   4   13.10    4.50
 -13  -5  -4   12.10    5.30
 -13  -5  -3   15.50    3.40
 -13  -5  -3   22.20    4.80
 -13  -5  -3   22.10    6.00
 -13  -5  -2    2.90    3.40
 -13  -5  -2    0.40    2.70
 -13  -5  -1    6.00    2.70
 -13  -5  -1   13.30    3.30
 -13  -5   0   -0.10    2.30
 -13  -5   1  226.78    7.40
  13   5  -2   51.99    4.50
 -13  -5   2   60.79    4.20
  13   5  -3    0.90    2.80
 -13  -5   3    2.90    2.60
  13   5  -4    2.10    3.90
 -13  -5   4   -6.20    2.70
  13   5  -5   29.00    5.20
 -13  -5   5   24.10    3.80
 -13  -5   5   29.70    4.40
  13   5  -6   -0.40    5.90
 -13  -5   6    0.30    4.20
 -13  -5   6    3.30    3.80
  14   5   4    5.30    4.50
  14   5   4   -4.10    3.70
 -14  -5  -4    8.90    5.90
 -14  -5  -4    6.30    8.20
 -14  -5  -3   11.00    3.40
 -14  -5  -3   12.90    4.90
 -14  -5  -2    1.10    3.60
 -14  -5  -2    0.90    2.80
 -14  -5  -1   -4.00    2.70
 -14  -5  -1    0.10    3.80
 -14  -5   0   10.00    2.70
 -14  -5   1    1.60    2.50
 -14  -5   2    5.10    2.70
 -14  -5   3   41.30    3.60
  14   5  -4    0.40    4.00
 -14  -5   4    0.30    3.90
 -14  -5   4   -4.90    2.90
  14   5  -5   16.40    5.20
 -14  -5   5   21.40    4.70
 -14  -5   5   16.90    3.80
  14   5  -6    4.50    5.60
 -14  -5   6    4.70    4.60
 -14  -5   6    7.60    4.30
 -15  -5  -3    5.70    3.70
 -15  -5  -3    2.90    4.80
 -15  -5  -2    4.60    3.80
 -15  -5  -2    6.90    3.10
 -15  -5  -1    0.00    2.70
 -15  -5  -1    3.60    3.70
 -15  -5   0    5.70    2.90
 -15  -5   1   -0.30    2.60
 -15  -5   2   -5.00    2.60
  15   5  -3   22.00    4.30
 -15  -5   3   16.50    3.20
  15   5  -4   -3.30    4.10
 -15  -5   4   -7.80    3.20
  15   5  -5   19.70    5.70
 -15  -5   5   26.40    4.70
 -15  -5   5   21.80    4.20
  15   5  -6    2.70    5.80
 -15  -5   6   -7.70    4.30
 -15  -5   6   -2.40    5.00
 -16  -5  -3   -6.10    3.90
 -16  -5  -3    7.70    5.60
 -16  -5  -2    1.70    4.40
 -16  -5  -2    3.80    3.50
 -16  -5  -1    1.80    3.50
 -16  -5  -1    4.90    3.10
 -16  -5   0   -1.60    2.80
 -16  -5   1   -5.80    3.00
 -16  -5   2   -2.20    2.90
 -16  -5   3   -6.00    3.10
 -16  -5   4    3.60    3.70
 -16  -5   4   -1.90    3.40
  16   5  -5    3.30    5.70
 -16  -5   5    3.10    5.20
 -16  -5   5    3.50    4.10
 -17  -5  -2    9.60    3.60
 -17  -5  -2   11.20    5.10
 -17  -5  -1    1.30    4.00
 -17  -5  -1    6.30    3.00
 -17  -5   0   -1.60    3.00
 -17  -5   1   -2.90    2.80
 -17  -5   2    4.40    3.30
 -17  -5   3   42.00    4.40
  17   5  -4   -5.10    5.00
 -17  -5   4    4.80    4.00
  17   5  -5    3.30    6.10
 -17  -5   5    5.90    4.50
 -18  -5  -1   78.69    7.00
 -18  -5  -1   80.99    5.70
 -18  -5   0    8.20    3.40
 -18  -5   1   -2.90    3.10
 -18  -5   2   25.40    4.00
 -18  -5   3   27.30    4.40
 -18  -5   4   38.20    5.00
 -19  -5   0    2.80    3.30
 -19  -5   1    5.60    3.30
 -19  -5   2    4.40    3.80
 -19  -5   3    5.70    4.10
 -19   6   3   27.70    4.40
  19  -6  -3   20.50    4.10
  19  -6  -3   19.50    4.90
 -19   6   2    6.40    3.80
  19  -6  -2   -2.20    3.70
  19  -6  -2    0.20    4.30
 -19   6   1    4.60    4.30
  19  -6  -1    2.50    4.30
  19  -6  -1   -4.50    3.60
 -19   6   0    5.40    4.60
  19  -6   0   -2.50    4.20
  19  -6   0   -0.20    3.40
 -18   6   4   23.80    4.60
  18  -6  -4    4.90    4.70
  18  -6  -4   10.10    4.00
 -18   6   3    9.50    3.80
  18  -6  -3    4.50    4.10
  18  -6  -3    6.70    3.60
 -18   6   2    5.20    3.50
  18  -6  -2    5.00    4.10
  18  -6  -2    1.40    3.30
 -18   6   1   -0.10    3.60
  18  -6  -1    3.70    3.90
  18  -6  -1   -5.50    3.30
 -18   6   0    3.70    4.30
  18  -6   0    3.90    4.10
  18  -6   0    7.40    3.60
 -18   6  -1    6.20    4.70
  18  -6   1    1.60    4.40
  18  -6   1    0.00    3.40
 -17   6   5   24.00    5.40
  17  -6  -5   15.00    4.60
  17  -6  -5   11.60    5.20
 -17   6   4    6.90    4.50
  17  -6  -4   -5.10    3.30
  17  -6  -4    2.80    4.10
 -17   6   3    2.30    3.80
  17  -6  -3   -0.50    3.70
  17  -6  -3   -8.10    3.00
 -17   6   2    4.90    3.30
  17  -6  -2    1.80    3.60
  17  -6  -2    3.90    3.20
 -17   6   1    1.20    3.30
  17  -6  -1    0.00    3.60
  17  -6  -1   -2.70    2.90
 -17   6   0   19.30    4.40
  17  -6   0   14.20    3.90
  17  -6   0    3.60    3.20
 -17   6  -1    5.70    4.50
  17  -6   1   -4.40    3.70
  17  -6   1    4.00    3.20
 -17   6  -2    4.90    5.30
  17  -6   2    4.50    4.30
  17  -6   2    8.40    3.50
 -16   6   5    0.30    4.40
  16  -6  -5  -10.70    3.50
  16  -6  -5   -0.50    4.50
 -16   6   4    2.30    4.20
  16  -6  -4    5.10    3.70
  16  -6  -4   -0.60    3.20
 -16   6   3   10.30    3.70
  16  -6  -3    7.40    3.70
  16  -6  -3    3.00    3.20
 -16   6   2    3.30    3.10
 -16   6   1    1.20    2.80
  16  -6  -1   -0.70    3.40
  16  -6  -1    0.40    3.00
 -16   6   0    6.70    3.80
  16  -6   0    1.50    2.80
  16  -6   0    5.00    3.50
 -16   6  -1    7.20    4.10
  16  -6   1    4.10    3.10
  16  -6   1   -0.30    3.70
 -16   6  -2   14.40    5.30
  16  -6   2   10.00    3.30
  16  -6   2    6.20    4.00
 -16   6  -3    4.70    5.80
  16  -6   3    4.00    3.50
 -15   6   6    0.10    5.00
  15  -6  -6    1.10    5.60
  15  -6  -6   23.70    4.10
 -15   6   5    8.80    4.80
  15  -6  -5   -0.60    3.50
  15  -6  -5   -0.90    4.20
 -15   6   4    3.10    4.00
  15  -6  -4   -7.40    2.80
  15  -6  -4    0.20    3.40
 -15   6   3   31.10    4.00
 -15   6   2    1.00    2.50
 -15   6   2    4.10    3.10
 -15   6   1    0.00    2.90
 -15   6   1    3.40    2.60
 -15   6   0    2.90    3.20
  15  -6   0   -2.20    2.60
  15  -6   0   -1.00    3.00
 -15   6  -1   11.90    3.80
  15  -6   1    3.20    3.30
  15  -6   1    0.60    2.70
 -15   6  -2   41.40    5.20
  15  -6   2   27.50    4.10
  15  -6   2   36.20    3.60
 -15   6  -3   11.30    5.70
  15  -6   3   19.30    3.40
 -14   6   6    0.60    4.90
  14  -6  -6   13.80    3.70
  14  -6  -6   -5.00    5.70
 -14   6   5   -4.60    4.50
  14  -6  -5   -7.30    3.20
  14  -6  -5   -0.50    3.90
 -14   6   4    2.60    4.10
  14  -6  -4   -3.10    3.20
  14  -6  -4   -4.50    2.70
 -14   6   3   10.40    3.60
 -14   6   2    6.00    3.80
 -14   6   2    3.50    2.50
 -14   6   1   40.20    3.90
 -14   6   0    2.30    2.90
 -14   6  -1   73.29    5.40
  14  -6   1   64.79    4.60
  14  -6   1   71.89    5.60
 -14   6  -2    8.70    4.00
  14  -6   2    4.10    2.80
  14  -6   2    3.10    3.40
 -14   6  -3   -4.40    5.20
  14  -6   3    3.50    3.90
  14  -6   3    9.00    3.20
 -14   6  -4   20.40    6.50
  14  -6   4   21.00    3.90
 -13   6   6   -0.90    4.60
  13  -6  -6   -4.10    4.90
  13  -6  -6    1.20    4.40
 -13   6   5    4.70    4.50
  13  -6  -5    2.70    4.10
 -13   6   4    5.40    4.00
  13  -6  -4    2.20    3.50
  13  -6  -4   -2.80    2.90
 -13   6   3    5.50    2.60
 -13   6   2    6.00    2.30
 -13   6   2   14.00    2.90
 -13   6   1   49.90    3.80
 -13   6   1   48.00    3.90
 -13   6   0  177.38    6.30
 -13   6   0  175.38    6.30
 -13   6  -1   37.40    4.50
  13  -6   1   27.50    3.30
  13  -6   1   26.40    3.50
 -13   6  -2   13.10    3.90
  13  -6   2    6.80    3.20
  13  -6   2    6.70    2.70
 -13   6  -3   37.00    5.40
  13  -6   3   51.29    4.40
  13  -6   3   35.30    4.10
 -13   6  -4   61.59    6.80
  13  -6   4   52.59    5.30
 -12   6   7   -6.00    4.80
  12  -6  -7    0.30    7.30
 -12   6   6   -1.00    4.30
  12  -6  -6   -2.50    4.60
 -12   6   5   -3.00    3.80
  12  -6  -5    1.00    3.90
  12  -6  -5    1.10    3.70
  12  -6  -5   -3.30    3.70
 -12   6   4   29.20    4.40
  12  -6  -4   37.30    3.90
  12  -6  -4   35.40    4.30
 -12   6   3   70.59    4.80
 -12   6   3   70.19    3.90
 -12   6   2  274.37    8.60
 -12   6   2  289.57    7.90
 -12   6   1  398.76   11.20
 -12   6   1  412.06   10.80
 -12   6   0    0.80    1.90
 -12   6   0   -2.40    1.40
 -12   6  -1   31.60    3.10
  12  -6   1   24.30    3.20
  12  -6   1   24.20    3.60
 -12   6  -2    2.40    3.30
  12  -6   2   -4.30    2.80
  12  -6   2   -1.20    2.30
 -12   6  -3   -0.70    4.10
  12  -6   3    1.00    3.20
  12  -6   3    9.80    2.70
 -12   6  -4    3.00    5.00
  12  -6   4   10.40    3.20
 -12   6  -5    2.70    6.50
  12  -6   5    1.20    4.20
 -11   6   7   22.90    5.70
  11  -6  -7   36.80    7.20
 -11   6   6    5.20    4.10
  11  -6  -6    3.70    4.70
 -11   6   5   24.40    4.30
  11  -6  -5   18.60    3.40
  11  -6  -5   27.40    3.50
  11  -6  -5   26.60    4.30
 -11   6   4   46.50    5.20
  11  -6  -4   49.60    4.30
  11  -6  -4   54.29    3.90
 -11   6   3    1.00    1.90
 -11   6   2    4.90    1.20
 -11   6   2    8.50    2.30
 -11   6   1    1.70    1.20
 -11   6   1    5.30    1.90
 -11   6   0   90.69    3.90
 -11   6  -1   35.60    3.50
  11  -6   1   31.90    2.50
  11  -6   1   38.10    2.20
  11  -6   2    1.10    1.90
  11  -6   2    1.50    1.90
 -11   6  -3   33.80    4.90
  11  -6   3   23.80    4.20
  11  -6   3   29.00    3.70
 -11   6  -4    9.10    4.90
  11  -6   4    3.30    3.10
 -11   6  -5   17.20    6.50
  11  -6   5   14.20    4.30
 -10   6   7   -0.90    4.70
  10  -6  -7   -1.50    6.10
 -10   6   6   36.70    4.90
  10  -6  -6   36.70    5.30
 -10   6   5   -3.10    3.50
  10  -6  -5    5.30    3.90
  10  -6  -5   -4.90    2.70
 -10   6   4   89.39    4.60
  10  -6  -4   91.19    4.70
  10  -6  -4  106.19    4.40
  10  -6  -4  101.39    4.60
 -10   6   3  152.38    5.00
 -10   6   3  144.29    5.50
 -10   6   2   54.59    2.50
 -10   6   2   48.00    3.10
 -10   6   1   -0.80    1.60
 -10   6   1    1.50    1.10
 -10   6   0   32.90    2.50
 -10   6   0   39.30    2.20
 -10   6  -1  245.48    7.20
  10  -6   1  228.18    6.60
  10  -6   1  237.98    6.90
 -10   6  -2    7.90    1.90
  10  -6   2    8.60    1.90
  10  -6   2    5.70    1.90
 -10   6  -3   40.70    4.60
  10  -6   3   43.20    3.70
 -10   6  -4   -0.50    4.40
  10  -6   4    1.90    3.10
 -10   6  -5    4.10    5.90
  -9   6   7   -3.40    4.50
   9  -6  -7    2.50    6.30
  -9   6   6    4.50    4.00
   9  -6  -6    1.60    4.60
  -9   6   5   77.09    5.70
   9  -6  -5   82.99    5.80
   9  -6  -5   86.19    4.30
  -9   6   4   45.30    3.50
   9  -6  -4   46.70    3.20
   9  -6  -4   45.40    3.60
   9  -6  -4   46.50    3.60
  -9   6   3   44.30    3.10
  -9   6   2   95.79    3.30
  -9   6   2  100.89    4.00
  -9   6   1    3.20    1.40
  -9   6   1    2.40    1.10
  -9   6   0   16.20    1.80
  -9   6   0   14.50    1.70
  -9   6  -1   20.30    2.20
   9  -6   1   21.60    1.90
   9  -6   1   23.40    1.70
  -9   6  -2    1.90    1.60
   9  -6   2    3.90    1.60
   9  -6   2    3.40    1.60
  -9   6  -3    6.20    3.70
   9  -6   3    6.80    2.20
  -9   6  -4   13.10    4.50
   9  -6   4   15.30    3.20
  -9   6  -5   26.20    5.90
   9  -6   6   14.60    5.70
  -8   6   7   -0.90    4.90
   8  -6  -7    8.10    6.00
  -8   6   6   28.80    4.60
   8  -6  -6   35.50    5.30
  -8   6   5   22.10    4.00
   8  -6  -5   14.30    3.90
  -8   6   4   65.19    4.80
   8  -6  -4   52.19    3.60
   8  -6  -4   53.39    3.60
   8  -6  -4   51.69    3.20
  -8   6   3    9.50    1.90
  -8   6   2    3.40    1.20
  -8   6   2    6.30    1.90
  -8   6   1  334.17    9.00
  -8   6   1  337.77    8.70
  -8   6   0   24.30    2.10
  -8   6   0   30.50    2.00
  -8   6  -1   16.40    1.90
   8  -6   1   18.60    1.60
   8  -6   1   15.90    1.80
  -8   6  -2    0.90    1.30
   8  -6   2    1.50    1.40
   8  -6   2    0.10    1.30
  -8   6  -3    1.10    1.70
   8  -6   3    2.20    1.90
  -8   6  -4    2.10    4.10
   8  -6   4    1.60    2.60
  -8   6  -5   22.60    5.40
   8  -6   5   32.70    4.20
  -8   6  -6   10.20    7.10
   8  -6   6   12.00    5.20
  -7   6   7    6.50    4.30
   7  -6  -7    8.00    5.90
  -7   6   6   19.70    4.30
   7  -6  -6   16.00    5.10
  -7   6   5   14.70    3.70
  -7   6   4    0.40    1.80
   7  -6  -4   -1.80    1.70
   7  -6  -4   -3.90    1.70
   7  -6  -4   -0.70    1.60
  -7   6   3    3.10    1.70
   7  -6  -3   -0.40    1.60
   7  -6  -3    2.40    1.40
   7  -6  -3    1.40    1.40
  -7   6   2   14.70    1.40
  -7   6   2   15.70    2.10
  -7   6   1  360.76    9.00
  -7   6   1  345.27    9.30
  -7   6   0   19.70    2.00
  -7   6  -1   43.80    2.50
   7  -6   1   42.20    2.10
   7  -6   1   46.70    2.30
  -7   6  -2   78.89    3.30
   7  -6   2   82.59    3.10
   7  -6   2   80.89    3.30
   7  -6   3   13.90    2.00
  -7   6  -4   26.80    4.30
   7  -6   4   32.10    2.90
  -7   6  -5   10.20    4.90
  -7   6  -5    7.00    4.80
  -7   6  -6   78.69    9.50
   7  -6   6   89.19    7.50
  -6   6   7   -0.70    4.30
   6  -6  -7    4.50    5.70
  -6   6   6   96.79    6.90
   6  -6  -6  113.09    7.00
  -6   6   5  108.39    5.90
  -6   6   4   22.70    2.30
   6  -6  -4   21.10    2.20
  -6   6   3   20.00    2.40
   6  -6  -3   18.80    1.60
   6  -6  -3   18.40    2.10
   6  -6  -3   16.70    1.50
  -6   6   2    1.70    1.70
   6  -6  -2    2.20    1.00
   6  -6  -2    1.60    1.00
  -6   6   1  522.35   13.10
  -6   6   0   40.80    2.50
   6  -6   0   43.70    2.50
   6  -6   0   42.60    2.20
  -6   6  -1  197.18    5.70
   6  -6   1  197.58    5.40
   6  -6   1  196.58    5.60
  -6   6  -2   35.70    2.40
   6  -6   2   38.50    2.30
   6  -6   2   34.70    2.00
  -6   6  -3   26.30    2.30
   6  -6   3   24.00    2.50
  -6   6  -4    8.10    3.10
  -6   6  -4   16.50    3.80
   6  -6   4   11.10    2.40
  -6   6  -5    7.60    4.60
  -6   6  -5    2.00    4.40
  -6   6  -6   22.10    6.60
   6  -6   6   23.20    5.40
  -5   6   7   38.50    5.80
   5  -6  -7   30.40    5.90
  -5   6   6   10.60    4.30
   5  -6  -6    5.00    4.50
  -5   6   5  350.06   10.90
  -5   6   4    1.40    1.60
   5  -6  -4    0.70    1.40
  -5   6   3   70.49    3.20
   5  -6  -3   67.49    2.70
   5  -6  -3   64.19    2.50
   5  -6  -3   66.49    2.80
  -5   6   2   21.00    2.40
   5  -6  -2   14.80    1.30
   5  -6  -2   15.00    1.60
  -5   6   1   77.99    3.20
   5  -6  -1   77.09    2.70
   5  -6  -1   79.59    2.80
  -5   6   0   36.00    2.30
   5  -6   0   31.30    2.00
   5  -6   0   32.90    2.20
  -5   6  -1   20.30    2.20
   5  -6   1   19.30    1.90
   5  -6   1   19.40    1.70
  -5   6  -2   76.59    3.30
   5  -6   2   86.99    2.80
  -5   6  -3   34.20    2.50
   5  -6   3   41.50    2.40
  -5   6  -4   46.90    3.50
  -5   6  -4   47.40    4.20
   5  -6   4   53.09    3.50
  -5   6  -5    9.00    4.70
  -5   6  -6    1.30    6.30
   5  -6   6   -2.20    4.40
  -5   6  -7    8.20    8.30
   5  -6   7    1.60    5.10
  -4   6   7   -5.50    4.20
   4  -6  -7   11.10    5.50
  -4   6   6   64.79    6.10
   4  -6  -6   74.09    6.70
  -4   6   5   48.70    4.70
  -4   6   4   11.30    1.90
   4  -6  -4    6.20    1.40
  -4   6   3   76.89    3.40
   4  -6  -3   77.69    3.00
  -4   6   2   22.70    2.40
   4  -6  -2   20.50    1.50
   4  -6  -2   23.50    1.70
   4  -6  -2   23.00    1.90
  -4   6   1   12.50    1.80
   4  -6  -1   10.40    1.20
   4  -6  -1   12.70    1.20
  -4   6   0   29.30    2.30
   4  -6   0   32.80    2.00
   4  -6   0   34.00    2.10
  -4   6  -1   59.09    2.90
   4  -6   1   59.09    2.20
   4  -6   1   58.69    2.40
  -4   6  -2    4.70    1.70
   4  -6   2    5.90    1.10
  -4   6  -3   50.99    3.00
  -4   6  -3   52.89    2.90
   4  -6   3   51.69    2.50
  -4   6  -4  191.88    6.60
  -4   6  -4  200.08    6.60
  -4   6  -5   16.70    4.60
   4  -6   5   16.30    4.00
  -4   6  -6    7.20    5.70
   4  -6   6   -5.30    3.80
  -4   6  -7    2.50    8.10
   4  -6   7   12.70    5.60
  -3   6   7   13.50    4.90
   3  -6  -7   16.10    5.90
  -3   6   6   -3.20    3.40
   3  -6  -6    0.00    4.00
  -3   6   5   26.30    4.50
  -3   6   4   11.30    2.00
   3  -6  -4    8.30    1.40
  -3   6   3  164.48    5.20
   3  -6  -3  164.08    4.90
  -3   6   2   35.40    2.60
   3  -6  -2   33.30    1.80
   3  -6  -2   32.90    1.60
   3  -6  -2   32.40    2.00
  -3   6   1   24.50    2.30
   3  -6  -1   20.80    1.50
  -3   6   0  277.27    7.20
   3  -6   0  273.57    6.90
  -3   6  -1  706.63   17.40
   3  -6   1  729.43   17.20
  -3   6  -2   39.60    2.60
   3  -6   2   44.30    1.80
  -3   6  -3    3.90    1.70
  -3   6  -3    4.90    1.70
   3  -6   3    5.60    1.20
  -3   6  -4   18.80    2.40
  -3   6  -5   13.70    5.30
   3  -6   5   12.00    3.50
  -3   6  -6    8.70    5.50
   3  -6   6    0.80    3.90
  -3   6  -7    4.20    7.40
   3  -6   7    8.90    4.90
  -2   6   7    5.00    4.20
   2  -6  -7    3.60    5.60
  -2   6   6   17.90    4.30
   2  -6  -6   18.50    4.60
  -2   6   5   38.70    5.10
  -2   6   4   11.10    2.10
   2  -6  -4   10.20    1.70
  -2   6   3    1.00    1.70
   2  -6  -3   -1.00    1.30
  -2   6   2  265.57    7.20
   2  -6  -2  268.47    7.00
  -2   6   1  442.16   10.80
  -2   6   1  443.26   10.80
  -2   6   1  461.75   11.10
   2  -6  -1  456.75   10.80
  -2   6   0  522.25   12.60
  -2   6   0  528.65   12.90
   2  -6   0  529.25   12.60
   2  -6   0  533.85   12.80
  -2   6  -1  304.57    7.90
   2  -6   1  310.57    7.60
  -2   6  -2   10.30    1.50
  -2   6  -2   13.80    1.80
   2  -6   2   13.40    1.30
  -2   6  -3   16.30    2.10
  -2   6  -3   16.10    1.80
  -2   6  -4   11.90    2.20
  -2   6  -4    8.40    2.00
   2  -6   5   64.49    5.20
  -2   6  -6   -2.00    4.70
   2  -6   6   -0.40    3.80
  -2   6  -7   13.80    7.10
   2  -6   7    7.00    4.60
  -1   6   7   15.20    4.90
   1  -6  -7   12.20    5.70
  -1   6   6    3.10    3.50
   1  -6  -6    2.00    4.20
  -1   6   5    9.10    3.30
   1  -6  -5    5.50    3.90
  -1   6   4    0.50    1.70
   1  -6  -4    5.20    1.60
  -1   6   3   21.50    2.50
   1  -6  -3   18.70    2.20
  -1   6   2   20.80    2.30
   1  -6  -2   17.50    2.10
  -1   6   1   96.39    3.20
  -1   6   1   96.09    2.80
  -1   6   1   93.99    2.50
   1  -6  -1   79.49    3.80
   1  -6  -1  100.09    2.60
   1  -6  -1   93.69    3.20
  -1   6   0 2561.64   62.29
  -1   6   0 2640.44   62.39
   1  -6   0 2642.54   62.29
   1  -6   0 2816.12   62.39
  -1   6  -1 4037.10   90.29
  -1   6  -1 3711.63   90.09
   1  -6   1 3819.22   90.19
  -1   6  -2  482.85   11.90
  -1   6  -2  476.25   11.70
   1  -6   2  465.35   11.40
  -1   6  -3  194.28    5.70
  -1   6  -3  201.58    5.80
  -1   6  -4   85.69    3.60
   1  -6   4   87.09    3.60
   1  -6   5    1.70    3.10
  -1   6  -6    3.90    4.80
   1  -6   6    8.30    4.00
  -1   6  -7   19.40    7.10
   1  -6   7   21.30    5.10
   0   6   7    8.40    4.60
   0  -6  -7    0.50    6.00
   0   6   6   26.60    4.40
   0  -6  -6   21.50    4.60
   0   6   5   70.59    5.00
   0  -6  -5   68.59    5.20
   0   6   4   17.20    2.10
   0  -6  -4   14.40    2.00
   0   6   3  212.18    6.10
   0  -6  -3  207.98    6.10
   0   6   2  443.86   11.20
   0  -6  -2  455.25   11.30
   0   6   1 3331.07   82.79
   0   6   1 3550.64   82.89
   0   6   1 3652.53   82.69
   0  -6  -1 3551.84   82.69
   0  -6  -1 3590.24   82.49
   0  -6  -1 3528.05   82.69
   0   6   0   48.40    1.80
   0   6   0   52.19    1.80
   0   6   0   49.70    1.50
   0  -6   0   51.79    1.70
   0  -6   0   49.20    1.80
   0   6  -1 2879.01   76.29
   0   6  -1 2884.81   76.29
   0   6  -1 3423.16   75.79
   0  -6   1 3386.66   75.89
   0  -6   1 3516.45   75.79
   0  -6   1 3361.66   75.89
   0   6  -2  410.96   10.60
   0   6  -2  451.95   11.00
   0   6  -2  453.35   11.00
   0  -6   2  446.66   10.60
   0   6  -3  200.58    5.80
   0   6  -4   14.70    1.90
   0  -6   4   15.40    1.90
   0  -6   5   58.99    5.70
   0   6  -6   27.40    5.20
   0  -6   6   30.40    4.30
   0   6  -7   14.00    6.60
   0  -6   7    4.10    4.20
   1   6   7   19.40    5.10
  -1  -6  -7   21.70    6.20
   1   6   6    6.50    3.90
  -1  -6  -6   -0.20    4.90
   1   6   5    9.20    3.30
  -1  -6  -5   -1.30    3.40
   1   6   4   82.49    3.50
  -1  -6  -4   90.79    3.60
   1   6   3  190.28    5.60
  -1  -6  -3  193.18    5.70
   1   6   2  457.75   11.50
  -1  -6  -2  464.75   11.50
   1   6   1 4101.09   94.09
  -1  -6  -1 3932.41   94.19
  -1  -6  -1 4087.99   94.09
  -1  -6  -1 3990.90   94.29
   1   6   0 2787.42   65.19
   1   6   0 2817.42   65.09
   1   6   0 2742.53   65.19
  -1  -6   0 2788.72   65.09
   1   6  -1   95.19    2.60
   1   6  -1   98.49    2.80
   1   6  -1   91.99    3.10
  -1  -6   1   91.09    2.70
  -1  -6   1   82.69    3.40
  -1  -6   1   97.39    3.40
   1   6  -2   19.00    1.90
   1   6  -2   15.10    1.10
   1   6  -2   18.60    2.00
  -1  -6   2   19.50    1.30
   1   6  -3   18.20    2.00
  -1  -6   3   18.60    1.80
   1   6  -4   -1.00    1.40
  -1  -6   4    1.40    1.40
  -1  -6   5   -1.00    1.80
   1   6  -6    6.10    4.50
  -1  -6   6    1.60    3.70
   1   6  -7   17.90    6.40
  -1  -6   7   13.70    4.80
   2   6   7    6.60    4.50
  -2  -6  -7   -1.30    6.40
   2   6   6    6.40    3.90
  -2  -6  -6    9.50    4.60
   2   6   5   72.69    5.00
  -2  -6  -5   65.89    5.50
   2   6   4    8.20    1.70
  -2  -6  -4    9.50    1.60
   2   6   3   13.30    1.60
  -2  -6  -3   14.30    1.60
   2   6   2   11.00    1.50
  -2  -6  -2    9.60    1.50
  -2  -6  -2    5.40    1.80
   2   6   1  273.67    7.40
   2   6   1  294.57    7.20
   2   6   1  300.47    7.10
  -2  -6  -1  286.77    7.40
  -2  -6  -1  299.37    7.50
   2   6   0  568.64   13.60
   2   6   0  543.55   13.50
   2   6   0  572.84   13.40
  -2  -6   0  559.34   13.50
   2   6  -1  492.45   12.20
   2   6  -1  513.15   12.20
  -2  -6   1  493.65   12.00
   2   6  -2  284.57    7.40
  -2  -6   2  277.17    7.00
  -2  -6   2  282.67    7.30
   2   6  -3    1.30    1.30
  -2  -6   3    1.50    1.40
   2   6  -4   10.90    1.60
  -2  -6   4   11.00    1.70
  -2  -6   5   36.70    3.00
   2   6  -6   20.60    4.90
  -2  -6   6   16.10    3.90
   2   6  -7    1.90    6.00
  -2  -6   7    2.10    4.60
   3   6   7    1.30    5.10
  -3  -6  -7    0.80    6.10
   3   6   6    7.00    4.00
  -3  -6  -6    5.40    4.80
   3   6   5    8.40    3.50
  -3  -6  -5   10.90    3.90
   3   6   4   14.50    2.10
  -3  -6  -4   11.00    1.80
   3   6   3    8.10    1.50
  -3  -6  -3    5.10    1.30
   3   6   2   39.10    2.30
  -3  -6  -2   41.90    2.00
  -3  -6  -2   42.90    2.40
  -3  -6  -1  709.03   17.30
  -3  -6  -1  725.83   17.10
   3   6   0  281.67    7.20
  -3  -6   0  274.27    7.00
   3   6  -1   25.60    2.30
  -3  -6   1   25.00    1.70
   3   6  -2   30.60    2.40
  -3  -6   2   35.00    1.70
  -3  -6   2   30.00    1.90
   3   6  -3  162.18    5.00
  -3  -6   3  155.08    4.30
  -3  -6   3  157.18    4.70
   3   6  -4   10.10    1.60
  -3  -6   4    5.10    1.50
  -3  -6   5   26.00    2.90
   3   6  -6   -0.20    4.50
  -3  -6   6    0.60    3.50
   3   6  -7    6.50    6.00
  -3  -6   7   10.10    4.60
   4   6   7   -7.30    5.40
  -4  -6  -7   -2.40    6.90
   4   6   6    3.70    4.00
  -4  -6  -6    7.30    5.10
   4   6   5    8.80    3.30
  -4  -6  -5    6.90    3.90
   4   6   4  191.88    8.00
  -4  -6  -4  200.58    6.90
   4   6   3   55.49    2.80
  -4  -6  -3   55.99    2.60
  -4  -6  -3   51.69    2.60
  -4  -6  -2    2.20    1.30
  -4  -6  -2    3.40    1.40
  -4  -6  -1   57.79    2.40
  -4  -6  -1   57.39    2.60
   4   6   0   32.40    2.40
  -4  -6   0   31.20    2.00
   4   6  -1   11.20    1.70
  -4  -6   1   11.50    1.30
   4   6  -2   25.50    2.50
  -4  -6   2   22.30    1.80
  -4  -6   2   22.40    1.90
   4   6  -3   77.49    3.30
  -4  -6   3   76.99    3.10
  -4  -6   3   75.79    2.80
   4   6  -4   14.40    2.10
  -4  -6   4    7.30    1.70
   4   6  -5   47.70    5.40
  -4  -6   5   43.10    3.30
   4   6  -6   80.39    6.90
  -4  -6   6   67.39    5.50
   4   6  -7    0.40    5.80
  -4  -6   7    2.80    4.30
   5   6   7   10.60    5.30
  -5  -6  -7    2.20    7.80
   5   6   6    6.60    4.20
  -5  -6  -6    7.30    5.60
   5   6   5   15.20    3.90
  -5  -6  -5   12.70    4.40
   5   6   4   44.80    3.10
  -5  -6  -4   48.20    3.10
   5   6   3   38.90    2.60
  -5  -6  -3   35.70    2.50
  -5  -6  -3   42.70    2.70
  -5  -6  -2   81.89    3.20
  -5  -6  -2   81.09    3.20
  -5  -6  -2   87.19    3.10
  -5  -6  -1   21.20    1.60
  -5  -6  -1   19.70    1.90
  -5  -6  -1   21.50    2.00
   5   6   0   34.50    2.40
  -5  -6   0   32.30    2.10
   5   6  -1   76.19    3.20
  -5  -6   1   81.89    2.90
   5   6  -2   18.30    1.90
  -5  -6   2   16.50    1.80
   5   6  -3   64.69    3.10
  -5  -6   3   66.59    3.00
  -5  -6   3   69.09    2.70
   5   6  -4    3.30    1.70
  -5  -6   4    2.60    1.90
   5   6  -5  371.76   11.30
  -5  -6   5  366.36   10.40
   5   6  -6    8.20    4.30
  -5  -6   6    8.30    3.70
   5   6  -7   34.40    6.10
  -5  -6   7   35.40    5.30
   6   6   6   31.30    5.00
  -6  -6  -6   27.60    6.20
   6   6   5   -1.00    3.70
  -6  -6  -5    2.70    4.30
   6   6   4    9.00    2.40
  -6  -6  -4   10.20    2.40
  -6  -6  -3   23.20    2.40
  -6  -6  -3   23.30    2.10
  -6  -6  -2   39.50    2.50
  -6  -6  -2   39.80    2.50
  -6  -6  -2   38.60    2.60
  -6  -6  -1  195.78    5.60
  -6  -6  -1  190.68    5.30
  -6  -6  -1  193.28    5.40
   6   6   0   47.40    2.50
  -6  -6   0   45.50    2.40
   6   6  -1  555.54   13.60
  -6  -6   1  539.55   13.40
   6   6  -2    3.40    1.40
  -6  -6   2    2.90    1.10
   6   6  -3   21.20    2.10
  -6  -6   3   23.30    2.20
  -6  -6   3   20.50    2.10
   6   6  -4   20.00    2.20
  -6  -6   4   25.30    2.70
  -6  -6   4   23.20    2.10
   6   6  -5   94.99    6.20
  -6  -6   5   88.49    4.90
   6   6  -6  107.99    7.10
  -6  -6   6   98.49    6.00
   6   6  -7   -0.60    5.60
  -6  -6   7   -1.20    4.40
   7   6   6   81.09    7.10
  -7  -6  -6   82.49    9.70
   7   6   5    1.40    3.90
  -7  -6  -5    6.00    4.90
  -7  -6  -4   23.40    5.10
  -7  -6  -4   27.10    2.80
  -7  -6  -3   14.00    2.50
  -7  -6  -3   16.50    2.30
  -7  -6  -3   18.50    2.40
  -7  -6  -2   80.79    3.50
  -7  -6  -2   85.19    3.30
  -7  -6  -2   79.49    3.40
  -7  -6  -1   46.30    2.70
  -7  -6  -1   48.30    2.30
  -7  -6  -1   43.80    2.50
   7   6   0   27.40    2.10
  -7  -6   0   26.10    2.00
   7   6  -1  365.66    9.50
  -7  -6   1  359.86    9.30
   7   6  -2   17.10    1.80
  -7  -6   2   15.70    1.50
   7   6  -3    3.00    1.30
  -7  -6   3    0.90    2.00
  -7  -6   3    1.30    1.50
   7   6  -4    0.20    1.80
  -7  -6   4   -3.00    1.80
  -7  -6   4    1.30    2.40
   7   6  -5    9.50    3.90
  -7  -6   5   13.70    3.10
   7   6  -6   13.80    5.00
  -7  -6   6   12.20    3.80
   7   6  -7   12.40    5.80
  -7  -6   7    3.20    4.80
   8   6   6   15.60    5.40
  -8  -6  -6   17.80    7.60
   8   6   5   26.20    4.40
  -8  -6  -5   28.90    6.00
   8   6   4    2.80    3.30
  -8  -6  -4   -1.80    2.70
  -8  -6  -4   -2.60    4.10
  -8  -6  -3    4.20    2.40
  -8  -6  -3    1.10    2.60
  -8  -6  -3    0.70    2.40
  -8  -6  -2    2.30    1.90
  -8  -6  -2   -0.80    1.80
  -8  -6  -2    1.30    1.60
  -8  -6  -1   19.20    2.10
  -8  -6  -1   12.60    1.50
   8   6   0   33.60    2.30
  -8  -6   0   27.00    1.90
   8   6  -1  346.77    9.10
  -8  -6   1  341.57    9.00
   8   6  -2    4.90    1.30
  -8  -6   2    1.50    1.10
   8   6  -3    8.40    1.50
  -8  -6   3    8.50    1.70
  -8  -6   3    8.70    2.20
   8   6  -4   61.09    3.10
  -8  -6   4   57.39    3.50
  -8  -6   4   56.59    4.10
   8   6  -5   18.00    4.20
  -8  -6   5   23.10    3.70
  -8  -6   5   25.90    2.70
   8   6  -6   23.40    5.50
  -8  -6   6   34.70    4.70
   8   6  -7    8.60    5.90
  -8  -6   7    2.50    4.90
   9   6   6   16.90    5.80
  -9  -6  -6    6.60    8.30
   9   6   5   16.40    4.80
  -9  -6  -5   21.70    6.10
   9   6   4   12.40    4.00
  -9  -6  -4   17.00    3.30
  -9  -6  -4    7.40    4.80
  -9  -6  -3    5.60    2.50
  -9  -6  -3    3.60    2.80
  -9  -6  -3    4.80    3.30
  -9  -6  -2    1.00    2.20
  -9  -6  -2    4.10    1.90
  -9  -6  -2    6.00    2.40
  -9  -6  -1   18.20    1.90
  -9  -6  -1   23.50    2.30
   9   6   0   21.80    2.10
  -9  -6   0   17.80    1.60
   9   6  -1    5.40    1.70
  -9  -6   1    3.80    1.20
   9   6  -2   93.39    3.60
  -9  -6   2   95.79    3.30
   9   6  -3   51.59    2.80
  -9  -6   3   46.20    3.60
  -9  -6   3   48.40    2.90
   9   6  -4   50.59    3.10
  -9  -6   4   41.40    4.30
  -9  -6   4   51.09    3.60
   9   6  -5   81.29    6.30
  -9  -6   5   80.69    5.60
  -9  -6   5   95.29    4.60
   9   6  -6   -3.50    5.00
  -9  -6   6    0.40    3.80
   9   6  -7    2.10    5.80
  -9  -6   7   -6.40    4.40
  10   6   5   -6.40    4.90
 -10  -6  -5    9.30    6.60
  10   6   4    5.40    4.00
 -10  -6  -4   -3.80    5.60
 -10  -6  -4    7.40    5.00
 -10  -6  -3   41.70    4.10
 -10  -6  -3   39.30    4.80
 -10  -6  -3   46.80    4.30
 -10  -6  -2    4.40    2.10
 -10  -6  -2   13.00    3.00
 -10  -6  -2    7.90    2.70
  10   6   1  248.58    7.70
 -10  -6  -1  250.07    7.00
 -10  -6  -1  252.67    7.30
  10   6   0   38.40    3.20
 -10  -6   0   38.90    2.20
  10   6  -1    1.50    2.00
 -10  -6   1    2.40    1.20
  10   6  -2   50.19    3.00
 -10  -6   2   47.70    2.40
  10   6  -3  154.28    5.40
 -10  -6   3  147.29    5.60
 -10  -6   3  153.08    5.10
  10   6  -4   92.49    5.00
 -10  -6   4   92.39    5.30
 -10  -6   4  101.19    4.60
  10   6  -5   -0.20    4.10
 -10  -6   5    2.90    3.60
 -10  -6   5    1.60    2.90
  10   6  -6   40.20    6.00
 -10  -6   6   32.90    4.60
  10   6  -7   -2.10    6.20
 -10  -6   7   -5.20    4.90
  11   6   5    9.90    5.50
 -11  -6  -5   29.00    7.60
 -11  -6  -4    2.00    5.80
 -11  -6  -3   25.80    3.30
 -11  -6  -3   29.50    5.30
 -11  -6  -2    6.40    2.90
 -11  -6  -2    7.70    3.40
 -11  -6  -2    6.50    2.20
 -11  -6  -1   31.50    3.50
 -11  -6  -1   35.00    2.50
  11   6   0   95.39    4.50
 -11  -6   0   92.79    4.60
  11   6  -1   -0.30    2.30
 -11  -6   1    0.30    1.50
  11   6  -2    6.30    2.20
 -11  -6   2    5.50    1.30
  11   6  -3    0.20    2.60
 -11  -6   3   -1.40    1.80
 -11  -6   3   -0.80    2.80
  11   6  -4   44.60    4.40
 -11  -6   4   47.80    4.90
 -11  -6   4   53.89    4.50
  11   6  -5   23.50    4.80
 -11  -6   5   22.60    4.20
  11   6  -6    4.90    5.60
 -11  -6   6    8.40    4.20
 -11  -6   6    5.70    4.00
  11   6  -7   25.70    7.00
 -11  -6   7   25.80    5.20
  12   6   5   -6.40    5.40
  12   6   5   13.00    5.70
  12   6   5   15.30    4.20
 -12  -6  -5    4.10    8.80
 -12  -6  -4   -1.10    3.50
 -12  -6  -4    3.90    6.50
 -12  -6  -3    6.10    2.90
 -12  -6  -3    5.00    4.00
 -12  -6  -3   -4.90    5.10
 -12  -6  -2   -3.90    2.70
 -12  -6  -2   -0.90    3.10
 -12  -6  -2    3.10    3.90
 -12  -6  -1   35.40    3.50
 -12  -6   0    0.80    1.30
 -12  -6   1  415.26   11.10
  12   6  -2  280.87    8.60
 -12  -6   2  296.17    8.10
  12   6  -3   70.29    4.80
 -12  -6   3   72.59    3.70
  12   6  -4   33.00    4.30
 -12  -6   4   39.50    4.30
 -12  -6   4   36.80    4.30
  12   6  -5    5.50    4.60
 -12  -6   5   -0.10    3.40
 -12  -6   5   -1.00    3.80
  12   6  -6    1.50    5.40
 -12  -6   6   -6.10    4.20
 -12  -6   6   -2.40    4.40
  12   6  -7    6.20    6.80
 -12  -6   7   -5.30    5.00
 -13  -6  -4   58.29    8.30
 -13  -6  -3   41.90    5.00
 -13  -6  -3   53.59    6.80
 -13  -6  -3   45.70    4.80
 -13  -6  -2    7.30    3.50
 -13  -6  -2    7.30    2.90
 -13  -6  -1   29.10    3.20
 -13  -6   0  183.98    6.60
 -13  -6   1   57.39    4.40
  13   6  -2    7.90    3.30
 -13  -6   2   10.00    2.60
  13   6  -3   11.90    3.60
 -13  -6   3   12.80    2.80
  13   6  -4    1.90    4.10
 -13  -6   4    3.00    3.80
 -13  -6   4   -3.60    2.90
  13   6  -5   -2.40    4.60
 -13  -6   5   -1.10    3.20
 -13  -6   5   -5.20    3.70
  13   6  -6   -3.00    5.60
 -13  -6   6   -2.10    4.40
 -13  -6   6    4.40    3.80
  14   6   4    5.90    3.70
  14   6   4   12.30    4.90
 -14  -6  -4   12.50    8.50
 -14  -6  -3    2.00    3.40
 -14  -6  -3    1.00    4.70
 -14  -6  -2    9.40    4.40
 -14  -6  -2    2.40    3.00
 -14  -6  -1   61.99    4.90
 -14  -6  -1   72.99    5.10
 -14  -6   0    1.50    2.50
 -14  -6   1   39.10    4.20
 -14  -6   2    4.10    2.60
  14   6  -3   13.60    4.20
 -14  -6   3   12.70    3.10
  14   6  -4   -4.30    3.90
 -14  -6   4   -6.00    2.90
  14   6  -5    1.90    5.00
 -14  -6   5    0.30    4.20
 -14  -6   5  -10.50    3.60
  14   6  -6    1.50    6.00
 -14  -6   6    6.30    4.80
 -14  -6   6    7.10    4.10
 -15  -6  -3   12.20    5.30
 -15  -6  -3   12.40    4.00
 -15  -6  -2   40.50    4.90
 -15  -6  -2   35.80    4.00
 -15  -6  -1    8.30    3.70
 -15  -6  -1    4.30    3.00
 -15  -6   0    0.70    2.60
 -15  -6   1   -3.40    2.50
 -15  -6   2   -0.80    2.80
  15   6  -3   21.20    4.40
 -15  -6   3   22.40    3.30
  15   6  -4    2.30    4.40
 -15  -6   4   -6.10    3.10
  15   6  -5    0.30    5.30
 -15  -6   5    7.30    4.50
 -15  -6   5   -1.20    4.00
  15   6  -6   -1.30    6.20
 -15  -6   6   -0.40    5.20
 -15  -6   6   10.10    4.50
 -16  -6  -3    3.60    4.10
 -16  -6  -3    2.70    5.60
 -16  -6  -2   10.20    3.70
 -16  -6  -2    9.40    4.40
 -16  -6  -1    9.70    3.30
 -16  -6  -1    5.90    4.70
 -16  -6   0    3.70    3.00
 -16  -6   1   -3.70    2.70
 -16  -6   2   -4.10    2.90
 -16  -6   3    2.80    3.20
  16   6  -4    4.00    4.60
  16   6  -5   -1.10    5.40
 -16  -6   5    2.80    4.20
 -17  -6  -2    5.00    4.90
 -17  -6  -2    4.20    3.60
 -17  -6  -1    1.40    3.20
 -17  -6   0   13.70    3.40
 -17  -6   1   -2.50    3.20
 -17  -6   2   -3.50    3.30
 -17  -6   3   -9.50    3.60
  17   6  -4    0.40    5.00
 -17  -6   4   -5.10    3.90
  17   6  -5   19.90    6.10
 -17  -6   5   29.00    5.40
 -18  -6  -1    3.60    3.30
 -18  -6   0   11.30    3.40
 -18  -6   1    1.90    3.30
 -18  -6   2    2.00    3.50
 -18  -6   3   -1.10    3.80
 -18  -6   4   15.80    4.60
 -19  -6   0    9.80    3.30
 -19  -6   1    2.50    3.40
 -19  -6   2    4.80    3.90
 -19  -6   3   40.80    5.00
 -19   7   3   11.50    4.00
  19  -7  -3   -5.30    3.40
  19  -7  -3   -0.10    4.50
 -19   7   2    2.50    3.80
  19  -7  -2    2.40    3.50
  19  -7  -2   -1.30    4.40
 -19   7   1    7.90    4.40
  19  -7  -1    1.20    3.40
  19  -7  -1   -1.40    4.20
 -19   7   0   54.09    5.80
  19  -7   0   35.00    5.20
  19  -7   0   37.30    4.40
 -18   7   4    4.60    4.50
  18  -7  -4   -1.30    3.80
  18  -7  -4   -1.70    4.50
 -18   7   3    6.30    3.80
  18  -7  -3   -2.20    4.00
  18  -7  -3   -3.50    3.30
 -18   7   2   11.90    3.80
  18  -7  -2    9.80    4.10
  18  -7  -2   11.60    3.60
 -18   7   1   42.30    4.60
  18  -7  -1   38.90    4.10
  18  -7  -1   31.90    4.60
 -18   7   0   11.90    4.50
  18  -7   0   14.80    3.60
  18  -7   0   13.20    4.20
 -18   7  -1    1.60    4.90
  18  -7   1    7.20    4.30
  18  -7   1    5.90    3.40
 -17   7   5    1.80    4.90
  17  -7  -5    5.20    4.80
  17  -7  -5    1.70    3.90
 -17   7   4    5.80    4.40
  17  -7  -4   -0.50    4.20
  17  -7  -4   -3.60    3.40
 -17   7   3    9.40    3.80
  17  -7  -3    0.50    3.20
  17  -7  -3    7.60    3.80
 -17   7   2   21.90    3.80
  17  -7  -2   21.70    3.60
  17  -7  -2   22.20    4.10
 -17   7   1    0.40    3.20
  17  -7  -1   -1.70    3.40
 -17   7   0   10.40    4.30
  17  -7   0    8.90    3.30
  17  -7   0    5.00    3.90
 -17   7  -1    1.80    4.40
  17  -7   1   -1.10    3.10
  17  -7   1    0.20    3.90
 -17   7  -2    1.00    5.10
  17  -7   2    8.00    4.30
  17  -7   2    6.00    3.20
 -16   7   5   -2.50    4.70
  16  -7  -5   -1.90    4.30
  16  -7  -5    3.60    3.60
 -16   7   4   -5.80    4.00
  16  -7  -4   -6.20    3.90
  16  -7  -4   -0.40    3.20
 -16   7   3    3.10    3.60
  16  -7  -3    1.70    3.10
  16  -7  -3    5.50    3.60
 -16   7   2    9.80    3.40
  16  -7  -2    0.60    3.50
  16  -7  -2    1.60    3.00
 -16   7   1   -1.40    3.10
  16  -7  -1   -0.10    3.40
  16  -7  -1   -3.90    2.80
 -16   7   0    7.50    3.70
  16  -7   0    7.10    2.90
  16  -7   0    5.10    3.50
 -16   7  -1    8.40    4.20
  16  -7   1    5.50    3.00
  16  -7   1   -3.30    3.50
 -16   7  -2    9.70    4.80
  16  -7   2    4.70    3.10
  16  -7   2    8.40    4.10
 -16   7  -3   -3.20    5.70
  16  -7   3    0.40    3.50
 -15   7   6    2.30    5.10
  15  -7  -6    2.50    3.90
  15  -7  -6    1.90    5.50
 -15   7   5    6.00    5.00
  15  -7  -5   -3.20    4.10
  15  -7  -5   -0.60    3.50
 -15   7   4    2.70    3.80
  15  -7  -4   -1.00    2.80
  15  -7  -4   -5.00    3.30
 -15   7   3    6.50    3.60
  15  -7  -3    0.10    2.70
  15  -7  -3    3.50    3.30
 -15   7   2    9.90    3.40
  15  -7  -2    0.70    2.70
  15  -7  -2    2.50    3.10
 -15   7   1   -1.40    3.00
  15  -7  -1   -2.30    2.90
  15  -7  -1   -2.40    2.50
 -15   7   0    6.70    3.40
  15  -7   0    9.50    3.30
  15  -7   0    4.20    2.90
 -15   7  -1    4.90    3.60
  15  -7   1   -3.20    2.60
  15  -7   1    1.50    3.20
 -15   7  -2   13.70    4.80
  15  -7   2   13.60    3.80
  15  -7   2   17.50    3.20
 -15   7  -3    4.00    5.40
  15  -7   3    5.20    3.30
 -14   7   6   17.00    5.50
  14  -7  -6    9.90    5.20
  14  -7  -6   21.40    4.10
 -14   7   5    0.70    4.40
  14  -7  -5    4.40    4.50
  14  -7  -5    0.40    4.00
  14  -7  -5   -3.20    3.20
 -14   7   4    5.50    4.10
  14  -7  -4   -0.30    2.70
  14  -7  -4   -3.10    3.20
 -14   7   3    2.20    3.50
  14  -7  -3    0.00    3.00
  14  -7  -3    1.10    2.60
 -14   7   2    0.70    3.20
 -14   7   1    2.00    2.80
  14  -7  -1   -3.40    2.50
  14  -7  -1   -3.00    2.80
 -14   7   0   12.80    3.10
  14  -7   0   -1.30    2.50
  14  -7   0    3.40    3.00
 -14   7  -1   72.89    5.30
  14  -7   1   69.59    4.50
  14  -7   1   68.69    5.60
 -14   7  -2   22.80    4.40
  14  -7   2   22.80    3.20
  14  -7   2   15.00    3.70
 -14   7  -3    4.00    4.80
  14  -7   3    6.90    3.00
 -14   7  -4   12.10    6.10
  14  -7   4    2.00    3.80
 -13   7   6   10.40    4.60
  13  -7  -6   14.40    4.60
  13  -7  -6   12.10    5.00
 -13   7   5   -2.90    4.40
 -13   7   4    4.90    3.80
  13  -7  -4    1.60    3.00
  13  -7  -4    2.40    2.60
 -13   7   3   56.49    5.00
  13  -7  -3   52.49    4.00
  13  -7  -3   66.29    5.00
 -13   7   2   38.40    3.90
 -13   7   1   15.60    2.80
 -13   7   0   54.69    3.80
  13  -7   0   49.40    5.00
  13  -7   0   44.20    4.00
 -13   7  -1  153.88    6.60
  13  -7   1  149.49    6.80
  13  -7   1  153.38    6.00
 -13   7  -2   32.40    4.30
  13  -7   2   23.90    3.10
  13  -7   2   17.30    3.50
 -13   7  -3    4.90    4.60
  13  -7   3    4.20    2.80
 -13   7  -4   39.10    6.40
  13  -7   4   30.00    3.90
 -12   7   7    1.30    5.10
  12  -7  -7    3.70    7.50
 -12   7   6    5.30    4.40
  12  -7  -6    5.10    4.80
 -12   7   5    5.10    4.00
  12  -7  -5    4.00    3.80
  12  -7  -5    1.40    3.70
 -12   7   4    8.10    3.90
  12  -7  -4   13.90    2.80
  12  -7  -4   14.40    2.90
 -12   7   3   14.60    3.10
  12  -7  -3   15.90    2.40
  12  -7  -3    9.50    2.30
 -12   7   1   89.39    3.60
 -12   7   1   92.39    4.40
  12  -7   0   42.40    3.80
  12  -7   0   37.70    4.20
 -12   7  -1    4.30    2.40
  12  -7   1   -0.80    2.70
  12  -7   1   -0.10    2.30
 -12   7  -2    5.70    3.30
  12  -7   2    5.30    3.00
  12  -7   2    9.70    2.40
 -12   7  -3    3.90    4.40
  12  -7   3    3.60    2.70
 -12   7  -4    2.30    5.10
  12  -7   4    0.40    3.00
 -12   7  -5   -2.50    6.30
  12  -7   5    5.10    4.40
 -11   7   7   -3.50    5.10
  11  -7  -7   -5.40    6.50
 -11   7   6   -4.10    3.90
  11  -7  -6   -0.70    4.50
 -11   7   5   10.80    4.00
  11  -7  -5    0.10    2.90
  11  -7  -5   -0.10    2.90
 -11   7   4   12.40    3.90
  11  -7  -4    8.60    2.50
  11  -7  -4   11.90    2.60
 -11   7   3   43.80    3.80
  11  -7  -3   43.20    3.60
  11  -7  -3   43.00    3.30
 -11   7   2   91.79    3.40
 -11   7   2   84.39    4.10
 -11   7   1  116.59    4.50
 -11   7   1  118.29    4.20
 -11   7   0   16.20    2.10
  11  -7   0   15.10    2.30
  11  -7   0   22.90    2.40
 -11   7  -1   18.90    3.80
  11  -7   1   16.20    1.80
  11  -7   1    9.60    1.50
 -11   7  -2   53.99    5.60
  11  -7   2   40.80    3.20
  11  -7   2   43.00    3.60
 -11   7  -3    5.70    4.20
  11  -7   3    3.00    2.50
 -11   7  -4    7.70    5.20
  11  -7   4    2.20    3.00
 -11   7  -5    1.30    5.90
  11  -7   5    5.70    3.60
 -10   7   7   -0.40    5.00
  10  -7  -7   -1.60    6.40
 -10   7   6    4.10    4.20
  10  -7  -6    3.20    5.00
 -10   7   5   -2.60    3.50
  10  -7  -5   -6.70    2.60
  10  -7  -5    5.00    3.80
  10  -7  -4   -0.80    2.60
  10  -7  -4   -0.70    2.20
  10  -7  -4    4.70    2.20
 -10   7   3   35.90    3.30
  10  -7  -3   39.00    3.00
  10  -7  -3   35.40    3.30
 -10   7   2   44.90    2.90
 -10   7   1   11.90    1.90
 -10   7   1   12.00    1.40
 -10   7   0    0.00    1.30
  10  -7   0    3.30    1.30
  10  -7   0    2.70    1.30
 -10   7  -1   39.00    2.70
  10  -7   1   41.60    2.20
  10  -7   1   33.80    2.40
 -10   7  -2    9.60    2.10
  10  -7   2   10.30    3.40
  10  -7   2   10.40    3.30
 -10   7  -3   25.80    4.20
  10  -7   3   19.50    2.70
 -10   7  -4   29.10    5.20
  10  -7   4   29.30    3.80
 -10   7  -5    3.60    5.50
  -9   7   7    5.20    4.60
   9  -7  -7    8.80    6.00
  -9   7   6    5.40    4.10
   9  -7  -6    8.30    4.90
  -9   7   5   34.50    4.30
   9  -7  -5   24.20    3.90
  -9   7   4   30.50    3.40
   9  -7  -4   25.50    2.60
   9  -7  -4   28.50    2.50
   9  -7  -4   22.70    2.80
  -9   7   3   25.60    2.90
   9  -7  -3   29.40    2.90
   9  -7  -3   28.20    2.70
  -9   7   2   33.70    2.80
  -9   7   1   91.59    3.30
  -9   7   1   94.29    3.60
  -9   7   0   12.60    1.60
   9  -7   0   11.00    1.50
   9  -7   0   12.20    1.50
  -9   7  -1    2.10    1.50
   9  -7   1    1.00    0.90
   9  -7   1    4.70    1.10
  -9   7  -2   13.20    2.10
   9  -7   2   15.10    1.90
   9  -7   2   11.10    1.90
  -9   7  -3    9.00    3.70
   9  -7   3    5.80    2.30
  -9   7  -4   13.90    4.50
   9  -7   4   12.40    3.70
  -9   7  -5    7.60    5.50
   9  -7   5   12.00    4.90
   9  -7   6    4.30    5.50
  -8   7   7    1.90    4.50
   8  -7  -7   10.10    5.90
  -8   7   6   48.10    5.90
   8  -7  -6   46.10    5.80
  -8   7   5   18.30    3.80
   8  -7  -5   18.00    3.90
  -8   7   4  153.38    5.70
   8  -7  -4  166.98    5.70
   8  -7  -4  158.88    5.50
   8  -7  -4  164.98    5.10
  -8   7   3    6.00    1.90
   8  -7  -3    6.10    1.60
   8  -7  -3    3.90    1.60
  -8   7   2   21.90    2.20
   8  -7  -2   17.20    2.00
   8  -7  -2   20.30    1.80
  -8   7   1    7.20    1.70
  -8   7   0   51.39    2.60
   8  -7   0   55.69    2.50
   8  -7   0   55.09    2.80
  -8   7  -1    1.30    1.50
   8  -7   1    1.00    0.90
   8  -7   1    1.20    0.90
  -8   7  -2   -2.30    1.50
   8  -7   2    1.00    1.30
   8  -7   2    2.10    1.20
  -8   7  -3   23.50    2.60
   8  -7   3   24.30    2.40
  -8   7  -4   10.60    4.40
   8  -7   4   15.00    2.90
  -8   7  -5   34.10    5.40
   8  -7   5   42.00    4.40
   8  -7   6   47.90    6.50
  -7   7   7   23.30    5.10
   7  -7  -7   21.20    5.70
  -7   7   6   46.40    4.90
   7  -7  -6   45.00    5.40
  -7   7   5   61.69    5.50
  -7   7   4    4.20    2.60
   7  -7  -4    8.50    2.10
   7  -7  -4    8.40    1.70
  -7   7   3   40.30    2.90
   7  -7  -3   40.80    2.50
   7  -7  -3   43.00    2.70
  -7   7   2  173.18    5.50
   7  -7  -2  174.88    5.10
   7  -7  -2  177.98    4.90
  -7   7   1   14.30    1.90
   7  -7  -1   11.50    1.30
   7  -7  -1   13.20    1.20
  -7   7   0   -0.40    1.30
   7  -7   0    0.60    1.20
   7  -7   0    1.40    1.20
  -7   7  -1   15.50    1.70
   7  -7   1   11.60    1.20
   7  -7   1   10.60    1.20
  -7   7  -2    2.80    1.40
   7  -7   2   -1.00    1.10
   7  -7   2    1.30    1.20
  -7   7  -3   36.80    2.80
   7  -7   3   36.30    3.00
  -7   7  -4    5.80    3.70
   7  -7   4    7.50    2.60
  -7   7  -5    5.10    5.00
  -7   7  -6    9.30    6.70
   7  -7   6   11.80    5.20
  -6   7   7   -0.90    4.60
   6  -7  -7    6.00    5.70
  -6   7   6   42.70    5.00
   6  -7  -6   51.99    6.20
  -6   7   5    8.90    3.50
  -6   7   4    4.90    1.80
   6  -7  -4    1.00    1.60
  -6   7   3   51.79    2.90
   6  -7  -3   47.60    2.60
   6  -7  -3   44.90    2.60
   6  -7  -3   45.70    2.40
  -6   7   2  305.47    8.40
   6  -7  -2  303.67    7.90
   6  -7  -2  306.87    7.80
  -6   7   1    4.20    1.60
   6  -7  -1    4.40    1.10
   6  -7  -1    2.30    1.00
  -6   7   0  408.96   10.60
   6  -7   0  411.96   10.50
   6  -7   0  412.36   10.30
  -6   7  -1  677.03   17.20
   6  -7   1  704.93   17.00
   6  -7   1  707.23   17.10
  -6   7  -2   82.19    3.30
   6  -7   2   83.39    3.00
  -6   7  -3   60.79    3.20
   6  -7   3   60.49    3.10
  -6   7  -4   41.70    5.10
  -6   7  -4   39.70    4.70
   6  -7   4   46.70    3.70
  -6   7  -5   13.30    5.10
  -6   7  -5   12.10    4.50
  -6   7  -6   45.20    6.80
   6  -7   6   33.50    5.40
  -5   7   7   18.50    5.20
   5  -7  -7   17.10    5.40
  -5   7   6   51.09    5.00
   5  -7  -6   54.69    6.60
  -5   7   5   38.50    4.80
  -5   7   4   21.70    2.50
   5  -7  -4   18.00    1.90
  -5   7   3    8.70    1.80
   5  -7  -3    3.60    1.40
   5  -7  -3    4.30    1.20
  -5   7   2   59.69    3.00
   5  -7  -2   59.19    2.30
   5  -7  -2   55.79    2.50
  -5   7   1   -0.60    1.70
   5  -7  -1    0.20    1.00
   5  -7  -1    0.30    1.00
  -5   7   0   62.29    2.90
   5  -7   0   67.29    2.80
   5  -7   0   67.09    2.60
  -5   7  -1   21.10    2.20
   5  -7   1   18.40    1.80
   5  -7   1   17.60    1.60
  -5   7  -2   26.10    2.30
   5  -7   2   26.40    1.80
  -5   7  -3   48.90    3.00
   5  -7   3   55.79    2.80
  -5   7  -4   71.19    4.60
   5  -7   4   74.79    3.90
  -5   7  -5  108.09    7.10
  -5   7  -5  113.39    7.50
  -5   7  -6   15.90    6.50
   5  -7   6   12.20    4.60
  -5   7  -7   19.10    8.10
   5  -7   7    4.40    5.40
  -4   7   7   -1.50    4.40
   4  -7  -7    9.60    5.40
  -4   7   6   10.90    3.90
   4  -7  -6    7.90    4.40
  -4   7   5   17.20    3.50
  -4   7   4   46.90    3.00
   4  -7  -4   44.10    2.60
  -4   7   3   45.20    2.90
   4  -7  -3   44.40    2.40
  -4   7   2   29.60    2.50
   4  -7  -2   22.70    1.60
  -4   7   1  100.69    3.60
   4  -7  -1   97.99    3.00
   4  -7  -1   96.89    3.10
  -4   7   0    1.10    1.70
   4  -7   0    0.80    1.10
   4  -7   0    2.10    1.10
  -4   7  -1    1.60    1.60
   4  -7   1    1.70    0.90
  -4   7  -2   25.40    2.50
   4  -7   2   27.50    1.70
  -4   7  -3    2.70    1.80
   4  -7   3    2.20    1.30
  -4   7  -4   11.70    2.40
  -4   7  -4   12.50    2.60
   4  -7   4    9.00    2.10
  -4   7  -5   20.60    4.50
  -4   7  -6    5.60    5.90
   4  -7   6   -6.20    4.00
  -4   7  -7   13.70    8.60
   4  -7   7   10.10    5.30
  -3   7   7   -4.70    4.70
   3  -7  -7    6.00    5.60
  -3   7   6    2.00    3.40
   3  -7  -6    3.60    4.40
  -3   7   5   10.20    3.40
  -3   7   4  118.79    4.70
   3  -7  -4  120.29    4.10
  -3   7   3   32.90    2.80
   3  -7  -3   32.00    2.20
  -3   7   2   13.40    1.90
   3  -7  -2   10.90    1.40
   3  -7  -2   13.10    1.00
  -3   7   1    0.10    1.60
   3  -7  -1   -0.50    0.90
  -3   7   0   96.59    3.50
   3  -7   0   97.49    3.00
  -3   7  -1   71.19    3.00
   3  -7   1   68.29    2.40
  -3   7  -2   59.39    3.00
   3  -7   2   67.59    2.30
  -3   7  -3   36.40    2.80
  -3   7  -3   34.50    2.70
   3  -7   3   37.10    2.20
  -3   7  -4   -1.40    2.70
  -3   7  -4    0.80    2.20
  -3   7  -5   20.20    5.60
   3  -7   5   24.80    3.90
  -3   7  -6   25.50    5.80
   3  -7   6   12.30    4.20
  -3   7  -7    7.20    7.80
   3  -7   7    9.00    5.00
  -2   7   7   -2.80    5.10
   2  -7  -7    5.10    6.10
  -2   7   6    0.20    3.50
   2  -7  -6    4.00    4.10
  -2   7   5    2.40    3.30
   2  -7  -5    2.90    4.40
  -2   7   4   28.30    2.80
   2  -7  -4   25.60    2.20
  -2   7   3   41.30    2.80
   2  -7  -3   35.20    2.30
  -2   7   2  143.09    4.60
   2  -7  -2  146.19    4.20
  -2   7   1   31.20    1.30
  -2   7   1   32.20    2.40
   2  -7  -1   31.90    1.50
  -2   7   0 2683.03   62.49
   2  -7   0 2645.04   62.39
  -2   7  -1   54.39    2.60
   2  -7   1   54.59    2.00
  -2   7  -2  135.19    4.30
   2  -7   2  132.79    3.70
  -2   7  -3    1.70    1.70
  -2   7  -3    1.60    1.50
   2  -7   3    2.00    1.20
  -2   7  -4    1.50    1.80
  -2   7  -4   -0.90    1.70
   2  -7   5   18.60    3.60
  -2   7  -6    7.50    5.00
   2  -7   6    7.30    4.10
  -2   7  -7    6.50    7.40
   2  -7   7    5.60    4.80
  -1   7   7   18.30    5.40
   1  -7  -7   17.90    6.10
  -1   7   6    6.70    3.80
   1  -7  -6    9.80    4.60
  -1   7   5   -0.30    3.00
   1  -7  -5    3.10    3.30
  -1   7   4    2.30    1.60
   1  -7  -4    4.10    1.60
  -1   7   3   43.50    2.80
   1  -7  -3   42.90    2.50
  -1   7   2   20.50    2.30
   1  -7  -2   18.40    2.10
  -1   7   1 1327.77   31.60
  -1   7   1 1340.47   31.50
  -1   7   1 1325.37   31.70
   1  -7  -1 1376.66   31.50
  -1   7   0  268.57    6.80
  -1   7   0  288.27    7.00
   1  -7   0  287.57    7.00
   1  -7   0  269.97    7.00
  -1   7  -1  723.03   17.70
   1  -7   1  749.33   17.50
  -1   7  -2   14.20    1.70
  -1   7  -2   13.60    1.60
   1  -7   2   13.60    1.30
  -1   7  -3  135.29    4.30
  -1   7  -3  135.69    4.50
  -1   7  -4    8.30    1.90
   1  -7   5   21.90    3.70
  -1   7  -6   18.30    5.20
   1  -7   6   13.80    4.20
  -1   7  -7    3.50    6.70
   1  -7   7    3.40    4.60
   0   7   7   11.50    5.00
   0  -7  -7   11.00    5.70
   0   7   6   48.90    5.90
   0  -7  -6   47.90    5.40
   0   7   5   17.60    3.40
   0  -7  -5   18.70    3.70
   0   7   4   87.09    3.70
   0  -7  -4   89.29    3.70
   0  -7  -3   20.70    2.30
   0   7   2   52.99    2.60
   0  -7  -2   52.19    2.70
   0   7   1 2335.77   53.09
   0   7   1 2212.78   53.19
   0  -7  -1 2234.08   53.19
   0  -7  -1 2322.97   53.09
   0  -7  -1 2234.38   53.19
   0   7   0    4.50    1.00
   0   7   0    2.00    1.10
   0   7   0    1.80    0.70
   0  -7   0    0.40    1.10
   0  -7   0    0.20    0.90
   0   7  -1 2259.67   53.59
   0   7  -1 2268.07   53.79
   0   7  -1 2354.86   53.69
   0  -7   1 2223.58   53.59
   0  -7   1 2367.56   53.59
   0  -7   1 2247.18   53.59
   0   7  -2   52.69    2.50
   0   7  -2   48.90    2.50
   0  -7   2   55.99    1.90
   0   7  -3   21.80    2.20
   0   7  -3   23.30    2.20
   0   7  -4   87.99    3.60
   0  -7   4   87.19    3.50
   0  -7   5   14.90    4.20
   0   7  -6   46.80    5.80
   0  -7   6   49.90    5.50
   0   7  -7   17.30    6.60
   0  -7   7   11.40    4.30
   1   7   7   -0.20    4.50
  -1  -7  -7   -2.30    5.50
   1   7   6   17.40    4.40
  -1  -7  -6   15.00    4.80
   1   7   5   26.30    3.90
  -1  -7  -5   29.10    4.10
   1   7   4    1.90    1.50
  -1  -7  -4    4.90    1.80
   1   7   3  132.69    4.30
  -1  -7  -3  137.79    4.50
   1   7   2   17.80    2.00
  -1  -7  -2   13.20    1.70
   1   7   1  693.83   16.40
   1   7   1  673.43   16.70
  -1  -7  -1  700.93   16.70
  -1  -7  -1  681.13   16.50
  -1  -7  -1  716.23   16.50
   1   7   0  297.87    7.20
   1   7   0  282.17    7.50
   1   7   0  286.67    7.10
   1   7  -1 1357.76   32.80
   1   7  -1 1498.15   32.90
  -1  -7   1 1310.87   32.70
  -1  -7   1 1396.06   32.70
   1   7  -2   19.70    1.90
   1   7  -2   20.40    2.00
  -1  -7   2   19.70    1.50
   1   7  -3   45.30    2.50
  -1  -7   3   42.40    2.00
  -1  -7   3   39.90    2.40
   1   7  -4    4.00    1.60
  -1  -7   4    4.60    1.60
  -1  -7   5   -3.10    2.30
   1   7  -6   14.80    5.00
  -1  -7   6    8.60    3.80
   1   7  -7   20.50    6.40
  -1  -7   7   12.90    4.80
   2   7   7    2.40    4.90
  -2  -7  -7    2.80    6.10
   2   7   6    3.20    3.80
  -2  -7  -6    2.50    4.50
   2   7   5   23.60    3.70
  -2  -7  -5   18.70    3.80
   2   7   4    0.00    1.30
  -2  -7  -4   -2.20    1.20
   2   7   3    3.30    1.30
  -2  -7  -3    1.80    1.30
   2   7   2  129.89    3.70
   2   7   2  133.49    4.00
  -2  -7  -2  134.09    3.70
  -2  -7  -2  132.49    4.20
   2   7   1   48.60    1.90
   2   7   1   48.50    2.10
   2   7   1   47.80    2.00
  -2  -7  -1   48.80    2.00
  -2  -7  -1   53.99    2.50
   2   7   0 2800.42   65.49
  -2  -7   0 2787.12   65.39
   2   7  -1   32.90    2.30
  -2  -7   1   33.10    1.80
   2   7  -2  149.19    4.60
  -2  -7   2  148.39    4.10
  -2  -7   2  155.98    4.40
   2   7  -3   40.70    2.40
  -2  -7   3   39.30    2.00
  -2  -7   3   40.90    2.40
   2   7  -4   28.40    2.30
  -2  -7   4   27.80    2.40
  -2  -7   5    0.80    1.90
   2   7  -6    4.90    4.60
  -2  -7   6    2.00    3.60
   2   7  -7    3.90    6.50
  -2  -7   7   -1.20    4.70
   3   7   7   10.30    5.00
  -3  -7  -7   11.90    6.70
   3   7   6   17.80    4.40
  -3  -7  -6   11.30    5.00
   3   7   5   20.00    3.50
  -3  -7  -5   24.00    4.00
   3   7   4   -1.90    1.50
   3   7   3   38.90    2.30
  -3  -7  -3   33.10    2.20
   3   7   2   71.19    2.70
  -3  -7  -2   65.49    2.50
  -3  -7  -2   63.89    2.90
  -3  -7  -1   71.89    2.50
  -3  -7  -1   67.29    2.90
   3   7   0   96.19    3.50
  -3  -7   0   96.59    3.00
   3   7  -1    1.00    1.50
  -3  -7   1   -0.40    1.00
   3   7  -2   14.90    1.80
  -3  -7   2   11.70    1.20
  -3  -7   2   12.40    1.40
   3   7  -3   28.60    2.20
  -3  -7   3   23.80    1.80
  -3  -7   3   23.20    2.10
   3   7  -4  117.89    4.20
  -3  -7   4  114.39    4.20
   3   7  -5    9.40    4.50
  -3  -7   5    9.30    2.00
   3   7  -6    3.70    4.40
  -3  -7   6   -5.30    3.50
   3   7  -7   13.30    5.70
  -3  -7   7   13.40    4.60
   4   7   7    3.50    5.00
  -4  -7  -7    8.50    7.50
   4   7   6    1.00    3.90
  -4  -7  -6    2.20    5.20
   4   7   5   20.90    3.80
  -4  -7  -5   22.10    4.40
   4   7   4   15.70    3.60
  -4  -7  -4    8.50    1.60
   4   7   3   -1.70    1.40
  -4  -7  -3    3.30    1.30
   4   7   2   19.70    2.00
  -4  -7  -2   22.50    2.10
  -4  -7  -2   18.90    1.60
  -4  -7  -1    1.30    1.10
  -4  -7  -1    0.80    1.30
   4   7   0    2.90    1.70
  -4  -7   0    1.80    1.20
   4   7  -1  105.89    3.70
  -4  -7   1  102.99    3.30
   4   7  -2   27.40    2.50
  -4  -7   2   26.60    1.80
   4   7  -3   46.10    2.70
  -4  -7   3   43.20    2.50
  -4  -7   3   43.30    2.20
   4   7  -4   40.90    2.80
  -4  -7   4   43.60    3.00
   4   7  -5   16.20    3.90
  -4  -7   5   20.70    2.70
   4   7  -6   19.30    4.80
  -4  -7   6   18.50    3.90
   4   7  -7    5.20    5.70
  -4  -7   7    6.40    4.20
   5   7   7    4.80    6.00
  -5  -7  -7   14.80    7.90
   5   7   6   11.40    4.20
  -5  -7  -6    8.30    5.50
   5   7   5  116.19    6.30
  -5  -7  -5  109.09    7.00
   5   7   4   69.79    3.80
  -5  -7  -4   68.69    3.50
   5   7   3   48.10    3.00
  -5  -7  -3   53.39    2.80
  -5  -7  -3   53.99    2.90
  -5  -7  -2   27.00    2.10
  -5  -7  -2   23.90    2.20
  -5  -7  -2   27.80    2.20
  -5  -7  -1   20.20    2.10
  -5  -7  -1   19.90    1.90
   5   7   0   70.29    3.00
  -5  -7   0   65.49    2.70
   5   7  -1    1.40    1.60
  -5  -7   1    0.80    1.20
   5   7  -2   61.89    3.00
  -5  -7   2   58.59    2.40
   5   7  -3    6.80    1.80
  -5  -7   3    3.90    1.40
  -5  -7   3    7.20    1.70
   5   7  -4   20.50    2.30
  -5  -7   4   19.10    2.30
   5   7  -5   20.10    4.00
   5   7  -6   50.09    5.50
  -5  -7   6   47.80    5.30
   5   7  -7   18.60    5.90
  -5  -7   7   15.70    4.80
   6   7   6   36.50    5.20
  -6  -7  -6   35.20    6.90
   6   7   5   15.80    4.20
  -6  -7  -5   11.40    4.80
   6   7   4   47.30    3.70
   6   7   3   58.29    3.30
  -6  -7  -3   60.89    3.20
  -6  -7  -3   59.49    3.20
  -6  -7  -2   84.19    3.40
  -6  -7  -2   86.69    3.30
  -6  -7  -2   86.69    3.40
  -6  -7  -1  707.43   17.10
  -6  -7  -1  697.53   17.30
   6   7   0  408.36   10.50
  -6  -7   0  411.56   10.30
   6   7  -1    2.60    1.60
  -6  -7   1    2.90    1.20
   6   7  -2  309.37    8.30
  -6  -7   2  306.57    7.90
   6   7  -3   49.90    2.70
  -6  -7   3   45.40    3.00
  -6  -7   3   47.70    2.50
   6   7  -4   -1.00    1.70
  -6  -7   4    1.40    1.80
  -6  -7   4   -0.40    2.10
   6   7  -5    4.30    3.80
  -6  -7   5    6.30    2.80
   6   7  -6   52.79    5.60
  -6  -7   6   43.90    5.20
   6   7  -7   18.40    6.20
  -6  -7   7    8.10    4.40
   7   7   6    4.80    4.50
  -7  -7  -6   13.60    6.80
   7   7   5    4.80    4.00
  -7  -7  -5   10.80    5.00
  -7  -7  -4    5.20    3.90
  -7  -7  -4    0.70    2.60
  -7  -7  -3   36.60    3.30
  -7  -7  -3   34.40    3.00
  -7  -7  -2   -0.50    1.50
  -7  -7  -2   -0.60    1.70
  -7  -7  -2    1.70    1.50
  -7  -7  -1   13.20    1.70
  -7  -7  -1   11.90    1.40
   7   7   0   -0.10    1.30
  -7  -7   0   -1.00    1.00
   7   7  -1   15.20    1.70
  -7  -7   1   11.60    1.50
   7   7  -2  178.68    5.30
  -7  -7   2  173.88    5.00
   7   7  -3   42.20    2.50
  -7  -7   3   39.80    3.10
  -7  -7   3   44.60    2.70
  -7  -7   4   10.30    2.10
  -7  -7   4    8.80    2.60
   7   7  -5   55.29    5.80
  -7  -7   5   60.39    4.60
   7   7  -6   50.89    5.80
  -7  -7   6   52.39    4.80
   7   7  -7   27.80    6.60
  -7  -7   7   17.00    5.20
   8   7   6   52.59    6.30
  -8  -7  -6   51.79    8.30
   8   7   5   36.60    5.00
  -8  -7  -5   42.80    6.50
   8   7   4    5.70    3.50
  -8  -7  -4    8.10    2.90
  -8  -7  -4    7.90    4.40
  -8  -7  -3   22.40    2.90
  -8  -7  -3   23.50    2.60
  -8  -7  -2    0.30    2.00
  -8  -7  -2    1.60    1.60
  -8  -7  -2    4.80    2.00
  -8  -7  -1   -0.20    1.60
  -8  -7  -1    1.50    1.10
   8   7   0   57.09    2.70
  -8  -7   0   58.59    2.50
   8   7  -1    8.10    1.60
  -8  -7   1    6.80    1.40
   8   7  -2   19.80    2.00
  -8  -7   2   20.20    1.70
   8   7  -3    2.00    1.20
  -8  -7   3    2.20    2.20
  -8  -7   3    3.70    1.70
   8   7  -4  162.48    5.40
  -8  -7   4  164.98    5.20
  -8  -7   4  148.99    5.90
   8   7  -5   19.30    4.20
  -8  -7   5   22.70    3.60
  -8  -7   5   21.20    2.80
   8   7  -6   49.10    5.80
  -8  -7   6   46.70    4.90
   8   7  -7   15.60    6.30
  -8  -7   7    8.40    5.00
   9   7   6   11.00    5.20
  -9  -7  -6    5.40    7.80
   9   7   5    4.40    4.40
  -9  -7  -5    5.20    6.10
   9   7   4   13.30    3.80
  -9  -7  -4   11.70    3.30
  -9  -7  -4   11.70    4.70
  -9  -7  -3    1.70    2.90
  -9  -7  -3    1.10    2.70
  -9  -7  -3    3.40    2.50
  -9  -7  -2   16.60    2.20
  -9  -7  -2   16.20    2.50
  -9  -7  -2   18.10    2.60
  -9  -7  -1    1.40    1.10
   9   7   0   12.40    1.80
  -9  -7   0    7.20    1.20
   9   7  -1   96.09    3.70
  -9  -7   1   95.29    3.60
   9   7  -2   34.80    2.40
  -9  -7   2   40.20    2.20
   9   7  -3   32.60    2.60
  -9  -7   3   26.40    2.60
   9   7  -4   39.20    2.70
  -9  -7   4   33.70    3.50
  -9  -7   4   32.00    3.40
   9   7  -5   30.10    4.60
  -9  -7   5   34.60    4.00
  -9  -7   5   39.20    3.30
   9   7  -6   -0.70    5.00
  -9  -7   6    0.00    3.90
   9   7  -7    4.10    5.90
  -9  -7   7   -3.50    4.60
  10   7   5    1.30    4.70
 -10  -7  -5   11.00    6.80
  10   7   4   31.30    4.60
 -10  -7  -4   29.40    6.30
 -10  -7  -4   31.40    5.50
 -10  -7  -3   17.40    3.50
 -10  -7  -3   22.70    3.00
 -10  -7  -3   25.70    4.90
 -10  -7  -2   17.00    3.10
 -10  -7  -2   13.30    2.30
 -10  -7  -2   11.20    2.80
  10   7   1   40.20    3.40
 -10  -7  -1   43.30    2.50
  10   7   0   -0.30    1.80
 -10  -7   0    1.30    1.00
  10   7  -1   14.40    2.30
 -10  -7   1   10.20    1.50
  10   7  -2   52.19    3.00
 -10  -7   2   45.20    2.30
  10   7  -3   36.40    3.00
 -10  -7   3   38.50    2.90
 -10  -7   4    2.50    2.40
 -10  -7   4    5.60    3.10
  10   7  -5    3.50    4.30
 -10  -7   5   -1.80    3.50
 -10  -7   5    2.10    3.00
  10   7  -6    5.90    5.40
 -10  -7   6    2.70    4.10
  10   7  -7    6.10    6.20
 -10  -7   7   -2.30    5.00
  11   7   5   -4.50    4.90
 -11  -7  -5    0.50    7.30
  11   7   4    2.50    4.20
 -11  -7  -4    4.80    5.90
 -11  -7  -3    1.10    3.00
 -11  -7  -3    0.90    4.00
 -11  -7  -3    1.70    4.60
 -11  -7  -2   46.70    3.60
 -11  -7  -2   41.30    4.10
  11   7   1   14.80    2.90
 -11  -7  -1   14.20    1.70
 -11  -7   0   18.30    2.70
  11   7  -1  122.89    4.90
 -11  -7   1  113.99    5.10
  11   7  -2   86.39    4.20
 -11  -7   2   82.49    3.70
  11   7  -3   51.09    4.50
 -11  -7   3   47.90    4.60
  11   7  -4    8.00    3.70
 -11  -7   4    9.50    3.50
  11   7  -5    3.20    4.30
 -11  -7   5    1.20    4.40
  11   7  -6   -0.50    5.30
 -11  -7   6   -0.30    4.10
 -11  -7   6    1.70    4.20
  11   7  -7   10.70    6.70
 -11  -7   7    1.00    4.90
  12   7   5    1.90    3.90
  12   7   5   -5.60    5.60
 -12  -7  -5    1.40    8.60
  12   7   4   -2.10    4.90
 -12  -7  -4    7.40    6.30
 -12  -7  -4    0.40    3.30
 -12  -7  -3   -1.80    3.70
 -12  -7  -3    3.70    2.90
 -12  -7  -3   -9.00    5.10
 -12  -7  -2    6.20    3.30
 -12  -7  -2    2.30    2.70
  12   7   1    3.20    2.90
 -12  -7   0   41.90    2.50
  12   7  -1   85.49    4.80
 -12  -7   1   91.49    3.90
  12   7  -2    5.40    2.60
 -12  -7   2    2.90    1.30
  12   7  -3   16.10    3.00
 -12  -7   3   10.00    2.10
  12   7  -4    9.60    4.00
 -12  -7   4    9.00    2.80
 -12  -7   4    9.40    3.70
  12   7  -5    5.40    4.70
 -12  -7   5    3.10    3.90
  12   7  -6   -2.00    5.40
 -12  -7   6    6.70    4.50
 -12  -7   6   -6.70    4.20
  12   7  -7    3.40    7.40
 -12  -7   7   -6.50    5.10
  13   7   4   38.60    6.30
 -13  -7  -4   27.80    7.80
 -13  -7  -4   36.90    4.50
 -13  -7  -3   -0.30    4.10
 -13  -7  -3   -3.60    5.80
 -13  -7  -3    6.60    3.00
 -13  -7  -2   27.50    4.00
 -13  -7  -2   19.40    3.30
 -13  -7  -1  162.08    6.10
 -13  -7  -1  159.18    6.20
  13   7   0   59.89    5.00
 -13  -7   0   54.79    4.30
  13   7  -1   17.40    3.30
 -13  -7   1   17.40    2.80
  13   7  -2   43.70    3.90
 -13  -7   2   36.10    4.00
 -13  -7   3   69.69    4.50
  13   7  -4    2.50    4.20
 -13  -7   4    5.40    2.90
  13   7  -5   -0.90    4.70
 -13  -7   5   -1.20    3.70
 -13  -7   5   -7.80    3.10
  13   7  -6    5.40    5.90
 -13  -7   6    7.80    3.90
 -13  -7   6    8.40    4.70
  14   7   4   -1.50    5.80
 -14  -7  -3    3.50    3.60
 -14  -7  -3   -0.50    4.70
 -14  -7  -2   20.10    3.50
 -14  -7  -1   69.79    4.80
 -14  -7  -1   72.79    5.10
 -14  -7   0    2.50    2.60
 -14  -7   1    2.60    2.50
 -14  -7   2    2.40    2.50
  14   7  -3    4.40    4.00
 -14  -7   3    8.10    2.90
  14   7  -4    2.70    4.40
 -14  -7   4   -1.60    3.10
  14   7  -5   -5.40    5.00
 -14  -7   5  -10.00    3.40
 -14  -7   5   -7.00    4.20
  14   7  -6   -1.40    5.90
 -14  -7   6    8.40    4.90
 -14  -7   6   12.00    4.20
 -15  -7  -3    7.80    3.90
 -15  -7  -3    5.20    5.10
 -15  -7  -2   10.80    3.50
 -15  -7  -2   12.50    4.10
 -15  -7  -1   -6.90    2.90
 -15  -7   0    3.60    2.80
 -15  -7   1   -4.20    2.50
 -15  -7   2    1.80    2.90
  15   7  -3    1.80    4.30
 -15  -7   3    3.70    2.90
  15   7  -4    0.40    4.60
 -15  -7   4   -4.20    3.20
  15   7  -5   -2.10    5.20
 -15  -7   5  -13.40    4.10
  15   7  -6   -3.70    6.00
 -15  -7   6    1.90    4.60
 -15  -7   6   -0.40    5.10
 -16  -7  -3   -3.80    5.70
 -16  -7  -3   -2.10    4.00
 -16  -7  -2    3.20    4.50
 -16  -7  -2    2.90    3.40
 -16  -7  -1    0.00    3.20
 -16  -7   0    2.00    3.00
 -16  -7   1   -0.60    2.80
 -16  -7   2    4.20    3.00
  16   7  -3    7.10    4.90
 -16  -7   3    3.50    3.40
  16   7  -4    3.40    5.00
 -16  -7   4   -8.50    3.50
  16   7  -5    3.20    5.60
 -16  -7   5   -2.70    3.90
 -17  -7  -2    4.50    5.00
 -17  -7  -2    3.70    3.80
 -17  -7  -1   -1.40    3.30
 -17  -7   0    2.90    3.20
 -17  -7   1   -7.90    3.10
 -17  -7   2   22.60    3.70
 -17  -7   3    1.90    3.70
  17   7  -4   -2.20    5.10
 -17  -7   4  -12.50    4.10
  17   7  -5    1.80    5.90
 -17  -7   5    6.90    4.90
 -18  -7  -1    1.30    3.30
 -18  -7   0   18.80    3.80
 -18  -7   1   43.50    4.60
 -18  -7   2    8.20    3.80
 -18  -7   3   -3.80    3.90
  18   7  -4    0.10    5.40
 -18  -7   4    0.20    4.50
 -19  -7   0   47.00    4.60
 -19  -7   1   -6.10    3.50
 -19  -7   2    1.50    3.80
 -19  -7   3    2.00    4.30
 -19   8   3    4.30    4.10
  19  -8  -3   -2.50    3.70
  19  -8  -3   -5.30    4.50
 -19   8   2    1.90    3.80
  19  -8  -2    2.70    3.50
  19  -8  -2   -0.30    4.20
 -19   8   1    7.40    4.80
  19  -8  -1    1.30    3.50
  19  -8  -1    3.20    4.30
 -19   8   0   13.70    5.00
  19  -8   0   17.90    3.80
  19  -8   0   11.90    4.60
 -18   8   4    8.30    4.40
  18  -8  -4   -1.80    4.50
  18  -8  -4   -3.00    3.70
 -18   8   3   33.80    4.60
  18  -8  -3   19.30    4.40
  18  -8  -3   23.50    4.00
 -18   8   2   10.30    3.80
  18  -8  -2    0.10    3.10
  18  -8  -2   -0.10    3.90
 -18   8   1    3.90    3.50
  18  -8  -1   -0.30    3.00
  18  -8  -1   -3.40    3.70
 -18   8   0   -0.40    4.50
  18  -8   0    2.90    3.20
  18  -8   0    9.40    4.20
 -18   8  -1    4.40    5.00
  18  -8   1   10.00    4.30
  18  -8   1   11.80    3.60
 -17   8   5   22.00    5.60
  17  -8  -5   24.80    5.30
  17  -8  -5   27.10    4.40
 -17   8   4   11.80    4.50
  17  -8  -4   -3.90    4.20
  17  -8  -4   -3.40    3.40
 -17   8   3   33.60    4.70
  17  -8  -3   23.60    4.40
  17  -8  -3   29.50    3.80
 -17   8   2    3.30    3.60
  17  -8  -2   -4.10    3.00
  17  -8  -2    0.40    3.70
 -17   8   1   -1.80    3.20
  17  -8  -1   -3.70    3.60
  17  -8  -1   -3.10    3.00
 -17   8   0    9.50    4.20
  17  -8   0    5.30    3.80
  17  -8   0    7.40    3.20
 -17   8  -1   11.10    4.60
  17  -8   1    8.20    3.30
  17  -8   1   10.40    4.10
 -17   8  -2   13.60    5.40
  17  -8   2    7.90    4.30
  17  -8   2   18.90    3.60
 -16   8   5    7.80    4.80
  16  -8  -5   12.10    5.20
  16  -8  -5   11.60    3.50
  16  -8  -5   13.90    4.50
 -16   8   4   -7.40    3.90
  16  -8  -4   -5.40    3.20
  16  -8  -4    0.30    3.90
 -16   8   3    2.20    3.80
  16  -8  -3   -2.30    3.60
  16  -8  -3   -0.30    3.00
 -16   8   2    2.10    3.40
  16  -8  -2    3.00    3.40
  16  -8  -2   -9.20    2.70
 -16   8   1    3.30    3.10
  16  -8  -1   -1.00    3.30
  16  -8  -1   -3.60    2.70
 -16   8   0    1.70    3.50
  16  -8   0    1.30    2.60
  16  -8   0   -5.30    3.20
 -16   8  -1   72.19    6.20
  16  -8   1   59.19    4.80
  16  -8   1   63.09    6.20
 -16   8  -2    3.10    4.60
  16  -8   2    2.60    3.80
  16  -8   2    3.50    3.00
 -16   8  -3    0.90    5.70
  16  -8   3    1.20    3.70
 -15   8   6   -7.30    5.40
  15  -8  -6    1.40    4.30
  15  -8  -6    5.60    5.60
 -15   8   5    8.50    5.00
  15  -8  -5    9.80    4.30
  15  -8  -5   11.10    3.30
  15  -8  -5    8.40    4.70
 -15   8   4    2.40    3.90
  15  -8  -4   -1.00    3.50
  15  -8  -4    4.10    3.00
 -15   8   3    2.40    3.40
  15  -8  -3    0.80    3.30
  15  -8  -3   -2.60    2.70
 -15   8   2   29.40    3.70
  15  -8  -2   19.60    3.20
  15  -8  -2   20.90    3.60
 -15   8   1    4.90    3.10
  15  -8  -1    2.50    3.10
  15  -8  -1   -2.50    2.70
 -15   8   0   18.80    3.70
  15  -8   0   12.80    3.60
  15  -8   0   16.20    3.20
 -15   8  -1   19.20    4.00
  15  -8   1   16.20    3.20
  15  -8   1   18.80    3.90
 -15   8  -2    5.60    4.20
  15  -8   2    4.50    2.80
  15  -8   2    3.60    3.60
 -15   8  -3    5.20    5.60
  15  -8   3    9.10    3.50
 -14   8   6    1.60    5.40
  14  -8  -6   10.10    3.90
  14  -8  -6    8.90    5.60
 -14   8   5   -2.30    4.50
  14  -8  -5    7.30    3.20
  14  -8  -5    6.80    4.00
 -14   8   4    5.60    4.10
  14  -8  -4    2.00    2.80
  14  -8  -4   -0.90    3.30
 -14   8   3   -2.60    3.40
  14  -8  -3   -3.60    2.50
  14  -8  -3    1.20    2.90
 -14   8   2   10.50    3.40
  14  -8  -2    4.20    2.70
  14  -8  -2    3.70    3.10
 -14   8   1   29.50    3.40
  14  -8  -1   23.60    3.40
  14  -8  -1   21.30    3.10
 -14   8   0   38.10    4.30
  14  -8   0   33.90    3.80
  14  -8   0   41.40    3.60
 -14   8  -1    6.30    3.60
  14  -8   1    2.40    2.70
  14  -8   1    2.10    3.20
 -14   8  -2    5.90    4.10
  14  -8   2    7.60    2.70
  14  -8   2    3.30    3.40
 -14   8  -3    3.80    5.10
  14  -8   3    4.20    3.10
 -14   8  -4   28.70    6.70
  14  -8   4   25.90    4.30
 -13   8   6   27.60    5.10
  13  -8  -6   29.10    5.10
  13  -8  -6   22.20    5.90
 -13   8   5   -1.50    4.70
  13  -8  -5   10.10    4.30
  13  -8  -5    3.30    3.10
  13  -8  -5    2.20    3.80
 -13   8   4   22.10    4.50
  13  -8  -4    9.70    3.10
  13  -8  -4   11.50    2.80
 -13   8   3   68.59    5.40
  13  -8  -3   76.59    5.10
  13  -8  -3   61.19    4.20
 -13   8   2    6.20    3.10
  13  -8  -2   -5.60    2.70
  13  -8  -2   -4.70    2.30
 -13   8   1  243.98    7.80
  13  -8  -1  249.48    8.40
  13  -8  -1  237.68    7.70
  13  -8   0   39.10    3.90
  13  -8   0   44.10    4.80
 -13   8  -1   28.60    3.70
  13  -8   1   21.00    3.30
  13  -8   1   25.70    3.00
 -13   8  -2   16.60    4.10
  13  -8   2   10.90    2.70
  13  -8   2   15.60    3.40
 -13   8  -3    8.00    4.80
  13  -8   3    3.00    2.90
 -13   8  -4    9.10    5.80
  13  -8   4    5.70    3.50
 -12   8   7  -12.70    5.10
 -12   8   6    5.80    4.50
  12  -8  -6   -0.80    4.80
 -12   8   5   24.00    4.40
  12  -8  -5   22.60    4.60
  12  -8  -5   26.10    3.70
  12  -8  -5   26.50    3.60
 -12   8   4    4.00    4.00
  12  -8  -4    6.70    2.90
  12  -8  -4   12.20    2.90
  12  -8  -3   76.99    4.30
  12  -8  -3   80.19    4.10
 -12   8   2  172.78    6.30
  12  -8  -2  181.98    5.90
  12  -8  -2  179.18    5.60
  12  -8  -1    6.20    1.30
  12  -8  -1    3.30    1.10
 -12   8   0    0.40    1.60
  12  -8   1    0.50    2.20
  12  -8   1    0.00    2.60
 -12   8  -2   27.10    4.30
  12  -8   2   37.60    3.60
  12  -8   2   27.60    3.40
 -12   8  -3    1.90    4.40
  12  -8   3   -1.00    2.70
 -12   8  -4   11.10    5.50
  12  -8   4    8.40    3.50
 -12   8  -5   11.40    6.60
  12  -8   5   16.40    4.50
 -11   8   7   -0.30    4.60
  11  -8  -7    3.00    6.90
 -11   8   6   -2.50    4.10
  11  -8  -6    6.50    5.00
 -11   8   5   52.59    5.60
  11  -8  -5   49.80    4.60
  11  -8  -5   35.50    4.80
 -11   8   4   -0.50    3.60
  11  -8  -4   -0.50    2.40
  11  -8  -4   -1.80    2.50
 -11   8   3   71.79    4.20
  11  -8  -3   75.59    4.00
  11  -8  -3   72.49    3.70
 -11   8   2   14.00    2.40
  11  -8  -2    7.40    1.40
  11  -8  -2    7.90    1.50
 -11   8   1   94.69    4.10
  11  -8  -1   97.39    4.50
  11  -8  -1   96.49    5.20
 -11   8   0   11.60    1.90
  11  -8   0   10.70    1.70
  11  -8   0   14.80    1.80
 -11   8  -1   11.70    2.30
  11  -8   1   18.10    1.80
 -11   8  -2   25.20    3.70
  11  -8   2   16.60    2.50
  11  -8   2   19.70    2.70
 -11   8  -3   33.40    4.90
  11  -8   3   30.00    3.20
 -11   8  -4    6.60    4.90
  11  -8   4    0.70    2.90
 -11   8  -5   -1.20    5.90
  11  -8   5    6.00    3.90
 -10   8   7    0.40    4.80
  10  -8  -7   11.00    6.30
 -10   8   6   -1.50    4.70
  10  -8  -6   -2.90    5.30
 -10   8   5    7.40    3.80
  10  -8  -5    0.50    3.60
  10  -8  -5    5.70    2.90
 -10   8   4   53.79    5.70
  10  -8  -4   47.30    4.20
  10  -8  -4   52.59    3.90
 -10   8   3    2.50    2.60
  10  -8  -3    3.10    1.90
  10  -8  -3    1.30    1.90
 -10   8   2   31.00    2.70
  10  -8  -2   35.60    2.20
  10  -8  -2   34.20    2.40
 -10   8   1  162.58    5.40
  10  -8  -1  168.78    5.20
  10  -8  -1  168.38    4.90
 -10   8   0    2.80    1.40
  10  -8   0    1.80    1.20
  10  -8   0    4.50    1.30
 -10   8  -1   10.00    1.90
  10  -8   1   11.90    1.40
  10  -8   1   10.60    1.50
 -10   8  -2   45.90    3.30
  10  -8   2   49.20    3.40
  10  -8   2   44.90    3.90
 -10   8  -3   41.30    4.70
  10  -8   3   38.20    3.90
 -10   8  -4    4.50    4.60
 -10   8  -5   -3.10    5.70
  10  -8   5    7.90    3.80
  -9   8   7    1.40    4.60
   9  -8  -7    6.30    6.40
  -9   8   6    0.80    4.00
   9  -8  -6    2.90    4.80
  -9   8   5    6.30    4.00
   9  -8  -5    7.90    3.70
  -9   8   4  136.29    5.60
   9  -8  -4  139.99    5.30
   9  -8  -4  136.49    5.40
   9  -8  -4  154.38    5.10
  -9   8   3   64.39    3.60
   9  -8  -3   66.59    3.50
   9  -8  -3   62.79    3.20
  -9   8   2   18.10    2.30
   9  -8  -2   19.30    2.10
   9  -8  -2   15.00    1.50
  -9   8   1   73.79    3.30
   9  -8  -1   82.39    3.10
   9  -8  -1   84.09    2.90
  -9   8   0   31.50    2.30
   9  -8   0   44.00    2.60
   9  -8   0   42.60    2.40
  -9   8  -1   12.60    1.70
   9  -8   1   12.50    1.40
   9  -8   1    8.60    1.40
   9  -8   2   46.90    2.70
   9  -8   2   44.50    3.00
  -9   8  -3   22.90    4.10
   9  -8   3   19.00    2.60
  -9   8  -4   14.70    4.60
   9  -8   4    8.30    3.60
  -9   8  -5    0.40    5.10
   9  -8   5    4.80    4.30
   9  -8   6    6.70    5.30
  -8   8   7    3.60    4.80
   8  -8  -7    5.10    6.10
  -8   8   6   32.60    4.90
   8  -8  -6   23.50    5.30
  -8   8   5    3.80    3.60
   8  -8  -5    5.70    3.80
  -8   8   4    4.90    2.20
   8  -8  -4    2.40    1.80
   8  -8  -4    4.10    2.30
  -8   8   3   42.60    2.90
   8  -8  -3   47.90    2.80
   8  -8  -3   43.50    3.10
  -8   8   2    9.60    2.00
   8  -8  -2    6.80    1.20
   8  -8  -2    8.40    1.20
  -8   8   1   14.00    1.80
   8  -8  -1   16.40    1.50
   8  -8  -1   11.10    1.30
  -8   8   0    6.00    1.50
   8  -8   0    6.50    1.30
   8  -8   0    8.40    1.30
  -8   8  -1   42.80    2.50
   8  -8   1   43.00    2.10
   8  -8   1   42.20    2.30
  -8   8  -2   46.00    2.80
   8  -8   2   57.99    2.70
  -8   8  -3   21.10    2.70
   8  -8   3   21.70    2.50
  -8   8  -4   28.10    4.90
   8  -8   4   30.30    3.40
  -8   8  -5   -0.20    5.20
   8  -8   6   29.50    5.70
  -7   8   7    9.40    5.00
   7  -8  -7    1.80    5.70
  -7   8   6    9.20    4.20
   7  -8  -6    3.80    4.60
  -7   8   5   80.29    5.50
  -7   8   4    2.10    2.30
   7  -8  -4   -2.30    1.90
   7  -8  -4   -1.00    1.60
  -7   8   3    6.00    1.70
   7  -8  -3   -0.40    1.40
   7  -8  -3    0.00    1.40
  -7   8   2   22.70    2.60
   7  -8  -2   18.80    2.00
   7  -8  -2   19.90    1.80
  -7   8   1   29.30    2.50
   7  -8  -1   30.70    1.90
   7  -8  -1   38.90    2.10
  -7   8   0  215.18    6.30
   7  -8   0  216.18    6.00
   7  -8   0  223.38    6.20
  -7   8  -1   50.39    2.50
   7  -8   1   48.20    2.40
   7  -8   1   43.40    2.10
  -7   8  -2    4.10    1.40
   7  -8   2    0.60    1.10
  -7   8  -3   41.20    3.00
   7  -8   3   48.30    3.10
  -7   8  -4    7.60    4.10
   7  -8   4    8.30    2.70
  -7   8  -5   15.40    5.00
  -7   8  -6   -1.80    6.70
   7  -8   6   -2.50    4.80
  -6   8   7    2.90    4.70
   6  -8  -7    5.30    5.60
  -6   8   6    1.30    4.00
   6  -8  -6    3.80    4.40
  -6   8   5    9.50    3.50
  -6   8   4    4.40    1.80
   6  -8  -4    1.90    1.70
  -6   8   3   13.30    2.00
   6  -8  -3    7.00    1.30
   6  -8  -3    8.30    1.70
  -6   8   2   78.69    3.40
   6  -8  -2   72.39    2.90
   6  -8  -2   72.19    2.70
  -6   8   1  554.44   14.40
   6  -8  -1  593.94   14.30
   6  -8  -1  580.64   14.10
  -6   8   0  233.68    6.60
   6  -8   0  236.98    6.50
   6  -8   0  234.48    6.30
  -6   8  -1  147.99    4.70
   6  -8   1  142.49    4.20
   6  -8   1  147.39    4.40
  -6   8  -2   -0.70    1.40
   6  -8   2   -1.10    1.10
  -6   8  -3   72.09    3.60
   6  -8   3   70.59    3.30
  -6   8  -4  100.49    6.10
   6  -8   4  107.79    4.70
  -6   8  -5   83.29    7.00
  -6   8  -5   85.89    7.40
  -6   8  -6   26.10    6.40
   6  -8   6   14.30    5.00
  -5   8   7    4.90    4.60
   5  -8  -7   11.30    6.50
  -5   8   6   13.60    4.10
   5  -8  -6   11.00    4.70
  -5   8   5    5.80    3.40
  -5   8   4    4.20    1.80
   5  -8  -4   -0.90    1.60
  -5   8   3   97.69    3.80
   5  -8  -3   96.79    3.10
   5  -8  -3   96.89    3.50
  -5   8   2  233.78    6.70
   5  -8  -2  230.18    6.00
  -5   8   1  113.79    4.00
   5  -8  -1  109.69    3.50
   5  -8  -1  108.09    3.30
  -5   8   0   -2.30    1.60
   5  -8   0    0.00    1.00
   5  -8   0   -0.10    1.00
  -5   8  -1   90.19    3.50
   5  -8   1   92.99    3.00
  -5   8  -2   22.70    2.30
   5  -8   2   21.70    1.80
  -5   8  -3   18.40    2.20
   5  -8   3   20.00    2.00
  -5   8  -4   62.59    4.70
   5  -8   4   72.89    3.90
  -5   8  -5    8.30    4.50
  -5   8  -5   14.40    4.70
  -5   8  -6   -1.00    6.40
   5  -8   6    2.70    4.50
  -5   8  -7   13.60    8.40
   5  -8   7    1.90    5.80
  -4   8   7    3.60    4.50
   4  -8  -7   10.90    6.00
  -4   8   6    0.40    4.00
   4  -8  -6    4.80    4.20
  -4   8   5   11.00    3.30
  -4   8   4   26.40    2.80
   4  -8  -4   22.00    2.20
  -4   8   3   -0.40    1.70
   4  -8  -3    0.40    1.30
  -4   8   2  123.99    4.40
   4  -8  -2  128.59    3.60
  -4   8   1  172.38    5.20
   4  -8  -1  177.38    4.70
  -4   8   0  206.48    5.90
   4  -8   0  211.38    5.60
  -4   8  -1   12.00    1.80
   4  -8   1   10.90    1.20
  -4   8  -2  454.25   11.70
   4  -8   2  458.15   11.30
  -4   8  -3   31.40    2.80
   4  -8   3   37.00    2.30
  -4   8  -4   52.99    4.00
  -4   8  -4   47.90    3.60
   4  -8   4   55.89    3.40
  -4   8  -5    4.90    4.60
  -4   8  -6   -3.20    5.60
   4  -8   6   -4.20    4.30
  -4   8  -7    8.70    8.50
   4  -8   7    5.10    5.20
  -3   8   7    3.30    4.50
   3  -8  -7    5.20    5.60
  -3   8   6    2.60    4.10
   3  -8  -6    2.30    4.30
  -3   8   5    4.90    3.30
  -3   8   4   28.70    3.00
   3  -8  -4   19.30    2.00
  -3   8   3    2.10    1.80
   3  -8  -3   -0.10    1.20
  -3   8   2    3.30    1.80
   3  -8  -2    1.80    1.10
   3  -8  -2   -0.30    0.80
  -3   8   1   77.29    3.20
   3  -8  -1   79.59    2.50
  -3   8   0  106.59    3.70
   3  -8   0  108.29    3.20
  -3   8  -1  142.29    4.50
   3  -8   1  142.79    3.90
  -3   8  -2   66.79    3.20
   3  -8   2   65.99    2.40
  -3   8  -3   24.40    2.60
   3  -8   3   27.30    2.10
  -3   8  -4    4.50    2.10
  -3   8  -4    3.90    2.40
   3  -8   5   49.20    5.20
  -3   8  -6    9.80    5.50
   3  -8   6   -0.60    4.00
  -3   8  -7    9.00    7.70
   3  -8   7    4.40    4.80
  -2   8   7   13.70    5.10
   2  -8  -7    6.30    6.10
  -2   8   6    8.30    3.80
   2  -8  -6    9.00    4.30
  -2   8   5    4.20    3.00
   2  -8  -5   -0.30    3.40
  -2   8   4   11.50    2.00
   2  -8  -4   14.30    1.60
  -2   8   3   58.39    3.20
   2  -8  -3   52.59    2.50
  -2   8   2  170.58    5.10
   2  -8  -2  173.08    4.80
   2  -8  -2  161.88    4.50
  -2   8   1    3.90    1.70
   2  -8  -1    1.70    0.80
   2  -8   0   16.80    1.50
  -2   8  -1 1386.86   33.00
   2  -8   1 1396.36   32.80
  -2   8  -2   34.30    2.40
   2  -8   2   32.90    1.70
  -2   8  -3    1.80    1.60
  -2   8  -3    1.40    1.60
   2  -8   3    2.90    1.20
  -2   8  -4   41.90    3.30
  -2   8  -4   43.50    3.00
   2  -8   5    7.90    3.40
  -2   8  -6    6.00    5.40
   2  -8   6    3.40    4.10
  -2   8  -7    9.50    7.60
   2  -8   7   14.90    5.00
  -1   8   7   19.30    4.90
   1  -8  -7   12.40    6.50
  -1   8   6    9.80    4.00
   1  -8  -6    7.80    4.30
  -1   8   5    6.10    3.10
   1  -8  -5   -1.10    3.50
  -1   8   4    1.40    1.80
   1  -8  -4   -0.10    1.60
  -1   8   3    5.40    1.70
   1  -8  -3    3.50    1.50
  -1   8   2    2.50    1.60
   1  -8  -2   -1.80    1.30
  -1   8   1  171.88    4.30
  -1   8   1  168.28    4.80
  -1   8   1  160.98    4.70
   1  -8  -1  166.18    4.50
   1  -8  -1  171.08    4.60
   1  -8   0  526.55   12.70
   1  -8   0  524.65   12.60
  -1   8  -1 2314.57   54.59
   1  -8   1 2330.97   54.49
  -1   8  -2   77.19    2.90
  -1   8  -2   76.19    3.00
   1  -8   2   78.89    2.50
  -1   8  -3   48.40    2.60
  -1   8  -3   50.09    2.60
   1  -8   3   47.10    2.20
  -1   8  -4   15.50    2.10
   1  -8   5    0.00    3.30
  -1   8  -6   17.00    5.10
   1  -8   6    8.80    4.00
  -1   8  -7    4.40    6.90
   1  -8   7    6.50    4.90
   0   8   7   -3.30    4.40
   0  -8  -7    9.00    6.00
   0   8   6   60.99    5.60
   0  -8  -6   58.19    6.60
   0   8   5    4.30    3.20
   0  -8  -5    2.60    3.60
   0   8   4   57.09    3.00
   0  -8  -4   61.59    3.20
   0   8   3  184.18    5.60
   0  -8  -3  191.18    5.70
   0   8   2   97.09    3.40
   0  -8  -2   91.99    3.40
   0   8   1 4811.82  114.19
   0   8   1 5013.30  114.19
   0  -8  -1 4833.92  114.19
   0   8   0 3884.91   89.69
   0   8   0 3820.62   89.59
   0   8   0 3737.83   89.59
   0  -8   0 3825.22   89.69
   0  -8   0 3898.21   89.59
   0   8  -1 5107.99  117.69
   0   8  -1 4917.51  117.69
   0  -8   1 5087.39  117.69
   0   8  -2   96.19    3.30
   0   8  -2   95.29    3.30
   0  -8   2   94.19    2.80
   0   8  -3  190.38    5.60
   0   8  -3  192.48    5.60
   0  -8   3  185.48    5.10
   0   8  -4   59.29    3.00
   0  -8   4   58.59    3.00
   0  -8   5    0.00    3.40
   0   8  -6   69.99    7.50
   0  -8   6   72.29    6.00
   0   8  -7    5.90    6.70
   0  -8   7    8.90    4.50
   1   8   7    4.50    4.60
  -1  -8  -7    7.30    6.20
   1   8   6   10.00    4.20
  -1  -8  -6   11.10    4.40
   1   8   5    8.40    3.20
  -1  -8  -5    3.80    3.50
   1   8   4   13.50    1.90
  -1  -8  -4   16.60    2.10
   1   8   3   48.40    2.60
  -1  -8  -3   47.80    2.70
   1   8   2   73.99    2.90
  -1  -8  -2   72.79    3.00
   1   8   1 2290.17   54.09
   1   8   1 2262.47   53.99
  -1  -8  -1 2412.36   54.09
  -1  -8  -1 2263.97   54.09
  -1  -8  -1 2309.97   54.29
   1   8   0  536.85   13.00
   1   8   0  515.75   12.90
  -1  -8   0  549.15   12.80
   1   8  -1  174.18    4.80
  -1  -8   1  169.18    4.50
   1   8  -2    2.50    1.30
   1   8  -2   -1.20    1.40
  -1  -8   2    1.50    0.90
   1   8  -3    9.30    1.50
  -1  -8   3    7.10    1.50
   1   8  -4    0.60    1.40
  -1  -8   4    5.70    1.70
  -1  -8   5    3.90    2.90
   1   8  -6   11.60    4.80
  -1  -8   6   12.30    4.00
   1   8  -7   27.10    6.90
  -1  -8   7   16.10    5.20
   2   8   7    4.40    4.70
  -2  -8  -7    5.60    6.00
   2   8   6    9.20    4.00
  -2  -8  -6    6.40    4.70
   2   8   5    6.70    3.30
  -2  -8  -5    2.80    3.60
   2   8   4   37.90    2.50
  -2  -8  -4   42.40    2.70
   2   8   3    0.40    1.30
  -2  -8  -3    1.50    1.40
   2   8   2   34.70    2.10
  -2  -8  -2   30.30    1.80
  -2  -8  -2   29.60    2.40
   2   8   1 1364.46   32.00
  -2  -8  -1 1389.96   32.00
  -2  -8  -1 1318.37   32.00
  -2  -8  -1 1354.06   32.20
  -2  -8   0   17.90    1.60
   2   8  -1   -0.10    1.50
  -2  -8   1   -0.40    1.00
   2   8  -2  175.88    5.10
  -2  -8   2  178.48    4.70
  -2  -8   2  174.08    4.90
   2   8  -3   53.49    2.60
  -2  -8   3   57.79    2.70
  -2  -8   3   53.69    2.30
   2   8  -4   13.30    1.80
  -2  -8   4   10.50    1.90
  -2  -8   5    3.10    2.00
   2   8  -6    2.40    4.80
  -2  -8   6    9.20    3.50
   2   8  -7   14.30    6.70
  -2  -8   7    7.90    4.70
   3   8   7    3.80    5.10
  -3  -8  -7    7.30    6.70
   3   8   6   -6.70    4.10
  -3  -8  -6    8.00    4.90
   3   8   5   47.70    4.50
  -3  -8  -5   44.00    4.50
   3   8   4    6.30    1.70
  -3  -8  -4    3.40    2.00
   3   8   3   23.70    2.20
  -3  -8  -3   25.80    2.00
   3   8   2   66.69    2.70
  -3  -8  -2   68.19    2.90
  -3  -8  -2   65.69    2.60
  -3  -8  -1  148.89    4.10
  -3  -8  -1  140.79    4.40
   3   8   0  109.89    3.70
  -3  -8   0  108.39    3.30
   3   8  -1   78.89    3.10
  -3  -8   1   79.99    2.70
   3   8  -2    3.20    1.60
  -3  -8   2    1.60    1.30
  -3  -8   2    1.90    1.00
   3   8  -3    3.20    1.30
  -3  -8   3    1.40    1.20
  -3  -8   3   -2.10    1.30
   3   8  -4   28.50    2.30
  -3  -8   4   21.00    2.50
   3   8  -5    7.20    3.80
  -3  -8   5    4.10    2.00
   3   8  -6    7.80    4.70
  -3  -8   6    4.80    3.70
   3   8  -7    7.60    6.20
  -3  -8   7    7.80    4.50
   4   8   7   12.80    5.60
  -4  -8  -7    6.90    7.30
   4   8   6    3.20    4.60
  -4  -8  -6    0.20    4.90
   4   8   5   -0.10    3.50
  -4  -8  -5    3.30    3.80
  -4  -8  -4   53.19    3.00
   4   8   3   33.70    2.50
  -4  -8  -3   29.80    2.10
  -4  -8  -3   30.00    2.40
   4   8   2  471.55   11.80
  -4  -8  -2  461.45   11.90
  -4  -8  -2  476.85   11.60
  -4  -8  -1   15.50    1.60
  -4  -8  -1   11.50    1.30
   4   8   0  216.88    6.10
  -4  -8   0  216.68    5.70
   4   8  -1  184.08    5.40
  -4  -8   1  182.98    5.00
   4   8  -2  122.59    4.20
  -4  -8   2  129.99    3.70
   4   8  -3    1.40    1.40
  -4  -8   3    2.50    1.30
  -4  -8   3    0.80    1.50
   4   8  -4   27.40    2.50
  -4  -8   4   25.40    2.40
  -4  -8   4   27.00    2.50
   4   8  -5    9.10    3.70
  -4  -8   5   10.80    2.60
   4   8  -6    3.60    4.40
  -4  -8   6    8.30    3.70
   4   8  -7   11.40    6.20
  -4  -8   7    4.40    4.20
   5   8   7    0.10    5.30
  -5  -8  -7    3.50    7.80
   5   8   6    2.90    3.90
  -5  -8  -6    1.70    5.70
   5   8   5   11.40    3.60
  -5  -8  -5    4.80    4.30
   5   8   4   65.89    3.80
  -5  -8  -4   61.19    3.30
   5   8   3   22.60    2.50
  -5  -8  -3   17.10    2.00
  -5  -8  -3   15.20    2.00
   5   8   2   21.70    2.20
  -5  -8  -2   27.20    2.20
  -5  -8  -2   27.90    2.10
  -5  -8  -1   94.29    3.20
  -5  -8  -1   95.59    3.40
   5   8   0    0.50    1.50
  -5  -8   0   -1.60    1.20
   5   8  -1  117.09    4.10
  -5  -8   1  119.39    3.70
   5   8  -2  245.58    6.80
  -5  -8   2  240.18    6.40
   5   8  -3  100.49    3.80
  -5  -8   3   94.89    3.70
  -5  -8   3   98.59    3.40
   5   8  -4    2.30    1.80
  -5  -8   4    1.30    2.10
  -5  -8   4    2.50    1.70
   5   8  -5    3.20    3.60
  -5  -8   5    5.70    2.70
   5   8  -6   18.10    4.70
  -5  -8   6   16.70    3.70
   5   8  -7   10.00    5.90
  -5  -8   7    4.70    4.60
   6   8   6    8.70    4.70
  -6  -8  -6    8.00    6.20
   6   8   5  100.29    6.40
  -6  -8  -5   92.09    7.30
   6   8   4  103.19    4.90
   6   8   3   66.49    3.70
  -6  -8  -3   67.39    3.20
  -6  -8  -3   67.29    3.40
  -6  -8  -2   -1.00    1.60
  -6  -8  -2    1.10    1.40
  -6  -8  -2   -0.30    1.30
  -6  -8  -1  159.08    4.90
  -6  -8  -1  162.68    4.70
   6   8   0  247.78    6.70
  -6  -8   0  235.78    6.40
   6   8  -1  599.74   14.90
  -6  -8   1  600.24   14.70
   6   8  -2   80.99    3.30
  -6  -8   2   77.99    2.90
   6   8  -3   10.40    1.80
  -6  -8   3    6.10    1.90
  -6  -8   3    6.00    1.50
   6   8  -4    5.20    2.30
  -6  -8   4    3.70    2.20
  -6  -8   4    0.90    1.90
   6   8  -5    1.40    3.70
  -6  -8   5   10.20    3.00
   6   8  -6    9.90    4.70
  -6  -8   6    8.60    3.50
   6   8  -7   10.40    5.90
  -6  -8   7   -1.20    4.50
   7   8   6    0.50    4.80
  -7  -8  -6    4.40    6.30
   7   8   5   20.50    4.50
  -7  -8  -5   15.60    5.00
  -7  -8  -4    4.80    4.00
   7   8   3   43.70    3.70
  -7  -8  -3   49.00    3.20
  -7  -8  -3   40.40    3.40
  -7  -8  -2    4.50    1.60
  -7  -8  -2    0.50    1.60
  -7  -8  -2    6.70    1.90
  -7  -8  -1   46.80    2.40
  -7  -8  -1   49.99    2.70
   7   8   0  219.98    6.20
  -7  -8   0  216.88    6.00
   7   8  -1   36.70    2.40
  -7  -8   1   30.10    2.20
   7   8  -2   22.40    2.00
  -7  -8   2   18.50    1.70
   7   8  -3    0.10    1.40
  -7  -8   3   -2.00    1.40
  -7  -8   3    0.00    2.00
   7   8  -4    0.70    1.60
  -7  -8   4    0.00    2.40
  -7  -8   4    1.60    1.90
   7   8  -5   80.59    5.90
  -7  -8   5   86.49    4.20
  -7  -8   5   81.39    5.10
   7   8  -6    3.00    4.70
  -7  -8   6    3.90    3.90
   7   8  -7   20.30    6.40
  -7  -8   7    6.00    5.00
   8   8   6   36.10    6.00
  -8  -8  -6   43.90    8.20
   8   8   5    0.90    3.90
  -8  -8  -5    0.50    5.60
   8   8   4   23.00    4.10
  -8  -8  -4   26.90    4.70
  -8  -8  -4   24.40    3.10
  -8  -8  -3   24.30    2.70
  -8  -8  -3   22.50    3.10
  -8  -8  -2   57.19    3.10
  -8  -8  -2   53.99    3.30
  -8  -8  -2   54.69    3.40
  -8  -8  -1   39.20    2.10
  -8  -8  -1   36.70    2.70
   8   8   0    8.00    1.50
  -8  -8   0    8.80    1.20
   8   8  -1   16.40    1.80
  -8  -8   1   15.60    1.60
   8   8  -2   10.50    1.50
  -8  -8   2   10.80    1.30
   8   8  -3   52.19    2.80
  -8  -8   3   43.40    2.80
   8   8  -4    4.50    1.70
  -8  -8   4   -0.30    2.70
  -8  -8   4    2.50    2.20
   8   8  -5    5.10    4.10
  -8  -8   5    6.40    2.60
  -8  -8   5    4.10    3.30
   8   8  -6   30.50    5.50
  -8  -8   6   32.00    4.50
   8   8  -7    6.70    6.10
  -8  -8   7   -2.40    4.70
   9   8   6    9.90    5.20
  -9  -8  -6   -5.80    8.10
   9   8   5   -0.70    4.40
  -9  -8  -5   -3.20    6.10
   9   8   4    5.10    3.90
  -9  -8  -4    6.60    3.30
  -9  -8  -4   14.00    4.80
  -9  -8  -3   23.20    2.70
  -9  -8  -3   18.00    3.30
  -9  -8  -3   21.80    3.20
  -9  -8  -2   43.80    3.50
  -9  -8  -2   48.90    3.30
  -9  -8  -2   46.30    3.80
  -9  -8  -1   12.40    1.50
   9   8   0   40.90    2.60
  -9  -8   0   37.50    2.20
   9   8  -1   85.69    3.50
  -9  -8   1   81.19    3.30
   9   8  -2   17.30    1.80
  -9  -8   2   16.80    1.80
   9   8  -3   64.19    3.20
  -9  -8   3   66.99    3.30
   9   8  -4  147.79    5.20
  -9  -8   4  152.18    5.30
  -9  -8   4  138.59    6.10
   9   8  -5    5.00    4.20
  -9  -8   5    4.00    3.40
  -9  -8   5    6.60    2.90
   9   8  -6    3.30    5.10
  -9  -8   6   -2.00    3.90
   9   8  -7    6.10    6.00
  -9  -8   7   -1.70    4.80
  10   8   5   -3.20    4.80
 -10  -8  -5    8.40    7.00
  10   8   4    3.60    3.90
 -10  -8  -4    6.10    4.10
 -10  -8  -4    1.30    5.20
 -10  -8  -3   43.30    6.50
 -10  -8  -3   43.50    4.00
 -10  -8  -3   37.50    4.00
 -10  -8  -2   37.50    3.80
 -10  -8  -2   41.60    3.40
 -10  -8  -2   44.80    4.30
  10   8   1   14.60    2.50
 -10  -8  -1   18.00    2.00
  10   8   0    2.10    1.70
 -10  -8   0    2.50    1.20
  10   8  -1  173.38    5.70
 -10  -8   1  172.68    5.30
  10   8  -2   35.20    2.80
 -10  -8   2   36.50    2.10
  10   8  -3    2.20    1.90
 -10  -8   3   -0.50    1.60
  10   8  -4   51.99    5.20
 -10  -8   4   49.80    4.90
 -10  -8   4   52.69    4.00
  10   8  -5    8.30    4.40
 -10  -8   5    8.00    3.10
 -10  -8   5    3.80    3.60
  10   8  -6    6.10    5.30
 -10  -8   6   -1.90    4.10
  10   8  -7   17.90    6.40
 -10  -8   7    7.20    4.90
  11   8   5   -5.30    5.10
 -11  -8  -5    1.00    7.70
  11   8   4   -0.20    4.10
 -11  -8  -4    0.90    5.90
 -11  -8  -3   28.80    4.20
 -11  -8  -3   39.40    3.80
 -11  -8  -3   34.80    5.40
 -11  -8  -2   23.30    3.20
 -11  -8  -2   31.50    4.00
 -11  -8  -2   20.10    2.70
  11   8   1   15.90    2.80
 -11  -8  -1    8.10    1.60
  11   8   0   14.00    2.60
 -11  -8   0   12.00    1.80
  11   8  -1  108.69    4.80
 -11  -8   1  113.79    6.00
  11   8  -2    7.50    2.30
  11   8  -3   77.69    4.20
 -11  -8   3   76.59    4.80
  11   8  -4    1.20    3.70
 -11  -8   4   -0.70    2.60
  11   8  -5   47.20    5.50
 -11  -8   5   52.69    4.90
 -11  -8   5   49.00    4.80
  11   8  -6   -4.20    5.10
 -11  -8   6   -3.40    4.00
  11   8  -7    2.60    6.90
 -11  -8   7   -5.30    4.60
  12   8   5    9.00    4.20
  12   8   5    6.90    6.00
  12   8   5    2.40    5.10
 -12  -8  -5   16.00    9.00
  12   8   4    7.20    4.90
 -12  -8  -4    9.70    3.50
 -12  -8  -4    6.90    6.70
 -12  -8  -3   -2.40    5.20
 -12  -8  -3   -1.00    2.80
 -12  -8  -3    0.20    3.80
 -12  -8  -2   29.10    3.70
 -12  -8  -2   24.40    3.20
  12   8   1    3.30    3.20
 -12  -8  -1    2.80    3.10
  12   8   0    1.20    2.60
 -12  -8   0    3.60    1.90
  12   8  -1    3.20    2.60
 -12  -8   1    2.90    1.60
  12   8  -2  184.78    6.60
 -12  -8   2  190.78    5.80
  12   8  -3   78.99    4.80
 -12  -8   3   73.39    4.30
  12   8  -4    7.00    4.00
  12   8  -5   27.00    5.30
  12   8  -6   -3.40    5.70
 -12  -8   6   -2.60    4.00
  13   8   4    6.00    6.20
 -13  -8  -4    0.50    3.90
 -13  -8  -4   -5.10    7.50
 -13  -8  -3    3.80    6.10
 -13  -8  -3    4.40    3.10
 -13  -8  -3    8.10    4.30
  13   8   2    7.00    4.40
 -13  -8  -2   10.20    3.70
 -13  -8  -2    7.00    3.00
  13   8   1   33.90    3.80
 -13  -8  -1   23.00    3.10
 -13  -8   0   46.40    4.10
 -13  -8   1  258.47    8.20
  13   8  -2   -0.60    2.80
 -13  -8   2    3.60    2.60
  13   8  -3   78.99    6.10
 -13  -8   3   80.29    4.90
  13   8  -4   15.10    4.30
 -13  -8   4   12.00    3.10
  13   8  -5    0.00    4.60
 -13  -8   5   -2.70    3.30
 -13  -8   5   -1.80    3.80
  13   8  -6   22.50    6.50
 -13  -8   6   26.00    4.40
 -13  -8   6   23.40    4.90
  14   8   4   22.60    6.20
 -14  -8  -4   11.20    8.80
 -14  -8  -4   15.60    4.30
 -14  -8  -3    0.20    4.70
 -14  -8  -3    8.40    3.60
  14   8   2   -0.20    4.30
 -14  -8  -2   -4.10    3.20
 -14  -8  -2   -1.90    3.80
  14   8   1    1.80    4.80
 -14  -8  -1   -2.60    2.70
  14   8   0   45.60    5.30
 -14  -8   0   49.10    4.30
  14   8  -1   38.60    4.10
 -14  -8   1   26.50    3.30
 -14  -8   2   12.40    2.70
  14   8  -3    3.30    4.10
 -14  -8   3   -3.80    2.80
  14   8  -4   -1.30    4.30
 -14  -8   4    4.10    3.10
  14   8  -5    1.00    4.60
 -14  -8   5   -3.30    3.50
  14   8  -6    3.40    6.30
 -14  -8   6   -0.80    4.10
 -14  -8   6    2.50    5.00
 -15  -8  -3   10.90    4.00
 -15  -8  -3   12.70    5.30
 -15  -8  -2   -4.20    3.20
 -15  -8  -2    4.00    4.10
 -15  -8  -1   19.00    3.30
 -15  -8   0   11.40    3.00
 -15  -8   1    9.20    2.90
  15   8  -2   30.90    4.50
 -15  -8   2   27.40    3.30
  15   8  -3   -1.70    4.20
 -15  -8   3    3.50    3.00
  15   8  -4    4.30    4.60
 -15  -8   4    2.20    3.40
  15   8  -5    2.20    5.30
 -15  -8   5  -11.50    3.60
  15   8  -6   -1.20    6.40
 -15  -8   6   -3.10    4.50
 -15  -8   6   -4.60    5.30
 -16  -8  -3   -0.30    5.70
 -16  -8  -3   10.20    4.30
 -16  -8  -2   -0.50    4.60
 -16  -8  -2    4.10    3.40
 -16  -8  -1   54.59    4.60
 -16  -8   0   -4.30    2.80
 -16  -8   1   -0.40    2.70
  16   8  -2    5.90    4.30
 -16  -8   2   -1.20    2.90
  16   8  -3    2.50    4.70
 -16  -8   3   -7.60    3.20
  16   8  -4    3.60    4.90
 -16  -8   4   -3.80    3.70
  16   8  -5    4.50    5.50
 -16  -8   5   -7.00    4.50
 -17  -8  -2   17.80    4.10
 -17  -8  -2   13.20    5.30
 -17  -8  -1    7.40    3.50
 -17  -8   0    1.60    3.40
 -17  -8   1   -4.60    3.10
 -17  -8   2   -4.70    3.00
  17   8  -3   34.50    5.60
 -17  -8   3   30.80    4.30
  17   8  -4    3.10    5.50
 -17  -8   4   -8.50    3.90
  17   8  -5   14.00    6.10
 -17  -8   5   20.10    5.00
 -18  -8  -1    0.40    3.40
 -18  -8   0    7.50    3.50
 -18  -8   1   -3.10    3.60
 -18  -8   2   -3.90    3.40
 -18  -8   3   18.00    4.60
  18   8  -4   -3.30    5.80
 -18  -8   4   -5.30    4.40
 -19  -8   0   12.80    3.80
 -19  -8   1   -0.90    3.70
 -19  -8   2   -3.00    3.80
 -19  -8   3   -5.10    4.10
 -19   9   3    1.30    4.00
  19  -9  -3   -0.70    4.50
  19  -9  -3    0.10    3.50
 -19   9   2    2.40    3.80
  19  -9  -2   -1.90    4.20
  19  -9  -2    3.30    3.30
 -19   9   1    0.30    4.50
  19  -9  -1    3.30    3.20
  19  -9  -1    2.60    4.10
 -19   9   0   14.60    5.00
  19  -9   0   17.20    4.60
  19  -9   0   17.10    3.70
 -18   9   4    7.10    4.40
  18  -9  -4    7.00    3.90
  18  -9  -4    3.10    4.60
 -18   9   3   18.00    4.30
  18  -9  -3    7.80    3.70
  18  -9  -3    5.50    4.40
 -18   9   2    8.70    3.90
  18  -9  -2    3.80    3.30
  18  -9  -2    0.10    4.00
 -18   9   1    0.70    3.50
  18  -9  -1    1.20    3.30
  18  -9  -1   -1.50    4.00
 -18   9   0   -2.60    4.30
  18  -9   0    2.40    3.20
  18  -9   0    6.10    4.10
 -18   9  -1    3.90    5.30
  18  -9   1   12.40    3.30
  18  -9   1    4.70    4.20
 -17   9   5    7.70    4.90
  17  -9  -5   -5.40    5.30
  17  -9  -5    2.00    4.70
  17  -9  -5   17.00    4.00
 -17   9   4   46.30    5.30
  17  -9  -4   36.50    4.10
  17  -9  -4   27.90    4.70
 -17   9   3    4.40    4.20
  17  -9  -3   -1.50    3.20
  17  -9  -3    1.70    3.90
 -17   9   2    6.70    3.60
  17  -9  -2    2.00    3.70
  17  -9  -2   -0.60    3.00
 -17   9   1    4.30    3.40
  17  -9  -1    7.90    3.70
  17  -9  -1    6.40    3.10
 -17   9   0    2.50    3.90
  17  -9   0    2.50    3.00
  17  -9   0   -0.40    3.70
 -17   9  -1    4.50    4.50
  17  -9   1    4.70    3.10
  17  -9   1    6.50    4.00
 -17   9  -2   12.60    5.70
  17  -9   2    7.60    3.40
 -16   9   5    2.30    4.40
  16  -9  -5   -5.70    5.00
  16  -9  -5   12.60    3.60
  16  -9  -5    3.10    4.40
 -16   9   4    3.70    4.50
  16  -9  -4   12.00    4.00
  16  -9  -4   11.50    3.30
 -16   9   3    7.00    4.00
  16  -9  -3    5.10    3.00
  16  -9  -3    2.80    3.70
 -16   9   2    6.90    3.50
  16  -9  -2    3.00    2.70
  16  -9  -2    3.40    3.30
 -16   9   1    5.90    3.20
  16  -9  -1    2.30    2.70
  16  -9  -1    2.30    3.30
 -16   9   0    6.00    3.80
  16  -9   0   -1.80    2.70
  16  -9   0   -1.90    3.40
 -16   9  -1    3.10    4.20
  16  -9   1    0.80    3.60
  16  -9   1    1.30    2.90
 -16   9  -2    9.30    5.20
  16  -9   2    7.60    3.10
 -16   9  -3    4.80    5.70
  16  -9   3    2.80    3.80
 -15   9   6   -4.00    5.30
  15  -9  -6    4.60    4.20
  15  -9  -6    7.50    6.40
 -15   9   5   23.60    5.40
  15  -9  -5    5.10    5.00
  15  -9  -5   13.70    4.30
  15  -9  -5   26.10    3.40
 -15   9   4   -1.20    4.10
  15  -9  -4    0.80    3.00
  15  -9  -4    2.40    3.60
 -15   9   3    5.70    3.50
  15  -9  -3   -2.30    3.20
  15  -9  -3   -3.40    2.60
 -15   9   2    9.10    3.50
  15  -9  -2    0.50    3.20
  15  -9  -2    5.70    2.80
 -15   9   1    3.40    3.20
  15  -9  -1    0.20    3.10
  15  -9  -1    1.30    2.60
 -15   9   0    9.40    3.60
  15  -9   0    4.10    3.30
  15  -9   0    6.00    2.70
 -15   9  -1   16.20    4.20
  15  -9   1   13.80    3.10
  15  -9   1   14.30    3.70
 -15   9  -2   14.80    4.60
  15  -9   2    3.60    3.70
  15  -9   2    7.20    2.90
 -15   9  -3    6.60    5.70
  15  -9   3    0.60    3.20
 -14   9   6   -1.50    5.30
  14  -9  -6    7.40    5.80
  14  -9  -6    4.70    4.00
 -14   9   5    0.40    4.80
  14  -9  -5    9.30    3.10
  14  -9  -5   -2.40    4.40
 -14   9   4    2.40    4.20
  14  -9  -4    0.20    2.70
  14  -9  -4   -1.50    3.20
 -14   9   3   -1.40    3.40
  14  -9  -3   -4.20    2.20
  14  -9  -3   -3.70    2.80
 -14   9   2    7.40    3.30
  14  -9  -2    3.40    3.00
  14  -9  -2    2.20    2.60
 -14   9   1    8.50    3.00
  14  -9  -1   -0.80    2.50
  14  -9  -1    1.90    3.00
 -14   9   0    9.90    3.10
  14  -9   0    7.60    3.10
  14  -9   0    8.60    2.70
 -14   9  -1   66.29    5.50
  14  -9   1   74.09    5.70
  14  -9   1   68.59    4.60
 -14   9  -2    9.60    4.20
  14  -9   2    2.90    3.40
  14  -9   2    9.50    2.90
 -14   9  -3   13.50    5.20
  14  -9   3    8.80    3.30
 -14   9  -4   10.40    6.20
  14  -9   4    7.10    4.10
 -13   9   6    7.50    4.80
  13  -9  -6    6.00    5.80
  13  -9  -6    5.30    5.30
 -13   9   5   -3.20    4.50
  13  -9  -5    3.50    4.30
  13  -9  -5    5.10    2.80
 -13   9   4    5.80    4.10
  13  -9  -4    2.30    3.00
  13  -9  -4    3.80    2.60
 -13   9   3    1.60    3.50
  13  -9  -3    1.10    2.80
  13  -9  -3    1.30    2.40
  13  -9  -2   -2.40    2.70
  13  -9  -2   -3.80    2.30
 -13   9   1   56.69    4.90
  13  -9  -1   58.79    4.90
  13  -9  -1   50.49    4.10
 -13   9   0   74.29    4.80
  13  -9   0   72.09    5.20
  13  -9   0   71.49    4.30
 -13   9  -1   20.30    3.80
  13  -9   1   17.90    3.20
  13  -9   1   19.80    2.80
 -13   9  -2   13.50    4.00
  13  -9   2    8.60    3.30
  13  -9   2   15.30    2.80
 -13   9  -3    3.50    4.70
  13  -9   3   -0.40    2.90
 -13   9  -4    7.70    6.00
  13  -9   4   -2.80    3.60
 -12   9   6    4.60    4.50
  12  -9  -6    4.60    5.60
 -12   9   5    9.10    4.10
  12  -9  -5    8.60    3.30
  12  -9  -5    5.20    4.00
 -12   9   4   15.80    4.10
  12  -9  -4   11.90    2.90
  12  -9  -4   11.80    2.90
 -12   9   3   -1.80    3.60
  12  -9  -3    2.00    2.10
  12  -9  -3    0.80    2.10
 -12   9   2  143.09    5.40
  12  -9  -2  141.19    4.80
  12  -9  -2  143.89    5.00
 -12   9   1  199.68    6.60
  12  -9  -1  201.68    6.30
  12  -9  -1  195.88    6.60
 -12   9   0  240.68    7.20
  12  -9   0  219.68    7.90
  12  -9   0  222.08    8.60
 -12   9  -1    9.30    4.00
  12  -9   1   12.60    2.90
  12  -9   1    9.20    2.40
 -12   9  -2   96.59    6.20
  12  -9   2  109.09    4.80
  12  -9   2   98.99    5.80
 -12   9  -3    6.40    4.40
  12  -9   3   12.70    3.00
 -12   9  -4    2.50    5.50
  12  -9   4   -0.60    3.40
 -12   9  -5   17.70    6.80
  12  -9   5   14.90    4.50
 -11   9   7   -3.00    4.80
  11  -9  -7   -5.20    6.90
 -11   9   6   -2.50    4.40
  11  -9  -6    1.70    5.60
 -11   9   5    7.00    4.20
  11  -9  -5    3.00    3.10
  11  -9  -5    7.00    3.70
 -11   9   4   23.70    4.20
  11  -9  -4   12.60    2.70
  11  -9  -4   17.90    2.70
 -11   9   3   10.30    2.50
  11  -9  -3    4.90    2.00
  11  -9  -3    3.90    2.00
 -11   9   2    7.60    2.30
  11  -9  -2    5.80    1.60
  11  -9  -2    9.50    1.70
 -11   9   1   41.90    2.90
  11  -9  -1   37.80    3.70
  11  -9  -1   47.30    3.30
 -11   9   0  252.07    7.60
  11  -9   0  259.17    7.30
  11  -9   0  259.67    7.60
 -11   9  -1   -0.90    1.80
  11  -9   1    1.50    1.30
  11  -9   1    1.10    1.20
 -11   9  -2  151.28    6.80
 -11   9  -3   -1.70    4.30
  11  -9   3    6.00    2.70
 -11   9  -4    5.40    5.10
  11  -9   4    5.40    3.10
 -11   9  -5   10.40    6.10
  11  -9   5    7.80    4.00
 -10   9   7   12.90    5.30
  10  -9  -7   12.60    6.70
 -10   9   6   -1.60    4.20
  10  -9  -6   -1.90    5.20
 -10   9   5    2.30    3.70
  10  -9  -5    2.70    3.80
  10  -9  -5    0.70    2.80
 -10   9   4  116.99    6.40
  10  -9  -4  130.19    4.90
  10  -9  -4  126.29    5.30
 -10   9   3   32.70    3.50
  10  -9  -3   25.10    2.40
  10  -9  -3   27.30    2.90
 -10   9   2   56.29    3.20
  10  -9  -2   59.99    2.90
  10  -9  -2   59.09    2.70
 -10   9   1   24.60    2.40
  10  -9  -1   26.50    2.00
  10  -9  -1   29.50    1.80
 -10   9   0   51.69    2.80
  10  -9   0   49.50    2.90
  10  -9   0   48.00    2.60
 -10   9  -1    5.50    1.60
  10  -9   1    4.50    1.10
  10  -9   1    4.00    1.20
 -10   9  -2   18.20    2.30
  10  -9   2   22.60    2.10
 -10   9  -3   13.50    4.20
  10  -9   3   17.70    2.90
 -10   9  -4    7.20    4.80
  10  -9   4    7.60    3.50
 -10   9  -5    6.70    5.60
  10  -9   5    7.00    3.70
  -9   9   7    7.90    4.60
   9  -9  -7    4.20    5.40
  -9   9   6    0.40    4.30
   9  -9  -6    5.60    5.00
  -9   9   5    1.50    3.80
   9  -9  -5    4.10    3.60
   9  -9  -4    2.60    2.00
   9  -9  -4    1.90    2.60
  -9   9   3    5.80    2.10
   9  -9  -3    3.90    1.80
   9  -9  -3    3.40    1.70
  -9   9   2    0.60    1.80
   9  -9  -2    3.50    1.20
   9  -9  -2    3.80    1.20
  -9   9   1    1.90    1.50
   9  -9  -1    0.30    0.90
   9  -9  -1    1.90    0.90
  -9   9   0    1.90    1.30
   9  -9   0    1.80    1.20
   9  -9   0    1.70    1.30
  -9   9  -1   29.90    2.30
   9  -9   1   26.30    1.80
   9  -9   1   25.30    2.10
  -9   9  -2   25.20    2.50
   9  -9   2   21.60    2.20
  -9   9  -3    5.80    3.60
   9  -9   3    2.20    2.40
  -9   9  -4   18.70    5.00
   9  -9   4   20.80    3.40
  -9   9  -5    1.10    5.30
   9  -9   5    3.20    4.40
  -8   9   7    1.10    4.60
   8  -9  -7    1.20    5.60
  -8   9   6    1.50    4.00
   8  -9  -6    7.90    4.80
  -8   9   5   -2.50    3.50
   8  -9  -5    2.50    4.00
  -8   9   4   32.50    3.00
   8  -9  -4   32.20    3.40
   8  -9  -4   35.10    3.00
  -8   9   3   88.39    4.00
   8  -9  -3   87.09    3.70
   8  -9  -3   85.89    3.40
  -8   9   2   31.40    2.70
   8  -9  -2   30.00    2.00
   8  -9  -2   32.40    2.30
  -8   9   1  135.09    4.60
   8  -9  -1  143.59    4.40
   8  -9  -1  142.89    4.20
  -8   9   0   -2.70    1.20
   8  -9   0   -0.20    1.00
   8  -9   0    2.40    1.20
  -8   9  -1    6.80    1.50
   8  -9   1    2.60    0.90
   8  -9   1    1.80    1.00
  -8   9  -2   19.10    2.10
   8  -9   2   16.70    1.70
   8  -9   3   14.40    2.40
  -8   9  -4   23.20    4.40
   8  -9   4   20.20    3.30
  -8   9  -5    0.80    4.80
   8  -9   5    1.50    4.20
   8  -9   6   10.90    5.40
  -7   9   7    6.60    4.90
   7  -9  -7    4.10    6.00
  -7   9   6    6.40    4.20
   7  -9  -6    8.30    4.70
  -7   9   5    8.70    3.60
   7  -9  -5    4.20    5.00
  -7   9   4   50.49    3.20
   7  -9  -4   44.00    3.40
   7  -9  -4   47.00    2.90
  -7   9   3   37.80    2.90
   7  -9  -3   34.10    2.30
  -7   9   2  288.17    8.20
   7  -9  -2  296.07    7.70
   7  -9  -2  298.77    7.80
  -7   9   1  305.37    8.60
   7  -9  -1  321.37    8.20
   7  -9  -1  328.17    8.40
  -7   9   0   93.69    3.50
   7  -9   0   95.09    3.50
   7  -9   0   89.59    3.20
  -7   9  -1   29.30    2.20
   7  -9   1   31.30    2.00
   7  -9   1   27.80    1.70
  -7   9  -2   50.49    2.80
   7  -9   2   52.49    2.60
  -7   9  -3   34.10    2.90
   7  -9   3   28.90    3.00
  -7   9  -4   30.30    4.50
   7  -9   4   32.00    3.20
  -7   9  -5   14.50    4.80
   7  -9   5   19.90    4.20
  -7   9  -6   11.00    6.90
   7  -9   6    5.70    5.40
  -6   9   7   -2.70    4.70
   6  -9  -7    7.60    6.30
  -6   9   6   23.00    4.30
   6  -9  -6   16.80    4.90
  -6   9   5    1.50    3.60
   6  -9  -4   40.80    3.10
  -6   9   3   53.99    3.20
   6  -9  -3   49.80    2.50
  -6   9   2  155.58    5.10
   6  -9  -2  161.38    4.70
   6  -9  -2  162.58    4.50
  -6   9   1  262.67    7.30
   6  -9  -1  260.97    6.90
   6  -9  -1  271.17    7.10
  -6   9   0    5.60    1.70
   6  -9   0    4.10    1.20
   6  -9   0    3.50    1.20
  -6   9  -1   73.69    3.10
   6  -9   1   70.59    2.60
  -6   9  -2   17.00    2.00
   6  -9   2   14.60    1.50
  -6   9  -3   71.79    4.00
   6  -9   3   76.59    3.50
  -6   9  -4   29.70    4.10
   6  -9   4   24.60    2.80
  -6   9  -5   19.10    4.80
  -6   9  -5   21.80    5.30
  -6   9  -6   20.50    6.40
   6  -9   6    6.00    4.70
  -5   9   7   -1.70    4.90
   5  -9  -7    5.20    5.40
  -5   9   6    0.80    4.20
   5  -9  -6    3.50    4.60
  -5   9   5    0.40    3.30
  -5   9   4    3.90    1.80
   5  -9  -4    2.00    1.60
  -5   9   3   21.50    2.30
   5  -9  -3   17.70    1.50
   5  -9  -3   19.50    2.20
  -5   9   2   14.60    2.20
   5  -9  -2   14.30    1.30
  -5   9   1   17.20    2.10
   5  -9  -1   15.40    1.50
  -5   9   0   11.50    1.90
   5  -9   0   12.10    1.40
  -5   9  -1   59.89    2.90
   5  -9   1   59.89    2.40
  -5   9  -2    1.10    1.80
   5  -9   2    3.30    1.10
  -5   9  -3   88.79    4.00
   5  -9   3   86.39    3.50
  -5   9  -4   12.80    4.50
   5  -9   4   13.30    2.40
  -5   9  -5    7.00    4.20
  -5   9  -5    9.00    4.50
  -5   9  -6   11.10    6.60
   5  -9   6   11.30    4.70
  -5   9  -7    8.10    8.40
   5  -9   7   -2.90    5.20
  -4   9   7    5.90    5.30
   4  -9  -7    5.80    6.20
  -4   9   6    0.60    3.80
   4  -9  -6    0.30    4.20
  -4   9   5    3.40    3.30
  -4   9   4    7.40    2.10
   4  -9  -4    7.80    1.50
  -4   9   3   -1.50    1.80
   4  -9  -3    0.50    1.30
  -4   9   2  156.98    5.10
   4  -9  -2  154.68    4.20
  -4   9   1    2.20    1.80
   4  -9  -1    0.70    0.90
  -4   9   0   51.39    2.80
   4  -9   0   52.89    2.30
  -4   9  -1   11.80    1.80
   4  -9   1   12.10    1.20
  -4   9  -2    8.90    1.80
   4  -9   2    7.00    1.20
  -4   9  -3   94.89    4.00
   4  -9   3  102.19    3.60
  -4   9  -4    6.40    2.80
  -4   9  -4    6.40    2.30
   4  -9   4    4.40    2.00
  -4   9  -5   17.40    4.80
  -4   9  -5   16.70    4.60
  -4   9  -6    5.00    6.00
   4  -9   6    1.10    4.30
  -4   9  -7   28.50    8.80
  -3   9   7   16.80    5.00
   3  -9  -7   23.90    5.80
  -3   9   6   17.40    4.20
   3  -9  -6   26.80    4.80
  -3   9   5   -0.90    3.10
   3  -9  -5    5.10    4.00
  -3   9   4    2.60    2.10
   3  -9  -4    2.70    1.30
  -3   9   3   27.30    2.80
   3  -9  -3   27.60    2.00
  -3   9   2  132.99    4.50
   3  -9  -2  134.49    4.00
   3  -9  -2  136.59    3.70
  -3   9   1   69.69    3.20
   3  -9  -1   70.59    2.40
  -3   9   0   95.19    3.50
   3  -9   0   94.09    3.00
  -3   9  -1   28.90    2.30
   3  -9   1   27.00    1.70
  -3   9  -2  511.35   12.80
   3  -9   2  500.15   12.40
  -3   9  -3   22.20    2.50
  -3   9  -3   24.00    2.20
   3  -9   3   20.80    2.10
  -3   9  -4   26.70    3.00
  -3   9  -4   22.10    2.80
   3  -9   4   21.70    2.20
  -3   9  -6    3.90    5.40
   3  -9   6   -7.60    4.00
  -3   9  -7   13.80    7.90
   3  -9   7    3.30    5.50
  -2   9   7   -4.80    4.70
   2  -9  -7    4.40    6.10
  -2   9   6    1.30    3.60
   2  -9  -6    6.10    4.40
  -2   9   5   21.00    3.60
   2  -9  -5   19.30    3.80
  -2   9   4    2.50    2.00
   2  -9  -4    1.40    1.30
  -2   9   3    3.60    1.80
   2  -9  -3    1.20    1.20
  -2   9   2   92.79    3.60
   2  -9  -2   91.49    3.20
   2  -9  -2   88.79    2.60
  -2   9   1  955.00   23.30
   2  -9  -1  988.20   23.00
  -2   9   0   28.00    2.30
   2  -9   0   27.40    1.60
  -2   9  -1  121.89    3.90
   2  -9   1  120.69    3.50
  -2   9  -2    7.50    1.60
   2  -9   2    8.10    1.10
  -2   9  -3    5.80    1.70
  -2   9  -3    6.60    1.70
   2  -9   3    7.60    1.40
  -2   9  -4   31.90    2.80
  -2   9  -4   31.40    3.20
   2  -9   5    7.10    3.40
  -2   9  -6   23.00    5.60
   2  -9   6   19.20    4.50
  -2   9  -7   14.50    7.70
   2  -9   7    8.00    4.80
  -1   9   7    4.90    4.80
   1  -9  -7   11.00    5.70
  -1   9   6   33.60    4.60
   1  -9  -6   31.10    4.90
  -1   9   5    4.10    3.30
   1  -9  -5    5.10    3.50
  -1   9   4   54.59    3.10
   1  -9  -4   48.70    2.80
  -1   9   3  125.79    4.30
   1  -9  -3  128.29    4.20
  -1   9   2   11.60    1.70
  -1   9   2    9.30    1.00
   1  -9  -2    9.90    1.50
   1  -9  -2   10.60    1.10
  -1   9   1  123.49    3.90
   1  -9  -1  123.19    3.70
   1  -9  -1  131.19    3.40
  -1   9   0    3.50    1.50
   1  -9   0    1.70    1.40
   1  -9   0    4.70    1.00
  -1   9  -1 2809.12   65.59
   1  -9   1 2783.32   65.49
  -1   9  -2  109.89    3.60
  -1   9  -2  111.39    3.70
   1  -9   2  109.29    3.20
  -1   9  -3   -1.00    1.40
  -1   9  -3    0.90    1.50
   1  -9   3    0.10    1.20
  -1   9  -4   44.40    2.90
  -1   9  -4   50.49    3.30
   1  -9   5   49.10    5.00
  -1   9  -6   22.60    5.40
   1  -9   6   26.30    4.70
  -1   9  -7   17.50    7.30
   1  -9   7   17.80    5.20
   0   9   7    9.70    5.00
   0  -9  -7    3.50    5.80
   0   9   6    9.30    4.00
   0  -9  -6   13.80    4.50
   0   9   5   23.10    3.70
   0  -9  -5   22.40    3.90
   0   9   4   12.50    1.90
   0  -9  -4   14.60    2.10
   0   9   3    4.70    1.40
   0  -9  -3    2.20    1.50
   0   9   2  146.59    4.40
   0   9   2  139.69    3.80
   0  -9  -2  141.19    4.40
   0  -9  -2  147.29    4.40
   0   9   1 1546.25   37.00
   0  -9  -1 1614.54   36.90
   0  -9  -1 1549.64   37.10
   0   9  -1 1579.34   38.10
   0   9  -1 1619.74   38.10
   0  -9   1 1658.53   38.10
   0   9  -2  146.19    4.40
   0   9  -2  151.68    4.50
   0  -9   2  146.49    4.00
   0   9  -3    4.90    1.30
   0   9  -3    5.70    1.50
   0  -9   3    3.40    1.30
   0   9  -4   11.90    1.80
   0  -9   4   20.60    2.30
   0  -9   5   14.90    3.60
   0   9  -6   17.20    5.10
   0  -9   6   20.90    4.20
   0   9  -7    6.10    6.90
   0  -9   7    9.00    4.70
   1   9   7    3.20    5.00
  -1  -9  -7   14.60    6.10
   1   9   6   22.30    4.40
  -1  -9  -6   14.90    4.80
   1   9   5   54.69    4.80
  -1  -9  -5   52.39    5.30
   1   9   4   42.40    2.70
  -1  -9  -4   45.10    2.90
   1   9   3   -1.20    1.30
  -1  -9  -3    2.50    1.50
   1   9   2  103.39    3.10
   1   9   2  107.59    3.60
  -1  -9  -2  110.79    3.10
  -1  -9  -2  106.39    3.70
   1   9   1 2703.03   64.89
  -1  -9  -1 2741.13   64.99
  -1  -9  -1 2872.81   64.89
  -1  -9  -1 2761.62   65.09
   1   9   0    5.70    1.50
  -1  -9   0    3.00    1.10
   1   9  -1  124.79    4.00
  -1  -9   1  134.99    3.70
   1   9  -2   10.10    1.60
   1   9  -2    8.10    1.40
  -1  -9   2    8.90    1.10
   1   9  -3  133.69    4.30
  -1  -9   3  131.89    3.90
   1   9  -4   57.79    3.00
  -1  -9   4   58.99    3.10
   1   9  -6   38.00    5.40
  -1  -9   6   38.80    4.50
   1   9  -7    8.70    6.80
  -1  -9   7    0.00    4.60
   2   9   7    5.70    5.10
  -2  -9  -7    2.20    6.00
   2   9   6   18.40    4.20
  -2  -9  -6   18.00    4.90
   2   9   5    1.80    3.30
  -2  -9  -5    9.00    3.80
   2   9   4   27.50    2.40
  -2  -9  -4   25.30    3.40
   2   9   3    4.70    1.40
  -2  -9  -3    1.90    1.40
   2   9   2   12.50    1.50
  -2  -9  -2    6.90    1.20
  -2  -9  -2    6.20    1.70
  -2  -9  -1  106.69    3.40
  -2  -9  -1  116.49    3.30
  -2  -9  -1  114.19    3.80
   2   9   0   32.50    2.30
  -2  -9   0   31.20    1.80
   2   9  -1  984.00   23.80
  -2  -9   1 1012.60   23.70
   2   9  -2   91.19    3.40
  -2  -9   2   92.39    2.90
   2   9  -3    3.40    1.40
  -2  -9   3    3.30    1.50
  -2  -9   3    0.90    1.30
   2   9  -4    6.90    1.50
  -2  -9   4    0.50    1.70
   2   9  -5   21.00    4.50
  -2  -9   5   16.00    2.40
   2   9  -6    8.20    4.70
  -2  -9   6    5.90    3.60
   2   9  -7    6.40    6.40
  -2  -9   7    1.50    4.50
   3   9   7    6.20    4.90
  -3  -9  -7    4.70    6.80
   3   9   6    2.30    4.20
  -3  -9  -6    3.10    4.70
   3   9   5   29.10    4.00
  -3  -9  -5   25.70    4.30
   3   9   4   19.20    2.40
  -3  -9  -4   19.30    2.10
   3   9   3   20.70    2.20
  -3  -9  -3   21.00    2.00
   3   9   2  502.65   12.60
  -3  -9  -2  502.95   12.80
  -3  -9  -2  522.45   12.40
  -3  -9  -1   25.90    2.20
  -3  -9  -1   24.90    1.80
   3   9   0   98.89    3.50
  -3  -9   0   92.99    3.10
   3   9  -1   68.59    3.00
  -3  -9   1   69.99    2.50
   3   9  -2  137.69    4.50
  -3  -9   2  140.89    3.90
   3   9  -3   29.70    2.20
  -3  -9   3   27.80    2.30
  -3  -9   3   28.30    2.10
   3   9  -4   -0.40    1.40
  -3  -9   4    0.30    1.80
   3   9  -5    1.00    3.60
  -3  -9   5    1.70    2.30
   3   9  -6   27.60    5.10
  -3  -9   6   22.80    4.20
   3   9  -7   26.50    6.20
  -3  -9   7   24.30    4.90
   4   9   7   14.50    5.10
  -4  -9  -7   16.30    7.40
   4   9   6   -3.70    4.40
  -4  -9  -6   -0.10    4.90
   4   9   5    9.90    3.70
  -4  -9  -5   12.20    4.30
  -4  -9  -4    8.90    1.80
   4   9   3  103.49    4.00
  -4  -9  -3  106.29    3.80
  -4  -9  -3  101.39    3.60
   4   9   2    9.30    1.50
  -4  -9  -2   11.80    1.60
  -4  -9  -2    5.80    1.40
  -4  -9  -1   12.20    1.60
  -4  -9  -1    9.80    1.30
   4   9   0   51.89    2.90
  -4  -9   0   53.79    2.30
   4   9  -1   -0.30    1.60
  -4  -9   1    1.50    1.10
   4   9  -2  157.58    4.90
  -4  -9   2  158.88    4.40
   4   9  -3    1.50    1.40
  -4  -9   3    2.30    1.30
  -4  -9   3    3.40    1.60
   4   9  -4    8.50    1.70
  -4  -9   4    6.70    2.10
  -4  -9   4    4.30    1.70
   4   9  -5   -0.30    3.60
  -4  -9   5    3.40    2.60
   4   9  -6    6.20    4.40
  -4  -9   6    3.50    3.70
   4   9  -7    3.30    6.00
  -4  -9   7    3.70    4.40
   5   9   7    2.00    5.50
  -5  -9  -7   -1.80    8.10
   5   9   6    7.40    4.40
  -5  -9  -6   11.20    5.70
   5   9   5    9.00    3.70
  -5  -9  -5    7.40    4.30
   5   9   4   11.20    2.60
  -5  -9  -4   15.20    2.30
   5   9   3   86.79    3.80
  -5  -9  -3   84.79    3.50
  -5  -9  -3   80.19    3.40
   5   9   2    3.30    1.50
  -5  -9  -2    4.80    1.50
  -5  -9  -2    3.60    1.50
  -5  -9  -1   58.49    2.60
  -5  -9  -1   61.79    2.80
   5   9   0   14.70    1.80
  -5  -9   0   13.90    1.40
   5   9  -1   20.10    2.00
  -5  -9   1   19.30    1.50
   5   9  -2   14.70    2.00
  -5  -9   2   13.70    1.30
   5   9  -3   20.20    2.40
  -5  -9   3   18.30    1.60
  -5  -9   3   19.50    2.00
   5   9  -4    5.70    1.80
  -5  -9   4    4.40    2.20
  -5  -9   4    3.20    1.80
   5   9  -5    0.60    3.50
  -5  -9   5    2.70    2.70
   5   9  -6    2.80    4.50
  -5  -9   6    2.00    3.60
   5   9  -7    1.30    5.90
  -5  -9   7    5.60    4.70
   6   9   6    5.70    4.40
  -6  -9  -6    7.50    6.40
   6   9   5   19.70    3.90
  -6  -9  -5   21.30    5.00
   6   9   4   37.20    3.90
  -6  -9  -4   29.90    4.20
   6   9   3   75.69    3.80
  -6  -9  -3   68.79    3.50
  -6  -9  -3   71.69    3.40
   6   9   2   13.00    1.90
  -6  -9  -2   15.90    1.70
  -6  -9  -2   16.00    1.80
  -6  -9  -1   78.29    3.20
  -6  -9  -1   80.89    2.90
   6   9   0    7.40    1.60
  -6  -9   0    4.20    1.20
   6   9  -1  275.07    7.60
  -6  -9   1  277.97    7.30
   6   9  -2  161.88    5.10
  -6  -9   2  169.68    4.70
   6   9  -3   57.09    3.10
  -6  -9   3   54.69    2.70
  -6  -9   3   56.19    3.10
  -6  -9   4   46.60    3.10
  -6  -9   4   41.10    3.60
   6   9  -5   -2.00    3.60
  -6  -9   5    1.50    2.90
   6   9  -6   10.10    4.80
  -6  -9   6   21.10    4.00
   6   9  -7    4.00    5.90
  -6  -9   7   -2.40    4.30
   7   9   6    3.60    4.70
  -7  -9  -6    6.20    6.70
   7   9   5   20.60    4.20
  -7  -9  -5   18.60    5.40
  -7  -9  -4   26.40    4.60
   7   9   3   28.40    3.10
  -7  -9  -3   29.80    3.50
  -7  -9  -3   24.80    2.50
  -7  -9  -2   50.39    3.10
  -7  -9  -2   50.59    2.90
  -7  -9  -2   49.90    2.80
  -7  -9  -1   32.50    2.40
  -7  -9  -1   32.60    2.10
   7   9   0   94.89    3.40
  -7  -9   0   87.99    3.20
   7   9  -1  329.67    8.80
  -7  -9   1  329.17    8.60
   7   9  -2  301.47    8.20
  -7  -9   2  303.07    7.90
   7   9  -3   35.70    2.60
  -7  -9   3   36.20    2.50
   7   9  -4   52.39    3.30
  -7  -9   4   49.40    3.30
  -7  -9   4   48.30    3.90
   7   9  -5    3.10    3.90
  -7  -9   5    6.70    2.60
  -7  -9   5    5.50    3.40
   7   9  -6   -3.00    4.60
  -7  -9   6   -0.10    3.70
   7   9  -7    3.70    5.80
  -7  -9   7   -1.70    4.70
   8   9   6    8.00    4.80
  -8  -9  -6   14.70    7.70
   8   9   5    5.20    4.40
  -8  -9  -5   -9.90    5.20
   8   9   4   12.40    3.70
  -8  -9  -4   17.00    3.20
  -8  -9  -4   16.80    4.80
   8   9   3   13.00    2.80
  -8  -9  -3   11.10    2.50
  -8  -9  -3    9.90    2.30
  -8  -9  -2   21.30    2.30
  -8  -9  -2   18.80    2.10
  -8  -9  -2   21.50    2.40
  -8  -9  -1    5.40    1.30
  -8  -9  -1    4.50    1.60
   8   9   0    0.50    1.20
  -8  -9   0   -0.60    1.00
   8   9  -1  139.89    4.50
  -8  -9   1  138.89    4.40
   8   9  -2   29.60    2.30
  -8  -9   2   31.30    2.00
   8   9  -3   95.49    3.80
  -8  -9   3   96.89    3.70
   8   9  -4   39.30    2.80
  -8  -9   4   42.70    3.50
  -8  -9   4   37.20    3.40
   8   9  -5    2.30    4.10
  -8  -9   5    0.40    3.50
  -8  -9   5    3.90    2.60
   8   9  -6    7.90    5.30
  -8  -9   6    3.00    3.90
   8   9  -7    2.50    5.80
  -8  -9   7   -3.60    4.80
   9   9   6    7.60    5.50
  -9  -9  -6   -5.30    8.30
   9   9   5   -3.90    4.40
  -9  -9  -5    0.40    6.40
   9   9   4   13.10    4.10
  -9  -9  -4   20.80    3.50
  -9  -9  -4   19.60    5.20
   9   9   3   -0.40    3.10
  -9  -9  -3    5.20    2.60
  -9  -9  -3   -2.20    2.50
  -9  -9  -2   27.00    2.90
  -9  -9  -2   26.20    2.90
  -9  -9  -2   27.00    2.50
  -9  -9  -1   27.70    2.00
   9   9   0    4.60    1.40
  -9  -9   0    3.40    1.10
   9   9  -1   -1.30    1.40
  -9  -9   1    0.10    1.20
   9   9  -2    3.70    1.50
  -9  -9   2    0.60    1.00
   9   9  -3    3.60    1.50
  -9  -9   3    5.60    1.80
  -9  -9   4    5.40    3.00
  -9  -9   4    5.40    2.40
   9   9  -5    6.20    4.10
  -9  -9   5    5.20    3.00
  -9  -9   5   -0.10    3.50
   9   9  -6    7.00    4.90
  -9  -9   6    0.20    3.80
   9   9  -7   12.00    6.60
  -9  -9   7   -8.70    4.80
  10   9   5    1.70    4.80
 -10  -9  -5   12.40    7.00
  10   9   4   -0.90    4.00
 -10  -9  -4    7.70    3.60
 -10  -9  -4    5.40    5.40
 -10  -9  -3   22.90    4.70
 -10  -9  -3   13.40    3.80
 -10  -9  -2   20.10    2.50
 -10  -9  -2   19.80    2.90
  10   9   1    8.40    2.40
 -10  -9  -1    8.20    1.40
  10   9   0   56.89    3.30
 -10  -9   0   47.50    2.40
  10   9  -1   29.30    2.80
 -10  -9   1   30.60    2.40
  10   9  -2   66.59    3.30
 -10  -9   2   60.39    2.70
 -10  -9   3   26.10    2.30
  10   9  -4  124.99    6.90
 -10  -9   4  136.79    5.20
  10   9  -5    9.20    4.40
 -10  -9   5    4.40    3.80
 -10  -9   5    4.40    3.10
  10   9  -6   -0.40    5.20
 -10  -9   6    4.70    3.90
 -10  -9   6   -2.80    4.00
  10   9  -7   15.90    7.10
 -10  -9   7   10.10    5.10
  11   9   5    0.30    5.10
  11   9   5   -6.80    4.30
 -11  -9  -5    5.10    7.60
  11   9   4   -0.80    4.30
 -11  -9  -4   -1.60    6.30
 -11  -9  -4    5.10    4.00
 -11  -9  -3    1.50    3.80
 -11  -9  -3   -0.40    3.50
 -11  -9  -3   -7.70    4.70
 -11  -9  -2  163.28    5.80
 -11  -9  -2  145.09    6.20
 -11  -9  -2  162.28    7.00
  11   9   1    5.50    2.50
 -11  -9  -1    0.00    1.30
  11   9   0  275.97    8.30
 -11  -9   0  272.47    7.70
  11   9  -1   39.50    3.50
 -11  -9   1   38.80    2.70
  11   9  -2    8.60    2.30
 -11  -9   2    6.20    1.30
 -11  -9   3    3.40    1.80
  11   9  -4   23.10    4.30
 -11  -9   4   24.80    3.00
  11   9  -5    4.10    4.30
 -11  -9   5    3.40    3.90
 -11  -9   5    6.50    3.50
  11   9  -6   -4.90    5.50
 -11  -9   6    1.80    4.30
 -11  -9   6   -0.70    4.10
  11   9  -7   -2.60    6.70
 -11  -9   7    1.30    4.80
  12   9   5    7.80    4.10
  12   9   5    4.00    5.20
  12   9   5    9.20    5.60
 -12  -9  -5   13.70    8.80
  12   9   4    4.80    4.80
 -12  -9  -4   -1.60    6.60
 -12  -9  -4    7.20    3.40
 -12  -9  -3    3.20    3.90
 -12  -9  -3    2.50    3.00
 -12  -9  -3    7.60    5.40
 -12  -9  -2  101.59    5.60
 -12  -9  -2   96.29    5.20
  12   9   1   17.10    3.20
 -12  -9  -1   11.50    2.70
  12   9   0  271.97    8.50
  12   9  -1  202.18    7.10
 -12  -9   1  209.58    7.50
  12   9  -2  153.48    7.20
 -12  -9   2  149.49    5.90
  12   9  -4    7.80    4.20
 -12  -9   4   14.60    3.90
  12   9  -5   10.50    4.70
 -12  -9   5    7.70    3.30
 -12  -9   5    7.20    4.60
  12   9  -6   -2.00    5.70
 -12  -9   6   -9.00    4.10
 -12  -9   6   -6.00    4.20
  13   9   4    1.90    4.70
 -13  -9  -4   -9.20    7.40
 -13  -9  -4   -1.80    3.90
 -13  -9  -3    2.40    6.20
 -13  -9  -3    2.10    4.20
 -13  -9  -3    4.90    3.30
  13   9   2   13.00    4.30
 -13  -9  -2    9.00    3.10
  13   9   1   22.60    3.60
 -13  -9  -1   20.60    3.00
  13   9   0   91.69    5.60
 -13  -9   0   94.79    5.00
  13   9  -1   58.49    4.90
 -13  -9   1   69.69    4.40
  13   9  -2   -1.90    2.80
 -13  -9   2    2.20    2.50
  13   9  -3    0.00    3.90
 -13  -9   3    2.80    2.70
  13   9  -4    3.20    4.30
 -13  -9   4    8.50    3.00
  13   9  -5   -0.80    4.70
 -13  -9   5   12.00    3.30
  13   9  -6    5.90    5.70
 -13  -9   6    3.80    4.60
 -13  -9   6   -2.90    3.90
  14   9   4   13.60    6.00
 -14  -9  -4   10.30    4.40
 -14  -9  -4    4.00    8.60
 -14  -9  -3   17.10    3.90
 -14  -9  -3    7.80    4.70
  14   9   2    7.20    4.50
 -14  -9  -2    1.80    3.30
 -14  -9  -2    2.10    4.30
  14   9   1   82.29    6.40
 -14  -9  -1   67.89    4.90
  14   9   0   14.30    3.80
 -14  -9   0   11.00    2.90
  14   9  -1    8.30    3.40
 -14  -9   1    5.90    2.60
  14   9  -2    6.30    3.80
 -14  -9   2    5.70    2.60
  14   9  -3    2.80    4.10
 -14  -9   3    3.50    2.90
  14   9  -4    3.20    4.50
 -14  -9   4   -2.30    3.20
  14   9  -5   -2.10    5.10
 -14  -9   5   -1.60    3.80
  14   9  -6    0.40    6.00
 -14  -9   6  -11.40    4.50
 -14  -9   6   -0.80    5.00
  15   9   3  -10.60    9.20
 -15  -9  -3    0.40    4.90
 -15  -9  -3    7.90    3.90
  15   9   2    4.60    4.90
 -15  -9  -2    3.40    3.40
  15   9   1   19.60    4.80
 -15  -9  -1   16.80    3.30
  15   9   0   11.10    4.00
 -15  -9   0    7.10    3.10
  15   9  -1    7.10    3.90
 -15  -9   1    8.30    3.00
  15   9  -2    3.90    3.90
 -15  -9   2    3.50    2.90
  15   9  -3   -2.90    4.50
 -15  -9   3   -1.90    3.10
  15   9  -4    2.40    4.90
 -15  -9   4    7.00    3.60
  15   9  -5   13.00    5.50
 -15  -9   5   11.40    4.20
  15   9  -6    3.40    6.20
 -15  -9   6   -4.60    5.00
 -15  -9   6   -8.00    4.70
 -16  -9  -3    7.40    4.30
 -16  -9  -3   -3.30    5.40
 -16  -9  -2   -1.50    3.60
 -16  -9  -1   -5.40    3.10
 -16  -9   0   -0.50    2.90
 -16  -9   1    3.40    2.90
  16   9  -2   10.30    4.30
 -16  -9   2    9.30    3.20
  16   9  -3    7.90    4.80
 -16  -9   3    5.10    3.60
  16   9  -4   16.50    5.20
 -16  -9   4   11.00    4.00
  16   9  -5    0.70    5.50
 -16  -9   5   -8.10    4.80
 -17  -9  -2    1.40    3.70
 -17  -9  -1   -0.80    3.40
 -17  -9   0   -1.40    3.20
 -17  -9   1    3.50    3.20
 -17  -9   2   -0.40    3.20
  17   9  -3   -3.00    4.90
 -17  -9   3   -1.80    3.50
  17   9  -4   33.90    6.00
 -17  -9   4   39.40    5.00
  17   9  -5    4.70    6.20
 -17  -9   5   -9.90    4.70
 -18  -9  -1    4.50    3.80
 -18  -9   0   -4.90    3.40
 -18  -9   1   -6.40    3.40
 -18  -9   2    2.30    3.40
 -18  -9   3    7.10    4.20
  18   9  -4    6.50    6.10
 -18  -9   4   -3.20    4.90
 -19  -9   0   11.00    3.90
 -19  -9   1   -9.40    3.50
 -19  -9   2   -6.70    4.00
 -19  -9   3  -11.00    4.40
 -19  10   3   16.90    4.70
  19 -10  -3   21.80    4.10
  19 -10  -3   14.90    4.90
 -19  10   2   10.90    4.10
  19 -10  -2   14.90    3.70
  19 -10  -2    8.30    4.60
 -19  10   1   -1.00    4.40
  19 -10  -1    4.80    3.40
  19 -10  -1    1.20    4.20
 -19  10   0    8.70    5.30
  19 -10   0   23.90    3.60
  19 -10   0   17.50    4.70
 -18  10   4    4.30    4.60
  18 -10  -4    5.70    4.60
  18 -10  -4    6.20    3.60
 -18  10   3   10.90    4.10
  18 -10  -3    0.80    4.20
  18 -10  -3    7.00    3.50
 -18  10   2   51.09    5.40
  18 -10  -2   41.50    4.10
  18 -10  -2   38.10    4.90
 -18  10   1    5.30    3.60
  18 -10  -1    2.90    3.10
  18 -10  -1   -1.60    3.90
 -18  10   0   -0.20    4.60
  18 -10   0    7.40    4.10
  18 -10   0    4.80    3.20
 -18  10  -1   15.20    5.30
  18 -10   1    3.90    4.20
  18 -10   1    6.90    3.40
 -17  10   4    4.40    4.40
  17 -10  -4    7.70    3.30
  17 -10  -4    3.30    4.30
 -17  10   3    4.90    4.20
  17 -10  -3    8.60    3.90
  17 -10  -3    8.50    3.20
 -17  10   2    2.60    3.50
  17 -10  -2    0.20    3.00
  17 -10  -2   -1.50    3.70
 -17  10   1    2.70    3.50
  17 -10  -1    2.60    3.00
  17 -10  -1    1.50    3.60
 -17  10   0   -3.60    4.00
  17 -10   0    3.90    3.10
  17 -10   0    1.60    3.80
 -17  10  -1   21.90    4.80
  17 -10   1   15.80    4.10
  17 -10   1   24.10    3.50
 -17  10  -2    9.10    5.30
  17 -10   2    5.80    3.60
 -16  10   5    2.10    4.60
  16 -10  -5    8.20    3.40
  16 -10  -5    5.00    5.10
 -16  10   4   41.00    5.20
  16 -10  -4   31.80    4.90
 -16  10   3    2.30    3.90
  16 -10  -3    6.70    3.70
  16 -10  -3    5.30    3.00
 -16  10   2    2.20    3.50
  16 -10  -2   -3.50    3.40
  16 -10  -2    0.20    2.80
 -16  10   1   13.20    3.50
  16 -10  -1   14.90    3.20
  16 -10  -1    8.60    3.70
 -16  10   0    2.00    3.70
  16 -10   0    6.70    2.90
  16 -10   0    2.10    3.40
 -16  10  -1    6.00    4.10
  16 -10   1    9.30    3.60
  16 -10   1    8.60    2.80
 -16  10  -2    2.50    4.90
  16 -10   2    3.50    3.30
 -16  10  -3   15.80    5.90
  16 -10   3    8.90    3.90
 -15  10   6   20.00    5.80
 -15  10   5    9.20    5.10
  15 -10  -5    3.00    3.20
  15 -10  -5    5.50    4.90
 -15  10   4   20.70    4.70
  15 -10  -4   21.50    4.00
  15 -10  -4   23.50    3.40
 -15  10   3    4.50    3.70
  15 -10  -3   -1.20    2.70
  15 -10  -3   -3.30    3.30
 -15  10   2   24.00    3.90
  15 -10  -2   14.50    3.00
  15 -10  -2    9.70    3.30
 -15  10   1   25.80    3.70
  15 -10  -1   19.80    3.50
  15 -10  -1   20.80    3.10
 -15  10   0    2.10    3.30
  15 -10   0    2.50    3.20
  15 -10   0    1.60    2.60
 -15  10  -1   12.90    4.20
  15 -10   1   12.70    2.80
  15 -10   1   10.60    3.50
 -15  10  -2   30.00    4.70
  15 -10   2   29.50    3.50
 -15  10  -3    1.40    5.50
  15 -10   3   -0.40    3.50
 -14  10   6    7.10    5.40
  14 -10  -6    6.40    6.70
  14 -10  -6    8.10    4.10
 -14  10   5    1.00    4.60
  14 -10  -5    5.60    4.30
  14 -10  -5   -0.60    2.70
 -14  10   4   -5.30    4.10
  14 -10  -4    6.10    3.50
  14 -10  -4    3.60    2.80
 -14  10   3    1.30    3.50
  14 -10  -3    1.00    2.40
  14 -10  -3   -0.90    3.00
 -14  10   2   25.20    3.90
  14 -10  -2   16.30    2.90
  14 -10  -2   17.30    3.30
 -14  10   1   18.10    3.30
  14 -10  -1   14.20    3.10
  14 -10  -1   13.30    2.70
 -14  10   0    8.60    3.10
  14 -10   0    6.60    2.50
  14 -10   0    7.90    3.10
 -14  10  -1    6.80    3.80
  14 -10   1   14.60    3.40
  14 -10   1   10.70    2.80
 -14  10  -2    5.60    4.30
  14 -10   2   -0.20    2.70
 -14  10  -3    7.90    5.10
  14 -10   3    1.70    3.30
 -14  10  -4    7.90    6.30
  14 -10   4   -1.90    3.70
 -13  10   6    0.10    4.80
  13 -10  -6    2.90    7.30
 -13  10   5    4.60    4.40
  13 -10  -5    5.60    4.40
  13 -10  -5    3.30    2.90
 -13  10   4    1.30    4.20
  13 -10  -4    5.40    3.20
  13 -10  -4    4.30    2.50
 -13  10   3    3.50    3.80
  13 -10  -3    3.10    3.00
  13 -10  -3    5.80    2.50
 -13  10   2   12.10    3.40
  13 -10  -2    9.90    2.60
  13 -10  -2    9.50    2.90
 -13  10   1    2.10    3.40
  13 -10  -1   -1.40    2.30
  13 -10  -1   -0.40    2.60
 -13  10   0   43.50    4.10
  13 -10   0   49.70    5.00
  13 -10   0   44.00    3.90
 -13  10  -1  191.28    7.80
  13 -10   1  203.98    6.90
  13 -10   1  209.88    7.70
 -13  10  -2    9.10    4.00
  13 -10   2   17.50    2.90
 -13  10  -3   16.10    5.00
  13 -10   3   18.70    3.30
 -13  10  -4    6.30    5.90
  13 -10   4    4.30    3.60
 -12  10   6   19.40    5.10
  12 -10  -6   14.90    5.80
 -12  10   5    3.40    4.10
  12 -10  -5    1.50    3.30
  12 -10  -5    1.80    4.00
 -12  10   4   -2.40    3.80
  12 -10  -4   -1.30    2.50
  12 -10  -4    0.80    2.50
 -12  10   3   -2.50    3.20
  12 -10  -3    2.60    2.10
  12 -10  -3   -3.00    2.20
 -12  10   2   21.50    2.50
  12 -10  -2   13.90    1.80
  12 -10  -2   16.40    1.80
 -12  10   1  207.88    6.60
  12 -10  -1  192.48    7.90
  12 -10  -1  191.08    8.70
 -12  10   0   12.20    1.90
  12 -10   0    8.60    2.30
  12 -10   0   11.00    2.80
 -12  10  -1   41.00    4.20
  12 -10   1   41.40    3.70
  12 -10   1   51.29    4.80
 -12  10  -2   40.90    4.50
  12 -10   2   47.10    3.90
 -12  10  -3    0.50    4.40
  12 -10   3   10.10    3.00
 -12  10  -4   23.80    5.60
  12 -10   4   15.10    3.80
 -12  10  -5   24.80    7.00
  12 -10   5   22.60    4.70
 -11  10   7   -0.70    4.50
  11 -10  -7    1.40    6.80
 -11  10   6   -5.80    4.20
  11 -10  -6   -1.30    5.80
 -11  10   5   75.29    6.50
  11 -10  -5   66.19    5.90
  11 -10  -5   83.39    5.20
 -11  10   4  125.79    7.00
  11 -10  -4  140.59    5.40
  11 -10  -4  140.39    5.80
 -11  10   3   15.10    2.80
  11 -10  -3   13.70    2.30
  11 -10  -3   12.90    2.30
 -11  10   2   56.19    4.80
  11 -10  -2   42.80    4.50
  11 -10  -2   44.20    4.10
 -11  10   1    1.70    1.80
  11 -10  -1    1.90    1.10
  11 -10  -1   -0.10    1.10
  11 -10   0    1.70    1.40
  11 -10   0    3.10    1.40
 -11  10  -1   27.70    2.80
  11 -10   1   31.20    2.00
  11 -10   1   27.90    2.30
 -11  10  -2   94.49    5.80
  11 -10   2   93.09    4.80
 -11  10  -3    1.80    4.30
  11 -10   3    3.80    2.70
 -11  10  -4   11.50    5.20
  11 -10   4    7.40    3.20
 -11  10  -5    8.70    5.90
  11 -10   5    0.20    4.20
 -10  10   7    2.40    5.20
  10 -10  -7    9.50    6.30
 -10  10   6   -3.40    4.00
  10 -10  -6    0.30    5.80
 -10  10   5  115.29    7.20
  10 -10  -5  139.99    5.70
  10 -10  -5  132.79    6.60
 -10  10   4   87.09    5.70
  10 -10  -4   99.19    4.30
 -10  10   3    2.40    2.20
  10 -10  -3   -0.70    1.80
  10 -10  -3   -0.60    1.80
 -10  10   2    9.40    1.90
  10 -10  -2    5.20    1.40
  10 -10  -2    8.10    1.40
 -10  10   1   44.90    2.80
  10 -10  -1   47.00    2.40
  10 -10  -1   47.30    2.20
 -10  10   0   85.09    3.50
  10 -10   0   83.69    3.70
  10 -10   0   82.29    3.30
  10 -10   1    4.80    1.70
  10 -10   1    6.50    2.20
  10 -10   2   46.30    3.00
 -10  10  -3    0.70    3.90
  10 -10   3   -1.70    2.50
 -10  10  -4    5.30    4.80
  10 -10   4    1.20    2.90
 -10  10  -5    6.30    5.60
  10 -10   5    2.10    4.00
  -9  10   7   14.10    5.20
   9 -10  -7    6.60    6.70
  -9  10   6   23.70    4.70
   9 -10  -6   32.20    5.60
  -9  10   5   -1.50    3.50
   9 -10  -5    4.40    4.30
   9 -10  -4   21.00    2.50
  -9  10   3   49.40    3.40
   9 -10  -3   54.79    3.00
   9 -10  -3   50.99    3.30
  -9  10   2   58.29    3.20
   9 -10  -2   67.39    2.80
   9 -10  -2   69.79    3.10
  -9  10   1   19.70    2.20
   9 -10  -1   22.90    1.60
   9 -10  -1   21.30    1.90
  -9  10   0   26.70    2.10
   9 -10   0   31.40    2.50
   9 -10   0   26.40    2.10
  -9  10  -1    5.40    1.60
   9 -10   1    6.40    1.10
   9 -10   1    5.20    0.90
  -9  10  -2    4.10    1.60
   9 -10   2    0.10    1.60
  -9  10  -3   44.10    5.30
  -9  10  -4    7.20    4.30
   9 -10   4    0.60    3.30
  -9  10  -5    4.60    5.40
   9 -10   5   10.90    4.90
  -9  10  -6    0.00    6.50
  -8  10   7    2.60    4.70
   8 -10  -7    2.50    6.20
  -8  10   6    3.40    4.00
   8 -10  -6    6.10    4.50
  -8  10   5    9.20    3.90
   8 -10  -5    7.80    4.30
  -8  10   4   75.69    4.10
   8 -10  -4   70.59    4.10
   8 -10  -4   84.59    3.70
  -8  10   3  100.79    4.20
   8 -10  -3  109.29    3.80
  -8  10   2   18.00    2.20
   8 -10  -2   16.40    1.40
   8 -10  -2   12.40    1.40
  -8  10   1   21.20    2.20
   8 -10  -1   18.30    1.80
   8 -10  -1   19.60    1.60
  -8  10   0  109.09    3.90
   8 -10   0  107.59    3.90
   8 -10   0  106.69    3.60
  -8  10  -1    4.90    1.40
   8 -10   1    5.20    1.00
  -8  10  -2   -0.20    1.60
   8 -10   2    0.90    1.40
  -8  10  -3    7.60    4.10
   8 -10   3    2.60    2.20
  -8  10  -4   28.50    4.60
   8 -10   4   28.80    3.50
  -8  10  -5    3.70    5.10
   8 -10   5    2.20    4.90
  -7  10   7   12.30    5.30
   7 -10  -7   22.70    6.20
  -7  10   6   12.80    4.30
   7 -10  -6   21.40    4.60
  -7  10   5   15.40    3.80
   7 -10  -5   14.80    4.80
  -7  10   4  164.68    5.90
   7 -10  -4  160.68    5.70
   7 -10  -4  156.68    5.00
  -7  10   3   76.29    3.60
   7 -10  -3   70.79    3.10
  -7  10   2   19.20    2.10
   7 -10  -2   12.10    1.30
   7 -10  -2   13.80    1.40
  -7  10   1  501.45   12.90
   7 -10  -1  513.75   12.70
   7 -10  -1  501.65   12.50
  -7  10   0   12.20    1.70
   7 -10   0   13.50    1.40
   7 -10   0   11.20    1.40
  -7  10  -1   64.69    3.00
   7 -10   1   69.19    2.60
  -7  10  -2    4.90    1.60
   7 -10   2   10.50    1.50
  -7  10  -3  213.28    7.00
   7 -10   3  224.08    6.60
  -7  10  -4   62.29    5.80
   7 -10   4   64.19    4.60
  -7  10  -5   17.30    5.40
  -7  10  -6   17.80    7.20
   7 -10   6   18.70    5.20
  -6  10   7    0.50    4.60
   6 -10  -7    0.50    5.20
  -6  10   6   68.89    6.40
   6 -10  -6   61.29    7.00
  -6  10   5    6.30    3.70
   6 -10  -5   -1.90    4.50
  -6  10   4   50.59    3.60
   6 -10  -4   53.49    3.40
  -6  10   3  418.96   11.30
   6 -10  -3  422.46   10.50
  -6  10   2    8.90    1.90
   6 -10  -2    9.30    1.20
  -6  10   1   18.50    2.10
   6 -10  -1   13.60    1.20
  -6  10   0   10.40    1.80
   6 -10   0    5.30    1.30
  -6  10  -1   31.80    2.50
   6 -10   1   33.80    1.90
  -6  10  -2   27.10    2.50
   6 -10   2   25.50    2.00
   6 -10   3    4.30    1.90
  -6  10  -4  135.39    6.80
   6 -10   4  137.19    5.60
  -6  10  -5   12.70    5.40
  -6  10  -5    8.80    4.90
  -6  10  -6    1.30    6.50
   6 -10   6    3.70    4.60
  -5  10   7    5.80    5.10
   5 -10  -7    6.60    5.60
  -5  10   6    2.00    4.00
   5 -10  -6    7.30    4.80
  -5  10   5   -0.30    3.40
   5 -10  -5   -1.40    4.50
  -5  10   4   10.50    2.70
   5 -10  -4   11.00    2.00
  -5  10   3   32.30    2.80
   5 -10  -3   31.00    2.40
   5 -10  -3   32.60    2.00
  -5  10   2   15.80    2.20
   5 -10  -2   15.10    1.50
  -5  10   1  153.98    5.10
   5 -10  -1  160.28    4.40
  -5  10   0   -1.00    1.70
   5 -10   0    1.60    1.10
  -5  10  -1   36.20    2.70
   5 -10   1   39.10    2.00
  -5  10  -2    0.90    1.60
   5 -10   2   -0.10    1.10
  -5  10  -3   80.79    3.90
   5 -10   3   77.09    3.40
  -5  10  -4   50.49    5.00
   5 -10   4   58.09    4.00
  -5  10  -5    3.00    4.40
  -5  10  -6   13.80    6.40
   5 -10   6   10.50    4.60
  -4  10   7   44.40    5.70
   4 -10  -7   42.30    6.20
  -4  10   6    2.30    3.90
   4 -10  -6    4.00    4.20
  -4  10   5   12.60    3.50
   4 -10  -5    6.20    4.20
  -4  10   4    3.10    2.20
   4 -10  -4   -1.00    1.40
  -4  10   3   20.20    2.30
   4 -10  -3   15.50    1.60
   4 -10  -3   18.30    2.00
  -4  10   2   11.70    2.00
   4 -10  -2   10.30    1.10
  -4  10   1  146.49    4.80
   4 -10  -1  157.78    4.20
  -4  10   0  134.69    4.40
   4 -10   0  136.19    3.90
  -4  10  -1   36.00    2.50
   4 -10   1   31.90    1.80
  -4  10  -2   24.80    2.40
   4 -10   2   22.10    1.70
  -4  10  -3    6.50    1.90
   4 -10   3    5.50    1.60
  -4  10  -4   92.99    4.50
  -4  10  -4   93.09    4.90
   4 -10   4   94.29    4.20
  -4  10  -5    7.30    4.40
  -4  10  -5    4.10    4.70
  -4  10  -6    9.80    6.20
   4 -10   6    2.50    4.20
  -4  10  -7   48.90    8.80
  -3  10   7   21.00    5.10
   3 -10  -7   19.80    6.20
  -3  10   6    2.10    3.80
   3 -10  -6    1.60    4.40
  -3  10   5   43.40    4.30
   3 -10  -5   37.00    4.10
  -3  10   4    7.70    2.20
   3 -10  -4    4.00    1.50
  -3  10   3   40.50    3.10
   3 -10  -3   37.40    2.20
  -3  10   2   37.20    2.80
   3 -10  -2   35.00    2.10
   3 -10  -2   33.80    1.70
  -3  10   1   19.30    2.10
   3 -10  -1   17.70    1.50
  -3  10   0   42.20    2.70
   3 -10   0   47.60    2.00
  -3  10  -1   34.20    2.40
   3 -10   1   37.10    1.80
  -3  10  -2   12.10    1.80
   3 -10   2    8.70    1.20
  -3  10  -3   97.79    3.90
  -3  10  -3  102.79    4.10
   3 -10   3   95.29    3.50
  -3  10  -4   15.80    2.30
  -3  10  -4   18.70    2.80
   3 -10   4   10.50    2.10
  -3  10  -5    4.00    5.50
  -3  10  -6    5.00    5.50
   3 -10   6   -0.30    4.50
  -3  10  -7    4.50    7.70
   3 -10   7    0.60    5.30
  -2  10   7    2.40    4.90
   2 -10  -7   -4.80    5.60
  -2  10   6   -0.40    4.10
   2 -10  -6    0.30    4.20
  -2  10   5   65.79    5.00
   2 -10  -5   63.09    5.40
  -2  10   4   19.40    2.50
   2 -10  -4   16.50    1.80
  -2  10   3    6.30    1.80
   2 -10  -3    4.60    1.30
  -2  10   2  212.68    6.10
   2 -10  -2  209.18    5.80
   2 -10  -2  210.08    5.30
  -2  10   1  391.26   10.10
   2 -10  -1  409.96    9.80
  -2  10   0  263.07    6.80
   2 -10   0  254.67    6.50
  -2  10  -1   32.40    2.30
   2 -10   1   29.90    1.70
  -2  10  -2  218.18    6.10
   2 -10   2  211.78    5.60
  -2  10  -3   28.00    2.40
  -2  10  -3   30.10    2.60
   2 -10   3   32.60    2.20
  -2  10  -4   53.19    3.80
  -2  10  -4   54.39    3.70
   2 -10   4   50.09    3.20
   2 -10   5    7.90    3.60
  -2  10  -6    3.40    5.40
   2 -10   6   -3.20    4.00
  -2  10  -7   13.00    7.80
   2 -10   7   19.50    5.20
  -1  10   7   10.20    4.70
   1 -10  -7   17.10    5.80
  -1  10   6   38.20    4.60
   1 -10  -6   38.30    5.60
  -1  10   5   22.20    3.80
   1 -10  -5   22.60    4.00
  -1  10   4   21.00    2.40
   1 -10  -4   16.30    1.90
  -1  10   3    1.30    1.60
   1 -10  -3    2.40    1.30
  -1  10   2   16.10    1.90
   1 -10  -2   14.30    1.20
   1 -10  -2   12.20    1.50
  -1  10   1 1003.70   24.40
   1 -10  -1 1051.09   24.20
   1 -10  -1 1012.50   24.30
  -1  10   0    8.00    1.50
   1 -10   0   11.20    1.10
  -1  10  -1  791.52   19.00
   1 -10   1  788.42   18.90
  -1  10  -2  136.49    4.20
  -1  10  -2  139.59    4.30
   1 -10   2  134.89    3.80
  -1  10  -3   33.80    2.50
  -1  10  -3   32.40    2.30
   1 -10   3   30.20    2.10
  -1  10  -4    0.30    1.60
  -1  10  -4    1.70    1.90
   1 -10   5    2.50    3.40
  -1  10  -6    3.20    5.30
   1 -10   6    0.40    4.00
  -1  10  -7   10.50    7.30
   1 -10   7    6.70    5.00
   0  10   7   18.00    5.10
   0 -10  -7   13.90    6.50
   0  10   6   19.70    4.60
   0 -10  -6   16.60    4.90
   0  10   5   12.80    3.70
   0 -10  -5   14.30    3.80
   0  10   4   -1.10    1.50
   0 -10  -4    3.90    1.70
   0  10   3   49.30    2.60
   0 -10  -3   50.89    2.60
   0  10   2   45.20    2.50
   0 -10  -2   40.20    2.40
   0 -10  -2   42.90    1.80
   0  10   1 1421.96   33.70
   0 -10  -1 1457.65   33.60
   0 -10  -1 1403.26   33.80
   0  10   0 9999.00  230.08
   0 -10   0 9708.23  230.78
   0  10  -1 1432.16   34.20
   0  10  -1 1440.56   34.20
   0 -10   1 1476.85   34.20
   0  10  -2   42.70    2.30
   0  10  -2   41.90    2.40
   0 -10   2   42.40    1.90
   0  10  -3   53.09    2.70
   0  10  -3   50.89    2.60
   0 -10   3   49.10    2.40
   0  10  -4    1.20    1.70
   0 -10   4    2.60    1.60
   0 -10   5    7.30    3.40
   0  10  -6   26.70    5.40
   0 -10   6   22.60    4.70
   0  10  -7   19.60    7.20
   0 -10   7   18.60    5.30
   1  10   7    9.00    5.10
  -1 -10  -7    4.20    5.80
   1  10   6    0.60    4.00
  -1 -10  -6    6.00    4.70
   1  10   5    4.80    3.20
  -1 -10  -5    1.80    3.50
   1  10   4    0.70    1.50
  -1 -10  -4    3.00    1.80
   1  10   3   26.10    2.10
  -1 -10  -3   28.20    2.50
   1  10   2  135.29    4.20
  -1 -10  -2  133.29    4.30
  -1 -10  -2  137.19    3.80
   1  10   1  740.73   18.30
  -1 -10  -1  759.12   18.40
  -1 -10  -1  791.12   18.20
   1  10   0   12.40    1.60
  -1 -10   0    9.60    1.20
   1  10  -1 1037.70   25.00
  -1 -10   1 1060.79   24.90
   1  10  -2   16.40    1.90
   1  10  -2   14.60    1.70
  -1 -10   2   13.50    1.50
   1  10  -3    3.60    1.50
   1  10  -3    2.40    1.30
  -1 -10   3    1.60    1.30
   1  10  -4   20.00    2.40
  -1 -10   4   22.40    2.50
   1  10  -5   29.00    5.10
   1  10  -6   39.40    5.60
  -1 -10   6   49.00    5.70
   1  10  -7   16.20    6.90
  -1 -10   7    6.10    4.50
   2  10   7    6.70    5.00
  -2 -10  -7   10.10    6.20
   2  10   6    1.50    4.20
  -2 -10  -6    2.00    4.30
   2  10   5    7.00    3.30
  -2 -10  -5    6.00    3.60
   2  10   4   47.90    2.90
  -2 -10  -4   52.39    4.00
   2  10   3   29.10    2.40
  -2 -10  -3   30.70    2.40
   2  10   2  217.38    5.90
  -2 -10  -2  211.68    6.20
  -2 -10  -2  221.38    5.70
  -2 -10  -1   30.90    2.40
  -2 -10  -1   29.70    1.80
   2  10   0  273.27    7.20
  -2 -10   0  272.37    6.90
   2  10  -1  409.06   10.50
  -2 -10   1  430.56   10.30
   2  10  -2  221.68    5.90
   2  10  -2  219.78    6.10
  -2 -10   2  217.98    5.70
   2  10  -3    5.80    1.40
  -2 -10   3    3.50    1.50
  -2 -10   3    4.30    1.30
   2  10  -4   16.60    1.90
  -2 -10   4   16.20    2.30
  -2 -10   4   16.30    1.80
   2  10  -5   66.19    5.70
  -2 -10   5   61.99    3.90
   2  10  -6    9.00    5.10
  -2 -10   6    8.50    3.90
   2  10  -7    4.70    6.50
  -2 -10   7    6.20    4.60
   3  10   7    0.10    5.10
  -3 -10  -7    6.80    6.40
   3  10   6   10.00    4.40
  -3 -10  -6   11.00    4.90
   3  10   5    0.40    3.50
  -3 -10  -5    2.40    3.90
   3  10   4   14.90    2.20
  -3 -10  -4   13.00    1.70
   3  10   3   96.99    3.60
  -3 -10  -3   98.39    3.70
  -3 -10  -2   11.90    1.80
  -3 -10  -2    6.20    1.30
  -3 -10  -1   35.00    1.90
  -3 -10  -1   36.30    2.40
   3  10   0   49.90    2.70
  -3 -10   0   47.50    2.20
   3  10  -1   19.60    2.30
  -3 -10   1   17.60    1.80
   3  10  -2   33.30    2.40
  -3 -10   2   32.90    1.90
   3  10  -3   34.90    2.20
  -3 -10   3   34.30    2.60
  -3 -10   3   36.00    2.20
  -3 -10   4    1.10    1.80
  -3 -10   4    2.20    1.60
   3  10  -5   41.80    4.50
  -3 -10   5   41.40    3.80
   3  10  -6    5.90    4.60
  -3 -10   6   -2.00    3.70
   3  10  -7   24.10    6.60
  -3 -10   7   21.00    4.90
   4  10   7   25.40    6.30
  -4 -10  -7   25.60    7.40
   4  10   6   -3.80    4.30
  -4 -10  -6   -5.60    5.00
   4  10   5    8.00    3.70
  -4 -10  -5    3.00    4.10
  -4 -10  -4   88.29    3.70
   4  10   3    5.80    1.80
  -4 -10  -3    1.80    1.70
  -4 -10  -3    4.00    1.40
   4  10   2   23.40    2.20
  -4 -10  -2   30.00    2.20
  -4 -10  -2   24.90    2.20
  -4 -10  -1   33.60    2.40
  -4 -10  -1   29.50    1.90
   4  10   0  143.89    4.60
  -4 -10   0  141.59    4.10
   4  10  -1  158.48    4.90
  -4 -10   1  162.48    4.60
   4  10  -2   10.60    1.80
  -4 -10   2   10.10    1.30
   4  10  -3   19.60    2.10
  -4 -10   3   21.40    2.30
  -4 -10   3   19.90    2.00
   4  10  -4    2.00    1.50
  -4 -10   4   -0.40    1.70
  -4 -10   4   -0.80    2.00
   4  10  -5    8.80    3.90
  -4 -10   5   14.80    3.00
   4  10  -6    2.30    4.50
  -4 -10   6   -1.00    3.70
   4  10  -7   36.20    6.90
  -4 -10   7   39.10    5.30
   5  10   6   11.60    4.90
  -5 -10  -6    8.10    6.00
   5  10   5    3.90    3.50
  -5 -10  -5    4.10    4.50
   5  10   4   58.29    3.90
   5  10   3   78.69    3.70
  -5 -10  -3   73.99    3.40
  -5 -10  -3   79.59    3.40
   5  10   2    2.60    1.50
  -5 -10  -2    3.80    1.30
  -5 -10  -2    0.90    1.40
  -5 -10  -1   42.40    2.50
  -5 -10  -1   38.90    2.20
   5  10   0    1.70    1.60
  -5 -10   0    0.50    1.20
   5  10  -1  164.58    5.10
  -5 -10   1  159.28    4.60
   5  10  -2   11.70    1.90
  -5 -10   2   13.50    1.30
   5  10  -3   39.30    2.80
  -5 -10   3   34.10    2.30
  -5 -10   3   37.60    2.60
   5  10  -4   13.50    2.40
  -5 -10   4   11.20    2.00
  -5 -10   4   13.40    2.40
   5  10  -5   -3.00    3.60
  -5 -10   5    2.00    2.70
   5  10  -6    3.50    5.00
  -5 -10   6    5.00    3.50
   5  10  -7   15.00    6.20
  -5 -10   7    3.70    4.70
   6  10   6    0.90    4.50
  -6 -10  -6    7.40    6.20
   6  10   5    9.00    3.90
  -6 -10  -5   11.00    4.90
   6  10   4  132.99    5.80
  -6 -10  -4  135.99    6.90
   6  10   3    5.30    2.20
  -6 -10  -3    5.50    1.70
  -6 -10  -3    1.40    2.00
   6  10   2   25.50    2.50
  -6 -10  -2   17.30    2.10
  -6 -10  -2   23.60    2.40
  -6 -10  -1   36.40    2.40
  -6 -10  -1   33.80    2.10
   6  10   0   11.00    1.60
  -6 -10   0    6.90    1.30
   6  10  -1   23.00    2.40
  -6 -10   1   15.80    1.60
   6  10  -2   10.10    1.80
  -6 -10   2    7.00    1.20
   6  10  -3  426.56   11.40
  -6 -10   3  419.06   11.00
  -6 -10   3  434.06   10.80
   6  10  -4   55.49    3.50
  -6 -10   4   52.49    3.20
  -6 -10   4   43.80    3.80
   6  10  -5    0.20    3.60
  -6 -10   5    0.30    3.00
   6  10  -6   62.09    7.20
  -6 -10   6   67.79    5.70
   6  10  -7    3.50    6.10
  -6 -10   7    3.50    4.50
   7  10   6   10.00    4.80
  -7 -10  -6   14.70    7.00
   7  10   5   18.10    4.20
  -7 -10  -5   14.80    5.30
   7  10   4   52.99    5.70
  -7 -10  -4   57.89    4.40
  -7 -10  -4   50.69    6.10
   7  10   3  233.48    7.30
  -7 -10  -3  235.98    8.00
  -7 -10  -3  222.68    6.90
   7  10   2   11.60    2.10
  -7 -10  -2    8.40    1.80
  -7 -10  -2   10.20    1.70
  -7 -10  -1   70.79    3.20
  -7 -10  -1   73.29    2.80
   7  10   0   14.40    1.70
  -7 -10   0   13.40    1.40
   7  10  -1  530.85   13.60
  -7 -10   1  542.35   13.40
   7  10  -2   17.50    1.90
  -7 -10   2   17.50    1.50
   7  10  -3   82.89    3.60
  -7 -10   3   72.09    3.30
   7  10  -4  162.88    5.70
  -7 -10   4  155.68    5.80
  -7 -10   4  167.48    5.30
   7  10  -5   17.60    4.20
  -7 -10   5   17.80    4.10
  -7 -10   5   15.60    2.80
   7  10  -6   13.00    5.20
  -7 -10   6   14.50    3.90
   7  10  -7   21.00    6.50
  -7 -10   7   12.60    4.90
   8  10   6    3.90    4.80
  -8 -10  -6   -9.90    7.40
   8  10   5    3.80    4.10
  -8 -10  -5   -4.60    5.60
   8  10   4   22.00    3.70
  -8 -10  -4   18.60    5.00
  -8 -10  -4   26.00    3.30
   8  10   3    5.00    2.90
  -8 -10  -3    4.80    2.00
  -8 -10  -3    4.60    2.40
  -8 -10  -2    0.50    1.80
  -8 -10  -2    2.20    1.60
  -8 -10  -2    3.10    2.20
  -8 -10  -1    5.80    1.30
  -8 -10  -1    6.10    1.70
   8  10   0  106.89    3.80
  -8 -10   0  107.69    3.60
   8  10  -1   21.70    2.10
  -8 -10   1   21.40    1.80
   8  10  -2   19.40    2.10
  -8 -10   2   15.90    1.80
   8  10  -3  120.69    4.40
  -8 -10   3  113.69    4.10
   8  10  -4   85.39    3.90
  -8 -10   4   86.09    4.20
  -8 -10   4   77.69    4.70
   8  10  -5   12.40    4.30
  -8 -10   5    7.50    4.10
  -8 -10   5   11.50    2.90
   8  10  -6    6.40    5.20
  -8 -10   6    4.90    4.00
   8  10  -7    1.80    6.20
  -8 -10   7   -4.50    4.60
   9  10   6    0.10    5.40
  -9 -10  -6   -6.80    8.50
   9  10   5   15.60    4.60
  -9 -10  -5    8.00    6.30
   9  10   4    0.80    3.60
  -9 -10  -4    4.60    4.90
  -9 -10  -4    4.90    3.30
   9  10   3   51.89    4.70
  -9 -10  -3   46.70    4.10
  -9 -10  -2    1.60    2.40
  -9 -10  -2    2.20    2.10
  -9 -10  -2    3.30    2.00
   9  10   1   12.70    2.00
  -9 -10  -1    9.00    1.40
   9  10   0   33.30    2.50
  -9 -10   0   32.10    2.10
   9  10  -1   26.10    2.20
  -9 -10   1   24.90    2.30
   9  10  -2   63.99    3.00
  -9 -10   2   58.79    2.60
   9  10  -3   60.99    3.20
  -9 -10   3   57.49    3.30
   9  10  -4   19.40    4.60
  -9 -10   4   24.50    3.40
  -9 -10   4   25.50    2.80
   9  10  -5    2.60    4.30
  -9 -10   5    0.80    3.60
  -9 -10   5    3.60    2.90
   9  10  -6   20.90    5.50
  -9 -10   6   14.00    4.50
   9  10  -7   23.70    7.30
  -9 -10   7    7.70    5.00
  10  10   5    9.60    5.10
 -10 -10  -5   12.10    7.10
  10  10   4   -8.30    3.80
 -10 -10  -4    7.40    3.60
 -10 -10  -4    5.20    5.40
  10  10   3    0.50    4.20
 -10 -10  -3   -1.70    4.20
 -10 -10  -3    7.70    3.50
 -10 -10  -2   45.20    4.40
 -10 -10  -2   46.40    3.90
  10  10   1    7.50    2.20
 -10 -10  -1    7.70    1.50
  10  10   0   90.29    3.90
 -10 -10   0   85.79    3.30
  10  10  -1   47.70    3.10
 -10 -10   1   47.40    2.80
  10  10  -2    5.00    1.70
 -10 -10   2    8.30    1.40
  10  10  -3   -2.20    1.60
 -10 -10   3    0.20    1.80
  10  10  -4   91.59    6.20
 -10 -10   4  102.39    4.80
  10  10  -5  132.79    7.30
 -10 -10   5  123.89    6.70
 -10 -10   5  138.69    6.00
  10  10  -6   -2.10    5.10
 -10 -10   6    4.00    4.10
 -10 -10   6    3.70    4.00
  10  10  -7    4.00    7.20
 -10 -10   7    6.50    4.80
  11  10   5   -7.80    3.90
  11  10   5   -1.60    5.10
 -11 -10  -5    0.50    7.90
  11  10   4   -1.10    4.30
 -11 -10  -4    2.20    6.00
 -11 -10  -4   11.10    3.50
 -11 -10  -3   -5.70    4.60
 -11 -10  -2  103.49    6.00
 -11 -10  -2  107.89    4.90
  11  10   1   35.50    3.90
 -11 -10  -1   34.60    2.60
  11  10   0    3.60    2.30
 -11 -10   0    2.70    1.30
  11  10  -1   -0.30    2.00
 -11 -10   1    1.60    1.40
  11  10  -2   48.70    3.30
 -11 -10   2   50.29    2.70
  11  10  -3   11.90    2.30
 -11 -10   3   12.40    2.10
  11  10  -4  149.59    7.60
 -11 -10   4  145.49    5.90
  11  10  -5   74.69    6.70
 -11 -10   5   75.99    6.20
 -11 -10   5   92.29    5.70
  11  10  -6   -1.70    5.50
 -11 -10   6    0.10    4.10
 -11 -10   6   -1.10    4.40
  11  10  -7   -1.30    7.20
 -11 -10   7    3.10    5.20
  12  10   5   20.00    5.70
  12  10   5   13.30    4.30
  12  10   5   16.30    5.30
 -12 -10  -5   30.40    9.10
  12  10   4    6.70    5.10
 -12 -10  -4   13.70    7.10
 -12 -10  -4   23.90    3.90
 -12 -10  -3   -6.80    3.10
 -12 -10  -3    1.90    5.60
 -12 -10  -2   54.29    4.50
 -12 -10  -2   46.40    4.70
  12  10   1   42.70    4.50
 -12 -10  -1   45.10    4.20
  12  10   0   14.70    3.10
 -12 -10   0   12.90    3.00
  12  10  -1  225.48    8.00
  12  10  -2   17.50    2.80
  12  10  -3    1.20    3.90
 -12 -10   3   -0.50    3.10
  12  10  -4   -0.90    4.20
 -12 -10   4   -0.90    2.80
  12  10  -5    1.80    4.50
 -12 -10   5    1.90    3.10
  12  10  -6   21.10    6.00
 -12 -10   6   16.70    4.10
 -12 -10   6   19.40    4.60
  13  10   4   -3.20    5.20
 -13 -10  -4   -2.70    7.50
 -13 -10  -4   -2.10    3.90
 -13 -10  -3   14.70    3.40
 -13 -10  -3   23.30    6.60
  13  10   2    9.70    4.10
 -13 -10  -2    5.90    3.00
 -13 -10  -1  208.88    7.30
  13  10   0   54.79    4.90
 -13 -10   0   52.99    4.40
  13  10  -1   -0.40    2.90
 -13 -10   1    0.60    2.40
  13  10  -2   14.50    3.70
 -13 -10   2   14.60    2.80
  13  10  -3    9.20    4.10
 -13 -10   3    5.20    2.80
  13  10  -4    0.10    4.40
 -13 -10   4    4.80    3.10
  13  10  -5   -1.00    5.00
 -13 -10   5   -3.50    3.30
  13  10  -6    1.90    5.70
 -13 -10   6   -8.00    3.90
 -13 -10   6    0.60    4.60
  14  10   4   -2.20    5.60
 -14 -10  -4   -0.20    9.00
 -14 -10  -4   -4.50    4.10
 -14 -10  -3    3.70    3.70
  14  10   2    0.90    4.50
 -14 -10  -2   -4.90    3.10
 -14 -10  -1   13.50    3.00
  14  10   0    4.90    4.30
 -14 -10   0    8.60    2.80
 -14 -10   1   20.10    3.10
  14  10  -2   25.10    4.20
 -14 -10   2   21.10    3.10
  14  10  -3    3.10    4.20
 -14 -10   3    5.60    3.10
  14  10  -4    3.40    4.70
 -14 -10   4    2.60    3.20
  14  10  -5    3.00    5.20
 -14 -10   5    6.10    3.90
  14  10  -6    6.30    6.20
 -14 -10   6    5.40    4.90
 -14 -10   6    2.40    4.50
  15  10   3   -6.60    5.50
 -15 -10  -3    4.80    3.90
  15  10   2   30.90    5.40
 -15 -10  -2   17.70    4.00
 -15 -10  -1    4.80    3.10
  15  10   0    4.40    4.00
 -15 -10   0    1.70    2.70
  15  10  -1   26.90    4.50
 -15 -10   1   29.90    3.40
  15  10  -2   18.80    4.30
 -15 -10   2   17.90    3.30
  15  10  -3    4.50    4.70
 -15 -10   3    0.10    3.00
  15  10  -4   16.90    5.40
 -15 -10   4   25.10    4.00
  15  10  -5    2.00    5.30
 -15 -10   5   -4.20    4.00
 -16 -10  -3    6.20    4.40
 -16 -10  -2   -3.10    3.40
  16  10   1    6.80    4.80
 -16 -10  -1    1.80    3.10
 -16 -10   0    2.40    3.00
 -16 -10   1   25.90    3.40
  16  10  -2    1.20    4.20
 -16 -10   2    1.30    3.10
  16  10  -3    9.70    4.80
 -16 -10   3   13.20    3.50
  16  10  -4   50.09    6.20
 -16 -10   4   49.99    4.90
  16  10  -5   -2.30    5.70
 -16 -10   5   -7.60    4.40
 -17 -10  -2   -1.40    3.70
 -17 -10  -1   10.70    3.90
 -17 -10   0   -1.70    3.20
 -17 -10   1    0.70    3.10
  17  10  -2    3.20    4.60
 -17 -10   2   -2.90    3.30
  17  10  -3    1.60    5.30
 -17 -10   3    2.00    3.70
  17  10  -4    2.00    5.60
 -17 -10   4   -8.30    4.20
 -18 -10  -1    5.30    3.80
 -18 -10   0   -6.10    3.50
 -18 -10   1   -6.10    3.30
 -18 -10   2   44.70    4.60
  18  10  -3    4.30    5.50
 -18 -10   3   -3.90    3.90
  18  10  -4   -5.10    5.80
 -18 -10   4  -13.30    4.40
 -19 -10   0   12.70    4.00
 -19 -10   1  -10.10    3.70
 -19 -10   2    3.60    4.20
 -19 -10   3   14.00    5.00
 -19  11   2   29.40    4.90
  19 -11  -2   37.80    5.10
  19 -11  -2   40.50    4.30
 -19  11   1    8.70    4.80
  19 -11  -1   12.20    4.50
  19 -11  -1   15.40    3.40
 -18  11   4    9.80    4.40
  18 -11  -4    6.80    3.70
  18 -11  -4   -1.00    4.50
 -18  11   3   15.90    4.30
  18 -11  -3   15.50    3.50
  18 -11  -3   21.10    4.50
 -18  11   2    7.40    3.80
  18 -11  -2   10.30    3.30
  18 -11  -2    9.40    4.10
 -18  11   1   -1.50    3.70
  18 -11  -1    2.40    4.00
  18 -11  -1    1.40    3.00
 -18  11   0   -0.90    4.40
  18 -11   0    7.20    3.20
  18 -11   0    6.10    4.00
 -18  11  -1   21.60    5.60
  18 -11   1   17.90    3.60
 -17  11   4   10.00    4.50
  17 -11  -4    8.20    3.30
  17 -11  -4    3.90    4.00
 -17  11   3   10.10    4.50
  17 -11  -3   13.40    3.30
  17 -11  -3   13.60    4.10
 -17  11   2    1.80    3.60
  17 -11  -2    2.90    3.70
  17 -11  -2    4.80    3.00
 -17  11   1    3.90    3.30
  17 -11  -1   12.30    3.10
  17 -11  -1    6.20    3.70
 -17  11   0    7.40    4.30
  17 -11   0   11.60    3.10
  17 -11   0   11.20    4.00
 -17  11  -1    1.80    4.60
  17 -11   1   -2.00    3.90
  17 -11   1    6.00    3.10
 -17  11  -2   -1.10    5.40
  17 -11   2    0.60    3.70
 -16  11   5   12.00    5.00
  16 -11  -5    7.50    3.50
  16 -11  -5    8.50    6.20
 -16  11   4   21.10    5.00
  16 -11  -4   32.40    3.60
  16 -11  -4   28.70    4.20
 -16  11   3    2.40    4.00
  16 -11  -3    3.60    3.00
  16 -11  -3    5.60    3.80
 -16  11   2    1.60    3.60
  16 -11  -2    3.30    3.40
  16 -11  -2    0.10    2.60
 -16  11   1    3.50    3.40
  16 -11  -1    4.80    3.40
  16 -11  -1    5.70    2.80
 -16  11   0   11.10    4.10
  16 -11   0   11.90    3.00
  16 -11   0   13.10    3.60
 -16  11  -1   -1.10    4.20
  16 -11   1   -1.30    3.50
  16 -11   1    9.10    3.00
 -16  11  -2   16.80    5.20
  16 -11   2   14.30    3.60
 -16  11  -3   17.10    6.10
  16 -11   3   -2.10    3.90
 -15  11   5    3.90    4.80
  15 -11  -5    2.20    5.70
  15 -11  -5    2.60    3.50
 -15  11   4    2.30    4.40
  15 -11  -4    6.30    3.60
  15 -11  -4    5.00    2.80
 -15  11   3    7.60    3.70
  15 -11  -3    6.40    2.80
  15 -11  -3    2.40    3.40
 -15  11   2    5.20    3.40
  15 -11  -2    0.80    2.70
  15 -11  -2    0.70    3.20
 -15  11   1    4.30    3.20
  15 -11  -1    1.80    2.60
  15 -11  -1    3.70    3.20
 -15  11   0   11.70    3.50
  15 -11   0    7.40    2.60
  15 -11   0    7.00    3.20
 -15  11  -1    6.90    4.00
  15 -11   1    3.20    3.40
  15 -11   1    6.80    2.70
 -15  11  -2    5.80    4.50
  15 -11   2    0.20    2.90
 -15  11  -3    1.20    5.50
  15 -11   3    0.90    3.60
 -14  11   6   -0.10    5.30
  14 -11  -6    1.80    6.60
  14 -11  -6   -1.60    4.20
 -14  11   5   10.50    5.20
  14 -11  -5    4.20    5.00
  14 -11  -5   -1.00    3.00
 -14  11   4    5.90    4.10
  14 -11  -4    7.70    3.40
  14 -11  -4    9.80    4.20
  14 -11  -4   11.40    2.90
 -14  11   3    6.20    3.80
  14 -11  -3    7.10    2.60
  14 -11  -3    2.60    3.10
 -14  11   2   15.90    3.70
  14 -11  -2   10.90    2.60
  14 -11  -2    9.90    3.10
 -14  11   1    3.70    3.10
  14 -11  -1   -0.50    2.80
  14 -11  -1    5.00    2.40
 -14  11   0   10.70    3.10
  14 -11   0    8.20    3.10
  14 -11   0   14.50    2.70
 -14  11  -1    2.20    3.60
  14 -11   1    4.90    3.00
  14 -11   1    9.90    2.50
 -14  11  -2   15.60    4.50
  14 -11   2   11.10    3.10
 -14  11  -3    3.70    5.00
  14 -11   3   -0.70    3.30
 -14  11  -4    3.60    6.30
  14 -11   4   -5.60    4.00
 -13  11   6   20.90    5.50
  13 -11  -6   20.50    6.00
 -13  11   5   -2.90    4.30
  13 -11  -5    6.90    4.80
  13 -11  -5   -0.60    2.90
 -13  11   4    4.40    4.10
  13 -11  -4    7.70    2.70
  13 -11  -4   -4.40    3.10
 -13  11   3   48.50    4.70
  13 -11  -3   46.50    3.90
  13 -11  -3   46.50    5.00
 -13  11   2   -0.40    3.10
  13 -11  -2    3.70    2.30
  13 -11  -2    4.00    2.80
 -13  11   1   41.90    4.40
  13 -11  -1   40.00    4.70
  13 -11  -1   41.10    3.80
 -13  11   0   80.69    4.90
  13 -11   0   87.89    5.50
  13 -11   0   89.79    4.60
 -13  11  -1  125.19    6.50
  13 -11   1  126.19    6.20
  13 -11   1  130.99    5.30
 -13  11  -2   -1.20    4.00
  13 -11   2   -0.10    2.60
 -13  11  -3    9.30    4.90
  13 -11   3   11.50    3.20
 -13  11  -4    3.60    5.70
  13 -11   4    0.00    3.90
 -12  11   6   -3.60    4.60
  12 -11  -6    1.80    5.90
 -12  11   5   22.00    4.80
  12 -11  -5   29.80    3.70
  12 -11  -5   23.10    4.50
 -12  11   4   -1.60    4.00
  12 -11  -4    2.80    2.60
 -12  11   3   21.70    3.80
  12 -11  -3   15.30    2.60
  12 -11  -3   19.90    2.60
 -12  11   2   23.40    3.20
  12 -11  -2   23.50    2.50
  12 -11  -2   18.80    2.60
 -12  11   1  229.18    7.00
  12 -11  -1  204.38    8.80
  12 -11  -1  204.88   10.00
 -12  11   0   46.10    3.40
  12 -11   0   49.20    3.70
  12 -11   0   49.00    4.70
 -12  11  -1    7.20    3.40
  12 -11   1    9.80    2.40
  12 -11   1   10.60    2.90
 -12  11  -2  111.09    6.50
  12 -11   2  121.29    5.30
 -12  11  -3   12.40    4.70
  12 -11   3   10.90    3.00
 -12  11  -4    6.30    5.30
  12 -11   4    2.30    3.50
 -12  11  -5    1.30    6.60
  12 -11   5    1.50    4.50
 -11  11   7   -2.90    4.70
  11 -11  -7    3.00    6.70
 -11  11   6   -2.30    4.30
  11 -11  -6    5.60    5.20
 -11  11   5   15.80    4.60
  11 -11  -5   14.70    3.30
  11 -11  -5   17.80    4.80
 -11  11   4   10.80    4.20
  11 -11  -4    7.60    2.60
  11 -11  -3   10.80    3.60
  11 -11  -3    6.70    3.90
 -11  11   2   13.10    2.10
  11 -11  -2   12.80    1.90
  11 -11  -2    8.90    1.90
  11 -11  -1   52.79    2.80
  11 -11  -1   49.60    2.50
 -11  11   0    9.20    1.80
  11 -11   0    6.80    1.50
  11 -11   0    5.00    1.50
 -11  11  -1    3.50    1.80
  11 -11   1   -0.80    1.30
  11 -11   1    0.80    1.30
 -11  11  -2   10.50    3.70
  11 -11   2    4.80    2.60
 -11  11  -3   68.89    6.60
  11 -11   3   77.29    4.70
 -11  11  -4   10.20    5.00
  11 -11   4    4.20    3.30
 -11  11  -5    7.10    6.40
  11 -11   5    4.20    4.40
 -10  11   7   -2.80    5.10
  10 -11  -7    2.40    6.50
 -10  11   6    2.20    4.30
  10 -11  -6   -0.20    5.00
 -10  11   5    6.20    4.00
  10 -11  -5    5.50    4.10
  10 -11  -5    5.00    2.90
 -10  11   4   17.90    3.90
  10 -11  -4   16.20    2.60
 -10  11   3   62.79    3.90
  10 -11  -3   65.69    3.70
  10 -11  -3   58.19    3.30
 -10  11   2   52.19    3.20
  10 -11  -2   52.79    2.90
  10 -11  -2   52.09    2.60
 -10  11   1    1.20    1.50
  10 -11  -1    0.80    1.00
  10 -11  -1    1.70    1.00
 -10  11   0   40.50    2.50
  10 -11   0   37.60    2.70
  10 -11   0   30.00    2.30
 -10  11  -1   26.40    2.50
  10 -11   1   21.00    2.10
  10 -11   1   21.50    2.50
 -10  11  -2    8.20    3.50
  10 -11   2    6.80    1.70
 -10  11  -3   33.70    4.70
 -10  11  -4   11.20    5.00
  10 -11   4    8.00    3.10
 -10  11  -5   14.30    6.20
  10 -11   5   -3.50    4.30
  -9  11   7    3.30    5.10
   9 -11  -7    8.50    6.20
  -9  11   6   16.80    4.40
   9 -11  -6   10.70    5.20
  -9  11   5   22.10    4.10
   9 -11  -5   23.00    4.10
  -9  11   4   35.60    4.00
   9 -11  -4   29.70    3.30
   9 -11  -3    2.40    1.70
  -9  11   2   21.10    2.50
   9 -11  -2   16.30    1.60
   9 -11  -2   18.00    1.80
  -9  11   1   -1.70    1.30
   9 -11  -1   -0.30    1.10
   9 -11  -1    1.80    1.00
  -9  11   0    3.40    1.40
   9 -11   0    3.30    1.30
   9 -11   0    2.20    1.10
  -9  11  -1    2.50    1.30
   9 -11   1    1.30    1.00
  -9  11  -2   34.90    2.70
   9 -11   2   32.90    2.60
  -9  11  -3   22.60    4.20
   9 -11   3   18.20    2.80
  -9  11  -4   16.50    4.70
   9 -11   4   16.10    3.40
  -9  11  -5    9.80    5.30
  -9  11  -6   10.40    6.70
  -8  11   7    0.40    4.50
   8 -11  -7    7.50    6.70
  -8  11   6   18.30    4.40
   8 -11  -6   14.00    4.90
  -8  11   5    0.80    3.70
   8 -11  -5    1.50    3.80
  -8  11   4   44.40    4.40
   8 -11  -4   54.09    4.00
   8 -11  -4   46.80    3.20
  -8  11   3    1.40    1.80
   8 -11  -3   -0.50    1.60
  -8  11   2   44.40    2.90
   8 -11  -2   45.10    2.50
   8 -11  -2   43.30    2.10
  -8  11   1    1.10    1.50
   8 -11  -1    2.70    1.00
   8 -11  -1    0.60    0.80
  -8  11   0    5.60    1.30
   8 -11   0    6.50    1.40
   8 -11   0    7.10    1.30
  -8  11  -1    5.10    1.50
   8 -11   1    7.00    1.10
  -8  11  -2   23.00    2.80
   8 -11   2   26.00    2.30
  -8  11  -3   63.59    5.40
   8 -11   3   67.09    3.90
  -8  11  -4    4.10    4.30
   8 -11   4    6.60    3.10
  -8  11  -5    7.70    5.40
   8 -11   5   15.90    5.50
  -7  11   7    1.10    4.70
   7 -11  -7    7.80    6.10
  -7  11   6    7.00    4.00
   7 -11  -6    3.20    4.80
  -7  11   5    2.50    3.40
   7 -11  -5    0.20    4.30
  -7  11   4  273.57    8.30
   7 -11  -4  270.57    8.10
   7 -11  -4  273.77    7.40
  -7  11   3  234.28    7.30
   7 -11  -3  243.48    6.60
  -7  11   2    1.10    1.80
   7 -11  -2    2.50    1.00
   7 -11  -1    8.90    1.10
  -7  11   0   99.29    3.70
   7 -11   0   95.99    3.40
  -7  11  -1   31.00    2.40
   7 -11   1   28.00    1.80
  -7  11  -2    6.00    1.70
   7 -11   2    4.90    1.40
  -7  11  -3   20.20    2.50
   7 -11   3   19.10    2.40
  -7  11  -4   52.29    5.80
   7 -11   4   52.19    4.50
  -7  11  -5   17.80    5.00
   7 -11   5   20.40    4.20
  -7  11  -6    4.70    7.40
  -6  11   7   -1.00    4.80
   6 -11  -7    4.80    5.60
  -6  11   6   16.10    4.50
   6 -11  -6   15.40    4.90
  -6  11   5   15.10    3.90
   6 -11  -5   19.40    4.60
  -6  11   4   13.60    2.40
   6 -11  -4    5.30    2.20
  -6  11   3   55.69    3.20
   6 -11  -3   41.80    2.50
  -6  11   2    0.80    1.80
   6 -11  -2    1.50    1.00
  -6  11   1   20.60    2.50
   6 -11  -1   20.90    1.60
  -6  11   0    4.60    1.80
   6 -11   0    4.40    1.20
  -6  11  -1   24.10    2.50
   6 -11   1   25.90    1.70
  -6  11  -2    2.20    1.70
   6 -11   2    0.20    1.10
  -6  11  -3  155.18    5.80
   6 -11   3  155.28    5.10
  -6  11  -4  226.58    8.70
   6 -11   4  237.58    7.50
  -6  11  -5   23.90    5.00
  -6  11  -5   25.10    5.40
  -6  11  -6   -3.50    6.80
   6 -11   6   -1.40    5.20
  -5  11   7   50.89    6.50
   5 -11  -7   46.90    7.40
  -5  11   6    0.20    4.30
   5 -11  -6    5.80    4.90
  -5  11   5   22.10    3.70
   5 -11  -5   15.90    3.90
   5 -11  -4    4.10    1.70
  -5  11   3  141.19    5.10
   5 -11  -3  140.29    4.60
   5 -11  -3  145.79    4.20
  -5  11   2  148.69    5.00
   5 -11  -2  147.09    4.20
  -5  11   1   73.39    3.50
   5 -11  -1   76.89    2.60
  -5  11   0    1.00    1.70
   5 -11   0    1.00    1.10
  -5  11  -1   20.50    2.20
   5 -11   1   21.70    1.60
  -5  11  -2   70.89    3.40
   5 -11   2   70.79    2.80
  -5  11  -3    1.20    1.90
   5 -11   3    0.60    1.70
  -5  11  -4   52.09    5.30
   5 -11   4   61.19    4.20
  -5  11  -5    0.60    4.40
  -5  11  -5    3.30    4.70
  -5  11  -6   12.20    6.60
   5 -11   6    3.40    4.80
  -4  11   7   42.70    5.60
   4 -11  -7   38.10    6.50
  -4  11   6   -4.30    4.00
   4 -11  -6    2.60    4.30
  -4  11   5    7.00    3.40
   4 -11  -5    5.70    3.60
  -4  11   4   28.90    2.90
   4 -11  -4   21.10    2.30
  -4  11   3   39.40    3.00
   4 -11  -3   37.40    2.00
   4 -11  -3   42.20    2.50
  -4  11   2  304.77    8.40
   4 -11  -2  312.77    7.80
  -4  11   1   44.40    3.00
   4 -11  -1   46.60    2.00
  -4  11   0   87.89    3.50
   4 -11   0   84.99    2.90
  -4  11  -1  467.15   11.80
   4 -11   1  460.75   11.50
  -4  11  -2    7.60    1.80
   4 -11   2    5.70    1.10
  -4  11  -3    5.70    2.00
   4 -11   3    5.10    1.60
  -4  11  -4    3.20    3.00
  -4  11  -4    3.30    2.40
   4 -11   4    3.30    2.10
  -4  11  -5    0.20    4.10
  -4  11  -5    6.80    4.80
  -4  11  -6    8.50    6.00
   4 -11   6    4.00    4.60
  -4  11  -7   18.60    8.80
   4 -11   7    6.10    5.50
  -3  11   7   -0.60    5.10
   3 -11  -7   -2.10    5.70
  -3  11   6    9.00    4.00
   3 -11  -6   15.40    4.80
  -3  11   5   30.90    4.00
   3 -11  -5   23.50    3.80
  -3  11   4  199.98    6.60
   3 -11  -4  209.08    6.20
  -3  11   3   55.49    3.20
   3 -11  -3   57.99    2.60
  -3  11   2  101.99    4.00
   3 -11  -2  103.99    3.10
   3 -11  -2  106.09    3.50
  -3  11   1   25.70    2.50
   3 -11  -1   23.30    1.50
  -3  11   0   31.50    2.50
   3 -11   0   31.70    1.90
  -3  11  -1  244.38    6.70
   3 -11   1  249.97    6.40
  -3  11  -2  278.27    7.60
   3 -11   2  274.27    7.20
  -3  11  -3    2.50    1.50
   3 -11   3    0.50    1.40
  -3  11  -4    8.50    1.90
  -3  11  -4   10.80    2.90
   3 -11   4    6.30    2.20
  -3  11  -5   -1.00    5.70
  -3  11  -5    2.70    4.20
  -3  11  -6    5.60    5.90
   3 -11   6    3.50    4.50
  -3  11  -7   13.60    8.40
   3 -11   7   -1.00    5.10
  -2  11   7    4.60    4.80
   2 -11  -7   11.50    6.00
  -2  11   6   -1.20    4.30
   2 -11  -6   -1.40    4.80
  -2  11   5   85.19    5.70
   2 -11  -5   93.09    5.70
  -2  11   4   27.30    2.80
   2 -11  -4   20.70    2.10
  -2  11   3   21.40    2.50
   2 -11  -3   16.30    1.90
  -2  11   2  298.47    8.20
   2 -11  -2  306.17    7.90
   2 -11  -2  310.67    7.60
  -2  11   1    2.10    1.60
   2 -11  -1    1.60    0.90
  -2  11   0   53.09    2.60
   2 -11   0   52.69    2.10
  -2  11  -1   92.59    3.30
   2 -11   1   92.89    2.90
  -2  11  -2    0.30    1.50
   2 -11   2    2.00    1.00
  -2  11  -3   16.00    2.00
  -2  11  -3   15.30    1.90
   2 -11   3   15.10    1.60
  -2  11  -4   88.29    4.50
   2 -11   4   85.89    3.90
   2 -11   5    8.30    3.60
  -2  11  -6   40.90    6.30
   2 -11   6   20.50    4.60
  -2  11  -7   -2.00    7.30
   2 -11   7    9.60    5.10
  -1  11   7   38.90    6.20
   1 -11  -7   35.10    6.50
  -1  11   6    4.00    4.00
   1 -11  -6    3.30    4.40
  -1  11   5   10.50    3.50
   1 -11  -5   12.40    3.70
  -1  11   4  105.39    4.20
   1 -11  -4  109.79    4.10
  -1  11   3  168.08    5.30
   1 -11  -3  168.28    5.00
  -1  11   2  293.17    7.80
   1 -11  -2  295.07    7.70
   1 -11  -2  293.37    7.30
  -1  11   1  275.07    7.20
   1 -11  -1  264.97    7.00
   1 -11  -1  278.37    6.80
  -1  11   0  147.39    4.30
   1 -11   0  153.18    4.10
  -1  11  -1  145.79    4.30
   1 -11   1  143.69    4.00
  -1  11  -2   75.69    3.00
   1 -11   2   72.79    2.50
  -1  11  -3    6.60    1.40
  -1  11  -3    4.80    1.70
   1 -11   3    5.10    1.40
  -1  11  -4    2.90    2.00
  -1  11  -4    2.10    1.70
   1 -11   5   30.30    4.10
  -1  11  -6   15.40    5.80
   1 -11   6   10.80    4.20
  -1  11  -7    4.10    7.20
   1 -11   7    7.40    4.70
   0  11   7   10.80    5.20
   0 -11  -7   14.80    5.80
   0  11   6   19.70    4.60
   0 -11  -6   24.80    5.00
   0  11   5    1.80    3.20
   0 -11  -5    2.30    3.50
   0  11   4   -1.20    1.40
   0 -11  -4   -1.60    1.60
   0  11   3    1.00    1.40
   0 -11  -3    2.20    1.50
   0  11   2  181.58    5.30
   0 -11  -2  186.58    4.80
   0 -11  -2  176.88    5.20
   0  11   1 1843.62   44.00
   0 -11  -1 1856.11   44.00
   0 -11  -1 1899.91   43.90
   0  11  -1 1932.51   44.80
   0  11  -1 1899.51   44.80
   0 -11   1 1879.01   44.80
   0  11  -2  190.58    5.40
   0  11  -2  183.48    5.30
   0 -11   2  186.68    5.00
   0  11  -3    3.20    1.40
   0  11  -3    1.60    1.50
   0 -11   3    0.10    1.30
   0  11  -4    3.00    1.70
   0 -11   4   -0.30    1.90
   0  11  -5    8.10    4.80
   0 -11   5   -1.90    3.30
   0  11  -6   24.20    5.40
   0 -11   6   26.90    4.50
   0  11  -7   13.40    7.10
   0 -11   7   19.80    5.20
   1  11   7    2.50    4.90
  -1 -11  -7   -2.20    6.00
   1  11   6    9.00    4.30
  -1 -11  -6   15.30    4.60
   1  11   5   27.80    3.80
  -1 -11  -5   23.30    4.00
   1  11   4    1.40    1.50
  -1 -11  -4    1.70    3.00
   1  11   3    5.20    1.40
  -1 -11  -3    4.20    1.60
   1  11   2   74.49    2.90
  -1 -11  -2   73.39    2.50
  -1 -11  -2   68.89    3.20
   1  11   1  134.39    4.00
  -1 -11  -1  136.09    4.30
  -1 -11  -1  144.99    3.90
   1  11   0  157.78    4.70
  -1 -11   0  159.68    4.30
   1  11  -1  289.97    7.50
  -1 -11   1  288.27    7.30
   1  11  -2  307.67    8.20
   1  11  -2  316.67    8.10
  -1 -11   2  324.47    8.00
   1  11  -3  170.98    5.20
   1  11  -3  170.08    5.20
  -1 -11   3  169.28    4.80
   1  11  -4  109.39    4.20
  -1 -11   4  111.79    4.40
  -1 -11   4  110.99    3.90
   1  11  -5   14.80    4.00
   1  11  -6    1.70    5.10
  -1 -11   6   10.40    3.90
   1  11  -7   54.99    7.70
  -1 -11   7   37.90    5.60
   2  11   7   -5.10    4.60
  -2 -11  -7   -0.90    6.10
   2  11   6   28.00    4.50
  -2 -11  -6   29.90    5.10
   2  11   5    8.90    3.40
  -2 -11  -5   10.70    3.80
   2  11   4   83.39    3.70
  -2 -11  -4   82.79    3.80
   2  11   3   15.10    1.80
  -2 -11  -3   14.80    1.90
   2  11   2    1.70    1.40
  -2 -11  -2   -0.80    1.60
  -2 -11  -2    0.90    1.20
  -2 -11  -1   88.69    3.40
  -2 -11  -1   93.89    2.90
   2  11   0   55.49    2.80
  -2 -11   0   53.99    2.30
   2  11  -1    1.70    1.50
  -2 -11   1    2.00    1.10
   2  11  -2  304.07    8.20
   2  11  -2  314.07    8.00
  -2 -11   2  315.97    7.90
   2  11  -3   19.50    2.00
  -2 -11   3   18.90    2.30
  -2 -11   3   18.20    1.60
   2  11  -4   23.90    2.40
  -2 -11   4   23.20    2.00
  -2 -11   4   26.00    2.90
   2  11  -5   89.49    6.20
  -2 -11   5   92.39    4.80
   2  11  -6    7.20    4.80
  -2 -11   6    3.10    3.90
   2  11  -7   15.10    6.80
  -2 -11   7   17.00    5.20
   3  11   7    0.70    5.80
  -3 -11  -7   -1.20    6.70
   3  11   6   10.60    4.30
  -3 -11  -6    9.50    5.10
   3  11   5   -1.90    3.30
  -3 -11  -5    1.60    3.80
   3  11   4   10.10    2.20
  -3 -11  -4   11.40    1.90
   3  11   3    3.90    1.70
  -3 -11  -3    3.70    1.60
   3  11   2  296.07    7.70
  -3 -11  -2  286.67    7.40
  -3 -11  -2  286.27    7.90
  -3 -11  -1  239.18    6.80
  -3 -11  -1  261.47    6.50
   3  11   0   34.30    2.50
  -3 -11   0   34.30    2.00
   3  11  -1   25.20    2.40
  -3 -11   1   26.10    1.90
   3  11  -2  104.09    3.70
  -3 -11   2  106.99    3.30
   3  11  -3   57.09    2.90
  -3 -11   3   61.79    2.70
  -3 -11   3   65.39    3.00
   3  11  -4  212.98    6.40
  -3 -11   4  203.78    6.00
  -3 -11   4  209.58    6.60
   3  11  -5   26.60    4.40
  -3 -11   5   30.20    3.30
   3  11  -6   13.00    4.90
  -3 -11   6   10.20    3.80
   3  11  -7    4.80    6.50
  -3 -11   7   -0.40    4.40
   4  11   7   19.50    6.10
  -4 -11  -7   11.70    7.40
   4  11   6    2.80    4.30
  -4 -11  -6    7.80    5.40
   4  11   5    7.10    3.70
  -4 -11  -5    4.90    4.20
   4  11   3    6.10    1.80
  -4 -11  -3    2.40    1.70
  -4 -11  -3    0.40    1.40
   4  11   2    6.50    1.60
  -4 -11  -2    7.60    1.50
  -4 -11  -2    4.30    1.50
  -4 -11  -1  472.25   11.50
  -4 -11  -1  454.65   11.70
   4  11   0   88.09    3.50
  -4 -11   0   91.69    3.10
   4  11  -1   53.89    2.90
  -4 -11   1   50.89    2.40
   4  11  -2  326.07    8.70
  -4 -11   2  328.77    8.30
   4  11  -3   43.10    2.60
  -4 -11   3   40.90    2.40
  -4 -11   3   45.20    2.70
   4  11  -4   22.00    2.20
  -4 -11   4   25.40    2.60
  -4 -11   4   23.20    2.10
   4  11  -5    5.80    3.60
  -4 -11   5    4.00    2.80
   4  11  -6    9.50    5.10
  -4 -11   6   -1.10    3.80
   4  11  -7   45.40    7.20
  -4 -11   7   42.30    5.40
   5  11   6    5.20    4.60
  -5 -11  -6   10.30    6.10
   5  11   5    1.20    3.50
  -5 -11  -5    0.80    4.50
   5  11   4   52.99    4.00
  -5 -11  -4   55.89    5.30
   5  11   3   -0.30    1.90
  -5 -11  -3   -0.40    1.30
  -5 -11  -3    1.10    1.90
   5  11   2   73.99    3.10
  -5 -11  -2   68.79    3.10
  -5 -11  -2   73.19    3.10
  -5 -11  -1   23.60    1.90
  -5 -11  -1   27.20    2.20
   5  11   0    2.20    1.70
  -5 -11   0    0.20    1.20
   5  11  -1   80.19    3.40
  -5 -11   1   78.29    2.90
   5  11  -2  142.39    4.70
  -5 -11   2  142.59    4.20
   5  11  -3  145.29    4.90
  -5 -11   3  148.99    4.40
  -5 -11   3  142.39    4.70
  -5 -11   4    4.10    1.90
  -5 -11   4    2.90    2.30
   5  11  -5   15.30    3.90
  -5 -11   5   16.40    3.20
   5  11  -6   -3.30    4.60
  -5 -11   6    6.90    3.60
   5  11  -7   57.79    7.30
  -5 -11   7   53.79    5.70
   6  11   6   10.40    4.70
  -6 -11  -6   -0.90    6.80
   6  11   5   23.70    4.10
  -6 -11  -5   17.20    4.90
   6  11   4  234.78    7.70
  -6 -11  -4  217.58    8.70
   6  11   3  148.39    5.30
  -6 -11  -3  150.28    5.00
  -6 -11  -3  135.39    5.30
   6  11   2    0.10    1.70
  -6 -11  -2    2.10    1.30
  -6 -11  -2   -1.20    1.50
  -6 -11  -1   26.90    2.00
  -6 -11  -1   30.50    2.30
   6  11   0    5.70    1.60
  -6 -11   0    3.70    1.20
   6  11  -1   23.30    2.50
  -6 -11   1   20.80    2.00
   6  11  -2    2.60    1.70
  -6 -11   2    3.60    1.10
   6  11  -3   47.70    3.10
  -6 -11   3   45.80    2.60
  -6 -11   4   11.40    2.20
   6  11  -5   11.50    3.90
  -6 -11   5   15.80    4.00
  -6 -11   5   18.80    2.60
   6  11  -6    6.40    5.10
  -6 -11   6   10.30    3.70
   6  11  -7    1.50    5.70
  -6 -11   7   -1.90    4.60
   7  11   6   -2.90    4.60
  -7 -11  -6    6.30    7.10
   7  11   5   15.20    4.20
  -7 -11  -5    8.50    5.50
   7  11   4   43.70    5.50
  -7 -11  -4   43.50    4.10
  -7 -11  -4   42.30    4.90
   7  11   3   20.50    3.00
  -7 -11  -3   19.90    2.50
  -7 -11  -3   20.50    2.30
   7  11   2    7.90    2.20
  -7 -11  -2    6.70    1.90
  -7 -11  -2    8.70    1.70
  -7 -11  -1   31.20    2.10
  -7 -11  -1   32.40    2.40
   7  11   0   97.29    3.60
  -7 -11   0  103.79    3.40
   7  11  -1   13.40    1.90
  -7 -11   1   12.40    1.60
   7  11  -2   -0.10    1.60
  -7 -11   2    2.60    1.10
   7  11  -3  253.17    7.60
  -7 -11   3  250.77    7.00
   7  11  -4  277.27    8.30
  -7 -11   4  267.27    8.20
  -7 -11   4  280.67    7.80
   7  11  -5   -1.60    4.00
  -7 -11   5   -0.90    3.80
  -7 -11   5   -0.80    2.60
   7  11  -6    7.00    5.00
  -7 -11   6   -0.20    3.70
   7  11  -7    2.60    6.10
  -7 -11   7    6.10    4.80
   8  11   6   -6.80    4.90
  -8 -11  -6   -0.70    7.30
   8  11   5   10.90    4.30
  -8 -11  -5   -1.30    5.90
   8  11   4    1.60    3.30
  -8 -11  -4    6.70    4.50
  -8 -11  -4    0.10    3.20
   8  11   3   72.69    4.60
  -8 -11  -3   63.59    4.20
  -8 -11  -3   73.69    3.90
  -8 -11  -2   29.00    2.80
  -8 -11  -2   30.90    2.80
  -8 -11  -1    7.50    1.40
  -8 -11  -1   10.20    1.70
   8  11   0    6.20    1.30
  -8 -11   0    7.80    1.10
   8  11  -1    4.50    1.40
  -8 -11   1    2.70    1.30
   8  11  -2   44.30    2.70
  -8 -11   2   45.00    2.20
   8  11  -3    4.70    1.60
  -8 -11   3    4.80    1.70
  -8 -11   4   36.50    4.30
  -8 -11   4   45.30    3.60
   8  11  -5    2.20    4.00
  -8 -11   5    1.60    2.90
   8  11  -6   13.50    5.30
  -8 -11   6   13.70    4.10
   8  11  -7    6.00    6.50
  -8 -11   7   -5.30    4.80
   9  11   6    1.20    5.20
  -9 -11  -6    1.80    8.40
   9  11   5   16.30    4.40
  -9 -11  -5   11.20    6.40
   9  11   4    9.10    3.80
  -9 -11  -4   17.00    5.10
  -9 -11  -4   17.80    3.50
   9  11   3   24.10    3.50
  -9 -11  -3   20.70    3.00
  -9 -11  -3   25.10    4.50
  -9 -11  -2   35.10    3.60
  -9 -11  -2   34.70    3.90
  -9 -11  -2   45.00    3.30
   9  11   1    3.30    1.60
  -9 -11  -1    4.20    1.30
   9  11   0    4.70    1.40
  -9 -11   0    5.10    1.20
   9  11  -1    0.50    1.30
  -9 -11   1   -0.80    1.40
   9  11  -2   18.90    2.20
  -9 -11   2   19.60    1.60
  -9 -11   3    2.90    1.60
   9  11  -4   30.30    4.00
  -9 -11   4   33.00    3.60
   9  11  -5   23.30    4.70
  -9 -11   5   29.70    4.70
  -9 -11   5   31.70    3.50
   9  11  -6    9.40    5.40
  -9 -11   6   10.90    4.40
   9  11  -7   10.00    7.10
  -9 -11   7    6.50    5.10
  10  11   5   14.80    5.00
 -10 -11  -5    7.80    6.90
  10  11   4    5.60    4.00
 -10 -11  -4    4.40    3.60
 -10 -11  -4    4.00    5.70
 -10 -11  -3   48.00    5.40
 -10 -11  -3   36.10    3.60
 -10 -11  -2   15.90    3.00
  10  11   1   26.10    2.90
 -10 -11  -1   20.10    1.80
  10  11   0   33.70    2.80
 -10 -11   0   39.00    2.30
  10  11  -1    4.20    1.70
 -10 -11   1    5.10    1.40
  10  11  -2   61.29    3.20
 -10 -11   2   58.19    2.70
  10  11  -3   66.39    3.60
 -10 -11   3   64.89    3.40
  10  11  -4   22.60    4.20
 -10 -11   4   16.00    3.20
  10  11  -5    4.90    4.50
 -10 -11   5    1.60    3.90
  10  11  -6    8.80    5.60
 -10 -11   6    1.70    4.10
 -10 -11   6    6.60    4.10
  10  11  -7   -3.00    6.90
 -10 -11   7   -0.30    4.80
  11  11   5   -2.10    3.90
  11  11   5   17.00    5.50
 -11 -11  -5    0.00    7.90
  11  11   4    3.00    4.10
 -11 -11  -4    7.90    3.40
 -11 -11  -4   10.50    6.20
  11  11   3   76.39    6.00
 -11 -11  -3   84.39    6.60
 -11 -11  -2   11.00    2.60
  11  11   1    7.70    2.90
 -11 -11  -1    1.10    1.50
  11  11   0   10.30    2.40
 -11 -11   0    6.10    1.20
  11  11  -1   54.59    3.60
 -11 -11   1   61.59    3.10
 -11 -11   2   13.00    1.50
  11  11  -3   13.30    2.60
 -11 -11   3    9.40    2.00
  11  11  -4    5.70    4.10
 -11 -11   4    6.70    2.60
  11  11  -5   17.90    4.70
 -11 -11   5   20.20    3.70
  11  11  -6    0.30    5.50
 -11 -11   6    2.60    4.00
 -11 -11   6    0.80    4.30
  11  11  -7   -4.70    7.10
 -11 -11   7   -1.50    5.00
  12  11   5    5.10    5.40
  12  11   5   10.10    6.20
  12  11   5   -3.30    4.20
 -12 -11  -5    3.40    9.00
  12  11   4    0.00    4.40
 -12 -11  -4    9.60    3.60
 -12 -11  -4   -6.70    7.00
 -12 -11  -3   12.40    5.70
 -12 -11  -3    7.70    3.30
 -12 -11  -2  121.99    5.70
  12  11   1   14.20    3.20
 -12 -11  -1   17.40    2.80
  12  11   0   56.69    4.30
 -12 -11   0   45.90    3.90
  12  11  -1  228.58    8.30
 -12 -11   1  236.28    7.40
  12  11  -2   30.50    3.20
 -12 -11   2   33.30    3.60
  12  11  -3   22.00    4.20
 -12 -11   3   20.60    2.80
  12  11  -4    3.00    4.30
 -12 -11   4    4.20    2.90
  12  11  -5   18.70    5.10
 -12 -11   5   36.80    3.70
  12  11  -6    4.30    5.70
 -12 -11   6    1.80    4.30
 -12 -11   6    8.90    4.00
  13  11   4  -11.60    5.20
 -13 -11  -4   -4.70    7.70
 -13 -11  -4    1.20    4.00
  13  11   3   19.40    4.80
 -13 -11  -3   17.70    6.40
  13  11   2   -3.80    4.10
 -13 -11  -2   -4.00    2.80
  13  11   1  141.49    7.00
 -13 -11  -1  143.99    6.00
  13  11   0   96.99    5.50
 -13 -11   0   98.39    5.10
  13  11  -1   48.10    4.10
 -13 -11   1   46.80    4.10
  13  11  -2    7.70    4.70
 -13 -11   2   -1.30    2.50
  13  11  -3   47.60    4.90
 -13 -11   3   44.90    4.40
  13  11  -4    4.30    4.50
 -13 -11   4    2.10    3.10
  13  11  -5   -1.30    4.90
 -13 -11   5    2.20    3.50
  13  11  -6   18.80    6.50
 -13 -11   6   14.40    4.30
 -13 -11   6   14.10    5.00
  14  11   4  -15.60    5.50
 -14 -11  -4    1.10    4.30
 -14 -11  -4  -12.50    9.10
  14  11   3    2.00    4.90
 -14 -11  -3   -4.50    3.60
  14  11   2   19.00    4.70
 -14 -11  -2   11.10    3.50
  14  11   1   10.40    3.90
 -14 -11  -1    7.70    3.10
  14  11   0   12.10    3.80
 -14 -11   0   12.60    2.90
  14  11  -1    5.30    3.70
 -14 -11   1    0.40    2.50
  14  11  -2   14.00    4.30
 -14 -11   2   14.50    3.00
  14  11  -3    7.80    4.30
 -14 -11   3   10.50    3.10
  14  11  -4   12.20    5.00
 -14 -11   4   12.20    3.50
  14  11  -5    1.90    5.10
 -14 -11   5   -1.30    3.70
  14  11  -6    2.90    6.50
 -14 -11   6   -7.90    4.40
  15  11   3   -4.90    5.70
 -15 -11  -3    2.20    3.90
  15  11   2    1.20    5.00
 -15 -11  -2   -6.70    3.30
  15  11   1    8.20    4.40
 -15 -11  -1    5.80    3.20
  15  11   0    5.50    4.00
 -15 -11   0    3.90    3.00
  15  11  -1    8.50    4.10
 -15 -11   1    6.10    2.80
  15  11  -2   -0.70    4.00
 -15 -11   2    1.60    3.00
  15  11  -3    2.70    4.60
 -15 -11   3    2.90    3.10
  15  11  -4    2.50    5.10
 -15 -11   4    3.60    3.50
  15  11  -5   -4.00    5.30
 -15 -11   5   -3.50    4.30
  16  11   3    8.70    6.10
 -16 -11  -3   17.40    4.60
  16  11   2   20.60    5.70
 -16 -11  -2    7.10    3.80
 -16 -11  -1   -4.10    3.20
  16  11   0    5.40    4.50
 -16 -11   0    9.60    3.30
  16  11  -1    5.00    4.40
 -16 -11   1    5.50    3.10
  16  11  -2    3.30    4.40
 -16 -11   2   -2.40    3.00
  16  11  -3    3.60    4.80
 -16 -11   3   -2.80    3.40
  16  11  -4   30.60    6.00
 -16 -11   4   44.80    4.70
  16  11  -5    8.90    6.00
 -16 -11   5   -2.90    4.60
  17  11   2    7.30    6.30
 -17 -11  -2   -2.80    3.80
 -17 -11  -1   -7.80    3.50
  17  11   0    9.30    5.00
 -17 -11   0    5.60    3.40
 -17 -11   1    8.30    3.50
  17  11  -2    3.50    4.60
 -17 -11   2    4.60    3.50
  17  11  -3   12.50    5.60
 -17 -11   3   11.10    4.10
  17  11  -4    4.40    5.60
 -17 -11   4   -8.10    4.10
 -18 -11  -1   18.70    4.30
 -18 -11   0   -6.40    3.50
  18  11  -1    5.40    5.10
 -18 -11   1   -2.40    3.50
  18  11  -2    8.90    6.10
 -18 -11   2    0.10    3.60
  18  11  -3    3.20    5.70
 -18 -11   3    9.20    4.20
  18  11  -4    1.10    6.00
 -18 -11   4  -11.20    4.50
 -19 -11   1    6.70    3.90
 -19 -11   2   36.80    4.80
 -19  12   2    6.50    4.00
  19 -12  -2   13.90    3.50
  19 -12  -2    7.70    4.40
 -19  12   1   81.89    6.50
  19 -12  -1   90.09    5.80
  19 -12  -1   79.99    7.50
 -18  12   4    5.00    4.60
  18 -12  -4    7.30    3.70
 -18  12   3   24.20    4.60
  18 -12  -3   22.20    3.60
  18 -12  -3   16.20    4.30
 -18  12   2    5.60    3.80
  18 -12  -2    7.10    2.90
  18 -12  -2    2.50    3.90
 -18  12   1    4.40    3.80
  18 -12  -1    3.00    4.00
  18 -12  -1    6.70    3.10
 -18  12   0   14.60    4.70
  18 -12   0   11.70    4.30
  18 -12   0   20.90    3.60
 -18  12  -1   20.90    5.60
  18 -12   1   15.90    3.60
 -17  12   4   16.50    4.80
  17 -12  -4   14.90    3.50
 -17  12   3    2.00    4.10
  17 -12  -3    3.50    3.80
  17 -12  -3    2.90    2.90
 -17  12   2    5.70    3.80
  17 -12  -2   14.00    3.90
  17 -12  -2    9.10    2.90
 -17  12   1    2.60    3.50
  17 -12  -1    4.80    2.70
  17 -12  -1    2.10    3.60
 -17  12   0    7.80    4.30
  17 -12   0   14.90    3.10
  17 -12   0    9.70    3.80
 -17  12  -1   10.20    4.70
  17 -12   1    2.00    3.10
 -17  12  -2    8.20    5.30
  17 -12   2    8.90    3.80
 -16  12   5    8.40    5.00
  16 -12  -5   10.20    6.60
  16 -12  -5    0.10    3.50
 -16  12   4   11.50    4.90
  16 -12  -4   19.90    3.40
 -16  12   3    0.60    3.90
  16 -12  -3    1.60    3.60
  16 -12  -3    4.30    2.90
 -16  12   2    1.50    3.60
  16 -12  -2    6.30    3.60
  16 -12  -2    3.30    2.80
 -16  12   1    3.00    3.30
  16 -12  -1    7.20    3.50
  16 -12  -1    7.70    2.70
 -16  12   0   21.30    4.40
  16 -12   0   18.00    3.20
  16 -12   0   14.20    3.80
 -16  12  -1   14.10    4.30
  16 -12   1   18.90    3.30
 -16  12  -2   10.20    4.70
  16 -12   2    3.50    3.40
 -15  12   5    4.40    4.90
  15 -12  -5    3.60    3.50
  15 -12  -5    7.30    6.00
 -15  12   4    6.50    4.60
  15 -12  -4    8.50    2.90
  15 -12  -4    5.70    4.70
 -15  12   3    9.20    3.90
  15 -12  -3   10.40    2.80
  15 -12  -3    8.20    3.50
 -15  12   2    9.50    3.60
  15 -12  -2    5.30    3.40
  15 -12  -2    2.90    2.80
 -15  12   1    2.70    3.20
  15 -12  -1    0.10    2.60
  15 -12  -1    2.30    3.20
 -15  12   0    7.30    3.50
  15 -12   0    7.50    3.20
  15 -12   0    8.60    2.60
 -15  12  -1    6.40    3.90
  15 -12   1    9.70    2.90
 -15  12  -2   19.80    4.90
  15 -12   2   13.40    3.30
 -15  12  -3    5.50    5.70
  15 -12   3    6.00    3.70
 -14  12   6    0.00    5.10
  14 -12  -6    1.40    7.00
  14 -12  -6   -1.90    4.20
 -14  12   5   23.20    5.20
  14 -12  -5   17.80    5.70
  14 -12  -5   20.90    3.40
 -14  12   4   10.30    4.10
  14 -12  -4    5.70    3.80
  14 -12  -4    9.50    2.80
 -14  12   3   28.90    4.30
  14 -12  -3   40.60    3.80
  14 -12  -3   28.20    3.60
 -14  12   2    7.00    3.60
  14 -12  -2    4.70    3.00
  14 -12  -2    3.90    2.40
 -14  12   1   24.40    3.50
  14 -12  -1   25.20    3.30
  14 -12  -1   20.20    2.70
 -14  12   0   17.60    3.40
  14 -12   0   18.60    2.70
  14 -12   0   15.40    3.30
 -14  12  -1   44.30    5.40
  14 -12   1   62.39    4.30
 -14  12  -2   12.20    4.70
  14 -12   2    9.10    3.00
 -14  12  -3    0.00    5.10
  14 -12   3   -3.40    3.20
 -14  12  -4    7.90    6.10
  14 -12   4    4.10    4.00
 -13  12   6   14.20    5.30
  13 -12  -6    7.70    6.20
 -13  12   5    2.40    4.80
  13 -12  -5    8.90    5.30
  13 -12  -5    7.70    3.20
 -13  12   4   23.30    4.90
  13 -12  -4   18.20    3.60
  13 -12  -4   20.80    2.90
 -13  12   3    3.90    3.80
  13 -12  -3    7.80    2.40
  13 -12  -3    6.10    2.90
 -13  12   2   30.30    3.90
  13 -12  -2   34.80    3.70
  13 -12  -2   28.10    3.40
 -13  12   1  160.38    6.60
  13 -12  -1  165.98    6.80
  13 -12  -1  161.18    6.00
 -13  12   0    0.20    2.70
  13 -12   0    7.20    2.30
  13 -12   0    5.80    2.80
 -13  12  -1    6.70    3.80
  13 -12   1   10.40    2.60
 -13  12  -2   32.10    4.70
  13 -12   2   25.10    3.30
 -13  12  -3    4.00    5.20
  13 -12   3    1.50    3.00
 -13  12  -4    8.30    5.80
  13 -12   4    6.80    3.90
 -12  12   6    3.70    4.30
  12 -12  -6    2.60    6.20
 -12  12   5   12.10    4.70
  12 -12  -5   11.30    5.30
  12 -12  -5    9.70    3.60
 -12  12   4    5.80    4.40
  12 -12  -4   12.10    2.90
  12 -12  -4    9.80    3.40
 -12  12   3    5.60    3.40
  12 -12  -3    0.50    2.40
  12 -12  -3   -2.50    2.40
 -12  12   2   17.80    4.20
 -12  12   1   81.79    4.50
  12 -12  -1   78.49    4.20
  12 -12  -1   83.99    5.10
  12 -12   0  107.89    5.50
  12 -12   0  112.19    4.70
 -12  12  -1    0.90    3.30
  12 -12   1    3.50    2.30
 -12  12  -2    0.20    3.80
  12 -12   2    1.20    2.50
 -12  12  -3   12.40    5.10
  12 -12   3   11.40    3.10
 -12  12  -4   35.70    6.10
  12 -12   4   34.80    4.60
 -11  12   7   -6.80    5.10
  11 -12  -7    7.20    6.60
 -11  12   6    6.10    4.60
  11 -12  -6    7.50    5.20
 -11  12   5    1.80    3.80
  11 -12  -5    0.60    3.20
  11 -12  -5    1.50    4.40
 -11  12   4   44.30    5.10
  11 -12  -4   45.20    4.70
  11 -12  -4   39.80    4.40
 -11  12   3   91.39    5.90
  11 -12  -3   93.69    5.40
  11 -12  -3   94.69    4.80
 -11  12   2   92.19    4.30
  11 -12  -2   96.79    3.90
  11 -12  -2   94.29    3.50
 -11  12   1    4.60    1.80
  11 -12  -1    2.30    1.20
 -11  12   0  170.68    5.70
  11 -12   0  172.18    5.40
 -11  12  -2   10.10    3.70
  11 -12   2    9.30    2.60
 -11  12  -3    3.10    4.50
  11 -12   3    2.50    2.80
 -11  12  -4   25.40    5.50
  11 -12   4   29.70    3.90
 -11  12  -5    3.90    6.10
  11 -12   5   -1.70    4.50
 -10  12   7    1.00    4.90
  10 -12  -7    9.80    7.10
 -10  12   6   46.70    5.50
  10 -12  -6   56.29    5.90
 -10  12   5   40.90    5.00
  10 -12  -5   41.00    4.60
  10 -12  -5   41.60    3.40
 -10  12   4   19.60    4.00
  10 -12  -4   18.90    2.70
  10 -12  -4   18.20    3.30
 -10  12   3   82.89    4.30
  10 -12  -3   77.09    3.70
 -10  12   2  136.19    6.00
  10 -12  -2  147.59    4.80
  10 -12  -2  150.98    4.60
 -10  12   1   31.20    2.60
  10 -12  -1   30.10    2.10
  10 -12  -1   26.30    1.80
 -10  12   0   39.40    2.50
  10 -12   0   32.00    3.00
  10 -12   0   36.40    3.90
 -10  12  -1    3.60    1.50
  10 -12   1    2.40    1.10
 -10  12  -2  104.79    5.80
  10 -12   2  109.69    4.20
 -10  12  -3   14.00    4.40
  10 -12   3    6.70    3.10
 -10  12  -4   -3.60    4.40
  10 -12   4    5.10    3.00
 -10  12  -5   10.10    6.20
  10 -12   5   -4.70    4.30
  -9  12   7    2.10    5.20
   9 -12  -7    9.90    6.70
  -9  12   6    3.90    4.80
   9 -12  -6    6.80    5.10
  -9  12   5   -1.20    3.40
   9 -12  -5   -0.40    3.80
  -9  12   4   28.20    4.20
   9 -12  -4   29.40    3.30
   9 -12  -4   27.10    2.60
  -9  12   3   90.19    4.20
   9 -12  -3   85.69    3.70
  -9  12   2   14.10    2.00
   9 -12  -2   18.10    1.60
  -9  12   1   18.40    1.90
   9 -12  -1   16.40    1.80
   9 -12  -1   15.00    1.50
  -9  12   0   -2.60    1.20
   9 -12   0   -1.90    1.00
  -9  12  -1    9.40    1.70
   9 -12   1    9.00    1.30
  -9  12  -2    5.40    1.90
   9 -12   2    4.10    2.50
  -9  12  -3    7.70    3.90
   9 -12   3    0.40    2.50
  -9  12  -4   15.10    4.70
   9 -12   4   12.30    3.80
  -9  12  -5   10.10    5.50
   9 -12   5    8.40    4.10
  -8  12   7    4.70    4.80
   8 -12  -7   10.70    5.70
  -8  12   6   -0.70    4.10
   8 -12  -6    1.60    4.50
  -8  12   5   28.80    4.40
   8 -12  -5   29.60    4.40
   8 -12  -4   12.00    2.70
   8 -12  -4   14.10    2.20
  -8  12   3   36.50    3.10
   8 -12  -3   31.80    2.60
  -8  12   2   12.00    2.10
   8 -12  -2    7.00    1.20
  -8  12   1    1.00    1.50
   8 -12  -1    1.90    0.90
  -8  12   0    4.60    1.30
   8 -12   0    3.40    1.20
  -8  12  -1    8.20    1.70
   8 -12   1    6.30    1.00
  -8  12  -2   43.70    4.20
   8 -12   2   40.30    2.50
  -8  12  -3    5.00    3.60
   8 -12   3    3.60    2.30
  -8  12  -4   10.50    4.30
  -8  12  -5   12.20    5.10
   8 -12   5   13.00    4.60
  -8  12  -6   12.80    6.30
  -7  12   7   -1.10    4.60
   7 -12  -7    1.70    5.60
  -7  12   6   49.10    5.30
   7 -12  -6   66.99    7.30
  -7  12   5   12.30    3.60
   7 -12  -5   16.30    3.90
  -7  12   4   59.69    3.90
   7 -12  -4   41.90    3.00
   7 -12  -4   41.80    3.70
  -7  12   3   89.09    4.00
   7 -12  -3   82.89    3.30
  -7  12   2    0.60    1.80
   7 -12  -2    0.70    1.00
  -7  12   1   13.20    1.90
   7 -12  -1   12.80    1.20
  -7  12   0    8.70    1.60
   7 -12   0    9.30    1.30
  -7  12  -1    3.50    1.60
   7 -12   1    2.90    1.00
  -7  12  -2   13.70    2.10
   7 -12   2   14.80    1.60
  -7  12  -3   43.60    3.80
   7 -12   3   47.40    3.40
  -7  12  -4   64.09    5.80
   7 -12   4   66.19    4.90
  -7  12  -5    7.30    4.80
   7 -12   5    3.50    4.00
  -6  12   7    2.70    5.00
   6 -12  -7    8.30    5.70
  -6  12   6   32.10    4.90
   6 -12  -6   42.70    5.10
  -6  12   5    5.70    3.60
   6 -12  -5    0.40    3.60
  -6  12   4  364.16   10.60
   6 -12  -4  373.26   10.10
   6 -12  -4  373.86    9.50
  -6  12   3   16.20    2.30
   6 -12  -3   16.90    1.60
  -6  12   2   14.10    2.30
   6 -12  -2   11.80    1.30
  -6  12   1   23.90    2.30
   6 -12  -1   22.30    1.60
  -6  12   0  183.98    5.70
   6 -12   0  193.88    5.40
  -6  12  -1   88.49    3.70
   6 -12   1   91.39    3.10
  -6  12  -2  244.88    7.30
   6 -12   2  249.78    6.80
  -6  12  -3    3.60    2.00
   6 -12   3   -0.40    1.90
  -6  12  -4  159.98    7.40
   6 -12   4  159.88    6.20
  -6  12  -5   17.30    5.00
   6 -12   5   14.90    3.80
   6 -12   6   12.60    4.90
  -5  12   7   19.30    5.20
   5 -12  -7   15.80    5.60
  -5  12   6   10.80    4.10
   5 -12  -6   13.60    5.00
  -5  12   5   73.89    5.50
   5 -12  -5   69.59    5.30
  -5  12   4    3.30    2.20
   5 -12  -4   -0.80    1.90
  -5  12   3   29.10    3.10
   5 -12  -3   24.10    2.40
   5 -12  -3   24.00    2.00
  -5  12   2    6.50    2.00
   5 -12  -2    7.20    1.10
  -5  12   1  101.29    4.10
   5 -12  -1  106.99    3.20
  -5  12   0   55.59    3.00
   5 -12   0   59.79    2.40
  -5  12  -1   38.40    2.70
   5 -12   1   33.40    1.80
  -5  12  -2    4.40    1.80
   5 -12   2    3.50    1.10
  -5  12  -3    4.30    2.10
   5 -12   3    3.00    1.80
  -5  12  -4   30.70    4.10
   5 -12   4   24.80    3.00
  -5  12  -5    8.10    4.90
  -5  12  -5    4.50    4.50
  -5  12  -6   11.50    6.80
   5 -12   6    9.10    4.90
  -4  12   7   -2.60    4.70
   4 -12  -7    0.80    6.50
  -4  12   6   34.60    4.80
   4 -12  -6   28.00    4.90
  -4  12   5    1.60    3.50
   4 -12  -5    2.30    3.50
   4 -12  -4   -1.50    1.60
  -4  12   3    6.20    2.10
   4 -12  -3    3.30    1.60
   4 -12  -3    5.00    1.20
  -4  12   2   46.40    3.10
   4 -12  -2   41.30    2.00
  -4  12   1  288.77    7.90
   4 -12  -1  286.17    7.30
  -4  12   0   88.59    3.60
   4 -12   0   92.09    3.00
  -4  12  -1  193.08    5.60
   4 -12   1  186.68    5.20
  -4  12  -2  221.08    6.50
   4 -12   2  228.18    6.10
  -4  12  -3  175.28    5.70
   4 -12   3  173.38    5.30
   4 -12   4    5.10    2.40
  -4  12  -5    6.70    4.30
  -4  12  -5   14.70    4.90
  -4  12  -6    9.60    6.40
   4 -12   6    0.70    4.30
  -4  12  -7    7.10    8.70
   4 -12   7   -0.20    5.60
  -3  12   7    0.90    4.90
   3 -12  -7    4.20    5.70
  -3  12   6    7.20    4.50
   3 -12  -6   11.40    4.60
  -3  12   5   23.20    3.90
   3 -12  -5   20.60    3.90
  -3  12   4  161.28    5.80
   3 -12  -4  161.18    5.20
  -3  12   3   44.60    3.00
   3 -12  -3   46.10    2.10
   3 -12  -3   45.10    2.40
  -3  12   2   14.40    2.10
   3 -12  -2   13.40    1.50
  -3  12   1  184.78    5.50
   3 -12  -1  189.48    5.00
  -3  12   0  151.58    4.60
   3 -12   0  150.68    4.30
  -3  12  -1  189.18    5.40
   3 -12   1  185.78    5.10
  -3  12  -2  308.27    8.30
   3 -12   2  302.97    7.80
  -3  12  -3   26.30    2.30
   3 -12   3   21.50    2.30
  -3  12  -4   62.19    4.50
  -3  12  -4   59.59    3.60
   3 -12   4   57.19    3.70
  -3  12  -5   19.50    4.40
  -3  12  -5   20.50    6.00
  -3  12  -6    8.40    6.10
   3 -12   6    2.40    4.60
  -3  12  -7    1.90    8.40
   3 -12   7   -1.60    5.40
  -2  12   7    3.60    4.90
   2 -12  -7   12.40    6.50
  -2  12   6   -7.30    3.90
   2 -12  -6   -3.00    4.30
  -2  12   5   14.50    3.70
   2 -12  -5    8.90    3.70
  -2  12   4    7.70    2.10
   2 -12  -4    5.40    1.50
  -2  12   3   43.60    2.80
   2 -12  -3   45.40    2.50
  -2  12   2    5.30    1.80
   2 -12  -2    5.80    1.40
   2 -12  -2    6.40    1.00
  -2  12   1  205.18    5.90
   2 -12  -1  215.48    5.50
  -2  12   0   23.60    2.20
   2 -12   0   25.10    1.60
  -2  12  -1   11.50    1.60
   2 -12   1   10.50    1.20
  -2  12  -2   32.00    2.20
   2 -12   2   34.20    1.80
  -2  12  -3   18.50    2.10
  -2  12  -3   24.40    2.30
   2 -12   3   19.90    2.20
  -2  12  -4    7.40    2.30
  -2  12  -4    7.00    2.60
   2 -12   4    6.60    2.20
  -2  12  -5   15.80    5.50
  -2  12  -6    6.60    5.90
   2 -12   6   -3.50    4.20
  -2  12  -7    6.00    7.90
   2 -12   7    5.40    5.20
  -1  12   7    0.80    4.90
   1 -12  -7    3.50    5.90
  -1  12   6    0.60    3.90
   1 -12  -6    6.10    4.40
  -1  12   5   -0.50    3.20
   1 -12  -5    4.10    3.50
  -1  12   4    9.20    1.90
   1 -12  -4    8.40    1.60
  -1  12   3   19.50    2.20
   1 -12  -3   17.80    1.90
  -1  12   2  410.86   10.60
   1 -12  -2  421.06   10.50
   1 -12  -2  416.16   10.10
  -1  12   1   -1.30    1.50
   1 -12  -1    2.30    0.90
  -1  12   0  172.78    4.80
   1 -12   0  166.78    4.60
  -1  12  -1  780.82   18.60
   1 -12   1  763.12   18.50
  -1  12  -2   80.39    3.10
   1 -12   2   82.09    2.80
  -1  12  -3  100.19    3.80
  -1  12  -3  100.19    3.90
   1 -12   3  101.09    3.60
  -1  12  -4    4.40    1.80
  -1  12  -4    4.70    2.20
   1 -12   4    2.70    2.10
  -1  12  -5   58.79    6.20
   1 -12   5   57.39    5.30
  -1  12  -6   10.40    5.60
   1 -12   6    5.50    4.30
  -1  12  -7   -2.90    7.70
   1 -12   7    8.80    5.10
   0  12   7   14.70    5.20
   0 -12  -7   15.10    5.90
   0  12   6   -0.90    4.10
   0 -12  -6    0.80    4.50
   0  12   5   10.20    3.50
   0 -12  -5    1.30    3.50
   0  12   4    2.10    1.70
   0 -12  -4    2.90    1.70
   0  12   3    1.20    1.40
   0 -12  -3    1.20    1.20
   0  12   2  454.65   11.60
   0 -12  -2  469.55   11.20
   0 -12  -2  454.15   11.60
   0  12   1   44.30    2.30
   0 -12  -1   40.40    2.30
   0  12   0   35.70    2.00
   0 -12   0   40.20    1.90
   0  12  -1   50.09    2.30
   0  12  -1   45.60    2.40
   0 -12   1   55.59    2.10
   0  12  -2  473.65   11.80
   0  12  -2  477.35   11.80
   0 -12   2  466.65   11.60
   0  12  -3    1.70    1.50
   0  12  -3   -0.40    1.40
   0 -12   3   -0.20    1.30
   0  12  -4    4.10    2.00
   0 -12   4    2.80    2.00
   0  12  -5   14.20    4.10
   0 -12   5    7.30    3.60
   0  12  -6    8.50    5.30
   0 -12   6    1.40    4.10
   0  12  -7   30.40    7.60
   0 -12   7   23.50    5.50
   1  12   7   -0.40    5.20
  -1 -12  -7    3.20    6.00
   1  12   6    7.40    4.20
  -1 -12  -6    5.90    4.20
   1  12   5   54.09    5.20
  -1 -12  -5   54.09    5.40
   1  12   4    1.80    1.60
  -1 -12  -4    2.50    2.30
   1  12   3   96.99    3.70
  -1 -12  -3   99.59    3.80
   1  12   2   83.69    3.20
  -1 -12  -2   80.59    3.30
  -1 -12  -2   86.69    2.80
   1  12   1  759.62   18.30
  -1 -12  -1  755.32   18.50
  -1 -12  -1  781.62   18.30
   1  12   0  179.08    5.10
  -1 -12   0  177.58    4.80
   1  12  -1    2.00    1.40
  -1 -12   1    2.60    1.10
   1  12  -2  438.66   11.30
   1  12  -2  450.65   11.20
  -1 -12   2  447.76   11.00
   1  12  -3   20.00    2.10
   1  12  -3   21.10    2.30
  -1 -12   3   13.60    1.60
   1  12  -4   10.00    1.90
  -1 -12   4    9.80    2.10
  -1 -12   4    6.30    1.90
   1  12  -5    2.60    3.90
   1  12  -6    0.90    5.10
  -1 -12   6    8.40    3.80
   1  12  -7    9.40    7.30
  -1 -12   7   14.90    5.00
   2  12   7   -4.40    5.40
  -2 -12  -7   -2.30    6.20
   2  12   6    0.70    4.10
  -2 -12  -6    4.30    4.80
   2  12   5   19.20    3.70
  -2 -12  -5   10.30    3.90
   2  12   4    6.80    1.90
  -2 -12  -4    3.90    1.90
   2  12   3   20.00    2.30
  -2 -12  -3   20.10    2.10
   2  12   2   40.80    2.40
  -2 -12  -2   38.40    2.70
  -2 -12  -2   38.60    2.10
  -2 -12  -1   12.70    1.30
  -2 -12  -1   13.70    1.70
   2  12   0   26.30    2.30
  -2 -12   0   26.30    1.90
   2  12  -1  213.58    6.00
  -2 -12   1  216.78    5.70
   2  12  -2    8.60    1.60
  -2 -12   2    6.50    1.10
   2  12  -3   43.20    2.50
  -2 -12   3   44.90    2.40
  -2 -12   3   45.90    2.80
   2  12  -4    5.60    1.60
  -2 -12   4    7.20    2.30
  -2 -12   4    5.50    1.90
   2  12  -5   11.10    4.10
  -2 -12   5   17.40    3.10
   2  12  -6    4.00    5.00
  -2 -12   6   -4.10    3.70
   2  12  -7   11.30    6.80
  -2 -12   7    6.90    4.80
   3  12   7    0.10    5.30
  -3 -12  -7   -1.00    7.20
   3  12   6    7.60    4.70
  -3 -12  -6    6.10    5.10
   3  12   5   26.30    4.00
  -3 -12  -5   16.30    4.30
   3  12   4   61.09    4.20
  -3 -12  -4   61.89    3.40
   3  12   3   24.50    2.70
  -3 -12  -3   28.40    2.60
   3  12   2  314.27    8.20
  -3 -12  -2  316.87    8.00
  -3 -12  -2  299.97    8.40
  -3 -12  -1  180.48    5.50
  -3 -12  -1  191.88    5.10
   3  12   0  157.58    4.80
  -3 -12   0  155.18    4.40
   3  12  -1  190.38    5.50
  -3 -12   1  188.18    5.20
   3  12  -2   13.30    1.70
  -3 -12   2   13.30    1.30
   3  12  -3   39.80    2.40
  -3 -12   3   45.20    2.50
  -3 -12   3   46.80    2.90
   3  12  -4  159.68    5.30
  -3 -12   4  162.98    5.70
  -3 -12   4  154.68    5.00
   3  12  -5   20.20    4.20
  -3 -12   5   24.30    3.30
   3  12  -6   11.80    4.90
  -3 -12   6   10.90    3.80
   3  12  -7   -3.60    6.50
  -3 -12   7    1.90    4.80
   4  12   7    4.00    6.00
  -4 -12  -7   -5.20    8.20
   4  12   6    5.60    4.60
  -4 -12  -6    0.80    5.40
   4  12   5    5.60    3.70
  -4 -12  -5    9.40    4.40
   4  12   4    8.40    3.90
   4  12   3  177.08    5.60
  -4 -12  -3  168.48    5.50
  -4 -12  -3  171.68    5.10
   4  12   2  232.58    6.30
  -4 -12  -2  226.18    6.60
  -4 -12  -2  229.88    6.20
  -4 -12  -1  192.18    5.70
  -4 -12  -1  192.68    5.30
   4  12   0   93.99    3.70
  -4 -12   0   97.69    3.20
   4  12  -1  297.77    7.90
  -4 -12   1  286.57    7.50
   4  12  -2   40.80    2.60
  -4 -12   2   39.60    2.00
   4  12  -3    6.90    1.50
  -4 -12   3    5.80    1.90
  -4 -12   3    4.50    1.40
   4  12  -4    3.90    1.60
  -4 -12   4    3.00    2.30
  -4 -12   4    2.40    1.80
   4  12  -5   -1.80    3.70
  -4 -12   5   -0.80    2.80
   4  12  -6   30.70    5.40
  -4 -12   6   28.50    4.10
   4  12  -7   14.30    6.70
  -4 -12   7    8.20    4.60
   5  12   6    8.10    5.10
  -5 -12  -6    2.50    6.10
   5  12   5    2.60    3.90
  -5 -12  -5    8.10    4.60
   5  12   4   24.40    3.10
  -5 -12  -4   25.10    4.00
   5  12   3    5.30    2.20
  -5 -12  -3    6.40    1.70
  -5 -12  -3    2.80    2.00
   5  12   2    3.60    1.70
  -5 -12  -2    3.00    1.30
  -5 -12  -2    5.30    1.60
  -5 -12  -1   38.50    2.20
  -5 -12  -1   38.30    2.50
   5  12   0   56.79    3.00
  -5 -12   0   60.69    2.50
   5  12  -1  107.99    4.00
  -5 -12   1  102.99    3.50
   5  12  -2    8.10    1.80
  -5 -12   2    8.00    1.20
   5  12  -3   26.80    2.40
  -5 -12   3   28.20    2.30
   5  12  -4    2.60    1.70
[truncated: 4,934,638 more chars]
