# Supplementary material for: Nickel(II) carbonyl, ammonia, and aceto­nitrile complexes supported by a pyridine dipyrrolide pincer ligand
Source: Acta Crystallogr E Crystallogr Commun. 2020 Oct 9;76(Pt 11):1741–7. doi: 10.1107/S2056989020013341 (PMC7643235; doi:10.1107/S2056989020013341)
Supplement: Supplementary file 2 [file e-76-01741-pyrr2PyH2sup2.hkl]

data_pyrr2PyH2                                                                  
_shelx_title ' rad77a_a.res in P2(1)/c'                                         
_shelx_refln_list_code          4                                               
_shelx_F_calc_maximum      301.05                                               
_exptl_crystal_F_000      1208.00                                               
_reflns_d_resolution_high  0.7476                                               
                                                                                
loop_                                                                           
 _space_group_symop_operation_xyz                                               
 'x, y, z'                                                                      
 '-x, y+1/2, -z+1/2'                                                            
 '-x, -y, -z'                                                                   
 'x, -y-1/2, z-1/2'                                                             
                                                                                
_cell_length_a    14.8940                                                       
_cell_length_b    35.1553                                                       
_cell_length_c     5.9513                                                       
_cell_angle_alpha  90.000                                                       
_cell_angle_beta  100.987                                                       
_cell_angle_gamma  90.000                                                       
                                                                                
_shelx_F_squared_multiplier     1.000                                           
                                                                                
loop_                                                                           
 _refln_index_h                                                                 
 _refln_index_k                                                                 
 _refln_index_l                                                                 
 _refln_F_squared_calc                                                          
 _refln_F_squared_meas                                                          
 _refln_F_squared_sigma                                                         
 _refln_observed_status                                                         
   3   0   0        346.80        367.46         9.76 o                         
   4   0   0       1192.05       1304.98        50.29 o                         
   5   0   0       1085.50       1063.37        23.16 o                         
   6   0   0       1201.62       1522.09        30.67 o                         
   7   0   0        148.27        177.57        10.75 o                         
   8   0   0       3080.16       3628.95        65.58 o                         
   9   0   0        449.88        483.66        17.99 o                         
  10   0   0       1074.79       1278.03        29.64 o                         
  11   0   0        523.52        505.93        19.06 o                         
  12   0   0       1908.08       2129.94        45.18 o                         
  13   0   0       6539.54       6514.09       129.19 o                         
  14   0   0       1343.29       1299.20        52.60 o                         
  15   0   0         31.07         63.60        19.51 o                         
  16   0   0        204.05        234.88        22.73 o                         
  17   0   0        305.63        376.33        26.79 o                         
  18   0   0          1.11         11.18        30.45 o                         
  19   0   0        127.48        172.33        27.04 o                         
   2   1   0         31.22         40.60         8.31 o                         
   3   1   0       1251.08       1251.10        22.03 o                         
   4   1   0         13.79          6.35         5.01 o                         
   5   1   0         52.13         85.57         6.22 o                         
   6   1   0         31.64         23.44         5.75 o                         
   7   1   0       2573.58       3022.39        38.99 o                         
   8   1   0        817.78        864.34        15.45 o                         
   9   1   0         36.80         31.79         6.79 o                         
  10   1   0         94.82        100.51         6.85 o                         
  11   1   0        375.09        346.27        17.11 o                         
  12   1   0       6539.94       6710.29       104.14 o                         
  13   1   0         51.68        140.86        12.49 o                         
  14   1   0        871.21        789.74        22.46 o                         
  15   1   0        102.70         96.57        15.68 o                         
  16   1   0        241.86        247.22        15.93 o                         
  17   1   0         58.12        107.49        15.27 o                         
  18   1   0          2.14         20.32        15.36 o                         
  19   1   0        402.56        467.34        23.10 o                         
   2   2   0        221.02        205.49         8.11 o                         
   3   2   0        352.36        438.16        13.52 o                         
   4   2   0        145.00        167.48         5.46 o                         
   5   2   0       1210.46       1372.80        17.74 o                         
   6   2   0        271.41        298.86         9.53 o                         
   7   2   0       1536.66       1838.63        27.48 o                         
   8   2   0       1160.76       1399.00        21.09 o                         
   9   2   0        223.23        197.27         9.32 o                         
  10   2   0          7.15         13.25         5.39 o                         
  11   2   0         84.28        105.04         9.06 o                         
  12   2   0         40.48         73.64         9.51 o                         
  13   2   0        444.84        457.92        28.21 o                         
  14   2   0          5.18         10.47        12.83 o                         
  15   2   0         36.99         52.48        13.16 o                         
  16   2   0         57.77         54.31        15.57 o                         
  17   2   0          0.21         16.82        14.17 o                         
  18   2   0         30.78         50.82        16.12 o                         
  19   2   0         14.33         63.53        22.15 o                         
   2   3   0       4525.76       5158.42        40.98 o                         
   3   3   0        368.66        455.28         7.02 o                         
   4   3   0         34.34         55.27         7.73 o                         
   5   3   0        893.51        962.14        16.25 o                         
   6   3   0         23.26         39.80         5.41 o                         
   7   3   0         81.52        144.82         8.39 o                         
   8   3   0         82.45         89.99         6.81 o                         
   9   3   0          5.10          4.45         5.15 o                         
  10   3   0       1589.85       1592.08        24.19 o                         
  11   3   0          1.22         10.59         6.25 o                         
  12   3   0       1685.85       1696.50        27.11 o                         
  13   3   0       1936.38       1965.29        33.68 o                         
  14   3   0          8.63         -5.26        15.85 o                         
  15   3   0          6.86         10.82        13.12 o                         
  16   3   0         39.76         42.88        14.03 o                         
  17   3   0        136.94        160.64        16.25 o                         
  18   3   0        160.49        205.51        22.77 o                         
  19   3   0         30.02         65.66        18.84 o                         
   2   4   0      15292.36      16225.39       126.80 o                         
   3   4   0       2010.13       2038.95        21.59 o                         
   4   4   0          5.78         13.94         6.11 o                         
   5   4   0          1.24          9.13         5.79 o                         
   6   4   0       4018.62       4599.87        57.14 o                         
   7   4   0        775.99        738.26        20.85 o                         
   8   4   0        462.94        456.38        17.07 o                         
   9   4   0         17.91         28.83         7.78 o                         
  10   4   0        125.97        114.20        10.92 o                         
  11   4   0         99.66         99.00        10.73 o                         
  12   4   0       2064.10       2133.09        32.13 o                         
  13   4   0        509.57        491.30        19.16 o                         
  14   4   0        316.31        321.60        16.94 o                         
  15   4   0        233.25        227.94        17.52 o                         
  16   4   0         81.90         95.97        15.11 o                         
  17   4   0         13.39         23.48        21.41 o                         
  18   4   0         15.50         -4.05        20.65 o                         
  19   4   0         58.08         59.60        33.43 o                         
   1   5   0        346.69        340.87         6.15 o                         
   2   5   0      12247.89      11888.17       162.11 o                         
   3   5   0      11943.97      12560.96       132.64 o                         
   4   5   0         42.31         56.67         5.55 o                         
   5   5   0       3036.40       3184.30        70.67 o                         
   6   5   0        101.06        157.89         7.82 o                         
   7   5   0        589.88        772.95        15.72 o                         
   8   5   0        336.41        388.63        18.78 o                         
   9   5   0        449.32        390.49        11.02 o                         
  10   5   0        112.10        119.99         7.52 o                         
  11   5   0        644.97        649.23        17.97 o                         
  12   5   0         43.88         55.94         8.33 o                         
  13   5   0          0.29         -1.73        12.23 o                         
  14   5   0         92.42        110.22        17.28 o                         
  15   5   0         86.66         83.75        15.77 o                         
  16   5   0         28.10         -0.52        14.02 o                         
  17   5   0          9.03         -3.34        15.43 o                         
  18   5   0         20.99         24.23        22.44 o                         
  19   5   0         22.57         16.83        17.60 o                         
   0   6   0        370.17        464.04         7.04 o                         
   1   6   0      25623.66      25146.55       286.66 o                         
   2   6   0       5334.77       5023.99        57.61 o                         
   3   6   0       2452.48       2552.74        32.63 o                         
   4   6   0        313.31        296.10         8.84 o                         
   5   6   0        355.60        307.26         9.02 o                         
   6   6   0        386.39        406.60         9.95 o                         
   7   6   0        228.35        228.60        19.63 o                         
   8   6   0        288.91        267.54        17.05 o                         
   9   6   0        183.58        162.24        11.85 o                         
  10   6   0        332.09        347.89        11.27 o                         
  11   6   0        834.46        856.09        22.90 o                         
  12   6   0          0.10         -3.11         9.43 o                         
  13   6   0       1717.08       1650.26        34.07 o                         
  14   6   0         11.86         17.26        17.47 o                         
  15   6   0          0.50         -0.03        12.99 o                         
  16   6   0         54.69         36.94        14.79 o                         
  17   6   0        144.52        118.64        23.82 o                         
  18   6   0         72.22         64.50        17.53 o                         
  19   6   0         26.11         30.59        23.84 o                         
   1   7   0       2996.18       2612.53        30.44 o                         
   2   7   0      24540.02      25168.88       345.60 o                         
   3   7   0        877.31        892.96        14.86 o                         
   4   7   0         14.97         15.64         5.29 o                         
   5   7   0        651.33        614.09        11.51 o                         
   6   7   0       3353.25       3789.68        43.08 o                         
   7   7   0          0.44          0.62         4.88 o                         
   8   7   0        539.33        514.19        10.78 o                         
   9   7   0         80.07        101.79         7.35 o                         
  10   7   0          8.68         13.73         5.99 o                         
  11   7   0        137.58        169.89        13.48 o                         
  12   7   0        424.02        380.77        17.26 o                         
  13   7   0        539.18        486.95        21.23 o                         
  14   7   0         62.53         42.88        23.30 o                         
  15   7   0         86.35         53.87        14.16 o                         
  16   7   0         60.08         49.34        14.88 o                         
  17   7   0         92.33         61.02        16.59 o                         
  18   7   0        147.18        141.54        18.36 o                         
  19   7   0        370.29        403.84        38.35 o                         
   0   8   0      35965.63      35381.71       369.89 o                         
   1   8   0       5506.13       4898.13        52.81 o                         
   2   8   0        136.95        159.94        10.10 o                         
   3   8   0        932.95        999.45        15.93 o                         
   4   8   0       2059.89       1964.66        26.83 o                         
   5   8   0          0.86         -4.91         4.91 o                         
   6   8   0       2123.18       2193.47        26.81 o                         
   7   8   0       1820.15       2014.76        25.32 o                         
   8   8   0         51.99         71.98         5.55 o                         
   9   8   0        341.08        363.83        17.60 o                         
  10   8   0         19.56         25.87         5.48 o                         
  11   8   0        100.83        116.53         7.83 o                         
  12   8   0          0.95         15.66        10.22 o                         
  13   8   0        427.65        398.67        22.47 o                         
  14   8   0        389.11        384.26        21.17 o                         
  15   8   0        158.54        139.10        15.40 o                         
  16   8   0          0.46        -15.19        16.78 o                         
  17   8   0         65.24         53.64        16.57 o                         
  18   8   0         82.67         45.32        19.18 o                         
  19   8   0        124.81        135.26        19.42 o                         
   1   9   0         23.98         36.22         5.65 o                         
   2   9   0        288.88        273.50        11.06 o                         
   3   9   0        856.63        877.66        15.00 o                         
   4   9   0        456.36        486.14        11.68 o                         
   5   9   0        138.79        121.62         7.28 o                         
   6   9   0         42.79         45.76         5.68 o                         
   7   9   0        821.45        850.12        13.83 o                         
   8   9   0          0.96         -1.30         5.78 o                         
   9   9   0         18.87         24.93         5.15 o                         
  10   9   0        477.11        464.02        12.79 o                         
  11   9   0       2445.81       2432.82        37.99 o                         
  12   9   0       2485.31       2213.58        94.42 o                         
  13   9   0        861.75        748.24        45.86 o                         
  14   9   0        111.25         94.79        12.63 o                         
  15   9   0         77.31         67.47        13.42 o                         
  16   9   0         40.82          1.31        14.38 o                         
  17   9   0         23.21          7.31        15.65 o                         
  18   9   0         17.29          1.64        21.31 o                         
  19   9   0        129.55        141.36        19.41 o                         
   0  10   0      90632.80      90952.66      1503.59 o                         
   1  10   0        145.93         97.19         7.99 o                         
   2  10   0       2348.77       2450.49        37.16 o                         
   3  10   0        404.16        434.82        11.40 o                         
   4  10   0       1233.25       1282.66        19.49 o                         
   5  10   0          2.97          7.32         6.14 o                         
   6  10   0         53.26         78.61        12.25 o                         
   7  10   0         96.62        119.80         6.19 o                         
   8  10   0        877.43        992.59        15.49 o                         
   9  10   0        256.92        276.33        12.69 o                         
  10  10   0        882.82        786.99        14.52 o                         
  11  10   0         19.29         24.78         6.88 o                         
  12  10   0         71.48        109.91        10.26 o                         
  13  10   0        437.77        449.83        19.59 o                         
  14  10   0         76.04         68.77        12.45 o                         
  15  10   0          6.72         21.43        12.59 o                         
  16  10   0         46.72         31.70        14.78 o                         
  17  10   0          7.01          1.99        15.98 o                         
  18  10   0         10.12         13.23        24.64 o                         
  19  10   0        151.08        168.44        28.65 o                         
   1  11   0       1481.75       1425.57        22.50 o                         
   2  11   0        579.98        495.24        11.10 o                         
   3  11   0        209.90        304.29        10.03 o                         
   4  11   0        830.92        813.32        14.85 o                         
   5  11   0          8.00          9.35         6.20 o                         
   6  11   0         22.33         41.99         6.39 o                         
   7  11   0        998.54        915.66        16.23 o                         
   8  11   0         41.57         62.99         5.23 o                         
   9  11   0         23.39         35.34         5.21 o                         
  10  11   0        312.58        337.18        15.56 o                         
  11  11   0         63.54         66.75         8.15 o                         
  12  11   0        460.16        454.13        16.20 o                         
  13  11   0        822.94        838.87        25.76 o                         
  14  11   0        127.08        111.93        12.63 o                         
  15  11   0         78.99         65.99        13.04 o                         
  16  11   0         51.87         98.29        14.80 o                         
  17  11   0         53.79         84.95        15.66 o                         
  18  11   0         35.91         14.95        27.44 o                         
   0  12   0        303.85        352.49        20.76 o                         
   1  12   0       1772.66       1604.59        22.78 o                         
   2  12   0        239.06        234.15         8.95 o                         
   3  12   0       1401.40       1417.91        20.82 o                         
   4  12   0        835.49        861.53        15.40 o                         
   5  12   0        599.98        541.50        12.38 o                         
   6  12   0       1806.84       1780.11        25.81 o                         
   7  12   0         62.03         96.02         6.72 o                         
   8  12   0         47.28         38.90         5.70 o                         
   9  12   0          3.07         -7.34         7.73 o                         
  10  12   0        373.37        378.51        21.37 o                         
  11  12   0       1765.00       1651.12        41.42 o                         
  12  12   0       1157.08       1059.76        24.24 o                         
  13  12   0         18.53         45.72        11.97 o                         
  14  12   0        168.91        164.80        13.42 o                         
  15  12   0         70.17         75.60        13.21 o                         
  16  12   0        152.62        188.42        15.74 o                         
  17  12   0         64.19        106.44        15.64 o                         
  18  12   0        100.04        130.41        28.10 o                         
   1  13   0        587.89        592.19        14.92 o                         
   2  13   0        601.30        550.50        15.45 o                         
   3  13   0         65.01         84.73         6.33 o                         
   4  13   0         61.27         44.02         6.46 o                         
   5  13   0        301.56        265.19        10.39 o                         
   6  13   0        178.97        211.02        11.50 o                         
   7  13   0        425.71        499.78        12.14 o                         
   8  13   0         16.96         10.10         5.61 o                         
   9  13   0         60.46         63.29        10.66 o                         
  10  13   0         14.32         16.29         8.89 o                         
  11  13   0         18.67         38.65         9.59 o                         
  12  13   0          0.17         12.40        10.74 o                         
  13  13   0       2435.36       2228.53        45.64 o                         
  14  13   0         52.29         60.72        12.45 o                         
  15  13   0          6.56         14.63        12.92 o                         
  16  13   0         37.11         56.19        16.42 o                         
  17  13   0        109.99        143.81        18.41 o                         
  18  13   0        348.88        464.12        24.86 o                         
   0  14   0          2.10         -3.26         6.49 o                         
   1  14   0        292.89        292.65         9.32 o                         
   2  14   0         50.68         48.11         5.91 o                         
   3  14   0        165.16        140.23         7.48 o                         
   4  14   0         47.79         48.81         6.33 o                         
   5  14   0         78.27        111.67         9.32 o                         
   6  14   0       2186.31       2285.45        31.56 o                         
   7  14   0       2591.59       2525.70        34.69 o                         
   8  14   0        549.11        500.58        12.29 o                         
   9  14   0         35.90         23.55         5.99 o                         
  10  14   0        296.00        277.50        10.86 o                         
  11  14   0        230.29        274.41        35.10 o                         
  12  14   0         68.65         73.76        14.12 o                         
  13  14   0        619.46        596.25        21.65 o                         
  14  14   0         14.27         19.69        13.67 o                         
  15  14   0          2.61         -1.46        16.36 o                         
  16  14   0          1.38         -4.92        15.59 o                         
  17  14   0        211.71        270.28        20.04 o                         
  18  14   0         38.16         51.61        18.99 o                         
   1  15   0        186.73        163.62         8.37 o                         
   2  15   0        474.90        431.10        10.81 o                         
   3  15   0        415.18        325.80        10.11 o                         
   4  15   0        119.71        113.47         6.81 o                         
   5  15   0       4124.78       4185.24        53.27 o                         
   6  15   0       1864.39       1784.60        33.70 o                         
   7  15   0         34.16         36.70         5.95 o                         
   8  15   0        122.82        130.66         8.92 o                         
   9  15   0        125.84        155.73        12.92 o                         
  10  15   0        285.32        232.38        13.01 o                         
  11  15   0        562.59        548.73        64.13 o                         
  12  15   0        721.75        594.13        21.43 o                         
  13  15   0        151.95        141.57        15.18 o                         
  14  15   0          2.31          1.99        13.50 o                         
  15  15   0         38.98         46.06        16.12 o                         
  16  15   0         19.14         35.88        16.33 o                         
  17  15   0         28.97         33.37        18.30 o                         
  18  15   0          0.35         -1.35        18.52 o                         
   0  16   0        433.38        368.66        11.79 o                         
   1  16   0        722.59        678.66        12.95 o                         
   2  16   0        341.03        357.12        10.17 o                         
   3  16   0        141.94        140.79         7.21 o                         
   4  16   0        357.54        378.25        10.49 o                         
   5  16   0       1875.26       2073.83        33.44 o                         
   6  16   0       1006.60        998.18        18.25 o                         
   7  16   0        647.51        639.38        14.02 o                         
   8  16   0       1040.68       1076.19        20.51 o                         
   9  16   0          3.99         -6.66         6.66 o                         
  10  16   0          0.94         -3.24         6.19 o                         
  11  16   0        334.85        292.26        15.58 o                         
  12  16   0        100.40         93.17        18.91 o                         
  13  16   0        389.36        334.12        18.54 o                         
  14  16   0          2.63        -13.08        13.83 o                         
  15  16   0         75.83         70.52        17.32 o                         
  16  16   0         31.58         45.88        16.86 o                         
  17  16   0         31.44         26.41        17.61 o                         
  18  16   0         73.75        112.22        20.76 o                         
   1  17   0          1.58          2.62         5.66 o                         
   2  17   0        180.02        208.74        12.79 o                         
   3  17   0          8.81         -3.56         6.26 o                         
   4  17   0         50.52         70.06         6.03 o                         
   5  17   0        433.74        478.80        21.82 o                         
   6  17   0        951.49        992.75        17.41 o                         
   7  17   0        244.87        236.84        14.48 o                         
   8  17   0         12.02         28.21         8.39 o                         
   9  17   0        101.93         88.04        14.76 o                         
  10  17   0          3.65         -7.00         9.06 o                         
  11  17   0          4.16          2.28        12.02 o                         
  12  17   0         31.05         17.01        12.83 o                         
  13  17   0         57.74         46.69        13.74 o                         
  14  17   0        281.57        287.14        28.37 o                         
  15  17   0        183.78        159.94        16.97 o                         
  16  17   0         44.53         85.23        17.45 o                         
  17  17   0          0.88         20.51        17.97 o                         
  18  17   0         40.10         91.99        30.55 o                         
   0  18   0        791.45        860.58        17.53 o                         
   1  18   0          1.37          4.41         5.59 o                         
   2  18   0        163.18        131.71         6.94 o                         
   3  18   0        129.32        141.45         7.59 o                         
   4  18   0        124.84        153.53         8.25 o                         
   5  18   0         34.25         62.73        11.85 o                         
   6  18   0        971.88       1007.46        17.79 o                         
   7  18   0       3044.69       2860.71        39.17 o                         
   8  18   0        290.71        263.71        14.78 o                         
   9  18   0         96.29         92.71         7.64 o                         
  10  18   0        130.01        127.03        14.84 o                         
  11  18   0        365.81        345.71        18.79 o                         
  12  18   0        218.70        163.75        14.70 o                         
  13  18   0        246.23        189.97        15.72 o                         
  14  18   0         36.47         56.04        14.30 o                         
  15  18   0          6.27         16.56        15.21 o                         
  16  18   0         98.27         96.70        18.18 o                         
  17  18   0         91.99         99.69        19.58 o                         
  18  18   0        105.58        148.81        21.54 o                         
   1  19   0         52.66         50.05         6.26 o                         
   2  19   0        134.15        140.86        12.65 o                         
   3  19   0        553.85        531.34        11.80 o                         
   4  19   0        144.55        134.57         7.30 o                         
   5  19   0        283.33        229.66        19.31 o                         
   6  19   0         45.80         61.43         6.42 o                         
   7  19   0        107.23        143.66        12.12 o                         
   8  19   0        791.70        789.82        30.45 o                         
   9  19   0        248.07        250.32        12.39 o                         
  10  19   0          0.09         -3.45        12.31 o                         
  11  19   0        273.25        262.86        15.08 o                         
  12  19   0         26.34         24.39        13.15 o                         
  13  19   0          8.58          0.40        14.08 o                         
  14  19   0         60.76         67.59        14.93 o                         
  15  19   0         20.78         11.18        15.46 o                         
  16  19   0         67.50         67.79        17.76 o                         
  17  19   0          8.22          1.36        18.13 o                         
   0  20   0        140.76        125.89        15.32 o                         
   1  20   0          0.01          6.43         5.83 o                         
   2  20   0         75.13         61.62         6.19 o                         
   3  20   0         99.48        128.01         7.93 o                         
   4  20   0         43.81         46.91         5.71 o                         
   5  20   0        348.00        378.77        10.62 o                         
   6  20   0        304.09        262.90        11.45 o                         
   7  20   0        761.91        803.71        16.16 o                         
   8  20   0         65.93         68.57         8.74 o                         
   9  20   0        239.32        207.21        11.02 o                         
  10  20   0         34.23         20.60        11.92 o                         
  11  20   0       1090.52        943.63        45.60 o                         
  12  20   0        146.19        152.22        17.71 o                         
  13  20   0         12.80         10.15        13.72 o                         
  14  20   0        203.56        168.86        16.67 o                         
  15  20   0          0.11         -8.82        15.65 o                         
  16  20   0         33.01         47.35        17.60 o                         
  17  20   0         29.81         17.00        19.11 o                         
   1  21   0        207.54        212.95         9.11 o                         
   2  21   0        531.07        504.72        11.89 o                         
   3  21   0          8.60         10.84         5.49 o                         
   4  21   0        784.47        758.48        14.58 o                         
   5  21   0        746.76        727.52        14.48 o                         
   6  21   0         73.55         64.41         6.74 o                         
   7  21   0        384.01        338.30        14.00 o                         
   8  21   0        417.95        419.42        12.69 o                         
   9  21   0        196.04        196.56        30.45 o                         
  10  21   0         53.21         42.83        12.83 o                         
  11  21   0        118.05        119.71        13.44 o                         
  12  21   0        149.04        142.02        14.64 o                         
  13  21   0        461.97        419.93        21.80 o                         
  14  21   0          0.00        -14.41        14.41 o                         
  15  21   0        190.41        171.24        19.33 o                         
  16  21   0          2.18         24.02        16.69 o                         
  17  21   0         38.04         30.62        18.47 o                         
   0  22   0         45.41         41.50        15.23 o                         
   1  22   0         72.94         71.06         6.74 o                         
   2  22   0         11.95          4.37         5.11 o                         
   3  22   0        462.59        499.90        12.06 o                         
   4  22   0         17.33         21.82         5.59 o                         
   5  22   0         52.19         41.68         6.53 o                         
   6  22   0       1349.13       1276.18        21.08 o                         
   7  22   0         66.90         61.88         8.26 o                         
   8  22   0         40.76         49.15         7.00 o                         
   9  22   0         49.75         53.65        12.79 o                         
  10  22   0        157.99        142.12        13.85 o                         
  11  22   0         76.42         57.20        13.83 o                         
  12  22   0         10.87         12.33        13.77 o                         
  13  22   0        236.01        226.72        18.65 o                         
  14  22   0          0.10         -5.39        15.01 o                         
  15  22   0         17.19         -2.41        15.75 o                         
  16  22   0          9.80         -5.48        18.00 o                         
  17  22   0         10.59        -14.11        29.44 o                         
   1  23   0         84.63         80.04         7.04 o                         
   2  23   0        182.61        159.82         9.37 o                         
   3  23   0         12.95         15.91         5.71 o                         
   4  23   0        138.17        167.35         9.02 o                         
   5  23   0        257.48        226.33        17.18 o                         
   6  23   0        140.63        148.59        12.40 o                         
   7  23   0        103.85        124.30         8.61 o                         
   8  23   0        875.51        756.00        53.98 o                         
   9  23   0         22.79         21.35        12.00 o                         
  10  23   0          3.39         -5.39        13.15 o                         
  11  23   0         60.23         79.66        13.85 o                         
  12  23   0        423.41        390.60        20.69 o                         
  13  23   0          0.13         -2.95        14.35 o                         
  14  23   0         60.51         48.25        16.33 o                         
  15  23   0         31.39         33.92        16.50 o                         
  16  23   0         71.78         62.38        18.67 o                         
  17  23   0          9.08         19.83        40.78 o                         
   0  24   0         16.25          7.38        10.15 o                         
   1  24   0        275.49        291.61        10.80 o                         
   2  24   0          2.36         -4.74         8.69 o                         
   3  24   0        123.55        124.45         7.69 o                         
   4  24   0        197.19        180.72         8.98 o                         
   5  24   0        325.53        367.79        11.81 o                         
   6  24   0        186.03        213.27        10.15 o                         
   7  24   0        402.10        401.41        12.41 o                         
   8  24   0        253.94        212.08        16.25 o                         
   9  24   0         57.18         33.09        12.87 o                         
  10  24   0        106.01         79.46        13.80 o                         
  11  24   0        163.06        149.30        15.42 o                         
  12  24   0         94.24         74.69        14.52 o                         
  13  24   0          0.01          6.99        14.36 o                         
  14  24   0          1.34          0.49        15.84 o                         
  15  24   0          6.85          7.42        16.93 o                         
  16  24   0          0.90          6.55        18.17 o                         
   1  25   0        338.85        354.88        12.12 o                         
   2  25   0        158.03        131.68        10.39 o                         
   3  25   0         12.78         20.62         6.46 o                         
   4  25   0        226.01        250.07        10.68 o                         
   5  25   0        122.59        112.22         9.24 o                         
   6  25   0       1314.44       1247.59        21.89 o                         
   7  25   0        600.19        569.28        53.06 o                         
   8  25   0        127.65        121.23        13.57 o                         
   9  25   0        233.35        200.72        14.58 o                         
  10  25   0        346.10        275.64        16.12 o                         
  11  25   0        137.63        121.43        15.46 o                         
  12  25   0        164.67        158.76        15.87 o                         
  13  25   0        399.29        323.93        18.48 o                         
  14  25   0          0.21          6.23        17.18 o                         
  15  25   0          5.79        -15.67        16.21 o                         
  16  25   0        134.91        162.26        19.36 o                         
   0  26   0        657.14        653.67        21.27 o                         
   1  26   0         22.92         39.62         9.86 o                         
   2  26   0         64.72         75.50        13.40 o                         
   3  26   0        103.51        109.12         8.57 o                         
   4  26   0         26.82         29.50         7.59 o                         
   5  26   0        479.34        477.37        13.34 o                         
   6  26   0         28.19         52.72         7.99 o                         
   7  26   0         25.82         28.04        13.14 o                         
   8  26   0         78.87         73.87        13.22 o                         
   9  26   0        331.22        267.82        16.78 o                         
  10  26   0        306.36        245.62        15.96 o                         
  11  26   0        192.18        141.17        15.32 o                         
  12  26   0        137.99        111.71        15.74 o                         
  13  26   0         95.57         91.28        16.53 o                         
  14  26   0         26.37         14.36        16.45 o                         
  15  26   0          2.76          6.44        17.41 o                         
  16  26   0          6.51         42.42        19.05 o                         
   1  27   0        673.11        793.53        22.19 o                         
   2  27   0        281.47        311.92        16.13 o                         
   3  27   0        241.47        219.27        12.62 o                         
   4  27   0         58.49         64.06         9.04 o                         
   5  27   0        629.41        660.74        17.85 o                         
   6  27   0        225.22        187.47        16.13 o                         
   7  27   0          6.48         14.57        12.33 o                         
   8  27   0        399.78        334.16        17.97 o                         
   9  27   0        308.41        258.22        30.32 o                         
  10  27   0        382.51        297.32        35.83 o                         
  11  27   0        155.68        122.19        17.29 o                         
  12  27   0         44.18         53.06        26.91 o                         
  13  27   0         79.67         72.30        16.51 o                         
  14  27   0          0.07          9.56        16.54 o                         
  15  27   0         40.64         21.04        18.01 o                         
   0  28   0          0.11         39.68        12.00 o                         
   1  28   0        695.46        696.30        17.05 o                         
   2  28   0         14.46         21.42        11.72 o                         
   3  28   0          0.62         -6.70         6.70 o                         
   4  28   0        127.44        147.07        15.05 o                         
   5  28   0       1107.21       1073.02        63.92 o                         
   6  28   0        238.94        228.14        14.33 o                         
   7  28   0        762.07        648.93        21.99 o                         
   8  28   0          9.89         25.62        13.28 o                         
   9  28   0         19.64         31.30        13.55 o                         
  10  28   0          0.82          7.82        13.95 o                         
  11  28   0         58.31         47.05        15.30 o                         
  12  28   0        117.65        100.45        15.80 o                         
  13  28   0        111.93         80.80        16.63 o                         
  14  28   0         11.88         -3.24        17.07 o                         
  15  28   0          0.00        -18.18        18.18 o                         
   1  29   0          0.21         13.45         8.35 o                         
   2  29   0        223.26        256.68        12.00 o                         
   3  29   0         66.31         58.13        12.62 o                         
   4  29   0          2.78         11.30        11.23 o                         
   5  29   0        164.67        184.88        13.63 o                         
   6  29   0        166.77        143.77        14.54 o                         
   7  29   0         14.61         17.76        13.35 o                         
   8  29   0        816.59        743.45        23.62 o                         
   9  29   0        373.83        304.73        23.18 o                         
  10  29   0         24.41         12.40        14.57 o                         
  11  29   0        346.15        277.68        17.94 o                         
  12  29   0          8.27         -4.91        15.71 o                         
  13  29   0          1.34          0.37        18.91 o                         
  14  29   0          0.02          6.71        17.23 o                         
  15  29   0         16.43         10.16        18.40 o                         
   1  30   0        135.57        110.74        27.68 o                         
   2  30   0        965.43        970.03        29.06 o                         
   3  30   0        156.43        171.03        12.69 o                         
   4  30   0          2.81          9.00        15.85 o                         
   5  30   0        104.99        102.56        13.13 o                         
   6  30   0         39.95         25.14        13.85 o                         
   7  30   0        143.99        120.05        15.72 o                         
   8  30   0        151.35        111.86        15.18 o                         
   9  30   0         17.50         15.56        14.01 o                         
  10  30   0         59.88         60.83        15.48 o                         
  11  30   0          6.84         13.57        15.26 o                         
  12  30   0          7.62        -15.73        15.73 o                         
  13  30   0          0.47        -21.44        23.31 o                         
  14  30   0         60.62         40.07        17.52 o                         
  15  30   0        271.45        221.68        23.01 o                         
   1  31   0         47.80         62.42        14.26 o                         
   2  31   0         58.29         47.82        12.87 o                         
   3  31   0        358.39        365.03        22.53 o                         
   4  31   0          0.83          8.97        15.72 o                         
   5  31   0        105.40         64.68        15.33 o                         
   6  31   0         63.54         67.95        14.23 o                         
   7  31   0         53.76         54.86        14.46 o                         
   8  31   0          8.64        -14.41        14.41 o                         
   9  31   0          3.29         -7.20        14.65 o                         
  10  31   0        184.07        169.72        17.24 o                         
  11  31   0         39.43         28.20        15.78 o                         
  12  31   0         55.08         48.91        17.11 o                         
  13  31   0          3.92        -16.98        16.98 o                         
  14  31   0        150.44        128.39        23.48 o                         
   0  32   0         77.02        113.50        24.92 o                         
   1  32   0        625.26        691.33        24.17 o                         
   2  32   0          1.37          8.21        13.05 o                         
   3  32   0        394.32        436.28        36.40 o                         
   4  32   0        198.37        169.35        14.80 o                         
   5  32   0         95.21         94.75        14.80 o                         
   6  32   0        584.63        577.47        22.61 o                         
   7  32   0          2.23        -16.93        28.37 o                         
   8  32   0        205.51        153.71        15.93 o                         
   9  32   0          1.47          0.23        15.18 o                         
  10  32   0         28.36         31.57        15.78 o                         
  11  32   0        198.74        160.76        18.12 o                         
  12  32   0        170.99        139.00        18.72 o                         
  13  32   0        298.62        238.34        19.99 o                         
  14  32   0         46.92         32.96        19.17 o                         
   1  33   0          3.08         22.97        14.61 o                         
   2  33   0        434.84        440.37        20.39 o                         
   3  33   0        206.47        165.36        19.31 o                         
   4  33   0         11.75         24.01        14.21 o                         
   5  33   0        158.50        130.58        15.23 o                         
   6  33   0        207.79        188.15        15.78 o                         
   7  33   0         74.18         58.26        28.24 o                         
   8  33   0        366.11        295.44        18.35 o                         
   9  33   0         25.81         14.01        15.39 o                         
  10  33   0         70.70         40.57        18.91 o                         
  11  33   0         29.02         27.84        16.40 o                         
  12  33   0         10.24        -15.60        16.92 o                         
  13  33   0          8.20        -19.05        19.05 o                         
   0  34   0        401.94        387.57        39.68 o                         
   1  34   0         48.71         43.19        15.78 o                         
   2  34   0         50.83         69.66        17.08 o                         
   3  34   0         67.94         95.56        17.85 o                         
   4  34   0        306.60        277.79        17.60 o                         
   5  34   0         79.56         84.81        22.62 o                         
   6  34   0        441.73        423.48        31.67 o                         
   7  34   0         16.58          8.47        14.69 o                         
   8  34   0         38.00         40.37        16.13 o                         
   9  34   0         12.20         19.70        16.44 o                         
  10  34   0         35.81         22.52        16.52 o                         
  11  34   0        210.21        189.92        19.00 o                         
  12  34   0         75.08         75.87        18.57 o                         
  13  34   0          0.56         -3.52        18.34 o                         
   1  35   0         15.13         17.53        16.04 o                         
   2  35   0         80.93         65.74        15.40 o                         
   3  35   0        416.81        384.12        36.81 o                         
   4  35   0          2.02         14.87        14.53 o                         
   5  35   0        202.39        157.88        17.08 o                         
   6  35   0        172.60        163.59        16.75 o                         
   7  35   0        193.72        189.72        17.47 o                         
   8  35   0         21.85         22.41        16.06 o                         
   9  35   0        110.92         83.70        17.48 o                         
  10  35   0          4.94         14.22        18.25 o                         
  11  35   0          0.25         -4.35        17.31 o                         
  12  35   0          0.00         -1.68        18.15 o                         
  13  35   0          4.28        -26.37        26.37 o                         
   0  36   0        422.30        428.18        42.45 o                         
   1  36   0        110.53        112.05        31.85 o                         
   2  36   0         55.09         41.05        16.78 o                         
   3  36   0          5.10         24.48        17.02 o                         
   4  36   0         25.01         26.56        15.27 o                         
   5  36   0         76.20         71.19        16.22 o                         
   6  36   0          3.47         27.66        15.64 o                         
   7  36   0         45.41         47.96        16.65 o                         
   8  36   0        128.48         92.92        17.23 o                         
   9  36   0          0.35        -18.20        18.20 o                         
  10  36   0          1.88         24.30        17.62 o                         
  11  36   0          9.58         -3.22        19.18 o                         
  12  36   0         30.12         16.98        19.85 o                         
   1  37   0          2.19          6.46        22.15 o                         
   2  37   0         85.33         71.86        16.02 o                         
   3  37   0        251.11        223.30        17.83 o                         
   4  37   0         29.26         18.09        15.51 o                         
   5  37   0        461.00        409.18        29.46 o                         
   6  37   0        160.43        167.96        20.25 o                         
   7  37   0         21.60         24.39        17.45 o                         
   8  37   0         10.15          5.32        16.48 o                         
   9  37   0          1.98         -4.27        17.14 o                         
  10  37   0         18.58         11.59        17.44 o                         
  11  37   0         86.10         68.72        20.24 o                         
  12  37   0         58.68         38.55        26.37 o                         
   0  38   0       1256.05       1324.12        59.98 o                         
   1  38   0        160.92        169.20        21.85 o                         
   2  38   0          8.99         17.69        16.73 o                         
   3  38   0         15.07         17.51        16.34 o                         
   4  38   0        189.93        143.11        22.13 o                         
   5  38   0         65.86         69.03        17.53 o                         
   6  38   0          6.48         21.39        16.52 o                         
   7  38   0         30.22         14.41        17.45 o                         
   8  38   0        262.55        209.36        19.82 o                         
   9  38   0        114.40        109.16        19.04 o                         
  10  38   0          8.07         26.38        18.88 o                         
  11  38   0         27.24         21.27        19.66 o                         
   1  39   0         33.60         43.49        18.79 o                         
   2  39   0        233.38        216.70        27.44 o                         
   3  39   0         31.48         12.31        16.77 o                         
   4  39   0          0.82        -14.73        16.91 o                         
   5  39   0          7.41         -2.32        16.95 o                         
   6  39   0         31.33         66.13        31.30 o                         
   7  39   0        142.33        116.13        27.57 o                         
   8  39   0          0.45         -2.95        25.44 o                         
   9  39   0          0.62         -7.78        18.59 o                         
  10  39   0         18.70         24.40        27.30 o                         
   0  40   0        101.44        102.43        31.38 o                         
   1  40   0        327.81        286.09        22.31 o                         
   2  40   0         46.87         31.53        22.22 o                         
   3  40   0         54.40         50.58        17.91 o                         
   4  40   0         10.62        -11.99        17.67 o                         
   5  40   0          9.10        -17.16        17.16 o                         
   6  40   0          0.54          2.25        20.36 o                         
   7  40   0          0.09          8.74        18.40 o                         
   8  40   0         71.60         56.44        19.03 o                         
   9  40   0         46.90         16.61        20.38 o                         
  10  40   0         10.36         23.79        22.38 o                         
   1  41   0        136.92        155.05        21.55 o                         
   2  41   0          0.07         -9.03        17.84 o                         
   3  41   0         97.33        104.37        18.65 o                         
   4  41   0          6.01         18.12        18.86 o                         
   5  41   0          4.20        -18.40        18.40 o                         
   6  41   0         19.68         48.74        18.92 o                         
   7  41   0          4.70          9.17        19.23 o                         
   8  41   0        113.73        122.56        20.96 o                         
   9  41   0         15.82         22.99        20.35 o                         
   0  42   0         17.56         43.37        32.30 o                         
   1  42   0         11.54         42.00        26.21 o                         
   2  42   0        214.06        198.67        24.42 o                         
   3  42   0        143.65        167.53        29.57 o                         
   4  42   0         84.24         83.86        20.49 o                         
   5  42   0          0.15         -9.65        19.20 o                         
   6  42   0         20.90         13.90        19.79 o                         
   7  42   0         23.75         44.90        20.74 o                         
   8  42   0          6.23        -17.82        20.09 o                         
   1  43   0         32.63         52.14        23.49 o                         
   2  43   0         53.16         63.06        21.56 o                         
   3  43   0        428.54        417.93        46.86 o                         
   4  43   0        107.03        122.27        26.64 o                         
   5  43   0         12.74          7.98        19.81 o                         
   6  43   0        150.18        134.97        22.29 o                         
   7  43   0         34.48         32.52        20.63 o                         
   0  44   0        406.85        492.68        52.60 o                         
   1  44   0         97.63        135.90        25.72 o                         
   2  44   0          0.84          8.52        23.32 o                         
   3  44   0         11.08         10.81        20.64 o                         
   4  44   0        219.23        218.85        22.60 o                         
   5  44   0          2.48          3.47        21.09 o                         
   6  44   0          2.43        -10.66        22.11 o                         
   1  45   0        160.92        182.56        36.45 o                         
   2  45   0        195.70        176.65        24.08 o                         
   3  45   0        155.87        186.21        44.49 o                         
   4  45   0         36.75         47.20        21.31 o                         
   5  45   0         23.70          5.95        29.84 o                         
   0  46   0         32.13         27.68        36.91 o                         
   1  46   0         12.34         74.75        26.75 o                         
   2  46   0         56.68         87.42        25.06 o                         
   3  46   0        187.72        191.11        26.10 o                         
 -19   1   1          5.60         14.06        16.64 o                         
 -18   1   1         58.22         76.18        15.83 o                         
 -17   1   1         14.57         34.80        13.98 o                         
 -16   1   1         18.99         37.48        13.73 o                         
 -15   1   1         49.50         49.20        12.63 o                         
 -14   1   1          2.39         -7.41        11.40 o                         
 -13   1   1         23.05          9.66        16.92 o                         
 -12   1   1       1505.39       1420.18        24.17 o                         
 -11   1   1        491.12        473.33        13.64 o                         
 -10   1   1        199.48        242.43        18.44 o                         
  -9   1   1         15.20         14.85         6.03 o                         
  -8   1   1        766.45        805.78        14.97 o                         
  -7   1   1        226.38        241.76        10.79 o                         
  -6   1   1       1958.38       2163.76        25.91 o                         
  -5   1   1        557.74        510.77         9.96 o                         
  -4   1   1         33.04         21.81         4.95 o                         
  -3   1   1       1904.13       1893.74        17.56 o                         
  -2   1   1        173.89        191.89         3.81 o                         
  -1   1   1       1344.90       1276.68        12.15 o                         
   0   1   1       3432.27       3057.19        26.39 o                         
   1   1   1       6504.26       6305.03        47.39 o                         
   2   1   1        455.67        615.44        11.01 o                         
   3   1   1       2351.31       2049.53        19.92 o                         
   4   1   1       1717.24       1671.60        20.46 o                         
   5   1   1       1955.11       2055.91        24.59 o                         
   6   1   1          5.21         11.65        16.95 o                         
   7   1   1        304.43        324.91        10.92 o                         
   8   1   1         14.70         17.87         5.53 o                         
   9   1   1        180.85        242.68        11.72 o                         
  10   1   1         12.25         24.71         6.79 o                         
  11   1   1        176.55        178.91        17.59 o                         
  12   1   1        363.03        378.75        14.71 o                         
  13   1   1        774.84        699.58        24.57 o                         
  14   1   1        140.06        130.12        15.47 o                         
  15   1   1         24.42         62.05        14.06 o                         
  16   1   1         45.11         51.19        14.65 o                         
  17   1   1         94.18         96.43        23.84 o                         
  18   1   1         24.10         48.11        21.01 o                         
 -19   2   1        191.30        183.25        21.10 o                         
 -18   2   1         13.14         32.21        15.00 o                         
 -17   2   1         26.07         33.61        13.96 o                         
 -16   2   1        153.50        166.79        14.89 o                         
 -15   2   1         17.36         10.59        12.81 o                         
 -14   2   1        285.27        309.96        26.64 o                         
 -13   2   1        125.24        123.10        13.45 o                         
 -12   2   1        214.38        245.98        12.27 o                         
 -11   2   1       1063.39       1117.60        20.14 o                         
 -10   2   1          4.25         22.89         6.31 o                         
  -9   2   1         44.47         75.85         6.77 o                         
  -8   2   1         55.12        106.82         7.27 o                         
  -7   2   1       1079.03       1312.18        21.31 o                         
  -6   2   1       3391.74       3822.51        42.83 o                         
  -5   2   1        320.84        404.19         9.31 o                         
  -4   2   1       2387.83       2366.21        30.56 o                         
  -3   2   1        107.87        127.74         5.61 o                         
  -2   2   1        220.49        201.89         4.94 o                         
  -1   2   1       1984.34       1703.21        13.70 o                         
   0   2   1       2413.74       2124.04        18.92 o                         
   1   2   1      32702.54      30688.63       294.07 o                         
   2   2   1       5159.54       5076.92        38.51 o                         
   3   2   1        115.90         94.33         8.18 o                         
   4   2   1        664.45        636.39        10.88 o                         
   5   2   1        201.86        188.71        11.30 o                         
   6   2   1       1444.46       1457.77        21.20 o                         
   7   2   1       1094.54       1136.52        18.10 o                         
   8   2   1        146.92        167.00         9.46 o                         
   9   2   1        165.62        204.40         9.23 o                         
  10   2   1        147.73        193.11         9.78 o                         
  11   2   1         58.29        128.19        17.58 o                         
  12   2   1          9.98         22.39        10.06 o                         
  13   2   1        385.96        363.06        17.78 o                         
  14   2   1          1.44         -4.86        12.58 o                         
  15   2   1        597.83        582.32        22.59 o                         
  16   2   1         21.77         40.47        20.38 o                         
  17   2   1        227.81        297.72        23.04 o                         
  18   2   1        130.53        150.93        24.04 o                         
 -19   3   1         69.20        138.81        25.71 o                         
 -18   3   1        217.67        258.87        18.59 o                         
 -17   3   1         24.81         26.23        15.52 o                         
 -16   3   1         23.96         -0.55        14.24 o                         
 -15   3   1          0.16        -11.37        16.82 o                         
 -14   3   1        132.01        123.47        12.62 o                         
 -13   3   1        951.59        813.60        26.71 o                         
 -12   3   1          3.48         10.30         7.56 o                         
 -11   3   1       1915.38       2018.74        29.85 o                         
 -10   3   1        481.91        485.55        12.80 o                         
  -9   3   1          1.21         -1.53         5.35 o                         
  -8   3   1       1633.33       1956.66        24.67 o                         
  -7   3   1       2465.47       2950.48        38.39 o                         
  -6   3   1        642.56        755.10        28.40 o                         
  -5   3   1        182.09        176.83         7.84 o                         
  -4   3   1       1573.01       1669.92        22.82 o                         
  -3   3   1          1.79          3.66         4.31 o                         
  -2   3   1       2872.68       2713.19        19.28 o                         
  -1   3   1       3740.19       3834.38        29.20 o                         
   0   3   1         93.80        129.74         6.46 o                         
   1   3   1       3974.62       3848.60        36.10 o                         
   2   3   1       4470.03       4404.19        37.55 o                         
   3   3   1          0.45         10.19         3.69 o                         
   4   3   1         87.71         77.08         5.53 o                         
   5   3   1        590.89        657.08        11.28 o                         
   6   3   1        165.84        183.30        22.98 o                         
   7   3   1        935.45       1100.53        17.64 o                         
   8   3   1        203.57        226.54         9.47 o                         
   9   3   1        635.88        683.19        14.06 o                         
  10   3   1        455.80        403.79        12.21 o                         
  11   3   1       1119.58       1084.08        25.39 o                         
  12   3   1        258.76        375.61        47.19 o                         
  13   3   1         19.01         -2.39        11.47 o                         
  14   3   1          3.48         -1.88        12.64 o                         
  15   3   1          5.61          0.38        15.97 o                         
  16   3   1         73.15         64.23        19.05 o                         
  17   3   1          1.99         13.10        14.84 o                         
  18   3   1         96.69        120.60        16.90 o                         
 -19   4   1         23.96         33.27        17.71 o                         
 -18   4   1        143.85        186.50        34.14 o                         
 -17   4   1         22.70         18.44        16.30 o                         
 -16   4   1         98.38        123.50        16.46 o                         
 -15   4   1        193.76        157.82        15.91 o                         
 -14   4   1        292.92        245.24        24.41 o                         
 -13   4   1        711.73        759.82        23.62 o                         
 -12   4   1        742.70        725.34        33.03 o                         
 -11   4   1        358.30        379.85        14.57 o                         
 -10   4   1       2238.38       2289.58        31.96 o                         
  -9   4   1          0.64          0.85         6.27 o                         
  -8   4   1       1160.42       1382.83        21.42 o                         
  -7   4   1         24.54         28.30         6.40 o                         
  -6   4   1          1.00          0.78         5.87 o                         
  -5   4   1        196.43        194.51         9.99 o                         
  -4   4   1         83.77         73.45         6.24 o                         
  -3   4   1         70.87         73.66         4.49 o                         
  -2   4   1       3144.69       3085.41        24.05 o                         
  -1   4   1       2663.09       2390.15        18.55 o                         
   0   4   1      15612.03      14831.70       157.22 o                         
   1   4   1       1746.70       1707.54        17.20 o                         
   2   4   1       2803.94       2447.39        28.59 o                         
   3   4   1         10.18          4.72         4.12 o                         
   4   4   1        518.37        500.02        11.07 o                         
   5   4   1        244.21        260.39        10.32 o                         
   6   4   1       8273.59       9137.09        98.27 o                         
   7   4   1         48.04         76.09        12.39 o                         
   8   4   1        411.38        395.83        10.37 o                         
   9   4   1        297.83        325.46        10.49 o                         
  10   4   1        664.91        576.28        13.94 o                         
  11   4   1         69.54        101.88         9.57 o                         
  12   4   1       3387.11       3160.95        52.87 o                         
  13   4   1         20.24          2.60        17.63 o                         
  14   4   1         24.97         -3.43        16.45 o                         
  15   4   1          3.69         -6.65        12.93 o                         
  16   4   1        104.12        114.03        21.19 o                         
  17   4   1         67.10         83.99        19.28 o                         
  18   4   1        173.46        226.68        18.05 o                         
 -19   5   1         11.25         16.73        17.45 o                         
 -18   5   1          0.01        -15.51        15.51 o                         
 -17   5   1          1.50        -11.00        19.17 o                         
 -16   5   1          2.40        -15.14        17.49 o                         
 -15   5   1         14.53         10.26        13.90 o                         
 -14   5   1         27.08         23.07        12.86 o                         
 -13   5   1       2303.35       2068.48        47.28 o                         
 -12   5   1       4072.36       3941.69        96.76 o                         
 -11   5   1       1097.14       1121.63        20.72 o                         
 -10   5   1          5.48         16.79         7.99 o                         
  -9   5   1        605.14        508.67        12.61 o                         
  -8   5   1        697.79        759.30        15.18 o                         
  -7   5   1       3296.48       3777.88        53.28 o                         
  -6   5   1       1983.17       2219.71        29.84 o                         
  -5   5   1        359.69        295.34         9.91 o                         
  -4   5   1          1.76         11.71         4.85 o                         
  -3   5   1        487.28        530.55         8.78 o                         
  -2   5   1      12013.05      11974.03       115.04 o                         
  -1   5   1       3251.14       3036.95        21.41 o                         
   0   5   1       8932.16       8364.43        91.63 o                         
   1   5   1         93.08        115.40        12.17 o                         
   2   5   1       9614.43       9563.07        75.43 o                         
   3   5   1       6177.39       5851.63        63.05 o                         
   4   5   1         64.62         98.58         5.03 o                         
   5   5   1       4061.31       4339.23        43.93 o                         
   6   5   1        464.64        571.99        22.21 o                         
   7   5   1       1653.89       1885.16        21.77 o                         
   8   5   1        962.53       1055.96        18.52 o                         
   9   5   1         38.25         63.15         6.51 o                         
  10   5   1        970.14        980.66        16.79 o                         
  11   5   1        871.61        889.59        28.40 o                         
  12   5   1        171.90        235.02        18.85 o                         
  13   5   1         78.66         64.15        18.12 o                         
  14   5   1          0.08         -2.96        12.50 o                         
  15   5   1         38.84         11.82        14.38 o                         
  16   5   1          6.50          0.20        19.87 o                         
  17   5   1         11.90         13.70        14.76 o                         
  18   5   1        581.29        686.91        33.91 o                         
 -19   6   1         20.21         10.11        17.70 o                         
 -18   6   1         13.28         -1.38        16.15 o                         
 -17   6   1         27.99        -10.05        14.86 o                         
 -16   6   1         14.41         -6.91        13.57 o                         
 -15   6   1         16.75         -0.43        14.89 o                         
 -14   6   1        480.67        366.33        26.37 o                         
 -13   6   1        460.67        476.09        24.10 o                         
 -12   6   1       3618.09       3773.65        58.76 o                         
 -11   6   1          4.41         16.03         9.42 o                         
 -10   6   1          7.48         11.63         6.28 o                         
  -9   6   1         24.19         32.99         5.99 o                         
  -8   6   1       2946.83       3138.03        41.28 o                         
  -7   6   1       2873.89       3303.75        42.77 o                         
  -6   6   1       4368.90       4974.54        73.23 o                         
  -5   6   1        680.97        726.04        12.13 o                         
  -4   6   1        111.93        107.73         5.68 o                         
  -3   6   1        201.85        217.80         9.45 o                         
  -2   6   1       4663.57       4342.28        89.28 o                         
  -1   6   1        917.57        868.89        11.76 o                         
   0   6   1      34349.81      31327.09       505.48 o                         
   1   6   1      36421.89      36498.87       429.78 o                         
   2   6   1       2889.08       2730.66        34.48 o                         
   3   6   1       7086.90       6625.52        79.59 o                         
   4   6   1        409.07        539.21        10.19 o                         
   5   6   1        168.63        187.13         6.98 o                         
   6   6   1       1665.17       1800.59        20.70 o                         
   7   6   1        301.70        417.14         8.95 o                         
   8   6   1        148.31        152.88         8.74 o                         
   9   6   1        175.97        199.46         8.11 o                         
  10   6   1       2470.74       2246.96        30.02 o                         
  11   6   1        354.87        323.49        11.11 o                         
  12   6   1        252.71        273.75        24.64 o                         
  13   6   1        317.36        273.92        18.34 o                         
  14   6   1        784.44        635.07        20.98 o                         
  15   6   1         77.24         48.39        16.01 o                         
  16   6   1         52.29         49.07        15.10 o                         
  17   6   1         21.71         14.57        16.92 o                         
  18   6   1         16.80         24.68        17.59 o                         
 -19   7   1         10.90          0.64        22.11 o                         
 -18   7   1        349.65        365.65        20.57 o                         
 -17   7   1          1.46        -21.20        21.20 o                         
 -16   7   1          0.21        -13.82        13.82 o                         
 -15   7   1          0.00        -12.44        12.44 o                         
 -14   7   1          2.47         -4.13        14.65 o                         
 -13   7   1        136.44        154.87        15.67 o                         
 -12   7   1        834.57        830.27        18.92 o                         
 -11   7   1       1219.10       1089.44        21.39 o                         
 -10   7   1         56.35        109.65         7.74 o                         
  -9   7   1        876.22        869.27        16.33 o                         
  -8   7   1         51.81         67.92         8.26 o                         
  -7   7   1         91.80        120.31         6.06 o                         
  -6   7   1         22.07         30.72         5.08 o                         
  -5   7   1          1.87          3.85         4.98 o                         
  -4   7   1        936.10        928.01        13.65 o                         
  -3   7   1          0.38         -0.61         5.27 o                         
  -2   7   1        284.91        295.59         7.06 o                         
  -1   7   1      13298.76      12622.91       150.16 o                         
   0   7   1      21768.87      21034.92       148.62 o                         
   1   7   1       7094.30       6508.17        77.79 o                         
   2   7   1        545.27        467.96        10.75 o                         
   3   7   1        708.48        643.42        12.29 o                         
   4   7   1         10.87         12.66         5.29 o                         
   5   7   1        191.98        177.58         7.77 o                         
   6   7   1       5704.04       6451.17        70.73 o                         
   7   7   1         77.73        113.71         6.39 o                         
   8   7   1          2.59          9.49         4.54 o                         
   9   7   1          7.88         22.87         6.87 o                         
  10   7   1        363.85        367.77        11.49 o                         
  11   7   1        116.53        129.74        11.37 o                         
  12   7   1         20.89         15.05        11.73 o                         
  13   7   1       1611.13       1439.54        26.07 o                         
  14   7   1        789.97        652.78        20.70 o                         
  15   7   1         20.54        -12.45        21.98 o                         
  16   7   1         10.41         22.80        22.91 o                         
  17   7   1         10.16         -2.65        16.49 o                         
  18   7   1         18.16         36.87        17.63 o                         
 -19   8   1         41.11         22.35        18.38 o                         
 -18   8   1         10.14         -6.05        15.76 o                         
 -17   8   1          2.49        -14.78        14.78 o                         
 -16   8   1         25.19         -4.86        13.46 o                         
 -15   8   1         56.67         32.20        18.78 o                         
 -14   8   1        254.54        258.93        22.85 o                         
 -13   8   1       2480.33       2281.34        36.96 o                         
 -12   8   1          1.15         40.02         7.29 o                         
 -11   8   1        893.86        935.27        32.54 o                         
 -10   8   1       1544.64       1560.89        21.79 o                         
  -9   8   1        729.10        754.00        14.29 o                         
  -8   8   1        111.48        135.59         7.94 o                         
  -7   8   1        296.07        310.04        17.62 o                         
  -6   8   1       4752.19       5407.39        67.24 o                         
  -5   8   1       1004.69       1045.30        17.73 o                         
  -4   8   1       1668.78       1653.78        23.32 o                         
  -3   8   1        865.05        730.08        13.06 o                         
  -2   8   1          1.92         10.41         8.12 o                         
  -1   8   1       1589.45       1559.10        16.01 o                         
   0   8   1      47157.23      45792.99       443.93 o                         
   1   8   1      22266.34      21344.02       189.15 o                         
   2   8   1      12998.28      12628.34       121.78 o                         
   3   8   1       1284.95       1327.86        19.40 o                         
   4   8   1        106.19        114.35         7.84 o                         
   5   8   1        834.24        861.48        15.03 o                         
   6   8   1       1410.44       1399.30        32.78 o                         
   7   8   1        467.07        438.37        10.04 o                         
   8   8   1        359.93        379.25        10.15 o                         
   9   8   1         92.87        107.65         7.42 o                         
  10   8   1        111.00        119.94        12.09 o                         
  11   8   1         78.55        131.32        18.91 o                         
  12   8   1         26.14         13.53        12.37 o                         
  13   8   1        217.94        244.93        17.85 o                         
  14   8   1          4.77         16.23        13.15 o                         
  15   8   1        202.61        168.23        16.37 o                         
  16   8   1        571.80        566.37        28.64 o                         
  17   8   1         75.60         83.92        17.43 o                         
  18   8   1         28.70         61.85        22.64 o                         
 -19   9   1          5.38         -8.27        23.17 o                         
 -18   9   1          0.94        -13.80        16.25 o                         
 -17   9   1         43.05         50.45        15.35 o                         
 -16   9   1         41.08         31.66        13.82 o                         
 -15   9   1         50.90         35.63        13.25 o                         
 -14   9   1         33.11         41.54        15.78 o                         
 -13   9   1        585.96        548.25        21.66 o                         
 -12   9   1       1994.46       1859.49        27.99 o                         
 -11   9   1        357.37        381.24        13.30 o                         
 -10   9   1        244.69        260.88         9.25 o                         
  -9   9   1          0.62          5.96         4.93 o                         
  -8   9   1       1220.75       1294.47        18.22 o                         
  -7   9   1       2876.77       2980.35        35.13 o                         
  -6   9   1       2426.33       2486.67        29.83 o                         
  -5   9   1        159.72        166.40         9.06 o                         
  -4   9   1          0.20          9.16         5.55 o                         
  -3   9   1        702.19        644.56        12.53 o                         
  -2   9   1       9147.17       9091.12       108.17 o                         
  -1   9   1       1335.22       1181.22        20.96 o                         
   0   9   1      15082.65      14718.86       149.65 o                         
   1   9   1      26541.25      25648.74       245.46 o                         
   2   9   1       1030.23       1070.12        20.51 o                         
   3   9   1        217.66        245.30         9.00 o                         
   4   9   1        126.97        105.96         6.55 o                         
   5   9   1        513.93        553.44        12.24 o                         
   6   9   1        696.32        698.80        19.85 o                         
   7   9   1        322.06        281.41         8.41 o                         
   8   9   1         44.70         38.58         7.49 o                         
   9   9   1        231.97        251.18         9.35 o                         
  10   9   1         55.53         55.69         7.97 o                         
  11   9   1          2.18         10.46         7.32 o                         
  12   9   1        101.77        113.51        12.02 o                         
  13   9   1        164.89        186.60        13.28 o                         
  14   9   1        670.98        657.25        22.92 o                         
  15   9   1        152.36        146.92        15.19 o                         
  16   9   1          3.91         -2.60        15.45 o                         
  17   9   1          3.86         33.10        16.78 o                         
  18   9   1         60.14         66.83        18.36 o                         
 -19  10   1          1.12        -11.29        23.37 o                         
 -18  10   1          5.05          1.19        21.18 o                         
 -17  10   1         28.74         17.26        15.09 o                         
 -16  10   1        165.14        166.76        33.75 o                         
 -15  10   1        246.34        229.94        15.76 o                         
 -14  10   1        181.39        153.51        14.25 o                         
 -13  10   1          0.09         -0.16        10.91 o                         
 -12  10   1       2126.86       1899.79        66.33 o                         
 -11  10   1         10.61          9.19         5.59 o                         
 -10  10   1        420.88        432.86        10.73 o                         
  -9  10   1        194.05        212.66         9.36 o                         
  -8  10   1        215.65        187.78         7.69 o                         
  -7  10   1       4509.62       4776.78        68.28 o                         
  -6  10   1        124.85        153.28        16.12 o                         
  -5  10   1       1402.59       1473.26        22.01 o                         
  -4  10   1       1538.38       1446.29        25.03 o                         
  -3  10   1        189.43        169.16         8.54 o                         
  -2  10   1       3867.67       3788.06        54.98 o                         
  -1  10   1      10570.75       9536.01       101.33 o                         
   0  10   1      13051.67      13279.26       127.89 o                         
   1  10   1       7106.38       7145.87        89.36 o                         
   2  10   1        318.63        281.52         9.15 o                         
   3  10   1        283.51        330.58         9.55 o                         
   4  10   1        326.75        298.71        10.92 o                         
   5  10   1        224.94        362.80        10.63 o                         
   6  10   1        231.08        313.93        10.08 o                         
   7  10   1        600.48        643.15        13.59 o                         
   8  10   1         38.08         50.22         5.90 o                         
   9  10   1         88.19         68.52        11.19 o                         
  10  10   1         58.78         63.01         8.41 o                         
  11  10   1        333.95        287.02        13.47 o                         
  12  10   1        444.06        407.13        17.46 o                         
  13  10   1       1949.24       1882.42        34.14 o                         
  14  10   1         90.86        110.09        14.69 o                         
  15  10   1         67.49         96.65        15.17 o                         
  16  10   1         42.39         59.79        14.38 o                         
  17  10   1        138.57        182.11        25.97 o                         
  18  10   1         37.02         67.71        18.53 o                         
 -19  11   1         81.90        106.72        18.64 o                         
 -18  11   1          4.53          7.15        15.24 o                         
 -17  11   1         75.02         75.20        15.59 o                         
 -16  11   1         34.81         45.59        13.66 o                         
 -15  11   1         57.33         42.65        12.67 o                         
 -14  11   1          5.49         24.50        11.55 o                         
 -13  11   1        419.71        405.65        17.28 o                         
 -12  11   1       2302.99       2067.85        56.01 o                         
 -11  11   1        567.56        501.25        18.37 o                         
 -10  11   1         14.02         22.82         7.45 o                         
  -9  11   1          2.58          0.07         4.92 o                         
  -8  11   1         20.90         20.12         5.56 o                         
  -7  11   1         73.32        101.65        12.80 o                         
  -6  11   1        190.53        196.23         9.42 o                         
  -5  11   1        753.78        713.64        13.99 o                         
  -4  11   1        489.76        451.41        18.35 o                         
  -3  11   1        313.25        228.61         8.98 o                         
  -2  11   1         22.41         16.83         5.42 o                         
  -1  11   1       2723.74       2576.69        36.04 o                         
   0  11   1      17829.79      17397.07       167.18 o                         
   1  11   1       1260.45       1302.96        21.03 o                         
   2  11   1        811.95        851.51        14.30 o                         
   3  11   1       2366.98       2300.64        37.13 o                         
   4  11   1       4162.70       4280.20        53.63 o                         
   5  11   1        217.42        214.44        11.45 o                         
   6  11   1        259.81        248.60         9.96 o                         
   7  11   1        286.15        280.32         9.82 o                         
   8  11   1         55.88         69.93         7.67 o                         
   9  11   1         18.66         25.10         5.75 o                         
  10  11   1        227.12        208.55        11.53 o                         
  11  11   1         24.44         15.85        10.90 o                         
  12  11   1        112.98        117.29        15.42 o                         
  13  11   1       1305.54       1234.37        34.03 o                         
  14  11   1         56.19         67.79        12.82 o                         
  15  11   1         74.52         56.23        13.98 o                         
  16  11   1          8.78          9.06        23.39 o                         
  17  11   1          3.19         -3.54        23.44 o                         
  18  11   1        143.53        175.24        22.85 o                         
 -19  12   1        680.01        761.36        29.85 o                         
 -18  12   1         14.39         24.55        16.75 o                         
 -17  12   1          3.82         28.89        14.05 o                         
 -16  12   1         27.12         38.31        13.38 o                         
 -15  12   1          9.22         18.01        12.66 o                         
 -14  12   1        224.67        238.03        15.59 o                         
 -13  12   1       1634.16       1507.27        29.54 o                         
 -12  12   1        770.68        769.02        18.78 o                         
 -11  12   1         25.66         24.14         7.03 o                         
 -10  12   1        278.88        291.56        15.78 o                         
  -9  12   1        157.21        158.29         7.38 o                         
  -8  12   1         15.01         20.95         5.62 o                         
  -7  12   1        112.07        126.56         7.21 o                         
  -6  12   1        180.72        217.75        12.12 o                         
  -5  12   1        883.35        969.44        16.81 o                         
  -4  12   1       2695.02       2673.01        35.24 o                         
  -3  12   1       1773.29       1737.52        24.39 o                         
  -2  12   1       2084.34       1965.64        26.60 o                         
  -1  12   1          1.69         14.87         6.63 o                         
   0  12   1        322.14        444.43        21.72 o                         
   1  12   1       7619.90       7089.40        76.09 o                         
   2  12   1        182.01        110.79         6.49 o                         
   3  12   1       1650.47       1726.49        24.30 o                         
   4  12   1       1672.11       1763.07        25.09 o                         
   5  12   1        318.08        338.37        11.27 o                         
   6  12   1        751.00        849.11        15.69 o                         
   7  12   1         33.86         49.65        10.26 o                         
   8  12   1         53.02         75.48         8.96 o                         
   9  12   1         87.67        104.70        11.06 o                         
  10  12   1         11.73         26.40         7.04 o                         
  11  12   1       2117.44       1989.48        44.52 o                         
  12  12   1          6.07         30.05        14.27 o                         
  13  12   1         76.36        118.82        20.65 o                         
  14  12   1        582.23        520.72        25.53 o                         
  15  12   1         51.00         71.09        16.11 o                         
  16  12   1        148.91        156.22        21.98 o                         
  17  12   1         27.59         37.09        25.71 o                         
  18  12   1        106.20        129.68        25.04 o                         
 -19  13   1        197.28        253.85        48.22 o                         
 -18  13   1        448.44        459.56        47.51 o                         
 -17  13   1        109.07        137.46        18.54 o                         
 -16  13   1         37.73         54.34        16.49 o                         
 -15  13   1         52.91         72.66        13.16 o                         
 -14  13   1         16.91         37.78        11.59 o                         
 -13  13   1        496.08        460.83        17.78 o                         
 -12  13   1          6.07         -3.07         9.75 o                         
 -11  13   1        543.65        446.19        22.76 o                         
 -10  13   1        784.40        715.75        18.04 o                         
  -9  13   1        244.77        249.16        14.65 o                         
  -8  13   1         23.02         21.98         5.17 o                         
  -7  13   1        142.34        142.87         7.82 o                         
  -6  13   1         97.77         95.23         6.76 o                         
  -5  13   1       4112.38       4005.46        68.46 o                         
  -4  13   1        619.69        541.35        12.08 o                         
  -3  13   1        524.73        459.27        11.00 o                         
  -2  13   1       7039.89       6695.82        81.04 o                         
  -1  13   1        751.49        653.04        12.12 o                         
   0  13   1        137.49         94.30         9.04 o                         
   1  13   1       3961.24       3531.92        39.61 o                         
   2  13   1        848.04        867.04        14.58 o                         
   3  13   1        998.31       1109.50        17.78 o                         
   4  13   1          7.82         22.07         5.66 o                         
   5  13   1        148.37        133.35         7.04 o                         
   6  13   1          8.94         10.39         7.86 o                         
   7  13   1        503.19        546.44        16.65 o                         
   8  13   1          3.99         -4.01         6.60 o                         
   9  13   1         27.87         29.54        11.19 o                         
  10  13   1          3.87          0.80         7.26 o                         
  11  13   1        624.48        576.42        18.54 o                         
  12  13   1        397.91        375.95        19.38 o                         
  13  13   1        422.77        470.35        34.74 o                         
  14  13   1        192.29        184.27        19.98 o                         
  15  13   1         37.76         47.82        16.19 o                         
  16  13   1         41.90         63.70        23.97 o                         
  17  13   1          7.72         19.62        28.44 o                         
  18  13   1         49.13         73.93        34.34 o                         
 -18  14   1        104.77        162.17        18.82 o                         
 -17  14   1         62.57        102.42        27.44 o                         
 -16  14   1          0.87          7.91        14.88 o                         
 -15  14   1        109.53        127.26        13.79 o                         
 -14  14   1          7.55         20.40        11.94 o                         
 -13  14   1        112.57        130.76        13.68 o                         
 -12  14   1        200.69        221.90        17.18 o                         
 -11  14   1         85.39        101.81         8.02 o                         
 -10  14   1       1294.01       1289.79        31.64 o                         
  -9  14   1         43.99         49.19         5.92 o                         
  -8  14   1         15.59         38.78         7.73 o                         
  -7  14   1          1.44         10.90         5.78 o                         
  -6  14   1       1138.05       1099.35        18.51 o                         
  -5  14   1       4630.16       4731.03        92.97 o                         
  -4  14   1       1030.87       1034.12        17.39 o                         
  -3  14   1        702.61        753.80        14.13 o                         
  -2  14   1       1158.42       1124.45        17.91 o                         
  -1  14   1        832.68        657.80        21.58 o                         
   0  14   1       1558.28       1255.10        16.74 o                         
   1  14   1        114.08        167.46         9.09 o                         
   2  14   1        388.34        435.60        10.58 o                         
   3  14   1        415.99        452.02        11.03 o                         
   4  14   1        125.48        123.94         7.03 o                         
   5  14   1        690.54        757.95        14.62 o                         
   6  14   1         41.69         41.33         5.98 o                         
   7  14   1       1883.85       1951.14        30.50 o                         
   8  14   1          6.38         -3.21         6.55 o                         
   9  14   1          5.66          6.93        13.18 o                         
  10  14   1        318.27        318.43        21.18 o                         
  11  14   1        207.45        218.93        16.95 o                         
  12  14   1        159.80        163.32        18.11 o                         
  13  14   1       1018.07        970.19        28.50 o                         
  14  14   1        100.32        115.81        16.78 o                         
  15  14   1          7.42          1.47        15.74 o                         
  16  14   1          0.49          9.49        17.04 o                         
  17  14   1         20.14         26.47        21.13 o                         
  18  14   1         15.32         33.22        32.30 o                         
 -18  15   1          1.50         42.62        17.37 o                         
 -17  15   1          1.57         11.39        15.85 o                         
 -16  15   1          9.15         20.07        15.44 o                         
 -15  15   1          4.63         46.99        15.72 o                         
 -14  15   1         20.00         45.83        14.01 o                         
 -13  15   1         25.46         16.00        13.02 o                         
 -12  15   1        112.69        106.44        13.82 o                         
 -11  15   1        148.07        121.98        11.21 o                         
 -10  15   1         33.87         53.51         7.42 o                         
  -9  15   1         81.97         75.28         6.80 o                         
  -8  15   1        626.85        623.04        13.86 o                         
  -7  15   1       1178.50       1127.22        19.19 o                         
  -6  15   1       1143.19       1171.91        19.44 o                         
  -5  15   1         19.60         15.56         5.85 o                         
  -4  15   1         54.44         76.11         6.50 o                         
  -3  15   1       1405.30       1417.62        21.23 o                         
  -2  15   1        922.70        824.82        14.76 o                         
  -1  15   1       9184.78       9108.53       109.35 o                         
   0  15   1        387.03        324.56         8.67 o                         
   1  15   1        673.58        626.16        12.42 o                         
   2  15   1       1246.42       1074.99        17.36 o                         
   3  15   1        716.36        960.87        16.19 o                         
   4  15   1          6.45          8.51         7.79 o                         
   5  15   1       1731.17       1844.32        30.50 o                         
   6  15   1          3.28          0.94         5.66 o                         
   7  15   1        439.08        410.50        13.19 o                         
   8  15   1        286.73        268.80        12.25 o                         
   9  15   1         43.49         14.37         7.77 o                         
  10  15   1        902.02        790.83        19.77 o                         
  11  15   1        463.52        464.57        20.26 o                         
  12  15   1         10.32         13.97        12.96 o                         
  13  15   1         59.91         67.07        15.11 o                         
  14  15   1        161.82        183.55        17.38 o                         
  15  15   1         49.60         25.06        16.55 o                         
  16  15   1          1.11         12.06        17.42 o                         
  17  15   1          2.52         14.82        19.08 o                         
 -18  16   1          2.79          3.00        17.70 o                         
 -17  16   1          5.24          0.62        16.60 o                         
 -16  16   1         69.04        116.63        16.58 o                         
 -15  16   1          5.01         22.49        15.19 o                         
 -14  16   1        160.98        154.31        15.08 o                         
 -13  16   1        796.05        688.15        23.18 o                         
 -12  16   1       1872.52       1602.88        38.89 o                         
 -11  16   1          2.83         18.47        12.92 o                         
 -10  16   1       1351.59       1312.40        22.27 o                         
  -9  16   1        311.05        262.92        10.84 o                         
  -8  16   1        453.62        427.14        13.71 o                         
  -7  16   1        463.57        485.74        12.50 o                         
  -6  16   1        781.00        731.75        15.98 o                         
  -5  16   1        585.54        481.92        12.77 o                         
  -4  16   1        978.72        996.80        19.58 o                         
  -3  16   1        411.08        462.31        11.39 o                         
  -2  16   1       6830.67       6647.38        81.06 o                         
  -1  16   1         55.98        193.53        14.97 o                         
   0  16   1        896.23        864.15        13.31 o                         
   1  16   1        947.20       1109.56        25.31 o                         
   2  16   1       1801.80       1598.05        23.16 o                         
   3  16   1        137.27        139.57        13.59 o                         
   4  16   1        135.04        117.05         8.52 o                         
   5  16   1         88.80        102.20         8.39 o                         
   6  16   1          1.25         -5.10         5.10 o                         
   7  16   1         78.89         68.60         7.42 o                         
   8  16   1        139.19        139.00        12.79 o                         
   9  16   1         47.73         68.19        11.29 o                         
  10  16   1        487.02        447.91        22.95 o                         
  11  16   1          6.85          6.08        12.65 o                         
  12  16   1        110.10        105.17        14.52 o                         
  13  16   1         31.05         25.89        14.52 o                         
  14  16   1        233.93        250.13        18.51 o                         
  15  16   1         55.60         55.67        17.72 o                         
  16  16   1          4.21        -17.39        17.39 o                         
  17  16   1         22.46         33.29        19.65 o                         
 -18  17   1        128.30        134.95        19.75 o                         
 -17  17   1         12.91         20.45        17.51 o                         
 -16  17   1        167.84        159.42        17.09 o                         
 -15  17   1          8.46          7.45        14.92 o                         
 -14  17   1          4.31          3.02        13.62 o                         
 -13  17   1         21.76         25.02        13.86 o                         
 -12  17   1         26.24         42.97        13.30 o                         
 -11  17   1        499.20        482.74        27.77 o                         
 -10  17   1         89.96        104.26        12.92 o                         
  -9  17   1          0.70         20.36         8.25 o                         
  -8  17   1        668.91        656.63        14.67 o                         
  -7  17   1       2260.69       2207.37        31.64 o                         
  -6  17   1        183.56        157.97         8.60 o                         
  -5  17   1        153.78        128.20         7.82 o                         
  -4  17   1        197.77        189.74         9.07 o                         
  -3  17   1        522.54        488.18        15.69 o                         
  -2  17   1       2780.75       2986.56        38.97 o                         
  -1  17   1        754.10        743.87        14.06 o                         
   0  17   1        512.13        510.51        10.51 o                         
   1  17   1        567.15        515.57        10.72 o                         
   2  17   1       1690.26       1623.40        23.50 o                         
   3  17   1          3.68         -1.38         5.53 o                         
   4  17   1        398.13        473.32        11.77 o                         
   5  17   1          6.47          9.89         5.63 o                         
   6  17   1        462.49        460.06        15.69 o                         
   7  17   1          0.22          6.47        11.96 o                         
   8  17   1         33.83         25.96         8.29 o                         
   9  17   1        152.81        168.01        10.92 o                         
  10  17   1         47.69         37.56        11.60 o                         
  11  17   1        302.43        306.16        17.05 o                         
  12  17   1          0.40         32.48        19.23 o                         
  13  17   1         12.15          8.75        19.45 o                         
  14  17   1         34.39         40.54        15.64 o                         
  15  17   1         49.60         44.80        17.88 o                         
  16  17   1         88.19         95.07        18.75 o                         
  17  17   1         46.07         51.75        25.44 o                         
 -18  18   1        243.94        281.90        21.62 o                         
 -17  18   1          8.39         22.60        17.12 o                         
 -16  18   1         77.51        103.69        23.71 o                         
 -15  18   1          8.36         22.61        14.62 o                         
 -14  18   1          3.04         -8.63        14.26 o                         
 -13  18   1         13.54         12.62        13.47 o                         
 -12  18   1        690.52        578.28        26.77 o                         
 -11  18   1       1034.09       1024.27        24.51 o                         
 -10  18   1        738.93        675.39        32.30 o                         
  -9  18   1         93.78         91.01        10.42 o                         
  -8  18   1          8.06          3.01        10.52 o                         
  -7  18   1        121.85        108.50        10.12 o                         
  -6  18   1        190.17        192.82         9.35 o                         
  -5  18   1        307.61        296.33        10.92 o                         
  -4  18   1       2030.09       1901.46        30.63 o                         
  -3  18   1        317.73        297.41        10.16 o                         
  -2  18   1        672.09        691.48        13.78 o                         
  -1  18   1         59.91         89.18        10.92 o                         
   0  18   1       2312.16       2323.70        31.25 o                         
   1  18   1       2788.27       2894.72        34.08 o                         
   2  18   1        994.96        848.89        15.41 o                         
   3  18   1        146.02        144.57         7.76 o                         
   4  18   1         15.15         12.64         5.45 o                         
   5  18   1         34.18         51.98         6.29 o                         
   6  18   1        757.10        789.05        23.31 o                         
   7  18   1          0.17         21.68         6.26 o                         
   8  18   1         12.41          9.61        10.79 o                         
   9  18   1        369.52        275.42        16.12 o                         
  10  18   1         19.30         19.67        18.12 o                         
  11  18   1        164.27        154.26        14.85 o                         
  12  18   1       1406.82       1208.71        50.35 o                         
  13  18   1       1061.34        969.23        27.37 o                         
  14  18   1         12.28         16.65        15.54 o                         
  15  18   1        249.98        255.51        20.05 o                         
  16  18   1         90.27        105.05        19.32 o                         
  17  18   1         33.87         44.10        19.97 o                         
 -18  19   1          3.25        -18.07        18.07 o                         
 -17  19   1        107.01        143.28        25.97 o                         
 -16  19   1        125.46        139.95        17.57 o                         
 -15  19   1        167.43        156.06        22.67 o                         
 -14  19   1         11.17          7.86        14.32 o                         
 -13  19   1         22.16          2.71        14.01 o                         
 -12  19   1        540.96        486.56        21.22 o                         
 -11  19   1       1006.45        901.83        30.37 o                         
 -10  19   1        208.62        219.31        20.99 o                         
  -9  19   1         85.77         86.00         7.78 o                         
  -8  19   1        142.11        100.84         9.68 o                         
  -7  19   1        245.78        272.65        10.57 o                         
  -6  19   1        252.86        234.21        10.00 o                         
  -5  19   1          9.93          3.95         5.17 o                         
  -4  19   1        177.26        255.98         9.74 o                         
  -3  19   1       1059.95       1134.32        18.64 o                         
  -2  19   1        761.30        750.86        15.32 o                         
  -1  19   1        655.44        653.58        13.61 o                         
   0  19   1       5454.92       5258.20        65.40 o                         
   1  19   1       1874.15       1620.04        26.05 o                         
   2  19   1        208.84        236.43        10.12 o                         
   3  19   1        117.85         80.26         6.62 o                         
   4  19   1         17.63         25.52         6.16 o                         
   5  19   1        245.41        231.65        11.21 o                         
   6  19   1        945.76        904.49        22.81 o                         
   7  19   1        212.90        180.60        15.05 o                         
   8  19   1        141.52        118.48        12.52 o                         
   9  19   1         35.95         52.64        14.77 o                         
  10  19   1       1118.87        963.93        27.17 o                         
  11  19   1        505.07        408.65        20.02 o                         
  12  19   1         62.45         97.91        17.15 o                         
  13  19   1         58.56         88.02        15.58 o                         
  14  19   1        610.73        522.34        34.98 o                         
  15  19   1        173.83        165.37        21.31 o                         
  16  19   1          0.28         -3.82        22.28 o                         
  17  19   1          2.53         28.98        26.01 o                         
 -17  20   1         12.41         43.11        17.49 o                         
 -16  20   1        170.30        148.64        18.13 o                         
 -15  20   1         94.19        126.30        16.98 o                         
 -14  20   1        107.84         97.41        15.77 o                         
 -13  20   1         10.61          6.48        14.23 o                         
 -12  20   1        143.94        123.78        14.43 o                         
 -11  20   1        171.56        140.14        14.11 o                         
 -10  20   1        313.27        320.32        27.70 o                         
  -9  20   1         82.65         61.88         8.39 o                         
  -8  20   1         87.78         68.70         8.57 o                         
  -7  20   1        292.33        252.01        10.50 o                         
  -6  20   1          0.04          6.50         5.67 o                         
  -5  20   1        104.99        121.33        14.52 o                         
  -4  20   1          2.62          0.85         5.59 o                         
  -3  20   1        169.83        152.62        12.92 o                         
  -2  20   1          5.30         27.45         6.93 o                         
  -1  20   1        122.23         89.33         7.06 o                         
   0  20   1        519.21        712.37        16.65 o                         
   1  20   1        273.13        293.26        10.42 o                         
   2  20   1         45.31         29.12         6.66 o                         
   3  20   1          1.37         -4.85         5.64 o                         
   4  20   1        209.87        237.70         9.71 o                         
   5  20   1          5.05         14.96        11.48 o                         
   6  20   1        593.88        592.96        14.17 o                         
   7  20   1        647.85        585.57        21.73 o                         
   8  20   1        376.02        440.85        13.95 o                         
   9  20   1          0.05          9.10        10.74 o                         
  10  20   1         34.50         45.65        13.08 o                         
  11  20   1         21.37          3.39        18.25 o                         
  12  20   1        957.94        842.63        29.50 o                         
  13  20   1         66.99         49.21        15.64 o                         
  14  20   1        127.28        111.15        17.64 o                         
  15  20   1          0.69         -8.69        17.69 o                         
  16  20   1          1.89         11.55        18.63 o                         
  17  20   1         19.03         31.01        22.04 o                         
 -17  21   1        157.22        138.04        19.03 o                         
 -16  21   1         23.23         24.50        17.04 o                         
 -15  21   1         32.61          6.90        18.51 o                         
 -14  21   1         19.56          9.97        14.79 o                         
 -13  21   1         94.67         93.55        15.09 o                         
 -12  21   1         67.12         74.47        13.95 o                         
 -11  21   1        225.58        219.92        14.95 o                         
 -10  21   1        172.18        137.83        13.88 o                         
  -9  21   1         34.82          7.38        10.15 o                         
  -8  21   1        885.21        825.72        17.49 o                         
  -7  21   1        293.13        285.06        13.17 o                         
  -6  21   1        234.31        218.73         9.57 o                         
  -5  21   1        884.02        858.49        16.08 o                         
  -4  21   1       1252.72       1271.57        20.66 o                         
  -3  21   1        682.78        670.43        15.45 o                         
  -2  21   1       3412.57       3443.99        44.98 o                         
  -1  21   1       1609.15       1807.60        26.62 o                         
   0  21   1       1823.17       1964.85        28.23 o                         
   1  21   1        594.17        611.46        13.51 o                         
   2  21   1         65.39         76.50         7.03 o                         
   3  21   1        107.51        102.42         7.13 o                         
   4  21   1        232.91        289.76        11.44 o                         
   5  21   1         21.51         25.94         6.76 o                         
   6  21   1        156.10        198.66        10.08 o                         
   7  21   1          2.89          6.91         8.79 o                         
   8  21   1        357.31        344.27        30.25 o                         
   9  21   1        723.08        640.03        25.34 o                         
  10  21   1         22.15         16.29        12.97 o                         
  11  21   1         12.73         20.63        13.68 o                         
  12  21   1         81.13        118.03        24.91 o                         
  13  21   1       1151.73       1066.99        29.18 o                         
  14  21   1         23.18         17.00        16.15 o                         
  15  21   1        267.58        277.58        21.02 o                         
  16  21   1         76.37         91.22        19.86 o                         
 -17  22   1         77.66         97.46        18.94 o                         
 -16  22   1         25.72          9.15        25.04 o                         
 -15  22   1         45.89         28.52        16.21 o                         
 -14  22   1          1.07         -3.17        14.72 o                         
 -13  22   1       1356.23       1148.50        30.15 o                         
 -12  22   1         51.90         58.34        13.99 o                         
 -11  22   1        108.64         97.46        17.18 o                         
 -10  22   1          8.29         12.88        12.22 o                         
  -9  22   1          4.58          5.61        14.92 o                         
  -8  22   1          6.03          7.06         6.66 o                         
  -7  22   1          0.09          5.10         7.77 o                         
  -6  22   1        148.36        137.08        13.59 o                         
  -5  22   1          0.87         21.20         9.60 o                         
  -4  22   1        359.87        403.04        14.32 o                         
  -3  22   1        425.91        425.98        13.85 o                         
  -2  22   1        123.35        180.44        13.46 o                         
  -1  22   1       1047.19       1087.61        19.04 o                         
   0  22   1       1133.11       1281.68        18.81 o                         
   1  22   1        862.16        757.28        15.23 o                         
   2  22   1         38.67         47.36         7.46 o                         
   3  22   1         23.28         19.64         6.82 o                         
   4  22   1        501.19        492.13        14.47 o                         
   5  22   1         15.65          5.52         6.03 o                         
   6  22   1         54.16         54.51         7.27 o                         
   7  22   1         15.99         28.49         8.02 o                         
   8  22   1          7.59          5.39        10.39 o                         
   9  22   1          1.75          7.41        13.07 o                         
  10  22   1         44.52         72.42        14.48 o                         
  11  22   1        343.30        318.72        21.84 o                         
  12  22   1         28.87         36.54        15.49 o                         
  13  22   1          1.31          9.65        16.36 o                         
  14  22   1        521.68        513.01        25.29 o                         
  15  22   1        122.67         76.52        19.47 o                         
  16  22   1          9.43          8.63        18.95 o                         
 -17  23   1        211.84        208.09        20.45 o                         
 -16  23   1          2.75         24.72        19.71 o                         
 -15  23   1         23.86         39.10        16.36 o                         
 -14  23   1         12.12         13.89        14.95 o                         
 -13  23   1         81.68         94.74        15.77 o                         
 -12  23   1          9.71         28.47        14.05 o                         
 -11  23   1         23.31          6.52        12.90 o                         
 -10  23   1        409.19        353.29        18.80 o                         
  -9  23   1         46.57         42.34        12.43 o                         
  -8  23   1        227.18        239.88        14.81 o                         
  -7  23   1        171.24        173.42        12.52 o                         
  -6  23   1        297.32        270.34        14.83 o                         
  -5  23   1       2579.07       2550.06        35.96 o                         
  -4  23   1        568.65        575.70        13.76 o                         
  -3  23   1          1.71          7.31         6.07 o                         
  -2  23   1       1211.40       1229.89        21.28 o                         
  -1  23   1        533.94        600.57        14.54 o                         
   0  23   1        880.47        900.73        15.57 o                         
   1  23   1          0.24         -6.65        12.44 o                         
   2  23   1         27.56         18.27         7.50 o                         
   3  23   1         99.30         83.44         8.49 o                         
   4  23   1        210.78        209.13        10.38 o                         
   5  23   1        160.37        149.44        10.77 o                         
   6  23   1          7.09         14.85        10.63 o                         
   7  23   1        254.03        245.86        15.10 o                         
   8  23   1        168.69        164.11        13.55 o                         
   9  23   1        366.04        325.01        17.80 o                         
  10  23   1         64.74         73.82        14.40 o                         
  11  23   1         77.56         76.98        15.12 o                         
  12  23   1          6.01         21.04        15.88 o                         
  13  23   1          9.86          6.60        16.05 o                         
  14  23   1          0.00         13.57        17.56 o                         
  15  23   1          0.92        -13.93        18.93 o                         
  16  23   1        357.52        383.06        24.10 o                         
 -17  24   1         69.97         49.00        20.09 o                         
 -16  24   1         11.72         22.48        18.25 o                         
 -15  24   1         60.43         42.12        18.91 o                         
 -14  24   1        592.57        563.15        25.63 o                         
 -13  24   1          0.94         21.08        15.24 o                         
 -12  24   1        195.71        196.46        16.22 o                         
 -11  24   1         35.33         31.86        13.62 o                         
 -10  24   1         55.06         70.80        13.21 o                         
  -9  24   1        281.72        268.62        24.53 o                         
  -8  24   1        755.79        700.21        27.41 o                         
  -7  24   1          4.99         25.32         6.96 o                         
  -6  24   1         98.18        100.79        10.49 o                         
  -5  24   1       1591.48       1588.18        29.39 o                         
  -4  24   1         29.81         49.86        10.26 o                         
  -3  24   1        424.76        425.50        12.55 o                         
  -2  24   1        480.85        550.90        14.23 o                         
  -1  24   1        821.40        896.87        22.91 o                         
   0  24   1          0.34         24.26         9.42 o                         
   1  24   1         36.19         24.42        15.78 o                         
   2  24   1         11.49         -3.00         8.75 o                         
   3  24   1         32.02         30.83         7.08 o                         
   4  24   1         98.94         99.26         9.74 o                         
   5  24   1         98.86         90.49         7.93 o                         
   6  24   1         67.07         86.92        12.04 o                         
   7  24   1       1100.91       1003.31        25.97 o                         
   8  24   1        155.21        138.21        15.85 o                         
   9  24   1        348.49        367.33        19.13 o                         
  10  24   1          7.69          2.08        13.77 o                         
  11  24   1         95.93        115.55        15.66 o                         
  12  24   1         25.31          4.81        15.49 o                         
  13  24   1         15.52          6.77        16.47 o                         
  14  24   1        103.54        103.05        18.84 o                         
  15  24   1          0.20          4.02        18.21 o                         
  16  24   1         65.27         87.10        20.40 o                         
 -16  25   1         43.52         33.90        18.41 o                         
 -15  25   1         51.24         64.48        33.56 o                         
 -14  25   1          3.84         27.43        15.44 o                         
 -13  25   1        622.10        628.86        25.01 o                         
 -12  25   1        357.84        322.81        27.39 o                         
 -11  25   1         10.06        -13.38        13.73 o                         
 -10  25   1         57.63         49.32        15.58 o                         
  -9  25   1         70.13         60.13        13.45 o                         
  -8  25   1        182.69        142.82        13.18 o                         
  -7  25   1         46.17         32.21        13.84 o                         
  -6  25   1        196.71        212.35        10.41 o                         
  -5  25   1         86.55         91.70        14.22 o                         
  -4  25   1        167.89        158.34        15.14 o                         
  -3  25   1         28.08         26.12         6.81 o                         
  -2  25   1        307.40        340.82        12.47 o                         
  -1  25   1        627.42        715.65        16.39 o                         
   0  25   1        373.50        379.80        14.14 o                         
   1  25   1          5.86         -6.96         7.60 o                         
   2  25   1        176.45        187.14        15.37 o                         
   3  25   1          0.00          2.62        17.05 o                         
   4  25   1         42.02         48.46        10.11 o                         
   5  25   1          2.18         16.32         8.74 o                         
   6  25   1          1.37         -7.01        13.38 o                         
   7  25   1        497.47        444.26        19.95 o                         
   8  25   1         37.68         49.06        13.13 o                         
   9  25   1        242.06        205.57        15.48 o                         
  10  25   1        157.31        118.01        20.38 o                         
  11  25   1        271.71        267.27        17.54 o                         
  12  25   1          2.44         10.03        15.83 o                         
  13  25   1         40.97         52.83        17.05 o                         
  14  25   1          3.80          0.64        18.12 o                         
  15  25   1         37.19         16.12        18.80 o                         
 -16  26   1         39.50         35.73        23.58 o                         
 -15  26   1          3.36          7.48        23.84 o                         
 -14  26   1          5.52         21.86        17.45 o                         
 -13  26   1        177.62        158.40        16.81 o                         
 -12  26   1          0.62         12.46        14.77 o                         
 -11  26   1        182.41        148.76        16.52 o                         
 -10  26   1         24.81         21.56        13.27 o                         
  -9  26   1        319.60        295.94        32.50 o                         
  -8  26   1         22.99         37.31        12.90 o                         
  -7  26   1          1.63         17.31        19.30 o                         
  -6  26   1        408.31        387.28        15.20 o                         
  -5  26   1        510.35        504.96        14.31 o                         
  -4  26   1        307.50        322.41        13.19 o                         
  -3  26   1         17.40         18.13         8.17 o                         
  -2  26   1        116.53         97.73         9.19 o                         
  -1  26   1         17.18         24.97         8.26 o                         
   0  26   1         15.89         14.06         7.84 o                         
   1  26   1         29.12         46.63         8.60 o                         
   2  26   1         15.98          7.04        14.87 o                         
   3  26   1          0.75         -6.57         7.13 o                         
   4  26   1        120.58        130.94        16.55 o                         
   5  26   1         30.71         41.12         8.41 o                         
   6  26   1        317.81        279.19        16.80 o                         
   7  26   1          4.61          4.91        12.66 o                         
   8  26   1        422.25        405.16        24.49 o                         
   9  26   1        397.55        367.42        19.99 o                         
  10  26   1          1.39          8.10        14.62 o                         
  11  26   1        256.65        217.82        17.61 o                         
  12  26   1         19.20         29.78        16.61 o                         
  13  26   1        161.83        122.24        18.35 o                         
  14  26   1        290.39        276.11        21.98 o                         
  15  26   1         41.63         62.18        20.11 o                         
 -16  27   1        137.18        112.26        19.61 o                         
 -15  27   1          0.50         -7.89        17.05 o                         
 -14  27   1          0.09         15.27        16.81 o                         
 -13  27   1         26.32         63.72        16.24 o                         
 -12  27   1        142.38        111.35        16.45 o                         
 -11  27   1         22.73         16.63        14.40 o                         
 -10  27   1        112.70         88.93        15.10 o                         
  -9  27   1         38.69         58.64        13.81 o                         
  -8  27   1       1128.06       1042.56        25.55 o                         
  -7  27   1        189.76        186.05        14.25 o                         
  -6  27   1        178.61        181.00        17.28 o                         
  -5  27   1         84.62         66.50         9.88 o                         
  -4  27   1         11.56         18.68        10.17 o                         
  -3  27   1          8.56          4.42        10.12 o                         
  -2  27   1        117.68        111.62        10.66 o                         
  -1  27   1          1.24         17.92         8.34 o                         
   0  27   1        986.04       1043.31        23.24 o                         
   1  27   1        101.12         95.72         9.35 o                         
   2  27   1         84.60         54.71         8.53 o                         
   3  27   1         25.10        -11.74        11.74 o                         
   4  27   1         95.25         96.08         9.44 o                         
   5  27   1         23.62         18.12        15.58 o                         
   6  27   1        159.09        112.30        19.63 o                         
   7  27   1         12.54         21.90        13.28 o                         
   8  27   1        554.61        561.92        26.64 o                         
   9  27   1          6.15         21.13        14.00 o                         
  10  27   1          0.06          2.02        14.62 o                         
  11  27   1         52.91         59.64        17.01 o                         
  12  27   1         35.04         28.74        17.68 o                         
  13  27   1         10.74         17.05        17.79 o                         
  14  27   1         14.35         14.98        19.51 o                         
  15  27   1          2.68         -1.65        19.53 o                         
 -15  28   1          1.40         17.05        17.85 o                         
 -14  28   1        109.30         79.42        18.11 o                         
 -13  28   1        227.11        210.34        18.52 o                         
 -12  28   1        126.43         80.32        16.48 o                         
 -11  28   1          3.22          9.30        15.20 o                         
 -10  28   1         11.12          7.89        16.79 o                         
  -9  28   1         39.41         42.27        16.33 o                         
  -8  28   1        218.82        215.86        15.35 o                         
  -7  28   1          3.70         -9.69        13.03 o                         
  -6  28   1         21.10         23.78        15.06 o                         
  -5  28   1         38.49         20.09         9.49 o                         
  -4  28   1         45.58         32.45        10.69 o                         
  -3  28   1         45.53         56.86        11.99 o                         
  -2  28   1        116.05         95.79         9.84 o                         
  -1  28   1        226.66        239.43        15.81 o                         
   0  28   1       1363.22       1433.90        35.86 o                         
   1  28   1         48.94         43.65         9.43 o                         
   2  28   1         15.35         13.58         8.45 o                         
   3  28   1         11.83          8.89        10.39 o                         
   4  28   1         62.66         49.40        11.07 o                         
   5  28   1        706.28        713.23        24.98 o                         
   6  28   1         69.12         70.23        13.53 o                         
   7  28   1         23.85         16.41        13.63 o                         
   8  28   1          3.44         26.33        13.88 o                         
   9  28   1          1.36          0.10        14.46 o                         
  10  28   1         16.21         20.06        15.72 o                         
  11  28   1        188.37        191.52        24.12 o                         
  12  28   1        177.46        156.47        24.92 o                         
  13  28   1        455.49        393.88        22.43 o                         
  14  28   1        100.41         65.69        19.71 o                         
  15  28   1         31.32         -2.37        40.14 o                         
 -15  29   1         15.36         15.99        18.07 o                         
 -14  29   1          3.93         -0.60        19.31 o                         
 -13  29   1         42.85         67.94        16.53 o                         
 -12  29   1          0.34        -16.65        16.65 o                         
 -11  29   1        205.67        160.16        17.02 o                         
 -10  29   1        164.37        151.70        27.81 o                         
  -9  29   1        179.90        168.40        18.11 o                         
  -8  29   1         11.32         41.94        13.75 o                         
  -7  29   1        303.98        260.21        15.72 o                         
  -6  29   1         21.00         19.34        14.65 o                         
  -5  29   1         17.98         35.35        13.49 o                         
  -4  29   1         18.27         17.42        19.82 o                         
  -3  29   1          7.67          0.01        10.47 o                         
  -2  29   1         56.09         62.61        12.14 o                         
  -1  29   1          3.42          6.98         9.41 o                         
   0  29   1          7.83         49.87        10.62 o                         
   1  29   1        247.47        271.92        15.86 o                         
   2  29   1         79.81         71.93        12.54 o                         
   3  29   1          2.21         -9.57         9.57 o                         
   4  29   1        134.44        103.01        28.61 o                         
   5  29   1        300.89        316.71        18.28 o                         
   6  29   1         61.27         25.43        13.72 o                         
   7  29   1         18.78         16.91        13.43 o                         
   8  29   1          2.23          9.34        14.55 o                         
   9  29   1         13.59         23.87        15.24 o                         
  10  29   1         16.90         23.34        27.49 o                         
  11  29   1         49.40         38.93        16.88 o                         
  12  29   1         54.10         91.94        22.38 o                         
  13  29   1          0.72          2.68        23.31 o                         
  14  29   1         13.88        -10.31        19.34 o                         
 -15  30   1         59.24         71.81        18.85 o                         
 -14  30   1         10.97         21.51        17.91 o                         
 -13  30   1        209.31        170.00        18.99 o                         
 -12  30   1         22.49          0.12        18.88 o                         
 -11  30   1         94.88         87.82        16.23 o                         
 -10  30   1         56.12         49.76        15.60 o                         
  -9  30   1        119.93        113.00        15.59 o                         
  -8  30   1         26.39         17.13        16.27 o                         
  -7  30   1        476.29        448.92        20.66 o                         
  -6  30   1        159.18        162.62        20.65 o                         
  -5  30   1        105.44         76.48        13.92 o                         
  -4  30   1        105.99        118.43        23.27 o                         
  -3  30   1        315.47        327.61        21.15 o                         
  -2  30   1         64.07         53.63        11.88 o                         
  -1  30   1        451.08        481.23        32.47 o                         
   0  30   1        130.36        137.42        12.92 o                         
   1  30   1         26.02         18.02        10.15 o                         
   2  30   1        196.07        210.47        13.70 o                         
   3  30   1         43.66         39.84        15.31 o                         
   4  30   1        247.11        265.09        27.11 o                         
   5  30   1        125.79        108.31        15.21 o                         
   6  30   1        784.08        750.10        24.24 o                         
   7  30   1         14.74         28.76        14.24 o                         
   8  30   1          0.79         22.86        18.78 o                         
   9  30   1          3.76         49.62        15.86 o                         
  10  30   1          8.63         15.25        16.19 o                         
  11  30   1         10.46         -5.14        18.40 o                         
  12  30   1         14.35         11.52        17.27 o                         
  13  30   1          0.38        -18.26        18.26 o                         
  14  30   1         23.39         -4.33        19.91 o                         
 -14  31   1         11.25         -6.28        19.98 o                         
 -13  31   1        350.02        277.66        20.45 o                         
 -12  31   1         45.42         51.21        17.00 o                         
 -11  31   1         16.54        -10.36        15.47 o                         
 -10  31   1          8.44         30.07        19.98 o                         
  -9  31   1        356.19        325.43        19.03 o                         
  -8  31   1          2.06         23.43        14.21 o                         
  -7  31   1        195.05        179.41        18.23 o                         
  -6  31   1         92.99         88.02        14.57 o                         
  -5  31   1         65.06         71.50        14.58 o                         
  -4  31   1        190.04        181.98        15.51 o                         
  -3  31   1        107.06         92.17        14.38 o                         
  -2  31   1         17.33         24.76        12.75 o                         
  -1  31   1        139.97        167.36        17.38 o                         
   0  31   1         59.96         78.83        15.00 o                         
   1  31   1          2.68         -6.87        13.78 o                         
   2  31   1        185.17        181.92        14.32 o                         
   3  31   1          1.55          7.35        14.72 o                         
   4  31   1        129.22        141.45        14.94 o                         
   5  31   1         27.65         23.36        14.33 o                         
   6  31   1        179.89        162.44        16.14 o                         
   7  31   1         21.57         26.86        14.73 o                         
   8  31   1          1.08         -6.02        15.27 o                         
   9  31   1         28.92         44.36        16.61 o                         
  10  31   1         27.86         10.76        16.51 o                         
  11  31   1        102.70         82.73        18.11 o                         
  12  31   1          3.88        -18.65        18.65 o                         
  13  31   1         21.53         48.20        22.24 o                         
 -14  32   1          1.57         16.93        22.42 o                         
 -13  32   1         50.18         57.97        18.51 o                         
 -12  32   1          2.98         -0.55        17.58 o                         
 -11  32   1         41.46         23.54        16.81 o                         
 -10  32   1         67.19         76.05        16.27 o                         
  -9  32   1        276.29        267.05        18.38 o                         
  -8  32   1        661.36        599.27        24.30 o                         
  -7  32   1          1.43         11.95        21.83 o                         
  -6  32   1         94.38         84.01        14.60 o                         
  -5  32   1        170.76        148.60        15.58 o                         
  -4  32   1         43.28         41.09        13.80 o                         
  -3  32   1         15.43         31.82        15.03 o                         
  -2  32   1          0.48        -12.98        16.25 o                         
  -1  32   1        117.03        121.18        22.33 o                         
   0  32   1         14.68        -16.63        16.63 o                         
   1  32   1         37.42         31.72        13.37 o                         
   2  32   1        364.58        370.88        22.43 o                         
   3  32   1        645.67        690.20        22.82 o                         
   4  32   1        193.02        174.51        17.36 o                         
   5  32   1         59.92         66.55        14.87 o                         
   6  32   1         71.79         86.61        15.75 o                         
   7  32   1          2.24         13.84        15.52 o                         
   8  32   1         46.36         34.82        21.51 o                         
   9  32   1         68.62         57.90        27.24 o                         
  10  32   1         17.08         -0.01        17.15 o                         
  11  32   1         92.63         94.85        18.88 o                         
  12  32   1         75.60         65.39        19.57 o                         
  13  32   1          0.92        -12.98        18.97 o                         
 -14  33   1          4.00         24.85        19.85 o                         
 -13  33   1        276.22        230.46        23.84 o                         
 -12  33   1         14.15          6.56        19.48 o                         
 -11  33   1         22.82         21.76        17.12 o                         
 -10  33   1         68.81         73.34        17.08 o                         
  -9  33   1         24.42         -0.70        14.89 o                         
  -8  33   1        174.23        153.64        16.50 o                         
  -7  33   1          5.73         -5.57        14.34 o                         
  -6  33   1         55.08         65.26        19.31 o                         
  -5  33   1         46.04         60.09        15.58 o                         
  -4  33   1         15.10         24.15        15.80 o                         
  -3  33   1          2.09        -11.25        13.43 o                         
  -2  33   1         39.44         23.79        13.91 o                         
  -1  33   1        120.18        136.91        18.51 o                         
   0  33   1          0.77          8.22        15.54 o                         
   1  33   1        420.80        431.45        20.75 o                         
   2  33   1        149.54        160.33        15.71 o                         
   3  33   1        166.88        163.02        15.98 o                         
   4  33   1          4.49          5.84        18.38 o                         
   5  33   1        223.49        210.85        16.73 o                         
   6  33   1        317.55        291.88        18.65 o                         
   7  33   1          9.98         25.99        18.38 o                         
   8  33   1        129.99         87.33        17.21 o                         
   9  33   1         26.80         25.78        17.23 o                         
  10  33   1         35.28         21.60        17.90 o                         
  11  33   1         14.98         18.33        18.64 o                         
  12  33   1         36.95         41.37        19.83 o                         
  13  33   1          3.73         19.72        20.15 o                         
 -13  34   1         27.45         30.55        21.60 o                         
 -12  34   1         29.75         35.04        18.56 o                         
 -11  34   1         18.56         19.52        17.51 o                         
 -10  34   1        221.83        206.18        19.12 o                         
  -9  34   1          3.24         -3.29        15.68 o                         
  -8  34   1        237.99        208.90        18.24 o                         
  -7  34   1        100.65         78.56        16.02 o                         
  -6  34   1          3.09         16.81        19.98 o                         
  -5  34   1        643.71        632.98        24.37 o                         
  -4  34   1          0.27          2.70        14.24 o                         
  -3  34   1         92.56         80.05        15.06 o                         
  -2  34   1          4.01         -4.64        15.90 o                         
  -1  34   1          9.93         16.45        14.05 o                         
   0  34   1         38.39         49.91        16.09 o                         
   1  34   1        100.94         95.79        16.37 o                         
   2  34   1         49.25         70.51        16.00 o                         
   3  34   1        136.42        156.12        16.03 o                         
   4  34   1        226.28        216.74        19.05 o                         
   5  34   1         30.08         69.14        15.67 o                         
   6  34   1        482.41        435.56        29.99 o                         
   7  34   1        105.20         92.14        16.89 o                         
   8  34   1         53.57         36.65        16.99 o                         
   9  34   1         57.03         69.22        18.10 o                         
  10  34   1          9.81        -15.53        17.25 o                         
  11  34   1         21.38         26.62        19.57 o                         
  12  34   1         24.98         36.05        19.97 o                         
 -13  35   1         76.49         79.89        20.91 o                         
 -12  35   1         25.80         25.01        18.95 o                         
 -11  35   1        135.25        149.93        21.44 o                         
 -10  35   1        167.72        142.25        18.58 o                         
  -9  35   1         62.07         37.54        19.85 o                         
  -8  35   1        528.71        520.54        26.31 o                         
  -7  35   1        216.63        182.55        17.53 o                         
  -6  35   1         23.83         43.31        15.72 o                         
  -5  35   1         20.53         48.64        20.70 o                         
  -4  35   1          7.01          6.05        24.24 o                         
  -3  35   1         31.60         47.63        16.43 o                         
  -2  35   1         29.41         27.23        14.83 o                         
  -1  35   1          4.17         11.53        18.27 o                         
   0  35   1         56.19         65.68        19.89 o                         
   1  35   1        291.40        246.47        40.91 o                         
   2  35   1        190.75        195.78        16.98 o                         
   3  35   1        434.73        481.81        35.46 o                         
   4  35   1          0.79         29.47        15.19 o                         
   5  35   1        935.65       1007.41        28.56 o                         
   6  35   1          7.24         12.53        21.69 o                         
   7  35   1        152.14        123.52        17.33 o                         
   8  35   1         25.52        -11.38        17.19 o                         
   9  35   1        167.62        135.48        25.26 o                         
  10  35   1         35.47         10.61        19.21 o                         
  11  35   1        283.20        259.72        22.07 o                         
  12  35   1        133.67        153.24        27.05 o                         
 -12  36   1         69.54         64.05        21.95 o                         
 -11  36   1        393.49        398.79        45.93 o                         
 -10  36   1        188.57        135.57        19.43 o                         
  -9  36   1        174.66        163.80        18.95 o                         
  -8  36   1         13.84         20.69        16.77 o                         
  -7  36   1         26.11         16.78        16.57 o                         
  -6  36   1         17.64         22.84        22.98 o                         
  -5  36   1         28.31         36.92        16.26 o                         
  -4  36   1         15.30         46.32        21.04 o                         
  -3  36   1          2.34         61.22        19.85 o                         
  -2  36   1          4.44         23.00        14.93 o                         
  -1  36   1          2.75          5.08        18.59 o                         
   0  36   1         21.03         10.01        44.29 o                         
   1  36   1          0.75          4.23        18.80 o                         
   2  36   1        166.49        134.82        23.58 o                         
   3  36   1        302.44        296.10        18.79 o                         
   4  36   1        549.61        584.45        31.02 o                         
   5  36   1         75.64         95.82        17.14 o                         
   6  36   1          0.62         -5.04        23.18 o                         
   7  36   1         38.03         27.35        17.83 o                         
   8  36   1         28.74          5.22        18.02 o                         
   9  36   1          9.54         40.81        20.84 o                         
  10  36   1         29.26         -0.39        19.09 o                         
  11  36   1         57.18         45.94        20.89 o                         
 -12  37   1          8.67         -7.31        22.38 o                         
 -11  37   1         12.39         21.12        19.49 o                         
 -10  37   1          0.00          1.10        18.29 o                         
  -9  37   1        746.57        767.82        46.09 o                         
  -8  37   1       1078.85        956.27        39.96 o                         
  -7  37   1          2.29         11.90        16.87 o                         
  -6  37   1          9.85         21.49        16.52 o                         
  -5  37   1          2.87         17.33        16.67 o                         
  -4  37   1         85.98         61.58        16.04 o                         
  -3  37   1         22.54         59.61        19.18 o                         
  -2  37   1         67.49         41.37        17.45 o                         
  -1  37   1         30.77         19.13        17.94 o                         
   0  37   1        177.81        151.92        22.16 o                         
   1  37   1        228.40        207.78        20.45 o                         
   2  37   1         32.35         37.59        16.94 o                         
   3  37   1        227.36        234.71        18.33 o                         
   4  37   1       2099.46       2110.42        44.92 o                         
   5  37   1         29.92         38.91        17.48 o                         
   6  37   1          0.17         11.84        19.31 o                         
   7  37   1          2.13          1.08        18.36 o                         
   8  37   1         66.95         39.03        18.57 o                         
   9  37   1         14.42         32.40        19.51 o                         
  10  37   1         21.25          8.12        20.28 o                         
  11  37   1          5.50         27.70        21.57 o                         
 -11  38   1          3.19          0.85        23.44 o                         
 -10  38   1         62.11         61.21        19.12 o                         
  -9  38   1        192.81        210.01        20.52 o                         
  -8  38   1        243.84        229.79        20.52 o                         
  -7  38   1        399.76        354.38        35.30 o                         
  -6  38   1         15.23         23.50        17.84 o                         
  -5  38   1          1.84          2.99        16.43 o                         
  -4  38   1          1.08          5.57        18.51 o                         
  -3  38   1         19.18         32.33        16.69 o                         
  -2  38   1          0.11         -4.95        15.83 o                         
  -1  38   1         45.91         58.66        35.53 o                         
   0  38   1          0.01         -6.28        18.15 o                         
   1  38   1          0.25         24.73        18.79 o                         
   2  38   1        331.25        367.42        22.43 o                         
   3  38   1        210.05        193.73        18.82 o                         
   4  38   1        179.02        224.05        19.31 o                         
   5  38   1         60.32         80.88        18.23 o                         
   6  38   1         12.38          6.44        18.10 o                         
   7  38   1          0.15         14.85        18.24 o                         
   8  38   1          2.89        -19.40        19.40 o                         
   9  38   1         26.92         40.83        24.17 o                         
  10  38   1         37.33         52.22        20.68 o                         
 -11  39   1         33.09         36.20        34.23 o                         
 -10  39   1         19.36         31.57        24.91 o                         
  -9  39   1        110.04         82.69        29.44 o                         
  -8  39   1        132.07        116.09        26.37 o                         
  -7  39   1         36.77         68.32        19.07 o                         
  -6  39   1          4.38         40.24        17.78 o                         
  -5  39   1         13.00         33.86        17.96 o                         
  -4  39   1        156.70        173.30        18.63 o                         
  -3  39   1          3.66          6.17        16.43 o                         
  -2  39   1         31.26         14.58        16.87 o                         
  -1  39   1          7.96         22.15        18.79 o                         
   0  39   1          6.15         20.12        34.14 o                         
   1  39   1        241.52        205.09        20.78 o                         
   2  39   1         33.25         34.64        17.36 o                         
   3  39   1          5.44        -19.05        19.05 o                         
   4  39   1          0.15         22.79        18.17 o                         
   5  39   1        118.99        102.13        19.30 o                         
   6  39   1          0.00         -7.31        18.98 o                         
   7  39   1         28.68          7.07        19.49 o                         
   8  39   1         19.23          4.65        20.52 o                         
   9  39   1         35.33         43.91        20.38 o                         
  10  39   1          0.32         45.65        21.90 o                         
 -10  40   1        242.62        219.21        22.06 o                         
  -9  40   1        377.26        340.76        35.30 o                         
  -8  40   1         11.61         51.63        27.04 o                         
  -7  40   1        309.29        284.74        26.22 o                         
  -6  40   1        315.23        334.69        39.61 o                         
  -5  40   1         80.77        125.29        20.38 o                         
  -4  40   1        136.65        115.37        18.46 o                         
  -3  40   1         14.53         24.42        17.41 o                         
  -2  40   1          9.05         14.53        17.47 o                         
  -1  40   1        100.41         95.84        22.17 o                         
   0  40   1         77.96        128.67        41.53 o                         
   1  40   1         18.78         66.22        20.74 o                         
   2  40   1        290.85        255.47        20.36 o                         
   3  40   1        465.08        431.68        24.00 o                         
   4  40   1        602.91        625.56        29.64 o                         
   5  40   1         10.75         28.56        20.07 o                         
   6  40   1         16.33          5.86        19.36 o                         
   7  40   1         89.06         72.51        21.10 o                         
   8  40   1         11.57         22.07        23.84 o                         
   9  40   1          4.91         -7.24        21.28 o                         
  -9  41   1         29.84         16.15        24.64 o                         
  -8  41   1        180.37        218.75        25.16 o                         
  -7  41   1         12.28         20.11        19.66 o                         
  -6  41   1         90.52        126.11        20.25 o                         
  -5  41   1          0.12         22.49        19.26 o                         
  -4  41   1         14.82        -11.48        17.76 o                         
  -3  41   1         35.46         12.79        27.17 o                         
  -2  41   1        196.65        214.22        30.26 o                         
  -1  41   1         19.99         23.80        36.91 o                         
   0  41   1         95.78         74.73        34.60 o                         
   1  41   1         90.77         70.44        20.93 o                         
   2  41   1         42.26         32.42        18.96 o                         
   3  41   1        304.14        239.83        21.87 o                         
   4  41   1          2.50         24.21        19.90 o                         
   5  41   1         78.66         50.99        22.58 o                         
   6  41   1        500.60        489.29        26.56 o                         
   7  41   1         11.33         34.28        21.27 o                         
   8  41   1         94.31        106.82        22.70 o                         
  -8  42   1        331.58        368.16        24.48 o                         
  -7  42   1         37.05         77.28        20.91 o                         
  -6  42   1         46.70         58.25        24.51 o                         
  -5  42   1        289.34        308.10        22.53 o                         
  -4  42   1         13.03         -0.43        25.57 o                         
  -3  42   1         17.71         19.60        27.44 o                         
  -2  42   1         88.72         96.22        43.56 o                         
  -1  42   1          0.95         -5.08        24.45 o                         
   0  42   1          2.98         -0.68        22.50 o                         
   1  42   1        107.45        150.79        23.33 o                         
   2  42   1         20.37         32.50        20.63 o                         
   3  42   1         25.83          7.55        19.58 o                         
   4  42   1         59.28         32.41        20.60 o                         
   5  42   1         32.32         43.78        21.29 o                         
   6  42   1         61.30         49.95        21.03 o                         
   7  42   1          2.00         -7.30        21.34 o                         
  -7  43   1          3.60        -20.34        20.60 o                         
  -6  43   1         14.72         29.43        25.87 o                         
  -5  43   1         69.00         86.88        21.31 o                         
  -4  43   1         14.50         47.84        21.58 o                         
  -3  43   1          4.84         31.58        21.90 o                         
  -2  43   1        180.81        149.97        23.60 o                         
  -1  43   1         50.09         99.56        33.22 o                         
   0  43   1         15.59         74.17        39.22 o                         
   1  43   1          4.00         48.34        22.35 o                         
   2  43   1        102.93        131.26        23.23 o                         
   3  43   1          4.32         -3.32        20.21 o                         
   4  43   1         11.16        -21.50        23.58 o                         
   5  43   1          9.60         32.64        21.30 o                         
   6  43   1        170.41        156.16        23.84 o                         
   7  43   1         79.04         38.76        36.91 o                         
  -6  44   1         10.96         32.60        24.19 o                         
  -5  44   1         34.17         10.27        21.35 o                         
  -4  44   1         20.08          9.36        20.62 o                         
  -3  44   1         42.02         69.87        20.68 o                         
  -2  44   1         18.83         63.28        20.89 o                         
  -1  44   1          0.24         17.99        24.46 o                         
   0  44   1        139.82        142.96        27.68 o                         
   1  44   1        406.84        477.93        37.85 o                         
   2  44   1        150.11        126.43        29.15 o                         
   3  44   1          0.00         15.78        20.93 o                         
   4  44   1          0.85        -13.97        21.00 o                         
   5  44   1          0.26          0.76        30.32 o                         
  -5  45   1         79.94         60.52        21.75 o                         
  -4  45   1         73.34         30.65        22.03 o                         
  -3  45   1         25.02         17.22        21.88 o                         
  -2  45   1         60.88         60.12        35.27 o                         
  -1  45   1         37.92         53.12        24.41 o                         
   0  45   1         27.16         42.41        23.65 o                         
   1  45   1         43.85        108.11        23.79 o                         
   2  45   1          6.53         -0.95        22.96 o                         
   3  45   1        168.12        161.09        23.49 o                         
   4  45   1         75.66         51.13        22.61 o                         
  -3  46   1          0.10         -7.28        27.17 o                         
  -2  46   1         18.53         43.75        38.76 o                         
  -1  46   1          2.54         71.76        27.03 o                         
   0  46   1        130.69        161.39        27.38 o                         
   1  46   1         54.61        142.74        30.45 o                         
   2  46   1         79.36         88.61        27.08 o                         
 -19   0   2        501.33        560.92        37.48 o                         
 -18   0   2        138.28        187.67        24.12 o                         
 -17   0   2         27.07         55.82        28.61 o                         
 -16   0   2        182.48        198.25        22.15 o                         
 -15   0   2        400.10        430.74        28.99 o                         
 -14   0   2        192.13        162.26        19.95 o                         
 -13   0   2       2158.34       1910.71        51.22 o                         
 -12   0   2          5.74         59.66        22.15 o                         
 -11   0   2          0.48         28.47        16.15 o                         
 -10   0   2        316.43        422.72        43.37 o                         
  -9   0   2         62.28        100.20        10.20 o                         
  -8   0   2       1674.02       1718.69        35.45 o                         
  -7   0   2       1022.57       1532.44        31.35 o                         
  -6   0   2       3821.70       4704.97        67.48 o                         
  -5   0   2        539.45        686.10        45.76 o                         
  -4   0   2        970.78       1047.75        18.76 o                         
  -3   0   2       2396.11       2173.44        32.81 o                         
  -2   0   2        205.87        256.68        23.53 o                         
  -1   0   2        129.64         83.90        10.10 o                         
   0   0   2        173.12        275.52        14.67 o                         
   1   0   2       1377.86       1488.29        43.37 o                         
   2   0   2         16.85          2.87         8.79 o                         
   3   0   2        769.06        858.28        22.36 o                         
   4   0   2       6305.35       5792.67        81.86 o                         
   5   0   2        186.03        127.17        12.36 o                         
   6   0   2       3624.41       3653.58        66.21 o                         
   7   0   2          2.73         19.96        35.53 o                         
   8   0   2          3.03         59.72        12.46 o                         
   9   0   2          4.66          5.54        12.46 o                         
  10   0   2       1519.55       1483.22        36.10 o                         
  11   0   2        115.99        139.34        20.30 o                         
  12   0   2        121.50        110.19        19.06 o                         
  13   0   2          0.41          6.48        18.59 o                         
  14   0   2          4.55          6.40        19.45 o                         
  15   0   2          0.53         -0.03        21.85 o                         
  16   0   2         27.02        121.81        42.45 o                         
  17   0   2         65.33         21.30        21.40 o                         
 -19   1   2        118.01        175.81        24.11 o                         
 -18   1   2         36.42         54.70        15.56 o                         
 -17   1   2          0.59         30.08        13.95 o                         
 -16   1   2          3.57          6.33        13.44 o                         
 -15   1   2         57.88        102.37        13.88 o                         
 -14   1   2         11.64         24.81        16.34 o                         
 -13   1   2         17.31         67.25        25.84 o                         
 -12   1   2         22.92         41.02         9.46 o                         
 -11   1   2          1.55         23.43         9.72 o                         
 -10   1   2        137.27        208.98        11.71 o                         
  -9   1   2          3.04          8.71         5.51 o                         
  -8   1   2        178.30        223.89        16.02 o                         
  -7   1   2       6540.07       7220.89        71.68 o                         
  -6   1   2       4373.95       4766.10        48.21 o                         
  -5   1   2       3153.49       3488.82        35.88 o                         
  -4   1   2        182.24        184.49         8.72 o                         
  -3   1   2        659.72        732.44        11.94 o                         
  -2   1   2         14.08         36.69         6.68 o                         
  -1   1   2        530.60        463.39        11.76 o                         
   0   1   2        334.20        341.63        10.84 o                         
   1   1   2        836.35        720.26        13.94 o                         
   2   1   2         41.76        102.43         7.24 o                         
   3   1   2       1003.74        974.54        11.74 o                         
   4   1   2       1102.61       1168.76        24.28 o                         
   5   1   2        151.35        173.48         6.81 o                         
   6   1   2        275.98        388.27        28.72 o                         
   7   1   2        736.32        788.83        14.09 o                         
   8   1   2        952.83       1036.09        18.88 o                         
   9   1   2        108.07        134.65         9.61 o                         
  10   1   2        242.13        305.82        14.81 o                         
  11   1   2        723.56        642.10        19.58 o                         
  12   1   2        260.01        255.46        15.88 o                         
  13   1   2        202.81        226.75        15.73 o                         
  14   1   2         19.00         17.63        14.42 o                         
  15   1   2          0.02          3.46        18.80 o                         
  16   1   2        115.69         76.28        16.20 o                         
  17   1   2         48.15         27.36        24.41 o                         
 -19   2   2          0.02         10.70        16.94 o                         
 -18   2   2         66.04         66.34        18.29 o                         
 -17   2   2        264.73        308.78        17.52 o                         
 -16   2   2          0.38         -9.80        13.21 o                         
 -15   2   2        792.59        771.78        50.34 o                         
 -14   2   2        966.08        827.09        27.07 o                         
 -13   2   2          1.39         12.75        11.56 o                         
 -12   2   2         25.75         56.61         7.47 o                         
 -11   2   2        245.34        259.54        20.18 o                         
 -10   2   2        134.45        159.32         7.79 o                         
  -9   2   2         88.53        108.07         9.96 o                         
  -8   2   2         57.19         83.28         6.25 o                         
  -7   2   2       1204.73       1471.99        46.20 o                         
  -6   2   2       1642.49       1874.21        31.50 o                         
  -5   2   2       1152.53       1257.86        16.67 o                         
  -4   2   2         80.16         99.92         9.49 o                         
  -3   2   2         95.40        106.24        10.16 o                         
  -2   2   2       2009.39       1748.89        25.71 o                         
  -1   2   2        110.66        162.63        28.50 o                         
   0   2   2       1716.34       1706.75        24.10 o                         
   1   2   2       2494.78       2340.20        31.02 o                         
   2   2   2        942.20        874.62        13.25 o                         
   3   2   2       1040.75       1163.28        13.19 o                         
   4   2   2       2850.95       2757.27        26.94 o                         
   5   2   2        164.26        235.82         7.55 o                         
   6   2   2        204.34        307.31        25.56 o                         
   7   2   2       1910.51       2030.65        26.06 o                         
   8   2   2        111.32        144.42        13.61 o                         
   9   2   2        733.93        703.98        16.66 o                         
  10   2   2        279.44        325.28        14.92 o                         
  11   2   2         87.03        121.16        12.65 o                         
  12   2   2          8.74          4.07        14.17 o                         
  13   2   2        264.87        247.31        18.02 o                         
  14   2   2          2.60          2.42        16.74 o                         
  15   2   2          1.10        -13.87        13.87 o                         
  16   2   2          1.10        -15.08        15.08 o                         
  17   2   2          0.04         -3.39        19.22 o                         
 -19   3   2         62.13         93.49        20.69 o                         
 -18   3   2         54.27         69.55        15.91 o                         
 -17   3   2         81.58        133.32        17.38 o                         
 -16   3   2         22.19         14.72        16.11 o                         
 -15   3   2         11.63         18.33        16.52 o                         
 -14   3   2        140.68        135.58        15.57 o                         
 -13   3   2       1303.77       1084.64        27.83 o                         
 -12   3   2       1478.98       1346.62        23.49 o                         
 -11   3   2         45.68         58.29         6.70 o                         
 -10   3   2        172.31        222.24         8.88 o                         
  -9   3   2          7.74          4.17         5.46 o                         
  -8   3   2       1005.12       1061.58        28.38 o                         
  -7   3   2        436.78        442.64        19.84 o                         
  -6   3   2       3828.27       4084.63        45.86 o                         
  -5   3   2         11.05         25.06         5.49 o                         
  -4   3   2       1233.71       1165.19        14.31 o                         
  -3   3   2         46.83         55.50         4.70 o                         
  -2   3   2        173.35        201.31         9.73 o                         
  -1   3   2       6141.17       5736.08        69.87 o                         
   0   3   2         47.80         94.01         7.36 o                         
   1   3   2         40.94        115.08         7.24 o                         
   2   3   2         62.66         34.53         6.67 o                         
   3   3   2        321.70        480.71         9.27 o                         
   4   3   2        878.25        884.02        12.32 o                         
   5   3   2        146.37        116.80         6.88 o                         
   6   3   2        619.88        682.16        11.53 o                         
   7   3   2        349.93        342.39        19.87 o                         
   8   3   2          1.98         11.69         9.19 o                         
   9   3   2        466.98        496.34        17.54 o                         
  10   3   2        372.58        339.71        18.14 o                         
  11   3   2       1722.79       1551.50        32.92 o                         
  12   3   2         31.96          6.87        12.05 o                         
  13   3   2          3.04         29.71        16.28 o                         
  14   3   2        196.14        179.03        15.41 o                         
  15   3   2         13.80         22.04        14.06 o                         
  16   3   2         28.58         18.38        15.04 o                         
  17   3   2        104.07        113.30        17.24 o                         
 -19   4   2        150.00        219.45        27.65 o                         
 -18   4   2         89.65         90.51        19.17 o                         
 -17   4   2         35.15         55.70        23.35 o                         
 -16   4   2         19.97         16.30        26.17 o                         
 -15   4   2        322.02        310.00        18.75 o                         
 -14   4   2        384.14        386.07        20.86 o                         
 -13   4   2        290.11        313.48        21.93 o                         
 -12   4   2          2.04          9.76        19.84 o                         
 -11   4   2        210.36        238.45        16.14 o                         
 -10   4   2        128.09        133.07         7.65 o                         
  -9   4   2         51.34         70.23         6.68 o                         
  -8   4   2       1672.24       1796.78        25.89 o                         
  -7   4   2        840.04        976.97        15.58 o                         
  -6   4   2       1358.32       1466.51        19.52 o                         
  -5   4   2         47.35         57.71         5.58 o                         
  -4   4   2        203.75        208.03         8.25 o                         
  -3   4   2        284.01        253.49         5.77 o                         
  -2   4   2        843.35        749.59        10.55 o                         
  -1   4   2       7024.14       6451.75        78.08 o                         
   0   4   2         59.35         76.12         7.14 o                         
   1   4   2       2503.95       2403.34        36.14 o                         
   2   4   2         33.81         19.99         4.47 o                         
   3   4   2         98.30         57.37         4.82 o                         
   4   4   2          0.89          6.49         7.84 o                         
   5   4   2         55.75         57.12         5.18 o                         
   6   4   2       3241.58       3661.53        38.40 o                         
   7   4   2         90.89         72.11         6.86 o                         
   8   4   2         79.39         67.96         8.44 o                         
   9   4   2        587.23        524.95        13.38 o                         
  10   4   2          6.41          5.37        14.84 o                         
  11   4   2        344.65        323.86        16.33 o                         
  12   4   2          2.37        -11.85        11.85 o                         
  13   4   2         46.85         33.89        16.17 o                         
  14   4   2         20.97         28.16        13.28 o                         
  15   4   2          9.92         15.41        20.88 o                         
  16   4   2         52.49         41.68        18.72 o                         
  17   4   2          2.71         -5.35        16.37 o                         
 -19   5   2          3.31         18.55        17.72 o                         
 -18   5   2        196.65        203.27        18.30 o                         
 -17   5   2         59.82         74.50        33.22 o                         
 -16   5   2         20.65         10.97        15.97 o                         
 -15   5   2          0.43          6.94        27.08 o                         
 -14   5   2         61.68         58.97        15.04 o                         
 -13   5   2        486.72        511.72        19.30 o                         
 -12   5   2        249.56        290.04        27.04 o                         
 -11   5   2        403.40        379.40        13.99 o                         
 -10   5   2        177.39        212.45         9.86 o                         
  -9   5   2        582.01        619.15        16.52 o                         
  -8   5   2        496.23        549.06        12.32 o                         
  -7   5   2        484.30        517.12        12.17 o                         
  -6   5   2        158.19        189.21        10.52 o                         
  -5   5   2        582.64        592.26        12.63 o                         
  -4   5   2        459.09        484.00         8.09 o                         
  -3   5   2         13.12         29.28         4.91 o                         
  -2   5   2          3.40          9.58         4.13 o                         
  -1   5   2        105.55        143.06        13.42 o                         
   0   5   2       1321.83       1392.00        16.05 o                         
   1   5   2         49.83         68.10         6.41 o                         
   2   5   2        259.93        231.84         8.38 o                         
   3   5   2         17.35         49.87         7.03 o                         
   4   5   2         29.85         39.40         6.12 o                         
   5   5   2          9.02          9.64         4.64 o                         
   6   5   2         71.67        100.42        13.89 o                         
   7   5   2        113.74        140.54         6.59 o                         
   8   5   2         99.59        116.72         6.98 o                         
   9   5   2         69.73         59.55        13.69 o                         
  10   5   2         54.73         62.82        13.07 o                         
  11   5   2        426.87        380.47        13.94 o                         
  12   5   2        140.25        105.87        13.88 o                         
  13   5   2         26.68          7.79        12.06 o                         
  14   5   2          0.19         -0.24        13.04 o                         
  15   5   2         27.69         46.46        14.43 o                         
  16   5   2          2.04         10.57        15.63 o                         
  17   5   2         51.40         71.69        17.08 o                         
 -19   6   2         37.50         21.36        18.02 o                         
 -18   6   2         25.10         30.54        16.45 o                         
 -17   6   2         26.71         16.53        15.41 o                         
 -16   6   2         16.19         -4.83        34.14 o                         
 -15   6   2          1.16         12.28        14.75 o                         
 -14   6   2         23.61         40.12        15.03 o                         
 -13   6   2         75.52         91.47        13.45 o                         
 -12   6   2       2618.10       2639.11        40.62 o                         
 -11   6   2         45.98         54.46         7.12 o                         
 -10   6   2        442.41        465.45        12.76 o                         
  -9   6   2        935.68        888.36        16.23 o                         
  -8   6   2         27.17         35.33         8.39 o                         
  -7   6   2        101.76        144.84         7.56 o                         
  -6   6   2          5.76         21.61         4.81 o                         
  -5   6   2        107.47        152.86         8.83 o                         
  -4   6   2        182.00        208.48         6.55 o                         
  -3   6   2        335.13        303.94         6.71 o                         
  -2   6   2       2624.30       2544.11        32.00 o                         
  -1   6   2        223.06        165.71         6.46 o                         
   0   6   2       4303.72       4094.75        44.83 o                         
   1   6   2       4137.41       4330.83        47.85 o                         
   2   6   2        116.23        105.67         9.49 o                         
   3   6   2        367.04        387.91         8.92 o                         
   4   6   2         60.07         41.12         6.66 o                         
   5   6   2        677.29        768.75        16.53 o                         
   6   6   2        313.91        347.28         8.88 o                         
   7   6   2        680.49        751.31        12.47 o                         
   8   6   2          0.00          7.97         5.65 o                         
   9   6   2         30.23         30.63         6.82 o                         
  10   6   2         77.98         73.41         8.07 o                         
  11   6   2         37.52         37.82        12.83 o                         
  12   6   2          1.21        -10.25        10.91 o                         
  13   6   2         92.61         74.78        13.04 o                         
  14   6   2         23.08         47.26        13.92 o                         
  15   6   2        314.42        334.13        17.51 o                         
  16   6   2         78.28         90.78        16.45 o                         
  17   6   2          2.32         50.91        17.13 o                         
 -19   7   2         11.63         12.81        17.70 o                         
 -18   7   2        134.03         96.35        17.59 o                         
 -17   7   2        235.47        203.91        17.47 o                         
 -16   7   2         56.40         36.92        15.72 o                         
 -15   7   2         23.00         31.86        15.72 o                         
 -14   7   2          1.43         15.27        18.18 o                         
 -13   7   2        385.94        366.46        20.95 o                         
 -12   7   2         12.16         34.45        11.53 o                         
 -11   7   2        816.62        800.81        17.57 o                         
 -10   7   2        378.07        435.36        20.16 o                         
  -9   7   2        370.83        340.99        18.82 o                         
  -8   7   2        145.14        184.16         7.91 o                         
  -7   7   2       1545.56       1622.26        21.24 o                         
  -6   7   2       2745.31       2827.15        33.22 o                         
  -5   7   2        490.10        543.13        10.69 o                         
  -4   7   2        236.62        239.52        11.97 o                         
  -3   7   2        126.63        116.73         5.08 o                         
  -2   7   2       1307.83       1372.35        18.02 o                         
  -1   7   2        184.62        182.21         7.83 o                         
   0   7   2        505.67        490.23         9.83 o                         
   1   7   2         91.52        132.20         6.65 o                         
   2   7   2       1336.38       1226.51        14.73 o                         
   3   7   2        653.93        610.22        14.89 o                         
   4   7   2        233.59        213.29        13.76 o                         
   5   7   2        250.79        242.97         8.65 o                         
   6   7   2        650.97        780.67        13.49 o                         
   7   7   2          4.99          5.52         5.43 o                         
   8   7   2          0.53         10.75         6.53 o                         
   9   7   2        139.00        138.39         8.11 o                         
  10   7   2         89.37        113.30        10.16 o                         
  11   7   2        444.39        408.62        18.34 o                         
  12   7   2         54.78         57.55        11.86 o                         
  13   7   2        252.30        224.32        21.79 o                         
  14   7   2        222.47        190.90        16.74 o                         
  15   7   2        105.53        131.98        15.57 o                         
  16   7   2         10.27         51.10        15.76 o                         
  17   7   2          2.08         44.48        16.86 o                         
 -19   8   2          4.69          3.61        17.54 o                         
 -18   8   2         34.11         12.75        22.59 o                         
 -17   8   2          5.27        -14.50        16.65 o                         
 -16   8   2          8.44         -5.70        20.32 o                         
 -15   8   2        224.14        237.86        19.77 o                         
 -14   8   2         85.71         76.52        19.98 o                         
 -13   8   2         16.17         -4.68        18.63 o                         
 -12   8   2       1790.43       1681.40        24.80 o                         
 -11   8   2         97.86         83.15        12.28 o                         
 -10   8   2        333.93        321.75         9.88 o                         
  -9   8   2        147.17        157.27         7.59 o                         
  -8   8   2         66.76         85.38         5.95 o                         
  -7   8   2        180.36        186.90         8.09 o                         
  -6   8   2        649.82        702.44        15.66 o                         
  -5   8   2       2131.49       2188.58        29.77 o                         
  -4   8   2       1000.64       1170.33        18.15 o                         
  -3   8   2         13.06         14.86         4.27 o                         
  -2   8   2       1604.71       1589.63        18.22 o                         
  -1   8   2          3.01          6.73         8.09 o                         
   0   8   2        923.36        876.04        13.26 o                         
   1   8   2        725.04        702.37        11.72 o                         
   2   8   2        246.54        299.24         8.83 o                         
   3   8   2        463.01        614.40        11.23 o                         
   4   8   2       4078.72       4286.88        48.10 o                         
   5   8   2        205.95        225.30        12.38 o                         
   6   8   2          5.32         -3.88         5.49 o                         
   7   8   2         40.11         28.39        10.26 o                         
   8   8   2        489.96        500.50        14.43 o                         
   9   8   2        435.69        426.32        13.17 o                         
  10   8   2        335.94        410.27        13.70 o                         
  11   8   2        144.20        204.16        16.23 o                         
  12   8   2        238.74        274.23        17.12 o                         
  13   8   2         96.24        107.65        14.05 o                         
  14   8   2          3.14         18.26        15.82 o                         
  15   8   2          5.61         23.26        14.26 o                         
  16   8   2          4.06         25.22        15.35 o                         
  17   8   2         81.71        142.47        18.08 o                         
 -19   9   2          2.75         -4.34        19.05 o                         
 -18   9   2         44.99         34.15        16.67 o                         
 -17   9   2         29.40         16.05        15.40 o                         
 -16   9   2         63.83         57.76        13.57 o                         
 -15   9   2         31.98         41.49        13.16 o                         
 -14   9   2         62.91         44.64        12.24 o                         
 -13   9   2          0.83        -11.78        11.78 o                         
 -12   9   2       1448.07       1340.08        22.67 o                         
 -11   9   2         72.62         69.12         7.06 o                         
 -10   9   2        557.15        557.80        12.09 o                         
  -9   9   2         15.72         22.65         6.78 o                         
  -8   9   2        320.10        285.28         9.16 o                         
  -7   9   2       2742.21       2746.87        32.82 o                         
  -6   9   2       1680.94       1500.16        19.82 o                         
  -5   9   2        137.22        130.97         7.21 o                         
  -4   9   2       1468.79       1448.41        21.26 o                         
  -3   9   2       1274.76       1261.80        16.85 o                         
  -2   9   2        706.93        840.69        12.70 o                         
  -1   9   2         82.65         89.90         4.43 o                         
   0   9   2       1278.77       1341.82        14.82 o                         
   1   9   2        932.52       1000.00        11.85 o                         
   2   9   2         77.06         80.11         9.08 o                         
   3   9   2       4585.70       4688.72        51.98 o                         
   4   9   2         27.30         80.51         7.82 o                         
   5   9   2         33.60         30.57         5.87 o                         
   6   9   2        114.31        141.62         7.24 o                         
   7   9   2        456.50        469.36        11.66 o                         
   8   9   2        180.65        177.37         8.56 o                         
   9   9   2        205.14        232.84        10.55 o                         
  10   9   2        203.50        189.12        11.07 o                         
  11   9   2       1516.64       1439.27        38.88 o                         
  12   9   2       1055.11        935.53        22.51 o                         
  13   9   2        127.31        114.88        13.91 o                         
  14   9   2         41.44         51.77        13.64 o                         
  15   9   2         27.18         60.62        15.66 o                         
  16   9   2          8.44         44.51        29.53 o                         
  17   9   2         23.49         60.17        26.71 o                         
 -19  10   2        108.64         93.18        18.98 o                         
 -18  10   2        374.32        404.13        21.59 o                         
 -17  10   2         11.85          1.45        14.50 o                         
 -16  10   2          6.32          2.31        13.66 o                         
 -15  10   2        141.21        161.91        17.49 o                         
 -14  10   2        203.75        191.72        15.71 o                         
 -13  10   2        118.77        113.12        12.40 o                         
 -12  10   2        157.31        157.03        11.59 o                         
 -11  10   2        430.48        451.86        18.22 o                         
 -10  10   2         79.07         69.39         7.46 o                         
  -9  10   2        663.47        588.94        18.70 o                         
  -8  10   2        148.84        148.47         8.68 o                         
  -7  10   2        163.14        144.53        11.66 o                         
  -6  10   2         88.78         80.54         6.57 o                         
  -5  10   2         91.34        129.98         7.59 o                         
  -4  10   2         62.18         96.78         6.56 o                         
  -3  10   2        341.06        315.33         8.60 o                         
  -2  10   2       1863.93       1985.10        21.84 o                         
  -1  10   2        121.83        132.71         5.86 o                         
   0  10   2        362.48        393.01         8.15 o                         
   1  10   2       1264.43       1256.29        15.38 o                         
   2  10   2       1814.83       1994.95        24.29 o                         
   3  10   2         90.98         88.52        12.12 o                         
   4  10   2        224.84        230.60         9.01 o                         
   5  10   2         13.74         14.45         5.78 o                         
   6  10   2        215.29        221.96        12.13 o                         
   7  10   2         53.03         88.27         8.71 o                         
   8  10   2         20.34         11.11         6.87 o                         
   9  10   2         12.39         20.91         7.71 o                         
  10  10   2        479.07        425.27        19.30 o                         
  11  10   2        882.34        924.15        31.70 o                         
  12  10   2        461.41        439.56        20.19 o                         
  13  10   2        105.63        113.74        23.24 o                         
  14  10   2          5.10         -1.23        15.72 o                         
  15  10   2        214.60        255.28        23.14 o                         
  16  10   2          4.99          7.59        19.67 o                         
  17  10   2          5.42         36.95        26.74 o                         
 -19  11   2        250.42        340.30        21.90 o                         
 -18  11   2         22.31         65.51        16.20 o                         
 -17  11   2          0.62         33.05        14.77 o                         
 -16  11   2          7.18          8.54        13.40 o                         
 -15  11   2          0.30         14.21        13.12 o                         
 -14  11   2        126.69        119.91        13.18 o                         
 -13  11   2         33.64         21.51        13.63 o                         
 -12  11   2        250.00        237.87        22.03 o                         
 -11  11   2         78.81        113.39         8.34 o                         
 -10  11   2        480.91        511.03        16.41 o                         
  -9  11   2        166.55        171.40         7.65 o                         
  -8  11   2        428.20        409.53        10.01 o                         
  -7  11   2         28.60         16.16         5.81 o                         
  -6  11   2         12.34         20.73         5.86 o                         
  -5  11   2       1329.41       1339.04        20.70 o                         
  -4  11   2       2605.16       2935.55        49.68 o                         
  -3  11   2       1112.89        967.22        14.36 o                         
  -2  11   2       2878.27       2847.09        29.98 o                         
  -1  11   2       2568.42       2813.54        46.22 o                         
   0  11   2       1660.04       1702.00        19.42 o                         
   1  11   2        739.64        675.65        11.47 o                         
   2  11   2          2.54          8.81         5.29 o                         
   3  11   2       2582.86       2622.81        31.15 o                         
   4  11   2         47.87         58.83         5.94 o                         
   5  11   2        795.55        660.41        12.72 o                         
   6  11   2          0.67          6.16         5.77 o                         
   7  11   2         47.51         63.52         7.11 o                         
   8  11   2        273.20        252.80        14.52 o                         
   9  11   2        356.26        337.83        15.90 o                         
  10  11   2         68.40         94.78        24.30 o                         
  11  11   2         72.10         82.09        16.98 o                         
  12  11   2       1303.67       1098.40        30.75 o                         
  13  11   2          1.28        -14.64        14.64 o                         
  14  11   2        111.19        128.08        17.43 o                         
  15  11   2          5.85         -3.73        19.59 o                         
  16  11   2        107.22        131.56        21.43 o                         
  17  11   2         12.09          4.00        20.54 o                         
 -19  12   2         75.49         86.52        21.20 o                         
 -18  12   2         11.29         29.93        15.09 o                         
 -17  12   2         63.88         94.73        15.15 o                         
 -16  12   2         18.24         25.01        13.91 o                         
 -15  12   2          0.84         27.05        16.18 o                         
 -14  12   2         17.54         47.61        12.31 o                         
 -13  12   2        325.63        289.48        19.54 o                         
 -12  12   2        128.95        181.41        20.79 o                         
 -11  12   2        952.25        899.41        16.19 o                         
 -10  12   2       1430.20       1368.11        20.70 o                         
  -9  12   2        154.60        159.89         9.46 o                         
  -8  12   2         78.47         77.42         7.86 o                         
  -7  12   2          4.89          8.11         5.62 o                         
  -6  12   2        120.62        112.17         7.24 o                         
  -5  12   2         49.62         69.72         6.40 o                         
  -4  12   2        411.70        382.53        10.64 o                         
  -3  12   2        113.77        124.51         7.28 o                         
  -2  12   2         65.14         61.08         5.30 o                         
  -1  12   2       3578.72       3971.78        61.21 o                         
   0  12   2       3981.10       4301.18        43.68 o                         
   1  12   2        660.04        765.36        12.46 o                         
   2  12   2        271.37        337.98        13.82 o                         
   3  12   2       3001.58       2848.24        33.56 o                         
   4  12   2       1909.22       2101.87        26.13 o                         
   5  12   2         34.29         35.96         5.88 o                         
   6  12   2       2181.96       2333.02        29.35 o                         
   7  12   2        123.49        129.50         8.38 o                         
   8  12   2        394.94        370.91        14.04 o                         
   9  12   2         37.65         47.14         9.89 o                         
  10  12   2       1091.00       1046.40        33.43 o                         
  11  12   2        108.68        102.38        17.75 o                         
  12  12   2          3.78         -2.77        19.58 o                         
  13  12   2        332.31        270.51        17.96 o                         
  14  12   2        116.56        101.02        17.34 o                         
  15  12   2        163.53        167.13        25.17 o                         
  16  12   2         48.07         44.45        31.03 o                         
  17  12   2         72.51         71.82        20.90 o                         
 -19  13   2        157.01        253.01        27.21 o                         
 -18  13   2         20.66         55.49        17.82 o                         
 -17  13   2         10.94         30.64        14.96 o                         
 -16  13   2         17.64         17.63        13.94 o                         
 -15  13   2         45.92         68.00        15.01 o                         
 -14  13   2        127.63        138.04        18.79 o                         
 -13  13   2         94.24         81.71        11.68 o                         
 -12  13   2        791.65        787.37        22.16 o                         
 -11  13   2        143.50        143.08        10.52 o                         
 -10  13   2        433.54        429.50        18.77 o                         
  -9  13   2       1142.82       1184.36        32.23 o                         
  -8  13   2       2331.51       2265.44        36.47 o                         
  -7  13   2        105.78         92.07         9.32 o                         
  -6  13   2        106.18         99.09         7.19 o                         
  -5  13   2         49.43         50.51         7.46 o                         
  -4  13   2       1247.49       1157.95        18.52 o                         
  -3  13   2        972.66       1085.81        17.48 o                         
  -2  13   2        286.94        242.80         9.31 o                         
  -1  13   2       5166.26       6022.53        64.01 o                         
   0  13   2         63.59        112.20         8.25 o                         
   1  13   2          2.49         -1.81         4.95 o                         
   2  13   2        544.60        493.30        10.42 o                         
   3  13   2         28.63         29.84         8.00 o                         
   4  13   2          1.93         21.65         5.82 o                         
   5  13   2         25.98          4.41         5.71 o                         
   6  13   2        223.12        238.29        13.86 o                         
   7  13   2        315.90        301.92        12.09 o                         
   8  13   2         16.76         22.31         8.12 o                         
   9  13   2         93.89         98.14        10.31 o                         
  10  13   2        721.72        657.81        26.51 o                         
  11  13   2         38.64         49.73        17.61 o                         
  12  13   2        168.66        174.13        16.67 o                         
  13  13   2        238.43        244.25        18.05 o                         
  14  13   2         87.90         75.51        17.78 o                         
  15  13   2        119.21        109.20        18.76 o                         
  16  13   2         67.38         78.14        41.29 o                         
  17  13   2        206.19        275.74        39.16 o                         
 -18  14   2         18.20         40.50        17.52 o                         
 -17  14   2          0.00         27.16        16.90 o                         
 -16  14   2          0.78         27.79        14.29 o                         
 -15  14   2          4.19         36.63        13.27 o                         
 -14  14   2         17.18         38.27        14.66 o                         
 -13  14   2        881.88        810.36        29.84 o                         
 -12  14   2       2069.02       1923.73        47.28 o                         
 -11  14   2        713.10        691.99        22.19 o                         
 -10  14   2         56.78         51.84         7.40 o                         
  -9  14   2        484.09        392.63        11.98 o                         
  -8  14   2         22.69         39.97         9.19 o                         
  -7  14   2        431.14        393.35        11.87 o                         
  -6  14   2        258.08        253.92        15.05 o                         
  -5  14   2        160.35        186.37         8.79 o                         
  -4  14   2         21.04         31.64         5.94 o                         
  -3  14   2        194.02        173.05         8.41 o                         
  -2  14   2          3.51          2.49         4.86 o                         
  -1  14   2        114.25        123.45        11.18 o                         
   0  14   2       1419.34       1404.72        17.04 o                         
   1  14   2          9.97         29.38         5.48 o                         
   2  14   2        346.54        434.30        10.91 o                         
   3  14   2         30.17         21.04         7.64 o                         
   4  14   2        382.52        332.50        14.46 o                         
   5  14   2         60.03         45.13         7.97 o                         
   6  14   2          3.96          6.31         7.03 o                         
   7  14   2         75.43        100.13         8.57 o                         
   8  14   2          0.26         -0.98        10.79 o                         
   9  14   2        198.15        215.90        13.31 o                         
  10  14   2         70.38         86.61        17.48 o                         
  11  14   2        675.00        619.29        23.70 o                         
  12  14   2          5.94         -2.83        15.07 o                         
  13  14   2         23.11         21.44        15.77 o                         
  14  14   2         37.16         62.97        17.58 o                         
  15  14   2        110.07        112.51        19.10 o                         
  16  14   2         29.13         46.26        19.94 o                         
  17  14   2         20.17         10.13        42.63 o                         
 -18  15   2         37.21         79.21        19.09 o                         
 -17  15   2         54.26         74.46        17.42 o                         
 -16  15   2         15.62         27.10        16.15 o                         
 -15  15   2         16.09         40.78        23.84 o                         
 -14  15   2         29.60         48.61        19.45 o                         
 -13  15   2       1055.18        987.90        26.87 o                         
 -12  15   2         93.80        150.19        14.03 o                         
 -11  15   2       1020.20        944.84        26.29 o                         
 -10  15   2       1606.70       1462.75        53.00 o                         
  -9  15   2        177.38        159.69        11.30 o                         
  -8  15   2       1546.79       1461.94        23.59 o                         
  -7  15   2         32.76         34.07         6.64 o                         
  -6  15   2         35.99         25.50         6.38 o                         
  -5  15   2         36.03         30.91         6.23 o                         
  -4  15   2        349.92        390.09        10.76 o                         
  -3  15   2         17.30         36.24         9.99 o                         
  -2  15   2       4410.36       4370.35        49.01 o                         
  -1  15   2       2681.76       2723.10        29.36 o                         
   0  15   2       9169.53       9504.99       102.33 o                         
   1  15   2        250.29        225.45        11.98 o                         
   2  15   2       6294.95       6521.18        71.63 o                         
   3  15   2        437.44        428.17        10.69 o                         
   4  15   2        597.38        546.23        13.29 o                         
   5  15   2          5.32         -3.67         6.11 o                         
   6  15   2        483.42        544.66        14.25 o                         
   7  15   2          5.35          4.18         8.37 o                         
   8  15   2          5.75         -7.91         7.91 o                         
   9  15   2        522.56        473.21        17.19 o                         
  10  15   2        526.93        516.68        37.95 o                         
  11  15   2        192.85        168.87        17.56 o                         
  12  15   2          4.76         10.63        16.92 o                         
  13  15   2        161.41        153.80        17.43 o                         
  14  15   2        150.72        111.60        18.55 o                         
  15  15   2        144.65        169.06        33.30 o                         
  16  15   2        298.27        331.20        39.96 o                         
 -18  16   2          6.17         18.07        17.97 o                         
 -17  16   2         85.45         94.19        18.41 o                         
 -16  16   2         36.09         38.56        17.03 o                         
 -15  16   2          0.66         29.96        24.11 o                         
 -14  16   2         40.97         61.46        20.25 o                         
 -13  16   2        183.68        190.87        16.87 o                         
 -12  16   2       2149.18       2039.97        36.50 o                         
 -11  16   2       1773.26       1678.73        31.08 o                         
 -10  16   2         65.96        106.00         8.46 o                         
  -9  16   2        557.32        537.78        15.45 o                         
  -8  16   2          4.33         11.76         6.29 o                         
  -7  16   2         30.94         40.13         7.72 o                         
  -6  16   2        473.63        436.71        13.52 o                         
  -5  16   2         12.83         21.20         6.02 o                         
  -4  16   2        518.87        628.99        13.16 o                         
  -3  16   2        661.08        710.38        13.77 o                         
  -2  16   2        425.09        444.18        12.02 o                         
  -1  16   2        459.81        336.85         8.75 o                         
   0  16   2        663.94        946.87        15.13 o                         
   1  16   2      14222.28      14958.04       159.26 o                         
   2  16   2       5503.51       5438.26        60.82 o                         
   3  16   2          4.37         10.99         6.10 o                         
   4  16   2        163.29        216.60        10.11 o                         
   5  16   2        507.41        423.56        12.55 o                         
   6  16   2        176.88        200.15        17.85 o                         
   7  16   2        357.64        326.84        15.18 o                         
   8  16   2         22.08         35.45         9.47 o                         
   9  16   2        264.66        208.47        15.73 o                         
  10  16   2          9.93         16.17        13.50 o                         
  11  16   2         45.08         43.12        15.33 o                         
  12  16   2          4.39         -8.49        21.23 o                         
  13  16   2         24.38         50.98        16.75 o                         
  14  16   2        514.24        519.47        25.24 o                         
  15  16   2        279.23        291.80        22.20 o                         
  16  16   2         81.46        104.50        21.00 o                         
 -18  17   2          0.60         11.86        18.50 o                         
 -17  17   2        170.59        186.81        19.12 o                         
 -16  17   2          2.36         26.32        16.71 o                         
 -15  17   2        100.36        134.25        19.31 o                         
 -14  17   2        256.02        225.11        17.45 o                         
 -13  17   2        205.91        198.70        16.25 o                         
 -12  17   2       1021.12        978.68        25.34 o                         
 -11  17   2        631.17        666.67        26.88 o                         
 -10  17   2          8.88         10.63        12.92 o                         
  -9  17   2        257.89        260.62        13.21 o                         
  -8  17   2        156.09        164.44         9.98 o                         
  -7  17   2        567.30        579.09        14.09 o                         
  -6  17   2        481.88        421.61        14.65 o                         
  -5  17   2        454.21        407.89        11.50 o                         
  -4  17   2        399.18        358.49        10.72 o                         
  -3  17   2          7.52         -2.15         6.66 o                         
  -2  17   2          6.49         -1.19         5.51 o                         
  -1  17   2       1328.82       1435.67        17.85 o                         
   0  17   2         31.69         54.01         6.08 o                         
   1  17   2      10381.51      10462.87       112.82 o                         
   2  17   2        200.30        258.32         9.40 o                         
   3  17   2       1591.66       1650.84        22.47 o                         
   4  17   2        631.27        650.69        14.40 o                         
   5  17   2        334.07        260.94        10.92 o                         
   6  17   2          0.82         -6.71         6.71 o                         
   7  17   2         87.84        113.52        10.39 o                         
   8  17   2         61.87         49.60        18.22 o                         
   9  17   2          0.00         19.98        16.04 o                         
  10  17   2        457.83        422.07        31.65 o                         
  11  17   2          0.62          8.78        14.78 o                         
  12  17   2        371.09        319.05        18.52 o                         
  13  17   2       1194.18       1073.78        45.61 o                         
  14  17   2         49.80         60.48        17.62 o                         
  15  17   2         82.78        116.65        25.84 o                         
  16  17   2         15.06        -20.15        20.15 o                         
 -18  18   2         64.57         93.77        19.47 o                         
 -17  18   2          8.94         34.18        17.85 o                         
 -16  18   2          3.83         17.52        16.73 o                         
 -15  18   2          0.89         50.55        21.04 o                         
 -14  18   2          3.73         -6.79        16.42 o                         
 -13  18   2        143.68        134.54        16.65 o                         
 -12  18   2         89.50         84.17        13.86 o                         
 -11  18   2       1674.64       1632.78        30.82 o                         
 -10  18   2       1172.72       1017.77        27.09 o                         
  -9  18   2        487.70        459.74        14.07 o                         
  -8  18   2          1.68          9.42         7.19 o                         
  -7  18   2        144.91        154.33        19.78 o                         
  -6  18   2        425.53        396.84        11.82 o                         
  -5  18   2         11.00         21.27         6.26 o                         
  -4  18   2        247.06        184.97        13.85 o                         
  -3  18   2          2.16          9.91         5.90 o                         
  -2  18   2          8.09         10.49         8.79 o                         
  -1  18   2        388.19        471.55        10.16 o                         
   0  18   2         69.32         72.43         6.03 o                         
   2  18   2       2279.72       2377.80        29.61 o                         
   3  18   2        981.65       1018.09        18.03 o                         
   4  18   2        818.22        851.71        16.53 o                         
   5  18   2        994.92        969.25        24.64 o                         
   6  18   2          1.92          9.77         9.29 o                         
   7  18   2        123.49        106.05        10.15 o                         
   8  18   2         47.32         16.07        11.16 o                         
   9  18   2          0.85          8.55        12.96 o                         
  10  18   2          0.79          0.66        14.86 o                         
  11  18   2        140.98        134.20        17.58 o                         
  12  18   2         67.55         63.91        16.54 o                         
  13  18   2        177.18        207.13        18.92 o                         
  14  18   2        147.04        192.15        19.86 o                         
  15  18   2        150.39        139.35        20.83 o                         
  16  18   2        354.54        370.51        28.23 o                         
 -18  19   2         12.56         27.50        24.11 o                         
 -17  19   2        193.07        208.29        21.37 o                         
 -16  19   2          9.54         13.27        17.03 o                         
 -15  19   2        141.67        144.22        20.51 o                         
 -14  19   2         37.40         48.53        15.77 o                         
 -13  19   2         22.21         52.08        14.67 o                         
 -12  19   2          8.22         20.91        13.91 o                         
 -11  19   2        628.01        598.45        30.20 o                         
 -10  19   2          2.50          1.89        14.93 o                         
  -9  19   2        124.37        131.29        10.19 o                         
  -8  19   2        162.54        178.32        10.79 o                         
  -7  19   2       1685.51       1720.20        27.57 o                         
  -6  19   2        621.84        643.26        14.68 o                         
  -5  19   2        493.25        434.84        12.83 o                         
  -4  19   2        863.19        769.63        15.50 o                         
  -3  19   2          8.97          6.77         6.84 o                         
  -2  19   2         53.49         51.44         7.64 o                         
  -1  19   2        538.67        506.21        11.53 o                         
   0  19   2        411.12        375.95        10.52 o                         
   1  19   2        229.62        183.21         8.50 o                         
   2  19   2       1817.28       1869.27        24.81 o                         
   3  19   2          5.36         16.40         6.75 o                         
   4  19   2        439.37        507.52        19.70 o                         
   5  19   2          4.24          8.94         7.21 o                         
   6  19   2        474.79        427.63        14.37 o                         
   7  19   2         75.43         77.39         8.90 o                         
   8  19   2          2.64          5.77        11.74 o                         
   9  19   2         16.35         13.49        13.62 o                         
  10  19   2         43.65         25.00        18.73 o                         
  11  19   2        284.95        284.34        18.16 o                         
  12  19   2        150.10        139.64        32.23 o                         
  13  19   2         76.46         65.73        17.68 o                         
  14  19   2        373.82        332.40        21.74 o                         
  15  19   2        182.33        164.07        20.53 o                         
  16  19   2          1.19         33.11        20.60 o                         
 -17  20   2         80.27        104.53        19.16 o                         
 -16  20   2         31.64         63.16        17.57 o                         
 -15  20   2          0.68         30.94        17.05 o                         
 -14  20   2         17.59          5.79        15.61 o                         
 -13  20   2        183.39        166.75        26.24 o                         
 -12  20   2         60.94         74.94        14.27 o                         
 -11  20   2         58.04         45.36        18.34 o                         
 -10  20   2         12.81         21.89        15.63 o                         
  -9  20   2        849.07        757.01        20.13 o                         
  -8  20   2        156.40        153.35         9.62 o                         
  -7  20   2         33.27         35.82         9.53 o                         
  -6  20   2         33.15         47.54         7.13 o                         
  -5  20   2        893.42        862.58        16.68 o                         
  -4  20   2        751.92        740.33        15.31 o                         
  -3  20   2         24.29         18.15         6.19 o                         
  -2  20   2        338.78        283.37        15.45 o                         
  -1  20   2       1685.02       1675.78        20.85 o                         
   0  20   2        580.61        602.13        12.61 o                         
   1  20   2        815.21        780.37        14.36 o                         
   2  20   2         15.84         29.82         7.32 o                         
   3  20   2          8.47         -2.62         9.28 o                         
   4  20   2        292.13        290.72        11.82 o                         
   5  20   2        932.73        838.95        33.98 o                         
   6  20   2         91.73         89.68        12.66 o                         
   7  20   2        333.14        282.46        34.14 o                         
   8  20   2          0.48         -6.99        16.28 o                         
   9  20   2        101.60         96.71        14.67 o                         
  10  20   2        553.09        566.81        26.07 o                         
  11  20   2         99.84         85.85        16.03 o                         
  12  20   2         21.65         22.63        15.96 o                         
  13  20   2         10.55         32.19        17.72 o                         
  14  20   2        180.81        185.91        33.56 o                         
  15  20   2        124.92        176.89        23.31 o                         
  16  20   2         15.33         -3.14        22.90 o                         
 -17  21   2          1.64          1.40        30.63 o                         
 -16  21   2          4.75         20.10        29.23 o                         
 -15  21   2         40.40         17.26        21.58 o                         
 -14  21   2         13.95         20.45        15.45 o                         
 -13  21   2        625.03        617.37        24.24 o                         
 -12  21   2        922.76        835.65        30.06 o                         
 -11  21   2          0.14         -2.85        13.05 o                         
 -10  21   2         49.32         37.08        12.77 o                         
  -9  21   2         80.06         70.22        11.47 o                         
  -8  21   2        255.69        259.68        13.31 o                         
  -7  21   2         22.87         34.19         7.82 o                         
  -6  21   2        188.54        200.18        10.47 o                         
  -5  21   2        320.42        288.74        14.12 o                         
  -4  21   2        192.30        245.42        14.37 o                         
  -3  21   2          0.45         -4.16         7.46 o                         
  -2  21   2        349.45        271.48        12.66 o                         
  -1  21   2        545.24        487.88        12.07 o                         
   0  21   2       1121.94       1207.05        17.20 o                         
   1  21   2        779.26        760.50        14.61 o                         
   2  21   2        352.07        351.89        11.97 o                         
   3  21   2        128.02        161.36         8.69 o                         
   4  21   2        637.98        612.88        15.78 o                         
   5  21   2        478.14        462.85        19.42 o                         
   6  21   2         13.64         14.10         7.81 o                         
   7  21   2         44.62         17.38        10.05 o                         
   8  21   2         66.68         64.59        14.38 o                         
   9  21   2          4.76        -14.15        16.75 o                         
  10  21   2         10.28         33.08        16.38 o                         
  11  21   2          4.86          0.89        15.56 o                         
  12  21   2         90.37         66.00        17.62 o                         
  13  21   2        623.50        618.83        28.00 o                         
  14  21   2        273.79        263.11        21.58 o                         
  15  21   2         37.86         84.60        21.30 o                         
 -17  22   2         45.65         70.02        19.45 o                         
 -16  22   2         11.98         43.37        22.64 o                         
 -15  22   2          2.11          3.28        16.56 o                         
 -14  22   2          1.15          2.43        15.34 o                         
 -13  22   2         20.76         36.24        15.72 o                         
 -12  22   2        296.02        288.33        17.07 o                         
 -11  22   2         57.26         63.08        13.81 o                         
 -10  22   2        390.71        360.36        19.43 o                         
  -9  22   2        478.88        479.40        26.48 o                         
  -8  22   2        107.99        116.66        11.56 o                         
  -7  22   2       1438.74       1432.56        24.10 o                         
  -6  22   2          8.28         19.06        10.38 o                         
  -5  22   2         21.75         24.70        15.45 o                         
  -4  22   2         40.85         39.53         8.79 o                         
  -3  22   2         10.98          1.97         6.60 o                         
  -2  22   2        328.49        298.61        11.68 o                         
  -1  22   2         64.37         66.51         7.31 o                         
   0  22   2         59.37         60.64         9.07 o                         
   1  22   2        700.48        771.52        15.01 o                         
   2  22   2        258.92        261.40        11.39 o                         
   3  22   2        651.45        675.47        27.57 o                         
   4  22   2          6.72         12.90         7.54 o                         
   5  22   2        129.21        148.54        11.38 o                         
   6  22   2        179.24        153.95        14.32 o                         
   7  22   2          9.85         -9.53        17.30 o                         
   8  22   2          0.25         -6.80        13.82 o                         
   9  22   2         49.46         46.09        16.07 o                         
  10  22   2        123.74        122.72        16.30 o                         
  11  22   2        171.32        155.94        17.90 o                         
  12  22   2          6.11         29.85        17.02 o                         
  13  22   2        168.77        184.95        19.80 o                         
  14  22   2        204.62        224.28        21.18 o                         
  15  22   2        139.51        165.95        31.57 o                         
 -17  23   2         70.29         97.80        30.76 o                         
 -16  23   2          4.75         19.61        19.71 o                         
 -15  23   2         61.47         71.52        17.51 o                         
 -14  23   2          0.00          2.46        15.84 o                         
 -13  23   2        330.28        328.23        32.35 o                         
 -12  23   2          7.48         31.82        14.72 o                         
 -11  23   2          0.69          6.85        13.71 o                         
 -10  23   2        205.79        199.94        15.11 o                         
  -9  23   2        275.96        246.21        26.99 o                         
  -8  23   2       1584.83       1467.72        28.43 o                         
  -7  23   2          9.72         28.54         8.21 o                         
  -6  23   2        102.73         95.67        14.38 o                         
  -5  23   2         82.76         78.28        13.41 o                         
  -4  23   2         30.98         29.69         7.36 o                         
  -3  23   2        508.61        578.44        14.46 o                         
  -2  23   2        767.61        703.29        19.18 o                         
  -1  23   2       2515.93       2681.78        33.94 o                         
   0  23   2       2614.13       2750.57        34.54 o                         
   1  23   2        367.72        392.84        12.43 o                         
   2  23   2        172.81        172.95         9.85 o                         
   3  23   2          3.32          8.13         8.50 o                         
   4  23   2         12.58         20.01        10.09 o                         
   5  23   2         73.97         93.17         9.03 o                         
   6  23   2         58.65         32.75        11.59 o                         
   7  23   2        226.22        208.99        15.40 o                         
   8  23   2         73.51         71.54        17.77 o                         
   9  23   2        308.61        249.98        20.64 o                         
  10  23   2        362.34        311.94        18.91 o                         
  11  23   2         18.14         -5.95        16.24 o                         
  12  23   2         50.59         71.04        18.12 o                         
  13  23   2          5.29         60.70        18.22 o                         
  14  23   2        160.36        162.16        24.24 o                         
  15  23   2          5.27         69.93        21.45 o                         
 -17  24   2          5.55          1.09        25.28 o                         
 -16  24   2          0.25          0.28        24.77 o                         
 -15  24   2        304.43        312.89        31.43 o                         
 -14  24   2         47.36         64.37        17.02 o                         
 -13  24   2        317.52        273.53        17.98 o                         
 -12  24   2       1273.71       1170.38        39.03 o                         
 -11  24   2          0.08          6.46        14.28 o                         
 -10  24   2         32.08         23.23        13.31 o                         
  -9  24   2        381.61        352.10        26.77 o                         
  -8  24   2        169.59        157.39        13.09 o                         
  -7  24   2       1559.33       1504.36       137.91 o                         
  -6  24   2        216.89        182.90        10.42 o                         
  -5  24   2         77.46         96.90        11.53 o                         
  -4  24   2          0.09         -8.35         8.35 o                         
  -3  24   2          3.08          7.57        11.72 o                         
  -2  24   2        159.45        195.17        22.24 o                         
  -1  24   2        747.65        813.91        16.38 o                         
   0  24   2         47.41         81.36        11.32 o                         
   1  24   2          0.05          1.58        12.71 o                         
   2  24   2        234.35        212.07        10.50 o                         
   3  24   2         41.07         12.40        14.88 o                         
   4  24   2        331.68        332.30        27.97 o                         
   5  24   2        334.06        283.15        15.09 o                         
   6  24   2         74.90         55.34        15.31 o                         
   7  24   2        194.90        180.64        15.72 o                         
   8  24   2         40.18         29.75        16.18 o                         
   9  24   2         28.96         16.93        21.58 o                         
  10  24   2         21.57         -3.96        17.26 o                         
  11  24   2         96.61        101.50        20.38 o                         
  12  24   2         82.51         80.01        18.42 o                         
  13  24   2          5.13         25.90        18.95 o                         
  14  24   2         42.33         53.49        19.90 o                         
  15  24   2         23.65         70.98        21.81 o                         
 -16  25   2          3.31         11.23        20.69 o                         
 -15  25   2         26.85         28.38        19.85 o                         
 -14  25   2          2.93         34.06        16.64 o                         
 -13  25   2         52.70         75.16        16.75 o                         
 -12  25   2         90.12        132.20        17.25 o                         
 -11  25   2        593.48        575.85        24.24 o                         
 -10  25   2        305.81        264.88        16.34 o                         
  -9  25   2        355.81        328.41        18.54 o                         
  -8  25   2        252.52        202.58        18.43 o                         
  -7  25   2          0.23         17.29        11.08 o                         
  -6  25   2        286.10        261.22        23.59 o                         
  -5  25   2          8.14          4.35         7.70 o                         
  -4  25   2         51.95         45.58        12.75 o                         
  -3  25   2         16.18         25.10        11.42 o                         
  -2  25   2        776.87        715.26        18.16 o                         
  -1  25   2        256.85        294.56        12.14 o                         
   0  25   2         57.20         61.97         8.57 o                         
   1  25   2          4.21          4.88        11.14 o                         
   2  25   2       1898.83       1975.93        71.22 o                         
   3  25   2        732.94        715.82        22.91 o                         
   4  25   2         24.21         14.37         8.38 o                         
   5  25   2        157.78        156.72        24.92 o                         
   6  25   2          8.60          1.96        14.22 o                         
   7  25   2        133.78        128.13        18.67 o                         
   8  25   2        110.18        139.74        17.57 o                         
   9  25   2         26.32         33.41        15.78 o                         
  10  25   2        417.96        357.50        43.41 o                         
  11  25   2         40.38         26.46        17.78 o                         
  12  25   2         54.24         60.19        18.87 o                         
  13  25   2          0.67         17.01        18.78 o                         
  14  25   2         20.35         61.21        20.09 o                         
 -16  26   2         19.40         60.93        19.14 o                         
 -15  26   2          5.16         -3.97        17.71 o                         
 -14  26   2         46.46         62.89        17.19 o                         
 -13  26   2         94.19         94.41        17.22 o                         
 -12  26   2         12.69         30.82        15.77 o                         
 -11  26   2         30.49          2.25        14.47 o                         
 -10  26   2        221.81        215.07        16.59 o                         
  -9  26   2        367.79        356.18        19.67 o                         
  -8  26   2        279.50        262.45        16.19 o                         
  -7  26   2         70.39         74.16        12.84 o                         
  -6  26   2          0.17          5.01        16.19 o                         
  -5  26   2        130.08        109.71        11.07 o                         
  -4  26   2        172.01        161.27        11.14 o                         
  -3  26   2        158.83        138.78        12.09 o                         
  -2  26   2        153.58        175.48        11.50 o                         
  -1  26   2        274.19        295.89        15.05 o                         
   0  26   2        127.23        117.71        12.31 o                         
   1  26   2        588.03        637.18        16.57 o                         
   2  26   2        379.20        432.31        23.03 o                         
   3  26   2        480.58        435.87        15.17 o                         
   4  26   2        768.27        691.41        27.00 o                         
   5  26   2        576.62        585.01        24.64 o                         
   6  26   2        207.42        168.80        15.60 o                         
   7  26   2         62.69         49.69        16.22 o                         
   8  26   2         26.08         20.95        15.67 o                         
   9  26   2        293.44        291.94        22.51 o                         
  10  26   2         78.48         93.98        17.98 o                         
  11  26   2          2.51         -1.03        20.78 o                         
  12  26   2         10.12         -3.74        18.85 o                         
  13  26   2        126.18        144.17        20.69 o                         
  14  26   2         73.91         77.79        26.91 o                         
 -16  27   2          0.00         16.25        25.60 o                         
 -15  27   2         24.16         72.57        18.73 o                         
 -14  27   2          0.62         37.38        17.95 o                         
 -13  27   2         74.46         46.66        17.41 o                         
 -12  27   2        246.78        238.42        18.04 o                         
 -11  27   2         19.84          8.48        15.17 o                         
 -10  27   2          0.68          0.73        15.45 o                         
  -9  27   2        281.71        283.68        16.84 o                         
  -8  27   2       1254.27       1216.46        27.67 o                         
  -7  27   2        247.84        200.80        15.42 o                         
  -6  27   2        170.42        152.71        13.77 o                         
  -5  27   2         83.56         75.72        12.72 o                         
  -4  27   2         17.35          8.46        14.51 o                         
  -3  27   2        120.43         95.78        16.70 o                         
  -2  27   2        837.39        753.98        18.86 o                         
  -1  27   2        237.90        262.23        12.34 o                         
   0  27   2        428.02        434.97        16.66 o                         
   1  27   2        676.07        657.15        18.39 o                         
   2  27   2        100.34         95.64         9.97 o                         
   3  27   2          3.67         13.80        22.16 o                         
   4  27   2         92.81         86.06        13.47 o                         
   5  27   2       1925.39       1935.86        48.08 o                         
   6  27   2        147.22        127.29        19.12 o                         
   7  27   2         24.48         15.70        27.19 o                         
   8  27   2          0.17        -15.40        15.40 o                         
   9  27   2        149.45        152.13        17.64 o                         
  10  27   2          0.22        -16.80        16.80 o                         
  11  27   2          8.15          6.74        17.73 o                         
  12  27   2         85.61         90.44        19.97 o                         
  13  27   2         10.36         27.07        19.95 o                         
  14  27   2        100.79        127.47        21.75 o                         
 -15  28   2         28.15         56.91        23.18 o                         
 -14  28   2         12.52         32.26        17.76 o                         
 -13  28   2         14.89         26.02        20.78 o                         
 -12  28   2         51.70         58.46        18.38 o                         
 -11  28   2          9.90         -0.90        15.27 o                         
 -10  28   2        258.54        238.42        17.28 o                         
  -9  28   2        121.80         91.13        15.85 o                         
  -8  28   2        267.92        267.84        16.57 o                         
  -7  28   2         81.73         92.16        14.43 o                         
  -6  28   2        196.53        192.65        18.69 o                         
  -5  28   2        172.38        160.99        13.97 o                         
  -4  28   2         45.54         41.84        11.45 o                         
  -3  28   2          6.42         -0.92        15.50 o                         
  -2  28   2         37.71         81.29        21.41 o                         
  -1  28   2          1.41          3.96        11.07 o                         
   0  28   2        267.22        301.85        13.79 o                         
   1  28   2         16.35          2.93        14.38 o                         
   2  28   2        229.05        255.27        16.14 o                         
   3  28   2         16.97         25.64        13.53 o                         
   4  28   2         54.77         91.96        14.19 o                         
   5  28   2       2333.16       2288.01       159.60 o                         
   6  28   2         21.77          8.42        16.33 o                         
   7  28   2        177.91        166.00        16.52 o                         
   8  28   2         25.17         -3.57        15.74 o                         
   9  28   2         49.09         31.45        17.21 o                         
  10  28   2         51.44         60.04        18.32 o                         
  11  28   2         36.23         15.97        18.59 o                         
  12  28   2        218.39        264.29        21.73 o                         
  13  28   2         64.96        100.69        36.10 o                         
 -15  29   2         46.58         82.14        20.34 o                         
 -14  29   2          7.66         -3.42        22.64 o                         
 -13  29   2         97.86        127.49        18.65 o                         
 -12  29   2        272.31        231.97        19.39 o                         
 -11  29   2         28.73         41.52        16.04 o                         
 -10  29   2        330.88        277.29        28.37 o                         
  -9  29   2       1499.96       1482.63        31.88 o                         
  -8  29   2         11.97         12.62        14.42 o                         
  -7  29   2       2699.80       2615.76        52.88 o                         
  -6  29   2          8.28         21.23        16.25 o                         
  -5  29   2        153.94        148.77        26.15 o                         
  -4  29   2        446.15        421.83        20.99 o                         
  -3  29   2         25.36         -7.42        11.59 o                         
  -2  29   2        227.83        241.04        15.14 o                         
  -1  29   2         87.87        104.98        12.45 o                         
   0  29   2        502.88        463.70        23.28 o                         
   1  29   2         32.22         14.24        12.22 o                         
   2  29   2       1542.44       1500.01        43.22 o                         
   3  29   2        659.23        658.04        22.65 o                         
   4  29   2       1767.25       1749.53        40.95 o                         
   5  29   2         48.29         88.97        19.92 o                         
   6  29   2         92.00        109.35        21.64 o                         
   7  29   2        106.76        102.59        16.66 o                         
   8  29   2          0.06        -15.80        15.80 o                         
   9  29   2         84.45         72.17        17.59 o                         
  10  29   2        138.29        152.46        19.38 o                         
  11  29   2          3.47         -0.31        18.69 o                         
  12  29   2        166.29        203.09        21.87 o                         
  13  29   2        254.24        248.55        23.21 o                         
 -15  30   2        106.41        156.69        20.99 o                         
 -14  30   2        110.39        133.41        46.88 o                         
 -13  30   2        242.08        258.23        25.22 o                         
 -12  30   2         27.85         28.08        16.86 o                         
 -11  30   2        342.15        303.81        24.57 o                         
 -10  30   2          1.93         21.99        15.62 o                         
  -9  30   2          0.18          3.32        15.26 o                         
  -8  30   2        264.41        244.25        16.67 o                         
  -7  30   2        796.10        825.38        25.71 o                         
  -6  30   2         22.89         17.94        19.58 o                         
  -5  30   2        242.13        227.36        16.00 o                         
  -4  30   2         10.77         30.23        17.55 o                         
  -3  30   2         63.27        101.60        13.43 o                         
  -2  30   2        250.71        275.34        17.74 o                         
  -1  30   2         37.44         46.25        13.83 o                         
   0  30   2          0.89          9.63        12.71 o                         
   1  30   2        180.15        166.77        13.69 o                         
   2  30   2        186.74        174.52        16.24 o                         
   3  30   2         57.76         46.30        18.15 o                         
   4  30   2        147.65        183.04        17.73 o                         
   5  30   2        577.44        567.91        26.22 o                         
   6  30   2          7.55         -1.46        15.50 o                         
   7  30   2         91.97         82.26        17.08 o                         
   8  30   2         39.43         45.15        17.32 o                         
   9  30   2         28.80          4.00        17.39 o                         
  10  30   2          5.69         -4.60        18.32 o                         
  11  30   2         54.32         63.24        20.90 o                         
  12  30   2         29.08         60.66        20.33 o                         
  13  30   2          1.85         10.64        41.96 o                         
 -14  31   2         72.01         99.08        31.73 o                         
 -13  31   2          0.68         40.49        22.78 o                         
 -12  31   2          0.05         19.40        29.84 o                         
 -11  31   2          0.61         -0.47        16.49 o                         
 -10  31   2         29.23         26.41        16.10 o                         
  -9  31   2        155.80        129.03        16.77 o                         
  -8  31   2       1952.42       1898.91        37.21 o                         
  -7  31   2          8.12         32.90        21.58 o                         
  -6  31   2          1.85         12.43        14.47 o                         
  -5  31   2        194.33        176.95        19.05 o                         
  -4  31   2         75.60         99.78        14.97 o                         
  -3  31   2        504.88        545.89        24.66 o                         
  -2  31   2        199.98        154.08        18.71 o                         
  -1  31   2         35.98         50.60        16.15 o                         
   0  31   2         18.88         20.12        17.26 o                         
   1  31   2        306.52        307.00        24.86 o                         
   2  31   2        282.35        284.16        17.92 o                         
   3  31   2         93.12         94.18        17.17 o                         
   4  31   2        225.35        216.31        24.71 o                         
   5  31   2        566.05        623.70        25.23 o                         
   6  31   2         17.20          5.10        15.76 o                         
   7  31   2          3.65         -1.62        16.50 o                         
   8  31   2         58.14         38.39        17.81 o                         
   9  31   2         37.81         16.00        17.56 o                         
  10  31   2          8.24        -18.70        18.70 o                         
  11  31   2         37.72         43.40        19.78 o                         
  12  31   2         20.65         44.81        20.36 o                         
 -14  32   2        196.95        227.10        21.35 o                         
 -13  32   2          8.58         32.31        20.12 o                         
 -12  32   2          6.84         29.57        29.98 o                         
 -11  32   2        103.07         68.63        17.75 o                         
 -10  32   2         96.00         82.39        17.72 o                         
  -9  32   2          2.77         -2.86        18.65 o                         
  -8  32   2        431.37        443.02        23.96 o                         
  -7  32   2        417.68        443.87        25.01 o                         
  -6  32   2        155.86        146.62        16.78 o                         
  -5  32   2          0.34          0.17        20.43 o                         
  -4  32   2        853.51        802.95        40.69 o                         
  -3  32   2        196.80        244.26        26.17 o                         
  -2  32   2         20.75         18.48        14.20 o                         
  -1  32   2        194.21        188.19        20.55 o                         
   0  32   2         18.24         23.99        16.22 o                         
   1  32   2        378.31        417.00        23.74 o                         
   2  32   2          1.22         -5.82        15.83 o                         
   3  32   2        266.03        217.71        31.38 o                         
   4  32   2          0.55         -3.92        15.46 o                         
   5  32   2        171.07        216.03        18.11 o                         
   6  32   2          6.03         -7.80        15.98 o                         
   7  32   2         46.31         43.20        17.11 o                         
   8  32   2          1.42          7.42        23.56 o                         
   9  32   2          6.42         -0.94        18.47 o                         
  10  32   2          5.02        -19.58        19.58 o                         
  11  32   2        165.49        178.30        27.17 o                         
  12  32   2         31.60         78.55        21.89 o                         
 -13  33   2          0.17        -18.61        18.61 o                         
 -12  33   2        111.94        114.82        19.54 o                         
 -11  33   2         89.23         88.58        18.04 o                         
 -10  33   2          9.13         15.51        16.82 o                         
  -9  33   2          0.08        -14.76        17.18 o                         
  -8  33   2        727.07        765.53        27.51 o                         
  -7  33   2          0.27         -6.01        25.71 o                         
  -6  33   2         56.90         77.55        17.05 o                         
  -5  33   2         16.93         21.94        15.06 o                         
  -4  33   2         47.75         84.19        20.57 o                         
  -3  33   2          0.16          8.54        15.10 o                         
  -2  33   2          0.54        -11.77        14.74 o                         
  -1  33   2        471.00        504.68        50.22 o                         
   0  33   2         49.55         82.74        17.32 o                         
   1  33   2         43.63         18.36        16.86 o                         
   2  33   2         16.95          4.78        16.82 o                         
   3  33   2          0.10         -5.44        15.50 o                         
   4  33   2        196.71        172.74        17.37 o                         
   5  33   2         26.81         44.46        16.72 o                         
   6  33   2        102.98         83.19        17.68 o                         
   7  33   2        269.48        191.89        19.28 o                         
   8  33   2         60.05         71.67        18.67 o                         
   9  33   2        222.61        202.65        24.51 o                         
  10  33   2          1.08         -9.71        19.96 o                         
  11  33   2         30.32         40.06        30.66 o                         
  12  33   2        109.63        132.75        23.10 o                         
 -13  34   2         61.03         70.80        22.57 o                         
 -12  34   2        171.31        185.06        20.92 o                         
 -11  34   2          2.79         33.48        18.63 o                         
 -10  34   2         70.26         53.02        19.18 o                         
  -9  34   2        138.23        131.72        32.79 o                         
  -8  34   2        128.71        144.83        17.79 o                         
  -7  34   2         33.46         10.16        17.31 o                         
  -6  34   2         32.85         56.82        16.76 o                         
  -5  34   2        172.50        157.86        28.24 o                         
  -4  34   2        307.75        304.20        19.18 o                         
  -3  34   2         77.64         85.59        19.45 o                         
  -2  34   2        199.14        169.53        24.30 o                         
  -1  34   2        227.38        273.27        23.46 o                         
   0  34   2         34.11         39.53        32.37 o                         
   1  34   2         89.68         60.19        16.82 o                         
   2  34   2        125.67         74.22        16.84 o                         
   3  34   2          1.25          2.29        15.85 o                         
   4  34   2         45.55         56.82        16.32 o                         
   5  34   2         93.79         96.60        18.18 o                         
   6  34   2        212.16        210.74        19.26 o                         
   7  34   2         19.47         18.95        18.42 o                         
   8  34   2         36.25         44.96        19.03 o                         
   9  34   2         29.56         29.30        20.20 o                         
  10  34   2         89.20        130.50        21.39 o                         
  11  34   2        173.98        183.41        22.90 o                         
 -13  35   2        187.44        200.44        30.80 o                         
 -12  35   2         90.62         68.01        20.50 o                         
 -11  35   2          0.02         28.77        35.03 o                         
 -10  35   2         27.94         20.16        18.16 o                         
  -9  35   2          0.85        -16.23        26.11 o                         
  -8  35   2         14.74         19.47        16.77 o                         
  -7  35   2          2.21         -3.27        25.71 o                         
  -6  35   2        148.77        155.00        17.65 o                         
  -5  35   2          8.16         28.96        23.71 o                         
  -4  35   2         39.35         62.78        22.25 o                         
  -3  35   2         50.69         79.89        16.84 o                         
  -2  35   2        735.34        798.56        27.80 o                         
  -1  35   2         60.68         73.24        17.54 o                         
   0  35   2         20.61         16.34        24.95 o                         
   1  35   2          4.14         -2.23        17.24 o                         
   2  35   2        109.24         86.71        23.50 o                         
   3  35   2         74.40         74.25        17.49 o                         
   4  35   2        172.50        138.46        23.71 o                         
   5  35   2        176.90        166.66        19.20 o                         
   6  35   2        383.62        427.31        51.12 o                         
   7  35   2         26.58         19.08        18.99 o                         
   8  35   2         78.56         95.21        19.81 o                         
   9  35   2         13.33         -0.84        19.46 o                         
  10  35   2          1.50         17.56        39.68 o                         
  11  35   2         11.20         42.53        29.17 o                         
 -12  36   2         19.88         -7.10        20.00 o                         
 -11  36   2         60.94         67.37        24.77 o                         
 -10  36   2          0.00          7.08        22.16 o                         
  -9  36   2         23.13         27.46        19.05 o                         
  -8  36   2         22.52         12.02        33.43 o                         
  -7  36   2          0.42         38.73        26.51 o                         
  -6  36   2        577.38        656.90        27.26 o                         
  -5  36   2          0.69         20.44        16.47 o                         
  -4  36   2         98.15        130.53        26.22 o                         
  -3  36   2         77.63        105.94        17.20 o                         
  -2  36   2        652.25        679.96        26.75 o                         
  -1  36   2         64.66         85.61        20.23 o                         
   0  36   2          3.77        -11.59        19.67 o                         
   1  36   2          0.04          5.16        16.95 o                         
   2  36   2        305.51        290.67        25.57 o                         
   3  36   2         64.81         62.29        18.35 o                         
   4  36   2          7.71         19.25        17.43 o                         
   5  36   2         49.26         71.85        18.34 o                         
   6  36   2        243.96        245.86        22.91 o                         
   7  36   2          5.48          3.73        19.20 o                         
   8  36   2         21.54         35.57        24.37 o                         
   9  36   2        229.97        271.12        22.91 o                         
  10  36   2         55.22         97.57        30.77 o                         
 -11  37   2         27.87         47.40        30.63 o                         
 -10  37   2         77.11         90.81        21.84 o                         
  -9  37   2         55.28         56.40        19.38 o                         
  -8  37   2         80.37        120.49        20.38 o                         
  -7  37   2        145.09        196.43        27.70 o                         
  -6  37   2         23.50         56.51        18.07 o                         
  -5  37   2         44.96         81.54        19.58 o                         
  -4  37   2          0.52         -1.74        19.31 o                         
  -3  37   2         30.75         55.63        17.35 o                         
  -2  37   2          6.37         47.42        17.66 o                         
  -1  37   2         78.10        117.02        19.95 o                         
   0  37   2         44.17         71.10        19.84 o                         
   1  37   2         52.59         60.33        19.62 o                         
   2  37   2         73.25         70.72        17.76 o                         
   3  37   2         12.92        -14.53        18.07 o                         
   4  37   2         29.61         19.65        18.19 o                         
   5  37   2        182.42        148.91        19.98 o                         
   6  37   2         11.05         -5.43        19.51 o                         
   7  37   2          3.27         19.78        27.70 o                         
   8  37   2         73.63         86.53        26.03 o                         
   9  37   2         39.42         37.61        22.44 o                         
  10  37   2          4.79         37.66        29.93 o                         
 -11  38   2          0.06          3.53        33.70 o                         
 -10  38   2         55.36        104.96        20.64 o                         
  -9  38   2         18.31         43.55        41.02 o                         
  -8  38   2         29.64         36.34        18.87 o                         
  -7  38   2        109.62        145.71        29.44 o                         
  -6  38   2         25.24         49.66        18.40 o                         
  -5  38   2        390.95        478.27        26.68 o                         
  -4  38   2         57.49         63.50        23.71 o                         
  -3  38   2          0.02          1.89        16.93 o                         
  -2  38   2         18.06         27.48        20.65 o                         
  -1  38   2         11.46         32.71        18.09 o                         
   0  38   2          6.38         23.20        20.57 o                         
   1  38   2          1.23         11.75        20.13 o                         
   2  38   2         62.60         71.35        24.64 o                         
   3  38   2        110.68        160.70        22.11 o                         
   4  38   2        358.54        382.13        40.21 o                         
   5  38   2        139.69        115.21        25.31 o                         
   6  38   2          0.43        -12.94        20.51 o                         
   7  38   2          7.87         17.42        24.37 o                         
   8  38   2          6.91         38.36        21.16 o                         
   9  38   2         11.99         46.86        22.40 o                         
 -10  39   2        175.81        169.91        28.64 o                         
  -9  39   2         82.24        102.62        21.10 o                         
  -8  39   2         35.73         76.97        20.05 o                         
  -7  39   2        171.66        199.04        23.52 o                         
  -6  39   2        121.66        187.68        32.00 o                         
  -5  39   2         41.78         69.59        27.04 o                         
  -4  39   2          7.46         -0.69        18.99 o                         
  -3  39   2         24.04         13.45        20.66 o                         
  -2  39   2         22.82         30.75        27.75 o                         
  -1  39   2         92.41         97.58        19.69 o                         
   0  39   2         43.17         45.85        22.81 o                         
   1  39   2        104.31         71.36        21.66 o                         
   2  39   2        130.43        173.21        70.19 o                         
   3  39   2        220.74        273.02        22.17 o                         
   4  39   2         54.79         70.78        20.84 o                         
   5  39   2        183.80        193.61        25.97 o                         
   6  39   2          6.81         22.11        20.63 o                         
   7  39   2         56.65         92.10        28.50 o                         
   8  39   2         22.18        100.93        22.38 o                         
  -9  40   2        131.04        172.17        22.51 o                         
  -8  40   2          1.15         45.98        19.97 o                         
  -7  40   2        451.59        497.47        41.81 o                         
  -6  40   2          1.91         74.10        44.89 o                         
  -5  40   2         31.56         72.95        21.03 o                         
  -4  40   2         55.74         86.65        19.91 o                         
  -3  40   2         56.10         58.18        20.26 o                         
  -2  40   2          0.12         34.04        19.87 o                         
  -1  40   2         41.62         78.66        31.16 o                         
   0  40   2         11.17         24.31        24.50 o                         
   1  40   2         81.50         95.03        35.01 o                         
   2  40   2          7.42          9.56        33.26 o                         
   3  40   2          4.71         -1.28        20.08 o                         
   4  40   2        151.71        175.11        22.08 o                         
   5  40   2          0.48          1.80        20.82 o                         
   6  40   2        124.40        125.14        22.11 o                         
   7  40   2        104.42        109.91        29.84 o                         
   8  40   2          8.17         45.05        30.33 o                         
  -9  41   2         24.40         68.93        30.71 o                         
  -8  41   2        517.12        531.63        74.32 o                         
  -7  41   2          5.71         74.72        33.83 o                         
  -6  41   2         64.77         84.07        25.47 o                         
  -5  41   2          0.24          3.00        23.31 o                         
  -4  41   2         14.73         25.00        20.29 o                         
  -3  41   2        101.65        199.06        28.01 o                         
  -2  41   2         13.11         43.20        22.35 o                         
  -1  41   2         12.72         34.66        21.27 o                         
   0  41   2          5.36         39.46        22.17 o                         
   1  41   2         21.17         22.66        22.55 o                         
   2  41   2          3.98         48.50        28.77 o                         
   3  41   2         13.21         34.82        28.10 o                         
   4  41   2         91.12         85.30        27.59 o                         
   5  41   2          9.59         21.19        21.77 o                         
   6  41   2         34.88         46.34        24.11 o                         
   7  41   2        112.00        107.24        29.51 o                         
  -8  42   2          3.09         36.29        22.17 o                         
  -7  42   2         22.45         38.36        39.03 o                         
  -6  42   2         11.86         82.53        25.57 o                         
  -5  42   2         36.29         52.30        22.25 o                         
  -4  42   2         16.09          7.78        20.86 o                         
  -3  42   2          2.77         23.74        20.75 o                         
  -2  42   2          1.68         29.81        30.37 o                         
  -1  42   2          8.20         31.46        37.83 o                         
   0  42   2          4.80         57.91        21.93 o                         
   1  42   2          9.85         35.79        43.55 o                         
   2  42   2         23.44         54.44        42.20 o                         
   3  42   2         98.20        141.37        38.63 o                         
   4  42   2         13.02         49.06        21.86 o                         
   5  42   2         55.44         88.75        22.72 o                         
   6  42   2         66.39         72.45        25.17 o                         
  -7  43   2         41.99         62.52        25.25 o                         
  -6  43   2          0.64         69.71        23.25 o                         
  -5  43   2         27.89         56.87        29.47 o                         
  -4  43   2         76.84         99.96        22.43 o                         
  -3  43   2         73.91         77.80        42.09 o                         
  -2  43   2          0.57         26.35        27.53 o                         
  -1  43   2          7.25         64.16        23.68 o                         
   0  43   2          2.57          1.31        25.35 o                         
   1  43   2         70.39         83.03        24.35 o                         
   2  43   2        126.49        188.00        37.43 o                         
   3  43   2          2.07         38.05        21.38 o                         
   4  43   2         40.41         85.15        23.20 o                         
   5  43   2         44.63         49.48        24.26 o                         
  -5  44   2         15.30         25.09        22.60 o                         
  -4  44   2         99.78        210.47        54.58 o                         
  -3  44   2         58.44        150.78        69.30 o                         
  -2  44   2         10.96         83.98        31.10 o                         
  -1  44   2         12.90         14.16        26.42 o                         
   0  44   2         10.01         29.74        41.99 o                         
   1  44   2         19.73         31.83        24.61 o                         
   2  44   2        266.46        248.67        27.91 o                         
   3  44   2         42.03         31.76        23.63 o                         
  -3  45   2          4.56         55.34        39.30 o                         
  -2  45   2        219.46        325.98        62.97 o                         
  -1  45   2          1.21         24.18        44.29 o                         
   0  45   2         12.61         15.75        25.35 o                         
   1  45   2         16.96         43.51        24.86 o                         
 -19   1   3         24.34         93.50        18.98 o                         
 -18   1   3         13.48         27.19        16.71 o                         
 -17   1   3         19.77         52.34        15.66 o                         
 -16   1   3         30.38         39.55        14.65 o                         
 -15   1   3         86.84        119.16        15.18 o                         
 -14   1   3         73.20        123.96        14.40 o                         
 -13   1   3        471.06        403.77        23.33 o                         
 -12   1   3       1111.91       1085.06        23.74 o                         
 -11   1   3        320.14        330.94        13.47 o                         
 -10   1   3        338.49        345.30        12.14 o                         
  -9   1   3         75.42        143.29        17.47 o                         
  -8   1   3        366.89        353.14        10.24 o                         
  -7   1   3        643.18        659.71        11.62 o                         
  -6   1   3       3042.56       3123.61        33.19 o                         
  -5   1   3         55.38         74.56         5.49 o                         
  -4   1   3        252.91        271.24        10.37 o                         
  -3   1   3         26.02         37.02         6.90 o                         
  -2   1   3        438.09        507.63        18.63 o                         
  -1   1   3          8.02         48.44        10.65 o                         
   0   1   3        824.36        752.01        15.07 o                         
   1   1   3        975.95        979.93        17.51 o                         
   2   1   3       1864.40       2005.77        28.58 o                         
   3   1   3         75.11         88.76         7.03 o                         
   4   1   3          0.67         42.05         8.52 o                         
   5   1   3        138.26        118.55         6.55 o                         
   6   1   3        733.17        694.93        13.73 o                         
   7   1   3        448.51        410.88        11.07 o                         
   8   1   3          8.36         -2.41         8.50 o                         
   9   1   3        718.06        633.24        15.78 o                         
  10   1   3        556.74        473.94        20.53 o                         
  11   1   3         73.54         48.69        13.50 o                         
  12   1   3         18.90         15.41        20.33 o                         
  13   1   3        187.07        149.91        22.21 o                         
  14   1   3          3.47         -2.91        15.06 o                         
  15   1   3          4.64         -7.38        15.34 o                         
  16   1   3         53.35         69.15        16.78 o                         
 -19   2   3        144.92        203.46        24.01 o                         
 -18   2   3        294.22        418.00        27.19 o                         
 -17   2   3         37.68         98.58        18.87 o                         
 -16   2   3         57.47         75.67        15.16 o                         
 -15   2   3         88.29         98.74        15.02 o                         
 -14   2   3          0.08         13.00        21.73 o                         
 -13   2   3         76.04         84.74        14.12 o                         
 -12   2   3         82.82        120.13        10.61 o                         
 -11   2   3         32.17         56.16         9.10 o                         
 -10   2   3         33.66         56.43         8.58 o                         
  -9   2   3        835.98        949.45        30.18 o                         
  -8   2   3          0.82         11.54         5.82 o                         
  -7   2   3          0.03         23.76         5.49 o                         
  -6   2   3        116.06        163.27         9.05 o                         
  -5   2   3         25.80         44.68         5.19 o                         
  -4   2   3        506.10        457.87        12.09 o                         
  -3   2   3        120.56         73.60         7.14 o                         
  -2   2   3       3328.69       3329.93        43.25 o                         
  -1   2   3        349.16        358.15        24.24 o                         
   0   2   3        209.03        231.07        31.57 o                         
   1   2   3         12.46         34.43         6.66 o                         
   2   2   3        614.34        675.51        14.38 o                         
   3   2   3          9.13          8.22         6.33 o                         
   4   2   3       2487.11       2503.59        30.51 o                         
   5   2   3         44.05         40.85         5.56 o                         
   6   2   3          0.53          6.13        10.43 o                         
   7   2   3         80.00        111.52         7.83 o                         
   8   2   3        127.00        108.28        13.32 o                         
   9   2   3         20.22         35.55         8.65 o                         
  10   2   3          4.58          1.00        11.67 o                         
  11   2   3          6.01         34.18        17.62 o                         
  12   2   3        484.79        425.57        19.19 o                         
  13   2   3        515.90        417.48        28.37 o                         
  14   2   3        180.89        160.06        19.28 o                         
  15   2   3          2.38         -2.58        17.20 o                         
  16   2   3         16.89         29.08        16.40 o                         
 -19   3   3         13.04         39.65        26.37 o                         
 -18   3   3         11.51         30.83        16.92 o                         
 -17   3   3        225.64        263.52        22.53 o                         
 -16   3   3        150.82        201.71        19.32 o                         
 -15   3   3        193.25        200.15        16.08 o                         
 -14   3   3        889.20        750.65        30.63 o                         
 -13   3   3          1.81         -0.76        11.91 o                         
 -12   3   3        670.15        659.86        21.75 o                         
 -11   3   3        226.42        236.31        11.44 o                         
 -10   3   3        249.58        293.16        12.78 o                         
  -9   3   3       2904.91       2923.40        36.02 o                         
  -8   3   3         32.21         55.29         6.31 o                         
  -7   3   3        903.00        864.13        13.39 o                         
  -6   3   3        138.35        168.84        12.38 o                         
  -5   3   3        554.71        522.10         9.89 o                         
  -4   3   3          6.68         50.69        10.24 o                         
  -3   3   3        475.92        537.26        28.10 o                         
  -2   3   3       1559.54       1688.72        24.79 o                         
  -1   3   3       1575.50       1689.55        25.02 o                         
   0   3   3        446.84        722.57        55.14 o                         
   1   3   3       1219.67       1331.48        24.13 o                         
   2   3   3        128.44        198.67        12.92 o                         
   3   3   3         34.17         64.43         6.66 o                         
   4   3   3        519.23        527.32        19.84 o                         
   5   3   3        401.11        305.83        12.93 o                         
   6   3   3        241.19        210.59         8.23 o                         
   7   3   3       1163.82       1138.20        17.35 o                         
   8   3   3        696.90        639.01        14.76 o                         
   9   3   3        280.88        297.65        12.08 o                         
  10   3   3        246.10        265.46        17.34 o                         
  11   3   3        523.09        503.41        26.89 o                         
  12   3   3        444.73        376.85        17.91 o                         
  13   3   3          0.61         46.03        14.60 o                         
  14   3   3         39.23         66.76        15.87 o                         
  15   3   3        251.92        267.84        22.22 o                         
  16   3   3         12.01         31.60        16.34 o                         
 -19   4   3          0.94         10.34        24.64 o                         
 -18   4   3         11.08         29.99        24.14 o                         
 -17   4   3        478.14        525.30        29.84 o                         
 -16   4   3        245.95        319.56        21.22 o                         
 -15   4   3          1.33          4.01        36.25 o                         
 -14   4   3        159.75        168.00        15.73 o                         
 -13   4   3        265.41        212.82        18.95 o                         
 -12   4   3        213.05        258.77        24.37 o                         
 -11   4   3        696.02        684.09        16.99 o                         
 -10   4   3        635.52        637.74        15.45 o                         
  -9   4   3         38.59         84.59        16.67 o                         
  -8   4   3          5.70         19.45         6.28 o                         
  -7   4   3        199.05        239.49         8.77 o                         
  -6   4   3        491.31        471.19        10.50 o                         
  -5   4   3          2.63          9.45         5.48 o                         
  -4   4   3        707.22        820.31        14.39 o                         
  -3   4   3          0.00         45.00         9.52 o                         
  -2   4   3         96.94        209.57        37.96 o                         
  -1   4   3       2362.72       2104.15        29.63 o                         
   0   4   3       4241.14       4467.48        77.65 o                         
   1   4   3         71.24        137.29        18.51 o                         
   2   4   3        207.17        262.37        10.43 o                         
   3   4   3         10.57         27.54         6.26 o                         
   4   4   3         11.01         43.29         6.75 o                         
   5   4   3         99.66        104.77         6.68 o                         
   6   4   3        185.60        224.36         9.53 o                         
   7   4   3          9.49         28.41         7.29 o                         
   8   4   3         74.13         74.77         8.35 o                         
   9   4   3         13.96         31.48        10.13 o                         
  10   4   3         14.07         48.44        14.69 o                         
  11   4   3          1.26         21.66        14.75 o                         
  12   4   3        938.70        842.69        23.47 o                         
  13   4   3        431.23        413.11        20.82 o                         
  14   4   3         35.31         74.44        16.00 o                         
  15   4   3         10.88         60.18        21.15 o                         
  16   4   3         96.14        165.62        21.57 o                         
 -19   5   3          7.25         -7.84        30.90 o                         
 -18   5   3        192.65        213.93        24.64 o                         
 -17   5   3        334.81        409.46        29.64 o                         
 -16   5   3         21.29         -8.83        22.75 o                         
 -15   5   3        114.08        170.33        18.11 o                         
 -14   5   3        370.32        379.07        21.58 o                         
 -13   5   3          1.28         18.69        12.72 o                         
 -12   5   3       1138.53       1023.18        20.72 o                         
 -11   5   3        110.76        126.58        13.30 o                         
 -10   5   3          6.18         37.48         8.24 o                         
  -9   5   3          0.08         14.63         9.15 o                         
  -8   5   3         89.50         87.04         7.19 o                         
  -7   5   3         90.23        111.67         8.13 o                         
  -6   5   3         12.87         23.46         4.90 o                         
  -5   5   3         33.99         52.45         5.28 o                         
  -4   5   3       1793.99       1919.55        24.14 o                         
  -3   5   3       2132.12       2351.03        32.39 o                         
  -2   5   3         50.57         58.40         9.86 o                         
  -1   5   3         18.35         55.64         9.67 o                         
   0   5   3       6643.31       6700.82        82.47 o                         
   1   5   3        799.09        932.97        17.04 o                         
   2   5   3        838.47        897.47        16.68 o                         
   3   5   3        257.13        267.75         9.08 o                         
   4   5   3         96.09         85.45         6.96 o                         
   5   5   3         84.73         86.20         6.73 o                         
   6   5   3         33.58         34.32         7.02 o                         
   7   5   3        346.56        347.76        13.04 o                         
   8   5   3         45.55         56.31         9.15 o                         
   9   5   3       1156.46       1116.47        27.19 o                         
  10   5   3        926.28        827.64        19.28 o                         
  11   5   3         22.40         24.12        67.36 o                         
  12   5   3         85.30        136.06        14.34 o                         
  13   5   3        182.35        194.54        15.64 o                         
  14   5   3        146.22        107.22        16.10 o                         
  15   5   3          2.53         42.37        16.52 o                         
  16   5   3          0.23         29.99        30.78 o                         
 -19   6   3        239.34        266.37        41.07 o                         
 -18   6   3         73.07         45.52        17.59 o                         
 -17   6   3          8.45        -25.84        25.84 o                         
 -16   6   3         65.59         52.22        15.85 o                         
 -15   6   3        222.17        234.95        28.19 o                         
 -14   6   3        127.52        113.34        18.92 o                         
 -13   6   3         64.99         95.08        19.35 o                         
 -12   6   3        739.08        655.92        19.43 o                         
 -11   6   3          0.14         -2.33         9.94 o                         
 -10   6   3       1448.27       1389.48        21.89 o                         
  -9   6   3        429.75        444.05        14.11 o                         
  -8   6   3         61.86         80.61         8.18 o                         
  -7   6   3          6.33         15.95         5.29 o                         
  -6   6   3        165.17        180.53         6.70 o                         
  -5   6   3        640.25        617.74         9.87 o                         
  -4   6   3        625.77        709.85        12.78 o                         
  -3   6   3       1573.84       1478.57        19.76 o                         
  -2   6   3         13.40          6.14         6.46 o                         
  -1   6   3         80.26        176.12         9.59 o                         
   0   6   3       1932.32       1908.44        31.94 o                         
   1   6   3       1794.87       1797.78        26.29 o                         
   2   6   3         72.52        137.25         8.04 o                         
   3   6   3         60.76         53.82         5.93 o                         
   4   6   3        405.94        491.10        10.23 o                         
   5   6   3        367.16        358.04        13.29 o                         
   6   6   3        216.44        223.77        10.66 o                         
   7   6   3        120.16        145.97        10.50 o                         
   8   6   3         11.17         16.89         8.73 o                         
   9   6   3         19.73         50.48        11.37 o                         
  10   6   3        409.80        393.90        17.52 o                         
  11   6   3        249.60        259.47        16.88 o                         
  12   6   3          7.71         35.60        17.54 o                         
  13   6   3        377.92        408.69        25.02 o                         
  14   6   3          3.48         26.67        16.01 o                         
  15   6   3        129.72        142.68        19.88 o                         
  16   6   3          2.93         34.72        20.49 o                         
 -19   7   3         29.82         16.25        25.17 o                         
 -18   7   3          0.11         -7.98        18.74 o                         
 -17   7   3         97.65         42.80        19.45 o                         
 -16   7   3         58.07         36.31        14.84 o                         
 -15   7   3         32.90         27.76        13.33 o                         
 -14   7   3         42.22         28.55        12.77 o                         
 -13   7   3        684.77        567.53        35.96 o                         
 -12   7   3         90.27        122.60        12.75 o                         
 -11   7   3        444.97        417.94        15.95 o                         
 -10   7   3        344.37        343.46        12.74 o                         
  -9   7   3        254.20        265.28        11.27 o                         
  -8   7   3         34.62         37.04         6.08 o                         
  -7   7   3        429.45        387.05        10.21 o                         
  -6   7   3        437.99        438.90         9.24 o                         
  -5   7   3         46.47         53.59         7.50 o                         
  -4   7   3        447.28        408.91        10.34 o                         
  -3   7   3        244.21        256.64        17.25 o                         
  -2   7   3        410.04        363.82         9.65 o                         
  -1   7   3        447.32        394.55         9.89 o                         
   0   7   3         94.40        203.20        11.89 o                         
   1   7   3       1118.34       1248.79        20.29 o                         
   2   7   3          6.92         19.48         5.65 o                         
   3   7   3        337.11        333.59         9.91 o                         
   4   7   3          1.32         14.84         8.90 o                         
   5   7   3        564.38        483.27        12.73 o                         
   6   7   3        548.32        553.98        13.20 o                         
   7   7   3        305.33        332.71        13.89 o                         
   8   7   3        233.70        217.15        12.03 o                         
   9   7   3         12.75         37.05        11.64 o                         
  10   7   3        186.42        201.06        14.31 o                         
  11   7   3          0.00         22.57        13.95 o                         
  12   7   3         14.95          8.15        19.49 o                         
  13   7   3          4.81         28.37        15.25 o                         
  14   7   3         21.63         35.75        17.54 o                         
  15   7   3         56.69         52.35        19.23 o                         
  16   7   3          3.50        -17.06        20.35 o                         
 -19   8   3          2.89        -18.78        18.78 o                         
 -18   8   3        220.93        231.11        30.75 o                         
 -17   8   3        291.08        280.43        18.38 o                         
 -16   8   3          3.23        -13.21        14.58 o                         
 -15   8   3          5.12          4.48        13.27 o                         
 -14   8   3          5.07        -12.42        12.42 o                         
 -13   8   3        764.46        671.26        30.77 o                         
 -12   8   3        790.82        714.89        20.09 o                         
 -11   8   3        649.21        689.38        17.07 o                         
 -10   8   3         14.33         14.70         7.89 o                         
  -9   8   3        625.27        599.57        13.82 o                         
  -8   8   3        436.28        427.76        15.64 o                         
  -7   8   3         16.02          5.72         7.41 o                         
  -6   8   3         52.85         80.78         9.50 o                         
  -5   8   3        975.64        899.99        13.27 o                         
  -4   8   3         22.73          9.28         5.85 o                         
  -3   8   3          0.31          7.60         7.45 o                         
  -2   8   3        470.44        506.60        10.79 o                         
  -1   8   3         47.62         64.46         9.99 o                         
   0   8   3       1578.58       1740.87        22.73 o                         
   1   8   3        431.42        445.65        10.40 o                         
   2   8   3          5.05         14.99         5.75 o                         
   3   8   3        249.52        235.44        10.12 o                         
   4   8   3        287.77        300.65        11.15 o                         
   5   8   3        151.95        172.26         9.75 o                         
   6   8   3        606.79        635.08        14.14 o                         
   7   8   3        457.71        414.43        15.60 o                         
   8   8   3        158.36        206.99        12.58 o                         
   9   8   3        180.82        194.38        12.63 o                         
  10   8   3        356.72        373.48        18.11 o                         
  11   8   3        304.29        308.75        16.86 o                         
  12   8   3          5.18         -4.61        14.19 o                         
  13   8   3         36.47         48.07        15.66 o                         
  14   8   3          0.31         40.93        17.93 o                         
  15   8   3         63.65         88.40        20.06 o                         
  16   8   3         12.86         30.28        21.24 o                         
 -19   9   3          0.77        -21.56        21.81 o                         
 -18   9   3         60.73         94.79        24.17 o                         
 -17   9   3          2.04         -0.80        15.75 o                         
 -16   9   3         38.97         50.07        15.23 o                         
 -15   9   3          1.43        -10.00        13.31 o                         
 -14   9   3          3.54         -9.54        13.44 o                         
 -13   9   3          1.87         13.29        12.06 o                         
 -12   9   3          0.45          6.25        12.67 o                         
 -11   9   3         45.66         52.38        12.59 o                         
 -10   9   3        234.32        251.26        12.30 o                         
  -9   9   3         30.21         40.47         7.22 o                         
  -8   9   3        886.46        838.10        20.15 o                         
  -7   9   3        348.98        330.29        11.76 o                         
  -6   9   3        475.72        499.11        11.88 o                         
  -5   9   3        139.92        176.38         7.17 o                         
  -4   9   3          2.64         12.14         6.35 o                         
  -3   9   3        224.58        260.38         9.23 o                         
  -2   9   3         20.75         21.70         5.78 o                         
  -1   9   3       1091.41       1200.25        19.22 o                         
   0   9   3          9.30         39.66         5.74 o                         
   1   9   3          0.91          1.80         5.63 o                         
   2   9   3         68.20         51.93         7.17 o                         
   3   9   3        164.12        200.65         9.01 o                         
   4   9   3       1039.75        940.15        15.63 o                         
   5   9   3        872.84        786.30        14.94 o                         
   6   9   3        715.13        673.43        14.94 o                         
   7   9   3        249.80        269.76        12.16 o                         
   8   9   3         92.63        113.25        11.44 o                         
   9   9   3          0.06         18.02        12.78 o                         
  10   9   3        159.97        159.87        18.25 o                         
  11   9   3          1.78          3.17        16.28 o                         
  12   9   3         56.77         65.73        15.09 o                         
  13   9   3          6.16         21.82        15.86 o                         
  14   9   3        131.31        113.60        18.84 o                         
  15   9   3         21.84         20.08        24.25 o                         
  16   9   3          2.02         28.97        21.26 o                         
 -19  10   3        132.30        165.44        21.37 o                         
 -18  10   3          6.59         35.44        19.80 o                         
 -17  10   3         72.86         50.08        16.09 o                         
 -16  10   3         41.67         70.65        15.07 o                         
 -15  10   3          2.05          4.72        13.63 o                         
 -14  10   3         19.13         17.53        12.71 o                         
 -13  10   3         39.17         48.38        12.71 o                         
 -12  10   3          1.28         -3.85        11.02 o                         
 -11  10   3        134.61        121.08         9.61 o                         
 -10  10   3          0.89         -3.01         7.48 o                         
  -9  10   3        498.32        509.24        17.06 o                         
  -8  10   3       1057.76       1026.87        32.37 o                         
  -7  10   3        737.21        694.83        21.71 o                         
  -6  10   3       4001.80       3915.96        45.33 o                         
  -5  10   3        311.17        317.12        10.75 o                         
  -4  10   3        158.61        174.35         7.55 o                         
  -3  10   3        248.97        336.06         9.88 o                         
  -2  10   3         51.84         45.40         5.90 o                         
  -1  10   3         14.12         20.86         5.71 o                         
   0  10   3        449.87        466.99        10.62 o                         
   1  10   3        278.38        278.57        10.99 o                         
   2  10   3        258.94        279.43         9.86 o                         
   3  10   3       1035.58        904.90        15.44 o                         
   4  10   3         36.71         43.67         6.82 o                         
   5  10   3        798.72        719.19        14.62 o                         
   6  10   3         16.32         38.66         8.88 o                         
   7  10   3       2083.83       2080.87        32.22 o                         
   8  10   3         33.74         42.73        10.26 o                         
   9  10   3        505.87        442.12        24.63 o                         
  10  10   3          3.28          9.20        14.23 o                         
  11  10   3          6.61          6.60        23.02 o                         
  12  10   3         35.39         17.05        24.37 o                         
  13  10   3        163.64        163.04        18.79 o                         
  14  10   3         10.93         36.75        20.47 o                         
  15  10   3          0.66          1.74        19.97 o                         
  16  10   3         51.38         89.98        24.14 o                         
 -18  11   3         74.55        133.00        23.70 o                         
 -17  11   3         70.15        113.89        17.07 o                         
 -16  11   3         11.37         21.89        15.11 o                         
 -15  11   3         44.05         41.47        13.94 o                         
 -14  11   3         67.58         63.83        13.33 o                         
 -13  11   3        484.13        431.41        18.67 o                         
 -12  11   3        181.27        180.80        12.45 o                         
 -11  11   3         86.79         97.28        12.55 o                         
 -10  11   3        565.91        586.64        14.70 o                         
  -9  11   3         19.42         24.52        10.75 o                         
  -8  11   3         11.88         24.00        11.45 o                         
  -7  11   3       2176.26       2265.45        34.87 o                         
  -6  11   3        382.32        436.74        21.03 o                         
  -5  11   3       1404.84       1331.28        17.41 o                         
  -4  11   3        387.53        379.76         9.32 o                         
  -3  11   3        511.11        551.88        15.15 o                         
  -2  11   3        141.11        172.35         8.20 o                         
  -1  11   3       1519.05       1562.64        21.01 o                         
   0  11   3          2.48         14.66         5.84 o                         
   1  11   3         59.08         49.40         6.13 o                         
   2  11   3        113.75        140.64         7.53 o                         
   3  11   3         12.30         23.59         7.10 o                         
   4  11   3          6.23         35.08         9.50 o                         
   5  11   3          0.53          3.45         6.94 o                         
   6  11   3       1470.27       1376.65        25.63 o                         
   7  11   3        150.39        184.80        10.36 o                         
   8  11   3        651.22        634.57        19.26 o                         
   9  11   3        199.23        199.91        14.13 o                         
  10  11   3        394.79        357.80        36.92 o                         
  11  11   3        779.58        711.78        26.75 o                         
  12  11   3        113.93         97.32        17.47 o                         
  13  11   3        100.81        131.00        21.71 o                         
  14  11   3          0.50         -2.94        18.43 o                         
  15  11   3          0.51          1.79        20.30 o                         
  16  11   3         44.01         90.95        37.16 o                         
 -18  12   3        128.10        189.63        18.23 o                         
 -17  12   3          9.33         41.27        15.40 o                         
 -16  12   3          1.24         27.02        14.71 o                         
 -15  12   3         74.51         96.96        14.47 o                         
 -14  12   3        317.93        314.98        17.69 o                         
 -13  12   3         45.35         47.91        12.49 o                         
 -12  12   3          4.64          4.14        11.36 o                         
 -11  12   3        886.67        856.88        22.66 o                         
 -10  12   3        773.62        758.06        19.36 o                         
  -9  12   3        921.92        851.63        23.18 o                         
  -8  12   3        326.46        337.19        13.17 o                         
  -7  12   3        829.35        807.84        16.98 o                         
  -6  12   3        121.36        154.86         8.74 o                         
  -5  12   3        257.99        241.87         9.78 o                         
  -4  12   3         34.53         49.15         5.79 o                         
  -3  12   3        503.34        412.21         9.40 o                         
  -2  12   3        358.52        411.71        10.66 o                         
  -1  12   3        167.30        167.37        10.21 o                         
   0  12   3          0.10          6.37         5.56 o                         
   1  12   3        886.92        919.38        15.50 o                         
   2  12   3        181.96        190.66         9.06 o                         
   3  12   3        185.77        233.39        11.59 o                         
   4  12   3       1626.34       1597.63        22.40 o                         
   5  12   3         18.32         41.48         7.98 o                         
   6  12   3         18.94         11.21         9.50 o                         
   7  12   3        425.23        412.31        14.68 o                         
   8  12   3          3.59         22.84        12.50 o                         
   9  12   3         26.52         30.98        12.94 o                         
  10  12   3         90.90         96.67        16.89 o                         
  11  12   3          2.05         11.57        14.93 o                         
  12  12   3         77.24         56.26        32.90 o                         
  13  12   3          1.29         -6.34        21.49 o                         
  14  12   3          0.54        -27.04        27.04 o                         
  15  12   3         53.45         67.03        19.48 o                         
 -18  13   3        139.42        238.73        21.25 o                         
 -17  13   3        131.70        149.04        19.79 o                         
 -16  13   3         56.90         77.98        15.62 o                         
 -15  13   3         12.27         26.50        13.93 o                         
 -14  13   3          6.32         16.24        13.19 o                         
 -13  13   3         87.60        137.02        14.67 o                         
 -12  13   3        242.45        234.96        21.62 o                         
 -11  13   3        368.79        383.70        17.12 o                         
 -10  13   3         75.45        104.94         9.75 o                         
  -9  13   3         28.08         33.17         8.79 o                         
  -8  13   3         47.77         51.71        10.49 o                         
  -7  13   3        101.73        104.31         8.80 o                         
  -6  13   3          8.69          6.69         7.69 o                         
  -5  13   3         28.15         33.75         7.52 o                         
  -4  13   3         25.31         35.96         5.78 o                         
  -3  13   3          4.53         21.69         5.39 o                         
  -2  13   3          5.49         12.12         6.30 o                         
  -1  13   3        892.74        951.34        15.40 o                         
   0  13   3        296.86        296.21         9.95 o                         
   1  13   3         98.32        154.43         7.93 o                         
   2  13   3        809.65        708.11        14.02 o                         
   3  13   3         30.53         50.67         7.12 o                         
   4  13   3       1066.94        966.84        16.79 o                         
   5  13   3        757.66        670.87        15.22 o                         
   6  13   3        325.93        305.50        12.80 o                         
   7  13   3         37.39         19.69        12.79 o                         
   8  13   3         21.90          9.33        12.02 o                         
   9  13   3         15.37         25.57        12.95 o                         
  10  13   3        105.42         98.98        15.11 o                         
  11  13   3         39.70         73.09        16.96 o                         
  12  13   3        362.60        277.81        21.98 o                         
  13  13   3         47.84          1.58        17.15 o                         
  14  13   3          0.23        -19.82        19.82 o                         
  15  13   3        236.93        257.71        23.21 o                         
 -18  14   3          6.09         45.47        30.24 o                         
 -17  14   3        130.66        153.31        19.47 o                         
 -16  14   3        122.58        145.72        18.38 o                         
 -15  14   3          9.45         19.84        15.69 o                         
 -14  14   3          0.74        -14.30        14.30 o                         
 -13  14   3         34.35         26.75        13.88 o                         
 -12  14   3          8.74         -1.08        14.25 o                         
 -11  14   3        109.51        116.55        16.62 o                         
 -10  14   3       1624.65       1539.68        35.96 o                         
  -9  14   3         26.15         24.99         8.52 o                         
  -8  14   3        357.71        324.40        13.92 o                         
  -7  14   3          0.48          9.84         8.04 o                         
  -6  14   3       1014.83        935.99        18.46 o                         
  -5  14   3        213.69        247.23        12.41 o                         
  -4  14   3        563.80        585.93        11.43 o                         
  -3  14   3        639.34        596.52        17.20 o                         
  -2  14   3         63.44         63.53         6.14 o                         
  -1  14   3        202.11        245.73         9.75 o                         
   0  14   3        867.28        939.00        17.87 o                         
   1  14   3        633.37        669.53        12.06 o                         
   2  14   3        742.64        722.95        15.83 o                         
   3  14   3        263.85        273.37        11.01 o                         
   4  14   3        161.74        124.02        13.42 o                         
   5  14   3         26.87         36.97        11.33 o                         
   6  14   3         56.77         89.27         9.20 o                         
   7  14   3        352.78        323.97        16.93 o                         
   8  14   3         44.03         31.09        13.39 o                         
   9  14   3          0.19         10.91        13.44 o                         
  10  14   3        195.59        191.26        16.07 o                         
  11  14   3         17.81         23.85        15.08 o                         
  12  14   3          2.27        -12.79        17.73 o                         
  13  14   3        174.62        163.11        20.43 o                         
  14  14   3         37.48         -2.76        21.05 o                         
  15  14   3         37.50          1.98        21.33 o                         
 -18  15   3         12.37         26.98        20.02 o                         
 -17  15   3         32.80         69.05        19.52 o                         
 -16  15   3          1.86         -7.45        17.38 o                         
 -15  15   3         78.81         95.55        17.02 o                         
 -14  15   3          4.00          1.69        15.09 o                         
 -13  15   3          0.94         -2.92        14.67 o                         
 -12  15   3         17.05          4.72        16.22 o                         
 -11  15   3          7.93         16.07        12.66 o                         
 -10  15   3         79.10         90.16        13.37 o                         
  -9  15   3        504.52        470.17        24.75 o                         
  -8  15   3        175.09        186.78        10.76 o                         
  -7  15   3        701.27        675.97        17.98 o                         
  -6  15   3        172.71        222.21        11.26 o                         
  -5  15   3        392.99        350.55        16.52 o                         
  -4  15   3         91.72         99.27         7.78 o                         
  -3  15   3        105.94        111.11         8.58 o                         
  -2  15   3          5.29         -3.23         5.71 o                         
  -1  15   3          5.10         18.20         7.43 o                         
   0  15   3         13.88         10.69         5.75 o                         
   1  15   3         14.22         20.07         9.04 o                         
   2  15   3         36.19         46.54         7.30 o                         
   3  15   3        639.44        639.12        14.21 o                         
   4  15   3         29.66         31.92         8.14 o                         
   5  15   3        228.01        259.71        15.54 o                         
   6  15   3         47.54         46.24         8.97 o                         
   7  15   3          0.30         -0.96        11.65 o                         
   8  15   3         24.00         27.60        12.74 o                         
   9  15   3         14.42         15.02        20.98 o                         
  10  15   3         17.96          6.06        16.94 o                         
  11  15   3          0.05          6.61        16.90 o                         
  12  15   3         91.71        144.36        19.06 o                         
  13  15   3         22.19          7.42        19.07 o                         
  14  15   3          6.84        -13.12        23.04 o                         
  15  15   3         14.59        -21.51        21.51 o                         
 -18  16   3          5.44          8.54        19.56 o                         
 -17  16   3         29.77         21.85        19.86 o                         
 -16  16   3         38.94         61.65        18.30 o                         
 -15  16   3        196.09        214.24        18.60 o                         
 -14  16   3         16.51         31.37        15.63 o                         
 -13  16   3        160.36        177.81        16.30 o                         
 -12  16   3        129.65        101.67        14.52 o                         
 -11  16   3        173.65        155.19        14.13 o                         
 -10  16   3          7.56         12.27        13.73 o                         
  -9  16   3       1611.76       1601.00        79.82 o                         
  -8  16   3         29.77         24.23        10.85 o                         
  -7  16   3        740.54        762.01        18.66 o                         
  -6  16   3         22.61         23.30         8.16 o                         
  -5  16   3          2.94          8.23         7.66 o                         
  -4  16   3         58.97         84.98         8.18 o                         
  -3  16   3         49.74         65.70         6.38 o                         
  -2  16   3        424.09        415.31        10.24 o                         
  -1  16   3        655.44        656.27        12.06 o                         
   0  16   3         75.00        107.79         7.16 o                         
   1  16   3         36.61         31.69         6.47 o                         
   2  16   3        117.54        164.89         8.64 o                         
   3  16   3          0.01         19.87         7.68 o                         
   4  16   3        868.45        826.49        29.97 o                         
   5  16   3         95.05         89.29         9.23 o                         
   6  16   3        101.90        116.40        10.42 o                         
   7  16   3        168.33        170.79        14.14 o                         
   8  16   3         60.86         81.75        13.42 o                         
   9  16   3         27.77         50.70        16.33 o                         
  10  16   3         13.92         12.46        19.26 o                         
  11  16   3        255.72        309.88        22.24 o                         
  12  16   3          5.42         13.17        18.03 o                         
  13  16   3          1.10         -9.78        23.40 o                         
  14  16   3         18.11          1.12        20.07 o                         
  15  16   3         56.98         50.86        22.27 o                         
 -18  17   3          3.39         23.88        20.17 o                         
 -17  17   3         29.58         44.31        19.07 o                         
 -16  17   3          1.54         31.28        18.38 o                         
 -15  17   3          1.40         -0.54        16.40 o                         
 -14  17   3          3.44         10.36        16.03 o                         
 -13  17   3          8.90         16.84        17.18 o                         
 -12  17   3        354.56        329.12        17.52 o                         
 -11  17   3        298.69        286.76        19.45 o                         
 -10  17   3        784.27        724.83        30.36 o                         
  -9  17   3        421.97        386.55        17.41 o                         
  -8  17   3         14.22         14.54         8.99 o                         
  -7  17   3        105.49        105.57         9.72 o                         
  -6  17   3        121.64        141.27        10.68 o                         
  -5  17   3         15.87          7.34         7.46 o                         
  -4  17   3        234.00        202.66        10.66 o                         
  -3  17   3         67.59         76.82         6.53 o                         
  -2  17   3          5.47         19.30         6.24 o                         
  -1  17   3       1144.03       1091.29        16.14 o                         
   0  17   3         54.81         51.44         6.90 o                         
   1  17   3        164.28        179.85         8.42 o                         
   2  17   3        235.46        222.80        10.38 o                         
   3  17   3         82.05         98.40         8.94 o                         
   4  17   3          0.16          2.47         8.88 o                         
   5  17   3        699.69        707.09        16.70 o                         
   6  17   3          0.01         29.87        20.25 o                         
   7  17   3          4.65         21.17        14.57 o                         
   8  17   3         14.29          9.98        14.63 o                         
   9  17   3         13.96         35.21        18.25 o                         
  10  17   3        189.95        225.95        19.23 o                         
  11  17   3          3.99         23.20        17.58 o                         
  12  17   3          3.55         13.60        18.55 o                         
  13  17   3         14.29         59.34        21.71 o                         
  14  17   3         12.25         12.67        19.27 o                         
  15  17   3          9.87        -16.33        27.44 o                         
 -17  18   3        193.26        247.57        22.00 o                         
 -16  18   3         42.10         70.02        18.42 o                         
 -15  18   3         21.71         56.90        25.57 o                         
 -14  18   3         90.70         76.40        17.58 o                         
 -13  18   3        188.09        157.48        19.98 o                         
 -12  18   3        335.04        361.08        23.58 o                         
 -11  18   3        156.15        194.63        16.87 o                         
 -10  18   3         73.33         98.98        13.34 o                         
  -9  18   3          0.68         10.38        10.89 o                         
  -8  18   3        182.30        190.10        22.15 o                         
  -7  18   3       2546.54       2541.39        37.26 o                         
  -6  18   3        747.16        702.69        17.68 o                         
  -5  18   3        131.39        129.45         9.21 o                         
  -4  18   3         38.48         38.82         7.26 o                         
  -3  18   3        137.00        122.54         7.78 o                         
  -2  18   3        455.79        455.01        11.30 o                         
  -1  18   3          3.11          6.42         6.75 o                         
   0  18   3         40.61         52.30         9.17 o                         
   1  18   3        609.02        691.67        14.95 o                         
   2  18   3        740.99        706.13        15.50 o                         
   3  18   3        928.77        893.49        19.53 o                         
   4  18   3         42.23         27.53         9.02 o                         
   5  18   3        246.13        291.07        17.86 o                         
   6  18   3       2250.23       2148.09        36.17 o                         
   7  18   3          3.02         13.42        12.50 o                         
   8  18   3         75.06         96.20        20.28 o                         
   9  18   3        831.92        712.99        26.03 o                         
  10  18   3         31.87         29.37        15.23 o                         
  11  18   3        180.66        214.54        20.47 o                         
  12  18   3         26.98         45.39        28.77 o                         
  13  18   3          5.18          1.11        20.16 o                         
  14  18   3          0.04          3.75        23.81 o                         
  15  18   3         55.76         76.87        29.09 o                         
 -17  19   3          0.12         22.70        20.25 o                         
 -16  19   3          0.35         -7.05        21.98 o                         
 -15  19   3          7.97         40.36        18.51 o                         
 -14  19   3         61.95         65.88        17.23 o                         
 -13  19   3          4.54         -7.98        21.18 o                         
 -12  19   3         16.46         19.16        14.76 o                         
 -11  19   3         77.51         87.27        23.18 o                         
 -10  19   3       1833.18       1794.69        33.31 o                         
  -9  19   3        332.91        376.27        18.50 o                         
  -8  19   3        314.97        271.93        15.61 o                         
  -7  19   3       1294.43       1407.82        25.16 o                         
  -6  19   3         74.27         80.40         8.99 o                         
  -5  19   3          3.45         -5.00         8.86 o                         
  -4  19   3         20.05         16.87         8.13 o                         
  -3  19   3        109.76        119.12        12.85 o                         
  -2  19   3         17.78          4.02         6.92 o                         
  -1  19   3        126.12        161.31         8.37 o                         
   0  19   3         27.52         51.02         7.50 o                         
   1  19   3       1210.43       1106.39        17.41 o                         
   2  19   3        698.38        684.30        15.91 o                         
   3  19   3       1184.52       1158.88        20.68 o                         
   4  19   3         14.03          8.58        11.32 o                         
   5  19   3       1683.42       1726.17        43.17 o                         
   6  19   3       2407.10       2369.87        36.20 o                         
   7  19   3        117.87        148.04        14.09 o                         
   8  19   3         78.09         57.90        19.16 o                         
   9  19   3         33.19         54.87        16.30 o                         
  10  19   3        315.00        303.95        18.26 o                         
  11  19   3        125.68        118.47        18.15 o                         
  12  19   3        125.41        120.05        19.04 o                         
  13  19   3          7.00         13.69        18.76 o                         
  14  19   3         49.74        126.85        33.95 o                         
 -17  20   3          0.96         23.49        20.76 o                         
 -16  20   3         73.73         80.86        25.27 o                         
 -15  20   3          0.22         -7.02        20.91 o                         
 -14  20   3         15.32         31.06        17.54 o                         
 -13  20   3          7.46         -3.94        15.05 o                         
 -12  20   3         85.34         89.60        15.07 o                         
 -11  20   3          2.78         32.60        13.90 o                         
 -10  20   3         11.90         49.47        13.79 o                         
  -9  20   3          0.80          8.26        15.58 o                         
  -8  20   3        759.06        750.04        20.98 o                         
  -7  20   3       1338.53       1335.60        97.77 o                         
  -6  20   3        320.31        293.83        13.64 o                         
  -5  20   3         18.44         31.98         8.65 o                         
  -4  20   3         22.09         26.11         8.21 o                         
  -3  20   3        295.69        321.44        11.96 o                         
  -2  20   3         12.35         12.09         7.36 o                         
  -1  20   3        267.78        238.73        10.05 o                         
   0  20   3        457.84        565.09        16.94 o                         
   1  20   3         11.38         38.40         8.00 o                         
   2  20   3          0.11         21.37         9.13 o                         
   3  20   3        158.31        197.30        10.93 o                         
   4  20   3        230.27        232.57        12.23 o                         
   5  20   3       3841.03       3779.23        97.15 o                         
   6  20   3         16.55         66.27        12.91 o                         
   7  20   3        350.99        359.83        22.95 o                         
   8  20   3          4.96         -6.13        16.74 o                         
   9  20   3        295.62        236.21        20.10 o                         
  10  20   3        201.23        207.34        17.58 o                         
  11  20   3          3.44         -6.62        16.72 o                         
  12  20   3          0.08         30.56        20.92 o                         
  13  20   3         44.47         74.31        27.27 o                         
  14  20   3         16.41         48.58        39.43 o                         
 -17  21   3          0.49         31.16        20.97 o                         
 -16  21   3         84.21        112.34        19.78 o                         
 -15  21   3          0.01          3.62        18.06 o                         
 -14  21   3          0.88         -3.65        17.32 o                         
 -13  21   3         46.51         48.44        15.79 o                         
 -12  21   3          3.95          1.51        19.14 o                         
 -11  21   3        304.88        282.59        17.02 o                         
 -10  21   3       1030.52        985.12        51.84 o                         
  -9  21   3        571.10        489.56        20.95 o                         
  -8  21   3        619.28        590.86        20.25 o                         
  -7  21   3       4932.66       5015.29        67.78 o                         
  -6  21   3         10.91         14.82         9.59 o                         
  -5  21   3         37.54         58.84         8.91 o                         
  -4  21   3         15.00         19.83        12.06 o                         
  -3  21   3         41.57         46.51         8.32 o                         
  -2  21   3        130.13        125.21         9.70 o                         
  -1  21   3        331.65        304.59        12.44 o                         
   0  21   3         60.25         65.33         9.04 o                         
   1  21   3        342.24        324.46        15.99 o                         
   2  21   3        743.50        799.17        17.43 o                         
   3  21   3         13.55         25.54        10.71 o                         
   4  21   3        329.88        303.21        22.56 o                         
   5  21   3        983.72       1092.57        23.87 o                         
   6  21   3        268.58        288.45        17.23 o                         
   7  21   3         56.59         62.46        15.52 o                         
   8  21   3          0.02        -12.48        16.05 o                         
   9  21   3        142.99        113.26        22.45 o                         
  10  21   3        306.20        288.02        19.05 o                         
  11  21   3         19.59         10.40        17.47 o                         
  12  21   3          7.49         34.58        21.48 o                         
  13  21   3         62.16         73.23        26.51 o                         
  14  21   3         18.82         32.89        21.67 o                         
 -17  22   3          1.40        -15.47        36.05 o                         
 -16  22   3         43.41         56.08        19.48 o                         
 -15  22   3          6.91         18.09        18.20 o                         
 -14  22   3         17.77          6.33        21.58 o                         
 -13  22   3        134.17        150.49        17.70 o                         
 -12  22   3         54.71         34.70        20.11 o                         
 -11  22   3        347.40        321.32        18.33 o                         
 -10  22   3        778.90        792.08        24.60 o                         
  -9  22   3         73.15        110.83        14.85 o                         
  -8  22   3        294.18        301.19        26.84 o                         
  -7  22   3       3524.71       3581.86        51.28 o                         
  -6  22   3        218.44        212.03        15.98 o                         
  -5  22   3         12.37          3.25         9.28 o                         
  -4  22   3         82.92         97.68         9.93 o                         
  -3  22   3         10.20         13.64         8.58 o                         
  -2  22   3        144.31        128.49         9.22 o                         
  -1  22   3        469.50        493.56        14.18 o                         
   0  22   3          5.65          9.81        10.88 o                         
   1  22   3       1275.62       1259.35        21.97 o                         
   2  22   3       1610.32       1750.20        26.43 o                         
   3  22   3        649.00        622.08        19.45 o                         
   4  22   3         67.71         88.06        12.24 o                         
   5  22   3          6.51         25.34        13.95 o                         
   6  22   3         36.10         25.91        19.12 o                         
   7  22   3        155.71        143.81        17.67 o                         
   8  22   3         19.93         12.26        16.61 o                         
   9  22   3         26.83         20.42        16.98 o                         
  10  22   3        230.52        241.35        18.87 o                         
  11  22   3          0.12         -0.31        18.73 o                         
  12  22   3         42.32         36.55        26.37 o                         
  13  22   3         13.78         26.65        21.17 o                         
  14  22   3         42.74         63.93        23.12 o                         
 -16  23   3          0.57         10.27        37.13 o                         
 -15  23   3          1.94         -4.77        18.77 o                         
 -14  23   3         44.12         84.60        18.15 o                         
 -13  23   3          9.34          8.96        16.36 o                         
 -12  23   3         26.04         15.19        15.77 o                         
 -11  23   3        596.16        549.67        23.98 o                         
 -10  23   3         10.97         45.20        14.62 o                         
  -9  23   3          2.92         32.43        14.95 o                         
  -8  23   3        190.77        212.86        15.60 o                         
  -7  23   3        848.65        896.79        30.43 o                         
  -6  23   3         66.19         56.63        12.10 o                         
  -5  23   3         15.10         22.50         9.32 o                         
  -4  23   3          6.05         23.40        13.05 o                         
  -3  23   3         31.23         29.29        13.38 o                         
  -2  23   3         74.46         88.35        10.09 o                         
  -1  23   3         83.79         81.72         9.78 o                         
   0  23   3        536.16        530.58        17.35 o                         
   1  23   3          3.90         20.87        12.95 o                         
   2  23   3       1290.72       1325.56        22.92 o                         
   3  23   3        624.82        603.21        19.27 o                         
   4  23   3         25.28         11.92        14.99 o                         
   5  23   3        105.69        126.25        25.04 o                         
   6  23   3        158.99        172.30        16.82 o                         
   7  23   3          0.20          9.87        15.84 o                         
   8  23   3          0.05         11.39        19.64 o                         
   9  23   3          5.31        -17.33        17.33 o                         
  10  23   3         12.40         18.89        18.82 o                         
  11  23   3         92.65         80.59        22.29 o                         
  12  23   3         79.75         81.42        21.84 o                         
  13  23   3          1.82         21.74        24.11 o                         
 -16  24   3         51.42         63.19        21.37 o                         
 -15  24   3          0.42         47.02        18.84 o                         
 -14  24   3         82.95        147.56        18.86 o                         
 -13  24   3         20.88         33.22        16.95 o                         
 -12  24   3        319.47        359.57        25.21 o                         
 -11  24   3          0.58         19.19        15.38 o                         
 -10  24   3       1183.08       1133.36        28.83 o                         
  -9  24   3        818.93        756.49        34.86 o                         
  -8  24   3       1567.87       1538.04        31.28 o                         
  -7  24   3         11.90         22.04        25.47 o                         
  -6  24   3        450.71        452.10        20.37 o                         
  -5  24   3        435.24        447.79        55.32 o                         
  -4  24   3         25.21         24.95         9.72 o                         
  -3  24   3          6.71         11.34        12.59 o                         
  -2  24   3          9.04         10.10        10.68 o                         
  -1  24   3          4.37        -10.87        10.87 o                         
   0  24   3         30.83         24.07        10.07 o                         
   1  24   3       1569.05       1416.78        27.50 o                         
   2  24   3        108.44        149.95        15.10 o                         
   3  24   3       1718.55       1780.88        37.01 o                         
   4  24   3        396.06        401.77        18.66 o                         
   5  24   3       1081.29       1024.06        27.50 o                         
   6  24   3         79.34         89.32        21.98 o                         
   7  24   3          0.22         -1.28        23.44 o                         
   8  24   3         11.09          2.45        16.45 o                         
   9  24   3         43.01         41.44        18.65 o                         
  10  24   3          4.66         -3.94        19.21 o                         
  11  24   3         88.96         65.51        21.59 o                         
  12  24   3          1.40        -25.31        25.31 o                         
  13  24   3         61.36         43.75        23.31 o                         
 -16  25   3          5.58         21.59        21.14 o                         
 -15  25   3        224.08        286.74        23.58 o                         
 -14  25   3        184.31        217.18        20.10 o                         
 -13  25   3          3.80         16.00        21.31 o                         
 -12  25   3        101.72         89.85        19.98 o                         
 -11  25   3        442.24        438.94        26.75 o                         
 -10  25   3        746.01        766.36        25.89 o                         
  -9  25   3         23.11         60.10        14.88 o                         
  -8  25   3         60.79         81.28        15.73 o                         
  -7  25   3        732.75        766.04        24.22 o                         
  -6  25   3        453.62        449.06        22.13 o                         
  -5  25   3         59.96         72.38        13.35 o                         
  -4  25   3        114.79         86.95        11.41 o                         
  -3  25   3         26.77         21.48        11.38 o                         
  -2  25   3        131.24        128.62        11.93 o                         
  -1  25   3        447.98        433.72        16.35 o                         
   0  25   3         30.35         37.92        12.04 o                         
   1  25   3         21.64         29.49        15.23 o                         
   2  25   3       2363.66       2269.38        33.98 o                         
   3  25   3       1413.02       1445.99        27.16 o                         
   4  25   3        148.02        180.22        18.99 o                         
   5  25   3        201.27        218.52        18.22 o                         
   6  25   3          8.67         13.37        15.84 o                         
   7  25   3        537.77        480.72        28.33 o                         
   8  25   3          0.01        -14.01        19.98 o                         
   9  25   3         68.62         82.32        18.81 o                         
  10  25   3        255.14        238.83        22.08 o                         
  11  25   3         59.70         62.70        22.59 o                         
  12  25   3        238.39        259.58        23.05 o                         
  13  25   3         45.20         11.44        33.56 o                         
 -15  26   3         34.08         76.76        33.56 o                         
 -14  26   3        113.21        141.48        19.44 o                         
 -13  26   3         42.00         76.33        18.03 o                         
 -12  26   3         11.28          4.98        16.96 o                         
 -11  26   3        896.78        862.35        45.02 o                         
 -10  26   3          3.75         18.84        15.22 o                         
  -9  26   3        374.10        306.61        25.17 o                         
  -8  26   3        138.52        125.23        15.83 o                         
  -7  26   3        107.66         99.08        15.49 o                         
  -6  26   3          0.31          3.04        14.33 o                         
  -5  26   3        288.56        224.91        19.39 o                         
  -4  26   3        424.92        363.58        33.22 o                         
  -3  26   3         34.18          8.78        10.25 o                         
  -2  26   3         76.28         77.23        12.13 o                         
  -1  26   3       2218.73       2184.76        40.40 o                         
   0  26   3        528.47        530.76        18.16 o                         
   1  26   3        369.53        400.58        23.83 o                         
   2  26   3        271.44        309.20        16.02 o                         
   3  26   3        237.01        237.61        18.43 o                         
   4  26   3        127.45        168.17        16.70 o                         
   5  26   3         46.38         59.18        20.15 o                         
   6  26   3        644.53        610.17        25.95 o                         
   7  26   3        241.05        237.43        19.09 o                         
   8  26   3          4.91         -2.27        18.50 o                         
   9  26   3         41.75         31.82        19.03 o                         
  10  26   3         64.06         84.10        20.30 o                         
  11  26   3         19.42          3.75        46.09 o                         
  12  26   3         91.60        120.97        35.03 o                         
  13  26   3         11.50         28.68        22.87 o                         
 -15  27   3          8.95         38.46        20.14 o                         
 -14  27   3         32.84         71.28        19.75 o                         
 -13  27   3         25.99         23.50        17.78 o                         
 -12  27   3        106.88         83.63        21.28 o                         
 -11  27   3        272.70        306.47        30.63 o                         
 -10  27   3         22.38         23.86        16.89 o                         
  -9  27   3          3.77          8.53        15.26 o                         
  -8  27   3         52.23         42.63        15.32 o                         
  -7  27   3          4.65         24.95        18.32 o                         
  -6  27   3         54.98         55.69        15.49 o                         
  -5  27   3         27.86         17.32        15.11 o                         
  -4  27   3         32.13         29.62        14.42 o                         
  -3  27   3        191.33        169.29        18.11 o                         
  -2  27   3         13.36         15.92        14.18 o                         
  -1  27   3         67.44         89.37        14.81 o                         
   0  27   3          0.41        -17.54        17.54 o                         
   1  27   3       1044.63       1039.29        38.14 o                         
   2  27   3         84.09        114.72        14.52 o                         
   3  27   3        543.48        596.91        22.58 o                         
   4  27   3         36.34         34.92        16.12 o                         
   5  27   3        494.65        479.86        23.89 o                         
   6  27   3        123.25        115.88        20.30 o                         
   7  27   3         60.92         36.41        18.38 o                         
   8  27   3          1.88         12.77        18.14 o                         
   9  27   3         23.24         28.83        19.38 o                         
  10  27   3          2.29         14.11        23.21 o                         
  11  27   3          0.00        -10.64        20.92 o                         
  12  27   3         25.08         33.89        22.17 o                         
 -15  28   3          7.48         52.32        25.17 o                         
 -14  28   3          6.82          9.93        18.89 o                         
 -13  28   3         93.65        102.14        19.20 o                         
 -12  28   3         34.35         19.75        18.67 o                         
 -11  28   3         92.78        102.84        17.97 o                         
 -10  28   3        230.12        225.30        22.64 o                         
  -9  28   3        189.61        198.21        18.19 o                         
  -8  28   3        123.23        140.14        16.92 o                         
  -7  28   3         35.00         80.49        15.78 o                         
  -6  28   3       1355.00       1393.49        32.71 o                         
  -5  28   3         22.36         19.89        15.12 o                         
  -4  28   3          0.00        -14.50        14.50 o                         
  -3  28   3         14.40         21.14        17.12 o                         
  -2  28   3         84.26        105.73        13.96 o                         
  -1  28   3          6.27         33.00        12.52 o                         
   0  28   3         19.57         18.74        14.09 o                         
   1  28   3         86.64         97.50        14.53 o                         
   2  28   3        560.46        552.70        22.87 o                         
   3  28   3        952.51        980.48        27.97 o                         
   4  28   3         75.10         99.47        18.78 o                         
   5  28   3         20.11         20.81        24.11 o                         
   6  28   3          1.40         25.86        16.52 o                         
   7  28   3          8.59          9.27        17.72 o                         
   8  28   3          1.31         23.39        18.95 o                         
   9  28   3         15.60          7.38        35.43 o                         
  10  28   3        137.51        144.99        23.50 o                         
  11  28   3        208.06        162.69        23.57 o                         
  12  28   3          2.43        -11.43        22.21 o                         
 -14  29   3          9.02         24.10        21.55 o                         
 -13  29   3         24.81         68.18        27.57 o                         
 -12  29   3          9.14         34.66        21.58 o                         
 -11  29   3        174.36        156.06        22.08 o                         
 -10  29   3          1.41         14.96        17.08 o                         
  -9  29   3        319.76        270.62        21.71 o                         
  -8  29   3          7.74         29.08        15.80 o                         
  -7  29   3        689.84        716.43        25.92 o                         
  -6  29   3        280.11        321.86        28.83 o                         
  -5  29   3         54.30         50.72        15.59 o                         
  -4  29   3        147.74        138.08        16.24 o                         
  -3  29   3        106.25        114.93        18.37 o                         
  -2  29   3        143.62        134.83        25.26 o                         
  -1  29   3       1220.14       1209.99        30.60 o                         
   0  29   3          3.39        -14.60        16.90 o                         
   1  29   3        348.57        392.92        20.72 o                         
   2  29   3          9.61          7.10        16.35 o                         
   3  29   3        137.71        146.59        17.33 o                         
   4  29   3        389.97        394.87        25.56 o                         
   5  29   3          4.62         23.21        22.74 o                         
   6  29   3        105.68        133.39        21.18 o                         
   7  29   3          1.54         16.43        27.57 o                         
   8  29   3         36.30         19.46        21.69 o                         
   9  29   3        187.27        219.30        24.43 o                         
  10  29   3        286.94        259.58        31.65 o                         
  11  29   3         33.58         13.34        27.04 o                         
  12  29   3          9.03        -13.25        25.97 o                         
 -14  30   3         47.18         39.34        38.06 o                         
 -13  30   3         68.35         73.93        20.10 o                         
 -12  30   3        255.73        257.50        22.76 o                         
 -11  30   3        180.39        186.74        20.30 o                         
 -10  30   3          1.34          1.15        23.44 o                         
  -9  30   3         51.76         36.55        20.11 o                         
  -8  30   3         12.70          7.50        21.58 o                         
  -7  30   3          9.22         34.39        15.81 o                         
  -6  30   3          0.68         33.33        15.93 o                         
  -5  30   3          8.64         23.53        17.98 o                         
  -4  30   3        244.22        212.40        18.79 o                         
  -3  30   3        252.76        249.75        22.02 o                         
  -2  30   3        225.46        205.15        19.44 o                         
  -1  30   3         31.45         59.22        16.34 o                         
   0  30   3          0.03         -9.21        15.33 o                         
   1  30   3        880.31        933.39        25.46 o                         
   2  30   3        263.75        254.13        20.73 o                         
   3  30   3        222.31        222.54        22.24 o                         
   4  30   3         22.04         39.70        17.20 o                         
   5  30   3         67.16         51.60        27.17 o                         
   6  30   3         21.57         32.43        18.31 o                         
   7  30   3          4.77          9.01        18.91 o                         
   8  30   3         65.18         58.62        21.18 o                         
   9  30   3        262.93        285.88        26.03 o                         
  10  30   3         39.65         52.82        21.71 o                         
  11  30   3          1.51        -13.60        22.33 o                         
 -14  31   3         86.95        131.29        30.63 o                         
 -13  31   3        125.00         96.48        35.18 o                         
 -12  31   3          2.75         40.69        21.18 o                         
 -11  31   3          5.68         27.62        18.52 o                         
 -10  31   3        165.80        161.01        19.49 o                         
  -9  31   3          7.93         33.43        19.18 o                         
  -8  31   3        466.63        452.67        24.06 o                         
  -7  31   3        212.27        207.13        32.63 o                         
  -6  31   3        106.72        154.13        17.30 o                         
  -5  31   3         90.18         96.29        16.98 o                         
  -4  31   3         26.84         42.32        16.39 o                         
  -3  31   3          2.23          6.97        20.49 o                         
  -2  31   3        116.90        165.36        18.95 o                         
  -1  31   3         25.49          4.79        28.37 o                         
   0  31   3        276.47        256.51        18.23 o                         
   1  31   3         60.48         67.29        16.83 o                         
   2  31   3        215.58        174.91        20.54 o                         
   3  31   3          0.67         13.05        18.65 o                         
   4  31   3         46.01         54.35        19.85 o                         
   5  31   3        365.09        325.24        21.55 o                         
   6  31   3          0.19         25.08        20.43 o                         
   7  31   3          0.20         -1.04        27.70 o                         
   8  31   3         75.88         71.04        27.18 o                         
   9  31   3          0.02         -5.79        35.43 o                         
  10  31   3         18.69         18.42        22.11 o                         
  11  31   3         21.07        -12.94        23.44 o                         
 -13  32   3         53.06         84.78        21.71 o                         
 -12  32   3         18.38         20.46        19.39 o                         
 -11  32   3         51.06         46.75        21.44 o                         
 -10  32   3          5.12         29.46        18.57 o                         
  -9  32   3        280.96        278.60        28.64 o                         
  -8  32   3        153.21        174.44        19.16 o                         
  -7  32   3        319.53        323.29        33.26 o                         
  -6  32   3          7.57         29.69        16.76 o                         
  -5  32   3         41.26         31.90        19.45 o                         
  -4  32   3        105.19         73.27        16.75 o                         
  -3  32   3        236.61        268.91        44.49 o                         
  -2  32   3        111.30         88.90        18.38 o                         
  -1  32   3         65.46        101.22        24.42 o                         
   0  32   3          1.50        -13.14        16.47 o                         
   1  32   3         23.26         16.47        16.95 o                         
   2  32   3        240.81        262.79        17.99 o                         
   3  32   3         92.02         94.14        23.44 o                         
   4  32   3        245.50        298.40        33.83 o                         
   5  32   3         59.25        102.12        22.29 o                         
   6  32   3         16.86         46.71        20.14 o                         
   7  32   3         80.99         71.78        21.09 o                         
   8  32   3         10.59         19.09        22.66 o                         
   9  32   3         57.38         76.55        22.64 o                         
  10  32   3         22.69         22.83        23.18 o                         
 -13  33   3          2.77         21.37        21.69 o                         
 -12  33   3        192.01        211.27        23.16 o                         
 -11  33   3        264.33        251.70        22.01 o                         
 -10  33   3         38.49        111.72        21.44 o                         
  -9  33   3        315.40        280.61        30.39 o                         
  -8  33   3          1.13          7.36        17.84 o                         
  -7  33   3        174.34        194.54        22.78 o                         
  -6  33   3          4.38         24.67        17.47 o                         
  -5  33   3         87.50         83.71        18.19 o                         
  -4  33   3         24.97         22.78        17.01 o                         
  -3  33   3        322.47        305.06        31.30 o                         
  -2  33   3        267.97        259.75        18.24 o                         
  -1  33   3        288.53        319.88        24.64 o                         
   0  33   3        236.27        221.36        18.10 o                         
   1  33   3         87.14         77.88        17.31 o                         
   2  33   3         97.00         88.29        26.37 o                         
   3  33   3        320.56        311.84        21.19 o                         
   4  33   3         31.77         55.14        19.03 o                         
   5  33   3         38.87         75.07        22.64 o                         
   6  33   3          2.83         24.38        20.05 o                         
   7  33   3         18.39         22.88        22.03 o                         
   8  33   3         62.10         48.79        21.48 o                         
   9  33   3         15.67         54.78        22.74 o                         
  10  33   3         35.66         79.27        37.56 o                         
 -12  34   3         31.14          8.36        21.97 o                         
 -11  34   3         82.77         92.16        25.31 o                         
 -10  34   3        206.37        212.42        21.17 o                         
  -9  34   3        262.68        287.41        28.77 o                         
  -8  34   3        237.45        199.70        46.85 o                         
  -7  34   3          2.26         29.65        18.59 o                         
  -6  34   3         14.49         24.78        17.93 o                         
  -5  34   3        137.24        122.42        21.13 o                         
  -4  34   3          0.37         -3.25        25.31 o                         
  -3  34   3         14.16         11.48        17.35 o                         
  -2  34   3          9.01         35.10        18.11 o                         
  -1  34   3        185.82        207.27        18.33 o                         
   0  34   3        175.07        181.25        19.69 o                         
   1  34   3          6.62        -10.39        17.91 o                         
   2  34   3         30.96         21.68        18.26 o                         
   3  34   3        347.70        400.02        23.43 o                         
   4  34   3        480.58        507.79        27.81 o                         
   5  34   3        185.72        203.89        32.37 o                         
   6  34   3          6.95         33.16        21.81 o                         
   7  34   3        188.78        174.84        22.35 o                         
   8  34   3         13.52        -14.45        32.63 o                         
   9  34   3          3.67         13.50        22.54 o                         
 -12  35   3         24.06         32.22        23.31 o                         
 -11  35   3         13.22         11.20        38.09 o                         
 -10  35   3          4.65         22.15        25.04 o                         
  -9  35   3         33.33         34.00        30.24 o                         
  -8  35   3          2.59         22.07        22.38 o                         
  -7  35   3          2.08        -15.57        21.04 o                         
  -6  35   3          0.97         26.85        22.11 o                         
  -5  35   3        116.45        138.39        19.46 o                         
  -4  35   3          5.94         14.98        17.92 o                         
  -3  35   3         26.20         16.94        18.46 o                         
  -2  35   3        131.65        184.02        19.81 o                         
  -1  35   3          8.65         19.27        25.17 o                         
   0  35   3         25.17         48.29        17.57 o                         
   1  35   3         66.17         48.19        17.41 o                         
   2  35   3        279.06        246.35        21.04 o                         
   3  35   3        378.05        376.26        33.42 o                         
   4  35   3          4.46         42.63        20.66 o                         
   5  35   3          0.07         22.64        21.52 o                         
   6  35   3        103.43        158.27        29.91 o                         
   7  35   3          0.29         26.62        31.30 o                         
   8  35   3          0.53          5.90        24.35 o                         
   9  35   3         70.88         75.14        25.44 o                         
 -11  36   3         51.30         59.81        23.08 o                         
 -10  36   3          7.09         13.52        22.51 o                         
  -9  36   3        104.08         96.82        44.89 o                         
  -8  36   3         48.25         83.53        22.91 o                         
  -7  36   3         20.41         21.42        29.97 o                         
  -6  36   3         15.62          8.89        19.28 o                         
  -5  36   3         44.94         30.53        19.23 o                         
  -4  36   3         10.75         60.80        31.83 o                         
  -3  36   3        225.72        275.35        24.01 o                         
  -2  36   3         45.65         95.16        18.22 o                         
  -1  36   3        360.72        293.48        20.93 o                         
   0  36   3          3.21         17.32        18.76 o                         
   1  36   3        230.32        212.35        21.28 o                         
   2  36   3         15.18         18.98        20.25 o                         
   3  36   3         61.17         70.12        21.04 o                         
   4  36   3        120.31        156.49        23.89 o                         
   5  36   3         30.20         45.09        24.33 o                         
   6  36   3        143.23        154.58        27.04 o                         
   7  36   3         61.72         96.95        23.71 o                         
   8  36   3          4.68         21.23        25.57 o                         
 -10  37   3          9.19         -5.61        21.58 o                         
  -9  37   3         38.58         31.86        28.24 o                         
  -8  37   3         16.13         32.53        20.47 o                         
  -7  37   3          5.20         21.42        25.84 o                         
  -6  37   3         19.89         41.32        20.91 o                         
  -5  37   3         54.19         44.84        20.33 o                         
  -4  37   3          6.05         -2.34        18.89 o                         
  -3  37   3         30.26         95.98        20.29 o                         
  -2  37   3          4.56         20.27        19.23 o                         
  -1  37   3        343.22        409.60        40.68 o                         
   0  37   3         23.02         42.80        23.55 o                         
   1  37   3         18.79        -19.45        19.45 o                         
   2  37   3          3.50         -2.87        21.02 o                         
   3  37   3        240.24        296.62        37.29 o                         
   4  37   3          2.86         38.07        23.03 o                         
   5  37   3          2.99         22.51        24.11 o                         
   6  37   3          0.10          4.64        22.14 o                         
   7  37   3          0.34         68.40        29.70 o                         
   8  37   3         44.34         83.97        24.40 o                         
 -10  38   3          1.10         -4.83        24.70 o                         
  -9  38   3         14.91         51.96        44.14 o                         
  -8  38   3          1.57         26.88        21.11 o                         
  -7  38   3          8.56         12.39        21.22 o                         
  -6  38   3         94.76        119.62        24.77 o                         
  -5  38   3          6.44        -16.40        20.45 o                         
  -4  38   3          0.06        -19.80        19.80 o                         
  -3  38   3         33.01         67.01        20.98 o                         
  -2  38   3        167.51        171.19        24.37 o                         
  -1  38   3         73.72         94.09        23.70 o                         
   0  38   3         60.98         94.78        22.73 o                         
   1  38   3         89.93         85.11        26.37 o                         
   2  38   3        101.75        104.61        31.18 o                         
   3  38   3        183.28        210.94        31.23 o                         
   4  38   3         55.17        107.36        23.36 o                         
   5  38   3         21.35         49.81        23.29 o                         
   6  38   3          4.04         -0.47        23.03 o                         
   7  38   3          0.95         42.59        30.68 o                         
  -9  39   3         35.32         36.42        22.88 o                         
  -8  39   3          1.98          8.79        24.37 o                         
  -7  39   3         48.11         42.43        22.39 o                         
  -6  39   3         20.34         63.15        21.35 o                         
  -5  39   3         26.41         40.02        21.45 o                         
  -4  39   3        226.31        196.13        22.88 o                         
  -3  39   3        245.47        243.98        24.19 o                         
  -2  39   3        102.72        115.46        21.68 o                         
  -1  39   3        233.79        228.75        26.56 o                         
   0  39   3         15.29         28.22        42.54 o                         
   1  39   3          0.70        -16.25        22.85 o                         
   2  39   3          7.80         -4.53        37.69 o                         
   3  39   3         21.82         34.21        46.37 o                         
   4  39   3         82.23         62.37        24.02 o                         
   5  39   3         93.56        121.58        24.17 o                         
   6  39   3          2.88         20.00        27.17 o                         
  -8  40   3         29.66         57.44        41.16 o                         
  -7  40   3          0.83         -3.52        22.33 o                         
  -6  40   3          0.06         55.45        22.78 o                         
  -5  40   3         12.95         -2.68        29.04 o                         
  -4  40   3        134.81        180.36        24.13 o                         
  -3  40   3        198.48        234.49        25.05 o                         
  -2  40   3         20.96         70.40        24.64 o                         
  -1  40   3         29.59         57.96        22.95 o                         
   0  40   3          0.11         27.33        45.16 o                         
   1  40   3          4.26         31.34        28.70 o                         
   2  40   3         15.10         18.72        21.56 o                         
   3  40   3         23.01        -18.38        24.26 o                         
   4  40   3         12.80         14.86        23.92 o                         
   5  40   3          3.84         37.76        25.84 o                         
  -7  41   3          2.17         23.07        23.57 o                         
  -6  41   3         26.10         35.24        22.42 o                         
  -5  41   3          0.55        -19.43        23.56 o                         
  -4  41   3         49.34         54.97        28.37 o                         
  -3  41   3         46.96        111.00        23.82 o                         
  -2  41   3          2.01         -7.54        21.86 o                         
  -1  41   3         13.30         29.60        32.86 o                         
   0  41   3          0.05         -4.04        23.36 o                         
   1  41   3          2.09          5.73        22.78 o                         
   2  41   3         25.30         -8.56        23.55 o                         
   3  41   3          1.56         18.74        23.75 o                         
   4  41   3         14.62         42.46        25.31 o                         
  -6  42   3         21.12         55.82        25.84 o                         
  -5  42   3          8.51          8.72        28.24 o                         
  -4  42   3        107.59        160.82        38.76 o                         
  -3  42   3        460.95        553.65        60.06 o                         
  -2  42   3         99.49         92.89        25.36 o                         
  -1  42   3         35.90         44.87        25.12 o                         
   0  42   3          2.23         -3.59        23.94 o                         
   1  42   3          0.18         -4.66        24.82 o                         
   2  42   3         51.86         36.21        24.44 o                         
   3  42   3         34.83         76.67        25.02 o                         
  -4  43   3          1.85        -10.55        26.24 o                         
  -3  43   3          7.25         49.99        24.61 o                         
  -2  43   3         79.23        130.39        48.35 o                         
  -1  43   3         65.10         87.57        24.51 o                         
   0  43   3          1.24         10.01        25.87 o                         
   1  43   3          1.83         22.83        26.47 o                         
 -18   0   4          1.24        -19.78        34.14 o                         
 -17   0   4         47.67        131.16        26.08 o                         
 -16   0   4        386.22        459.50        33.86 o                         
 -15   0   4         69.06        103.31        22.19 o                         
 -14   0   4         77.28         80.83        21.06 o                         
 -13   0   4        685.91        604.98        48.91 o                         
 -12   0   4         17.71         63.12        16.19 o                         
 -11   0   4        896.23        762.04        32.60 o                         
 -10   0   4       2782.70       2590.09        80.28 o                         
  -9   0   4       2398.46       2183.22        42.21 o                         
  -8   0   4          1.60         14.07        10.28 o                         
  -7   0   4        157.46        149.38        10.71 o                         
  -6   0   4        576.21        504.59        19.83 o                         
  -5   0   4         18.48         50.11        10.38 o                         
  -4   0   4         41.47         28.24         9.72 o                         
  -3   0   4        437.94        487.60        18.38 o                         
  -2   0   4         89.03        115.76        12.00 o                         
  -1   0   4         10.18         18.35         9.23 o                         
   0   0   4        968.55       1076.04        31.84 o                         
   1   0   4          5.92         10.24        21.69 o                         
   2   0   4       1135.50       1178.07        29.28 o                         
   3   0   4        519.50        542.42        47.52 o                         
   4   0   4          3.74         22.15        14.76 o                         
   5   0   4        356.23        397.85        21.02 o                         
   6   0   4       2495.03       2365.77        75.67 o                         
   7   0   4        877.00        846.14        33.92 o                         
   8   0   4        365.75        328.48        17.59 o                         
   9   0   4          2.13          5.92        19.48 o                         
  10   0   4         18.19          3.28        20.87 o                         
  11   0   4         10.70         41.53        43.37 o                         
  12   0   4        153.57        160.72        21.38 o                         
  13   0   4        261.53        295.13        23.58 o                         
  14   0   4        312.29        342.48        25.98 o                         
 -18   1   4          0.10         -0.43        19.25 o                         
 -17   1   4         35.03         92.24        18.67 o                         
 -16   1   4          0.42         14.84        16.53 o                         
 -15   1   4         58.78        101.68        15.70 o                         
 -14   1   4         97.10        122.74        15.75 o                         
 -13   1   4         39.10         48.17        14.49 o                         
 -12   1   4        517.98        466.02        19.27 o                         
 -11   1   4          0.65         32.09        10.76 o                         
 -10   1   4        289.59        409.69        19.71 o                         
  -9   1   4        560.45        625.21        17.47 o                         
  -8   1   4        357.98        318.78        11.14 o                         
  -7   1   4         25.96         37.30         6.68 o                         
  -6   1   4        208.50        275.48        11.55 o                         
  -5   1   4          0.23          0.23        12.12 o                         
  -4   1   4         29.47         54.78        10.52 o                         
  -3   1   4        546.00        559.27        14.38 o                         
  -2   1   4        268.70        248.66        13.05 o                         
  -1   1   4         51.26         37.95        10.56 o                         
   0   1   4         65.78        109.44        13.19 o                         
   1   1   4         42.15         77.42         7.66 o                         
   2   1   4        434.16        530.88        15.05 o                         
   3   1   4        246.42        218.83        11.68 o                         
   4   1   4         14.75         27.66        11.95 o                         
   5   1   4        849.96        782.98        18.24 o                         
   6   1   4        528.33        577.61        24.79 o                         
   7   1   4        766.31        696.05        18.28 o                         
   8   1   4         48.43         47.74        12.56 o                         
   9   1   4        374.79        346.08        16.25 o                         
  10   1   4        246.70        203.65        18.98 o                         
  11   1   4          2.69         23.69        26.07 o                         
  12   1   4          0.11         16.59        13.85 o                         
  13   1   4          8.51         46.09        17.12 o                         
  14   1   4         23.12         80.74        16.20 o                         
 -18   2   4          0.78         10.01        19.35 o                         
 -17   2   4          0.99         28.11        17.74 o                         
 -16   2   4         67.02         96.90        23.04 o                         
 -15   2   4          7.25         27.13        14.10 o                         
 -14   2   4          0.41         30.85        15.09 o                         
 -13   2   4          9.54         -6.36        14.23 o                         
 -12   2   4        772.22        736.21        33.43 o                         
 -11   2   4        304.32        303.20        12.67 o                         
 -10   2   4       1934.34       1859.16        29.16 o                         
  -9   2   4        486.40        510.72        15.37 o                         
  -8   2   4         45.97         67.08         9.24 o                         
  -7   2   4         81.78        109.29         8.05 o                         
  -6   2   4       1446.17       1345.50        19.75 o                         
  -5   2   4         18.30         48.08         7.12 o                         
  -4   2   4        230.60        240.16        10.47 o                         
  -3   2   4         44.63         66.35         7.66 o                         
  -2   2   4          2.22         15.03         6.26 o                         
  -1   2   4         15.55          6.53         6.66 o                         
   0   2   4         74.17        187.75         9.89 o                         
   1   2   4        331.49        328.64        20.38 o                         
   2   2   4        620.68        588.91        14.68 o                         
   3   2   4         51.39         88.98        12.25 o                         
   4   2   4        446.47        402.02        15.91 o                         
   5   2   4         48.77         99.61        12.92 o                         
   6   2   4          2.17         63.44        48.91 o                         
   7   2   4         85.34        158.36        17.04 o                         
   8   2   4        304.06        296.35        14.74 o                         
   9   2   4        123.55        138.90        13.05 o                         
  10   2   4        272.90        211.33        20.07 o                         
  11   2   4         16.76         43.86        19.82 o                         
  12   2   4         13.89         14.36        17.48 o                         
  13   2   4         19.07         70.78        31.90 o                         
  14   2   4        167.28        203.52        25.34 o                         
 -18   3   4         11.60         56.78        22.15 o                         
 -17   3   4         28.44         63.44        21.51 o                         
 -16   3   4         53.39         38.05        15.98 o                         
 -15   3   4          0.10         21.69        15.37 o                         
 -14   3   4         55.61         23.78        14.48 o                         
 -13   3   4        259.16        176.70        15.98 o                         
 -12   3   4        312.26        320.10        23.97 o                         
 -11   3   4          7.41         22.05        10.78 o                         
 -10   3   4         93.53        157.59        10.18 o                         
  -9   3   4        885.51        830.38        17.75 o                         
  -8   3   4        341.42        303.90        11.49 o                         
  -7   3   4       1329.92       1241.92        19.57 o                         
  -6   3   4       1016.44        935.41        18.43 o                         
  -5   3   4       1431.18       1294.41        21.90 o                         
  -4   3   4         11.86         39.67         7.13 o                         
  -3   3   4          6.35         16.57         7.34 o                         
  -2   3   4        613.84        605.60        14.27 o                         
  -1   3   4          2.17         -9.19         9.19 o                         
   0   3   4       2356.12       2448.88        34.60 o                         
   1   3   4        291.96        266.18        11.12 o                         
   2   3   4       1004.04        913.86        17.97 o                         
   3   3   4         15.42         42.98        12.27 o                         
   4   3   4         57.40         90.85        17.07 o                         
   5   3   4          2.48         55.23        21.50 o                         
   6   3   4          7.79         53.59        24.77 o                         
   7   3   4        362.22        352.85        16.24 o                         
   8   3   4        945.90        825.31        22.15 o                         
   9   3   4         45.32         40.54        12.43 o                         
  10   3   4          8.35         10.03        23.21 o                         
  11   3   4         42.09         59.38        19.52 o                         
  12   3   4          8.23         14.12        15.07 o                         
  13   3   4          0.00         -1.38        16.63 o                         
  14   3   4         20.04         18.73        23.47 o                         
 -18   4   4          9.45         29.72        36.10 o                         
 -17   4   4         10.87         59.01        21.76 o                         
 -16   4   4          6.16         -0.20        18.10 o                         
 -15   4   4         23.35          5.58        15.40 o                         
 -14   4   4          0.90        -11.66        14.37 o                         
 -13   4   4          1.15        -11.86        13.86 o                         
 -12   4   4         63.80         81.58        13.77 o                         
 -11   4   4          4.81         21.21        12.69 o                         
 -10   4   4         77.06        111.86         9.85 o                         
  -9   4   4         35.40         60.21         9.37 o                         
  -8   4   4        650.05        561.69        16.92 o                         
  -7   4   4        158.83        180.30         8.45 o                         
  -6   4   4          0.70         40.24         8.92 o                         
  -5   4   4        680.60        595.27        18.11 o                         
  -4   4   4          9.05          8.77         6.60 o                         
  -3   4   4         57.56         89.26         9.99 o                         
  -2   4   4         41.48         52.73         7.34 o                         
  -1   4   4         74.69        115.20         8.57 o                         
   0   4   4        586.56        658.17        14.95 o                         
   1   4   4         14.97         41.93         6.83 o                         
   2   4   4        128.65        180.37        11.19 o                         
   3   4   4        449.68        366.58        28.10 o                         
   4   4   4        108.77        125.96        10.84 o                         
   5   4   4        658.78        627.16        17.31 o                         
   6   4   4         32.34         51.22        10.30 o                         
   7   4   4        295.64        298.62        15.41 o                         
   8   4   4         27.11         61.64        12.90 o                         
   9   4   4         29.93         56.12        22.77 o                         
  10   4   4         18.71          8.73        18.37 o                         
  11   4   4          0.18         28.10        18.56 o                         
  12   4   4        163.43        137.59        15.54 o                         
  13   4   4          4.74        -14.94        24.31 o                         
  14   4   4         65.15         54.57        18.71 o                         
 -18   5   4        200.17        255.20        44.22 o                         
 -17   5   4         17.01          3.97        17.56 o                         
 -16   5   4         20.87          7.19        14.68 o                         
 -15   5   4          1.58        -17.13        20.65 o                         
 -14   5   4          2.19         -6.17        16.66 o                         
 -13   5   4         12.78        -15.23        24.03 o                         
 -12   5   4        245.26        218.78        17.45 o                         
 -11   5   4        429.65        369.88        24.57 o                         
 -10   5   4         26.69         67.32        10.77 o                         
  -9   5   4        221.35        220.18        10.57 o                         
  -8   5   4          1.49         27.26         7.25 o                         
  -7   5   4          0.36          3.39         5.98 o                         
  -6   5   4         76.23         70.89        10.04 o                         
  -5   5   4        433.98        396.04        12.76 o                         
  -4   5   4         42.71         56.27         7.48 o                         
  -3   5   4          4.14          7.68         6.66 o                         
  -2   5   4         99.15        111.62        10.92 o                         
  -1   5   4        197.77        168.00         9.67 o                         
   0   5   4          2.56         47.39         7.45 o                         
   1   5   4        357.42        343.18        11.63 o                         
   2   5   4        226.52        262.47        27.10 o                         
   3   5   4         16.42         19.83         8.47 o                         
   4   5   4        297.76        329.63        21.02 o                         
   5   5   4         18.28         77.62         9.68 o                         
   6   5   4         28.82         22.44        12.67 o                         
   7   5   4         34.76         49.43        13.39 o                         
   8   5   4        228.50        246.36        15.10 o                         
   9   5   4          0.07          3.73        15.64 o                         
  10   5   4          7.78         50.36        21.54 o                         
  11   5   4        102.60        119.43        18.91 o                         
  12   5   4          0.59         20.13        14.51 o                         
  13   5   4        114.12        113.40        17.61 o                         
  14   5   4         64.42         70.37        19.26 o                         
 -18   6   4         95.06        139.48        32.77 o                         
 -17   6   4         25.38         -4.19        19.15 o                         
 -16   6   4         39.26         23.18        17.61 o                         
 -15   6   4          5.57        -19.69        19.69 o                         
 -14   6   4          2.96        -13.33        13.33 o                         
 -13   6   4         13.65          5.46        12.91 o                         
 -12   6   4        365.80        328.68        15.97 o                         
 -11   6   4        457.12        462.48        16.86 o
[truncated: 217,893 more chars]
