# Supplementary material for: Nickel(II) carbonyl, ammonia, and aceto­nitrile complexes supported by a pyridine dipyrrolide pincer ligand
Source: Acta Crystallogr E Crystallogr Commun. 2020 Oct 9;76(Pt 11):1741–7. doi: 10.1107/S2056989020013341 (PMC7643235; doi:10.1107/S2056989020013341)
Supplement: Supplementary file 3 [file e-76-01741-pyrr2PyNiCOsup3.hkl]

data_pyrr2PyNiCO                                                                
_shelx_title ' rad76_0m in P2(1)'                                               
_shelx_refln_list_code          4                                               
_shelx_F_calc_maximum      228.60                                               
_exptl_crystal_F_000       684.00                                               
_reflns_d_resolution_high  0.7501                                               
                                                                                
loop_                                                                           
 _space_group_symop_operation_xyz                                               
 'x, y, z'                                                                      
 '-x, y+1/2, -z'                                                                
 '-x, -y, -z'                                                                   
 'x, -y-1/2, z'                                                                 
                                                                                
_cell_length_a     6.6482                                                       
_cell_length_b    27.1709                                                       
_cell_length_c     9.1322                                                       
_cell_angle_alpha  90.000                                                       
_cell_angle_beta  101.070                                                       
_cell_angle_gamma  90.000                                                       
                                                                                
_shelx_F_squared_multiplier     1.000                                           
                                                                                
loop_                                                                           
 _refln_index_h                                                                 
 _refln_index_k                                                                 
 _refln_index_l                                                                 
 _refln_F_squared_calc                                                          
 _refln_F_squared_meas                                                          
 _refln_F_squared_sigma                                                         
 _refln_observed_status                                                         
   1   0   0        631.96        652.92        20.13 o                         
   2   0   0        249.98        291.09         8.13 o                         
   3   0   0       1574.78       1723.54        30.85 o                         
   4   0   0        811.98        775.96        17.90 o                         
   5   0   0        218.28        208.31        12.61 o                         
   6   0   0        495.02        256.10        39.27 o                         
   7   0   0          9.71        -16.48        18.98 o                         
   8   0   0         31.19         -2.85        30.58 o                         
   1   1   0       1036.70       1119.82        16.62 o                         
   2   1   0         27.58         25.00         3.22 o                         
   3   1   0       1846.58       2004.86        24.87 o                         
   4   1   0       1416.60       1387.28        19.05 o                         
   5   1   0       1173.74       1132.53        19.40 o                         
   6   1   0       1426.89       1309.05        31.87 o                         
   7   1   0        292.89        275.36        15.82 o                         
   8   1   0         35.76         56.38        22.90 o                         
   1   2   0       5881.79       6508.94        54.22 o                         
   2   2   0       3303.99       3522.52        37.71 o                         
   3   2   0         11.55         32.37         4.88 o                         
   4   2   0       1027.90       1098.37        16.35 o                         
   5   2   0         98.00         88.83         6.65 o                         
   6   2   0        112.65        105.13        15.98 o                         
   7   2   0          1.12        -12.72        12.78 o                         
   8   2   0        238.28        259.99        24.43 o                         
   1   3   0        421.19        428.23         4.71 o                         
   2   3   0       2233.50       2364.25        28.17 o                         
   3   3   0         61.85         52.62         4.25 o                         
   4   3   0        464.98        462.59         9.27 o                         
   5   3   0       1402.22       1326.27        18.72 o                         
   6   3   0        221.60        205.95        19.98 o                         
   7   3   0        103.01        114.35        15.31 o                         
   8   3   0        228.73        247.25        25.09 o                         
   0   4   0         77.17         58.04         4.81 o                         
   1   4   0        415.47        389.53         4.93 o                         
   2   4   0        125.91        130.31         4.94 o                         
   3   4   0        362.17        376.75         7.76 o                         
   4   4   0       1242.74       1260.47        16.83 o                         
   5   4   0       1307.42       1218.22        23.33 o                         
   6   4   0       1360.13       1282.72        24.80 o                         
   7   4   0        168.04        186.37        14.85 o                         
   8   4   0         27.58         57.18        22.79 o                         
   1   5   0       1086.88       1034.36        12.14 o                         
   2   5   0        458.19        512.01         8.74 o                         
   3   5   0       1854.91       1943.66        24.51 o                         
   4   5   0        751.62        617.55        11.65 o                         
   5   5   0        282.08        248.59        13.34 o                         
   6   5   0        165.98        189.66        11.73 o                         
   7   5   0        439.58        411.41        19.22 o                         
   8   5   0         61.93         71.38        23.21 o                         
   0   6   0        259.26        235.70         5.81 o                         
   1   6   0       1323.15       1306.19        17.70 o                         
   2   6   0        689.91        722.45        10.88 o                         
   3   6   0        292.26        262.83         7.70 o                         
   4   6   0       1337.35       1442.95        20.09 o                         
   5   6   0        105.84        117.13         8.14 o                         
   6   6   0         38.16         25.74        10.54 o                         
   7   6   0         85.25         86.17        14.26 o                         
   8   6   0        318.77        391.51        34.58 o                         
   1   7   0       6442.64       6664.57        75.63 o                         
   2   7   0        179.17        167.99         6.08 o                         
   3   7   0          4.19          1.69         4.47 o                         
   4   7   0       1413.42       1432.53        20.31 o                         
   5   7   0       1231.77       1158.38        18.94 o                         
   6   7   0        153.09        147.38        12.00 o                         
   7   7   0          8.35         13.85        13.81 o                         
   8   7   0         36.27         53.51        23.27 o                         
   0   8   0       7862.11       7899.92       126.11 o                         
   1   8   0       1169.88       1127.27        31.86 o                         
   2   8   0        200.83        175.88         6.31 o                         
   3   8   0          4.24         15.98         4.74 o                         
   4   8   0        120.73        142.26         7.21 o                         
   5   8   0        676.34        639.95        14.26 o                         
   6   8   0        187.62        184.54        12.51 o                         
   7   8   0         35.90         42.17        14.24 o                         
   8   8   0         33.92         73.97        24.09 o                         
   1   9   0       1252.56       1314.88        19.10 o                         
   2   9   0        330.28        446.35         9.61 o                         
   3   9   0        681.57        658.10        11.55 o                         
   4   9   0       1413.59       1377.60        20.01 o                         
   5   9   0          7.64         19.11         7.90 o                         
   6   9   0        158.85        160.09        12.50 o                         
   7   9   0        174.17        177.18        15.48 o                         
   8   9   0         24.95         42.74        23.71 o                         
   0  10   0       1671.99       1577.24        32.78 o                         
   1  10   0       5295.30       5337.37        61.30 o                         
   2  10   0        616.17        815.20        12.36 o                         
   3  10   0        380.60        332.93         8.70 o                         
   4  10   0         20.81         48.52         6.54 o                         
   5  10   0        396.88        383.85        16.45 o                         
   6  10   0          2.47          0.24        11.35 o                         
   7  10   0         35.29         49.06        15.03 o                         
   8  10   0        197.95        220.64        26.49 o                         
   1  11   0       1556.78       1481.77        19.19 o                         
   2  11   0        346.06        317.40         7.75 o                         
   3  11   0         50.71         52.74         5.30 o                         
   4  11   0         12.53          7.64         6.16 o                         
   5  11   0       2912.16       2860.42        41.33 o                         
   6  11   0         13.92          1.46        11.67 o                         
   7  11   0        333.34        319.21        17.78 o                         
   8  11   0         18.50         13.59        24.54 o                         
   0  12   0       8060.84       8282.52       167.74 o                         
   1  12   0       1975.00       1969.37        27.47 o                         
   2  12   0       1681.37       1638.73        22.47 o                         
   3  12   0        360.93        316.52         9.41 o                         
   4  12   0        189.92        198.90         9.41 o                         
   5  12   0         68.26        100.21        10.39 o                         
   6  12   0        112.25        102.62        12.68 o                         
   7  12   0         98.54         87.08        17.75 o                         
   8  12   0        132.48        130.77        36.23 o                         
   1  13   0         67.12         90.44         5.41 o                         
   2  13   0          6.36         -3.45         4.06 o                         
   3  13   0       1075.02       1028.21        15.81 o                         
   4  13   0        133.48        139.29         9.99 o                         
   5  13   0       3839.13       3707.26        47.72 o                         
   6  13   0        242.16        255.70        14.39 o                         
   7  13   0        268.71        256.38        17.74 o                         
   8  13   0        152.57        123.57        28.18 o                         
   0  14   0       5213.93       5063.34        83.30 o                         
   1  14   0       2334.58       2372.85        32.28 o                         
   2  14   0       2045.30       2205.27        27.86 o                         
   3  14   0         49.50         58.25         6.66 o                         
   4  14   0       1192.78       1275.49        23.59 o                         
   5  14   0        537.86        560.11        20.66 o                         
   6  14   0        111.97        115.90        16.24 o                         
   7  14   0        120.66        106.36        18.41 o                         
   8  14   0          0.54         -3.07        29.93 o                         
   1  15   0        920.67        921.70        17.18 o                         
   2  15   0          5.71         -1.77         4.34 o                         
   3  15   0        150.61        181.52        12.05 o                         
   4  15   0       1725.49       1707.81        24.72 o                         
   5  15   0       1226.44       1171.83        22.68 o                         
   6  15   0        371.47        349.34        19.32 o                         
   7  15   0        142.46        117.41        19.88 o                         
   0  16   0       3047.63       2927.04        50.85 o                         
   1  16   0        524.86        495.34        13.83 o                         
   2  16   0        732.41        701.37        12.63 o                         
   3  16   0        302.43        294.91         9.85 o                         
   4  16   0         28.89         24.64         8.52 o                         
   5  16   0        364.63        374.87        18.38 o                         
   6  16   0         14.18         28.46        14.04 o                         
   7  16   0        139.47        144.40        18.88 o                         
   1  17   0        760.06        787.80        13.65 o                         
   2  17   0        770.87        718.08        13.06 o                         
   3  17   0        541.45        522.50        13.22 o                         
   4  17   0        577.98        532.88        18.24 o                         
   5  17   0        189.00        216.37        15.20 o                         
   6  17   0         64.60         66.09        18.66 o                         
   7  17   0         43.11         21.19        16.53 o                         
   0  18   0       2077.05       1902.29        46.04 o                         
   1  18   0        821.88        744.95        13.57 o                         
   2  18   0         84.91         54.10         6.23 o                         
   3  18   0        468.33        424.85        16.86 o                         
   4  18   0        513.15        479.36        18.15 o                         
   5  18   0         13.22          1.23        12.75 o                         
   6  18   0         91.78         83.11        23.00 o                         
   7  18   0          8.27         -5.72        17.19 o                         
   1  19   0        268.93        245.79        10.90 o                         
   2  19   0       1005.99        903.72        16.08 o                         
   3  19   0        663.53        590.79        17.47 o                         
   4  19   0         13.73         15.33        10.23 o                         
   5  19   0        255.31        289.87        17.97 o                         
   6  19   0         83.84        100.61        16.98 o                         
   7  19   0        313.69        356.23        20.32 o                         
   0  20   0       2205.99       2131.09        46.40 o                         
   1  20   0       1255.16       1220.92        19.31 o                         
   2  20   0         87.13         43.74         8.37 o                         
   3  20   0        231.23        211.79        10.90 o                         
   4  20   0        298.45        313.54        17.68 o                         
   5  20   0          4.41         -4.42        14.50 o                         
   6  20   0         74.22        139.10        22.46 o                         
   7  20   0         17.20         25.47        25.75 o                         
   1  21   0         99.05        117.66        10.40 o                         
   2  21   0         50.85         35.06        11.80 o                         
   3  21   0         57.75         54.31         9.92 o                         
   4  21   0       1216.09       1164.59        26.40 o                         
   5  21   0         14.92         20.16        13.50 o                         
   6  21   0        383.01        402.83        22.71 o                         
   7  21   0        143.61        153.89        21.59 o                         
   0  22   0       2179.66       2059.56        40.85 o                         
   1  22   0        220.24        232.40        10.10 o                         
   2  22   0          3.54          0.03        15.18 o                         
   3  22   0          1.75         -1.43        17.91 o                         
   4  22   0          4.04         -2.52        12.30 o                         
   5  22   0         44.48         49.10        14.28 o                         
   6  22   0         25.49         41.09        18.53 o                         
   1  23   0        251.25        266.85        16.32 o                         
   2  23   0          1.31         12.65        13.07 o                         
   3  23   0         70.26         70.34        12.11 o                         
   4  23   0        124.21        154.44        14.31 o                         
   5  23   0        220.91        241.79        21.77 o                         
   6  23   0        811.37        877.51        31.94 o                         
   0  24   0       1520.06       1431.71        34.25 o                         
   1  24   0         11.12         15.39        10.70 o                         
   2  24   0        164.96        191.88        12.58 o                         
   3  24   0        159.89        141.32        16.65 o                         
   4  24   0        392.24        353.16        20.59 o                         
   5  24   0          2.10        -13.31        16.95 o                         
   6  24   0         42.91         59.18        22.65 o                         
   1  25   0          2.58        -10.79        10.79 o                         
   2  25   0        277.03        270.48        15.63 o                         
   3  25   0        166.53        177.76        14.43 o                         
   4  25   0        171.02        181.64        16.80 o                         
   5  25   0        394.87        412.88        22.80 o                         
   6  25   0         30.45         63.98        24.24 o                         
   0  26   0       1645.65       1675.56        42.58 o                         
   1  26   0        291.92        303.78        17.06 o                         
   2  26   0        611.99        587.68        21.26 o                         
   3  26   0         65.28        100.77        14.50 o                         
   4  26   0        258.75        262.73        20.26 o                         
   5  26   0         54.70         50.39        19.26 o                         
   6  26   0         10.25         37.15        24.42 o                         
   1  27   0        694.30        624.60        19.99 o                         
   2  27   0        152.54        130.12        14.11 o                         
   3  27   0        316.47        333.28        20.27 o                         
   4  27   0        220.01        219.63        18.25 o                         
   5  27   0        357.76        385.60        26.16 o                         
   0  28   0       1248.67       1275.97        44.47 o                         
   1  28   0        814.71        789.82        23.83 o                         
   2  28   0         59.35         35.83        13.91 o                         
   3  28   0        255.07        278.86        18.71 o                         
   4  28   0        143.65        188.66        39.26 o                         
   5  28   0          2.12         14.96        23.05 o                         
   1  29   0          6.20          7.36        14.70 o                         
   2  29   0        300.06        261.89        17.61 o                         
   3  29   0        233.73        225.09        19.34 o                         
   4  29   0        149.40        182.56        33.43 o                         
   5  29   0        184.13        227.20        26.61 o                         
   0  30   0       1737.12       1612.20        52.11 o                         
   1  30   0         47.37         80.02        17.85 o                         
   2  30   0         44.70         41.19        18.51 o                         
   3  30   0        250.21        248.37        20.94 o                         
   4  30   0          4.18         18.28        22.20 o                         
   1  31   0        347.86        408.14        23.88 o                         
   2  31   0         20.10         -4.47        17.60 o                         
   3  31   0         95.41        119.77        22.42 o                         
   4  31   0         97.22         67.91        24.28 o                         
   0  32   0         20.74          4.71        26.72 o                         
   1  32   0        492.92        502.93        25.52 o                         
   2  32   0        402.68        414.41        23.33 o                         
   3  32   0         79.06         73.47        26.12 o                         
   4  32   0        149.37        167.83        43.37 o                         
   1  33   0          4.50         34.24        18.76 o                         
   2  33   0        137.80        128.62        22.59 o                         
   3  33   0         10.26         -2.39        29.21 o                         
   0  34   0          2.93          5.39        25.75 o                         
   1  34   0        831.97        811.06        31.27 o                         
   2  34   0         44.53         66.96        22.96 o                         
   3  34   0          7.78         -5.08        24.86 o                         
   1  35   0        127.10        143.61        22.55 o                         
   2  35   0          5.71         26.17        29.41 o                         
   0  36   0        121.37        196.90        31.62 o                         
  -8   0   1         96.78         95.70        34.15 o                         
  -7   0   1        620.58        544.46        37.80 o                         
  -6   0   1        475.44        362.60        27.95 o                         
  -5   0   1       2159.94       1961.84        99.05 o                         
  -4   0   1       2250.96       2242.68        49.02 o                         
  -3   0   1       1631.71       1525.94        34.60 o                         
  -2   0   1       7781.91       7726.12       150.64 o                         
  -1   0   1      17484.75      17625.50       280.84 o                         
   1   0   1        544.23        597.13         9.71 o                         
   2   0   1        141.20        161.29         9.07 o                         
   3   0   1       2274.71       2747.14        47.19 o                         
   4   0   1        137.29        156.84        10.18 o                         
   5   0   1        261.26        264.82        22.97 o                         
   6   0   1         83.46         74.55        26.18 o                         
   7   0   1          2.63         -7.76        17.32 o                         
   8   0   1        227.52        285.18        35.60 o                         
  -8   1   1          4.20         29.40        21.08 o                         
  -7   1   1        504.55        481.31        26.09 o                         
  -6   1   1         14.55         29.40        19.92 o                         
  -5   1   1        558.05        507.05        16.34 o                         
  -4   1   1        646.24        651.77        13.63 o                         
  -3   1   1        309.54        315.78         8.99 o                         
  -2   1   1        101.36        115.30         6.56 o                         
  -1   1   1       9985.64       9953.09       101.17 o                         
   1   1   1       1195.59       1401.60        14.01 o                         
   2   1   1        564.12        573.09         9.51 o                         
   3   1   1       8550.19      10086.47       114.11 o                         
   4   1   1       2296.45       2410.68        30.64 o                         
   5   1   1       1239.23       1234.00        19.87 o                         
   6   1   1        666.07        634.19        26.75 o                         
   7   1   1         23.01         34.13        14.80 o                         
   8   1   1          4.65        -22.69        22.69 o                         
  -8   2   1          8.49         31.92        21.75 o                         
  -7   2   1        174.19        174.22        19.06 o                         
  -6   2   1        235.19        262.81        34.97 o                         
  -5   2   1       1627.46       1541.85        26.47 o                         
  -4   2   1       1010.26        983.70        18.04 o                         
  -3   2   1        146.09        137.96         7.57 o                         
  -2   2   1       4880.36       4811.63        67.18 o                         
  -1   2   1       9888.84      10143.14        80.03 o                         
   1   2   1         24.07         36.82         3.59 o                         
   2   2   1         78.62        105.88         5.01 o                         
   3   2   1        541.06        688.82        11.41 o                         
   4   2   1          7.64          5.10         4.96 o                         
   5   2   1         75.25         79.29         7.99 o                         
   6   2   1        362.21        351.62        18.30 o                         
   7   2   1        279.99        295.13        15.59 o                         
   8   2   1         28.83         35.97        22.88 o                         
  -8   3   1        343.01        345.48        25.89 o                         
  -7   3   1        265.76        274.63        16.92 o                         
  -6   3   1        577.08        541.17        31.95 o                         
  -5   3   1         39.07         47.39         7.07 o                         
  -4   3   1        528.47        522.94        12.32 o                         
  -3   3   1         25.08         37.88         5.65 o                         
  -2   3   1         54.70         58.13         3.31 o                         
  -1   3   1        876.13        754.84         8.08 o                         
   0   3   1       2430.46       2539.28        27.06 o                         
   1   3   1        169.27        194.15         4.52 o                         
   2   3   1        479.49        549.14         9.22 o                         
   3   3   1       1508.26       1537.40        20.28 o                         
   4   3   1       1799.32       1817.62        24.22 o                         
   5   3   1         17.54          7.78         9.59 o                         
   6   3   1        409.53        376.87        16.97 o                         
   7   3   1          9.09         10.25        13.00 o                         
   8   3   1          9.44         14.69        23.21 o                         
  -8   4   1         11.04         31.08        22.12 o                         
  -7   4   1          1.44          8.03        16.28 o                         
  -6   4   1         59.56        117.82        21.06 o                         
  -5   4   1        471.46        418.72        15.81 o                         
  -4   4   1        111.39        114.67         6.35 o                         
  -3   4   1       1678.22       1751.34        24.40 o                         
  -2   4   1       1916.16       1882.57        19.64 o                         
  -1   4   1       1742.78       1854.82        25.21 o                         
   0   4   1       2185.25       2135.74        23.23 o                         
   1   4   1         14.99          9.21         4.43 o                         
   2   4   1        204.36        232.82         6.20 o                         
   3   4   1        804.86        997.03        13.88 o                         
   4   4   1          4.81         -1.99         4.75 o                         
   5   4   1       1150.92       1154.59        22.16 o                         
   6   4   1        528.84        515.22        16.79 o                         
   7   4   1        383.60        386.53        18.93 o                         
   8   4   1        564.69        571.32        47.97 o                         
  -8   5   1        180.42        192.00        23.80 o                         
  -7   5   1        358.24        336.39        28.41 o                         
  -6   5   1       1740.32       1600.40        48.39 o                         
  -5   5   1        260.25        253.25        16.59 o                         
  -4   5   1        223.15        255.83         7.96 o                         
  -3   5   1       1101.04       1209.40        15.11 o                         
  -2   5   1         74.15         73.64         3.90 o                         
  -1   5   1      17317.97      17360.89       157.38 o                         
   0   5   1       4541.84       4669.50        75.11 o                         
   1   5   1       2382.71       2652.55        38.77 o                         
   2   5   1       1924.59       2195.94        29.42 o                         
   3   5   1        589.48        528.10        13.31 o                         
   4   5   1        488.84        456.84        10.13 o                         
   5   5   1        341.45        334.82        10.81 o                         
   6   5   1         19.60         20.86        10.48 o                         
   7   5   1         20.07         10.86        14.09 o                         
   8   5   1          2.14         45.70        23.52 o                         
  -8   6   1         31.10         26.30        22.23 o                         
  -7   6   1          6.67         15.69        17.20 o                         
  -6   6   1       1489.32       1379.08        33.69 o                         
  -5   6   1         12.35          9.48         6.20 o                         
  -4   6   1       1276.72       1260.42        17.86 o                         
  -3   6   1        346.78        335.05         7.75 o                         
  -2   6   1       1124.32        981.63        16.26 o                         
  -1   6   1       1090.42        971.22        12.85 o                         
   0   6   1       7247.36       7453.65       170.60 o                         
   1   6   1          1.00          5.14         4.87 o                         
   2   6   1         12.15         14.17         3.90 o                         
   3   6   1       1590.05       1903.94        24.63 o                         
   4   6   1        175.74        189.43         7.93 o                         
   5   6   1        576.05        570.98        12.78 o                         
   6   6   1        505.08        465.15        20.31 o                         
   7   6   1        229.25        259.08        16.42 o                         
   8   6   1        527.62        563.74        34.44 o                         
  -8   7   1        101.21         83.13        22.74 o                         
  -7   7   1         36.76         80.13        21.98 o                         
  -6   7   1        129.15        121.62        15.66 o                         
  -5   7   1        455.28        432.61        11.83 o                         
  -4   7   1         26.28         37.08         5.24 o                         
  -3   7   1          3.93          1.37         4.04 o                         
  -2   7   1        143.26        157.27         5.93 o                         
  -1   7   1       8161.50       8366.69        94.22 o                         
   0   7   1       1721.90       1719.98        22.71 o                         
   1   7   1        141.39        131.88         7.63 o                         
   2   7   1        216.18        207.19         6.72 o                         
   3   7   1       3875.42       4125.70        48.63 o                         
   4   7   1         18.60         33.89         5.95 o                         
   5   7   1       2174.64       2118.15        29.08 o                         
   6   7   1        162.11        166.91        12.76 o                         
   7   7   1         24.37         40.70        17.09 o                         
   8   7   1         38.26         13.08        23.83 o                         
  -8   8   1          5.55         58.91        23.21 o                         
  -7   8   1         68.17         69.89        19.07 o                         
  -6   8   1        270.91        284.24        15.13 o                         
  -5   8   1         35.27         29.37         6.93 o                         
  -4   8   1        353.31        304.04         9.03 o                         
  -3   8   1         96.10         84.33         6.25 o                         
  -2   8   1        863.30        862.94        13.65 o                         
  -1   8   1       9084.12       9275.04       106.82 o                         
   0   8   1       2012.87       2070.99        28.76 o                         
   1   8   1        289.88        306.28         9.57 o                         
   2   8   1        497.49        492.24        11.71 o                         
   3   8   1        660.41        749.12        12.51 o                         
   4   8   1       1926.58       1944.78        26.03 o                         
   5   8   1        440.97        444.28        17.17 o                         
   6   8   1        262.35        273.58        14.75 o                         
   7   8   1        255.33        259.12        21.57 o                         
   8   8   1        109.51        127.99        24.86 o                         
  -8   9   1        259.32        301.94        38.10 o                         
  -7   9   1         79.21         62.46        16.55 o                         
  -6   9   1         60.72         34.55        12.37 o                         
  -5   9   1        666.12        653.83        14.17 o                         
  -4   9   1        315.33        308.29        10.12 o                         
  -3   9   1        136.49        122.02         6.47 o                         
  -2   9   1        148.97        158.76         6.66 o                         
  -1   9   1        129.60        118.43         5.52 o                         
   0   9   1       1983.41       1914.85        25.48 o                         
   1   9   1       1249.25       1283.84        21.34 o                         
   2   9   1         27.56         74.95         5.30 o                         
   3   9   1        549.31        532.35        10.49 o                         
   4   9   1       1210.02       1251.63        18.99 o                         
   5   9   1          7.95         26.79        10.44 o                         
   6   9   1          1.31         -6.82        12.79 o                         
   7   9   1          0.29         -8.84        16.24 o                         
   8   9   1         57.19         57.87        24.20 o                         
  -8  10   1          0.18         14.23        23.35 o                         
  -7  10   1        136.05        150.47        17.04 o                         
  -6  10   1        129.31        121.99        12.79 o                         
  -5  10   1        534.28        521.06        17.04 o                         
  -4  10   1        146.30        138.54         7.11 o                         
  -3  10   1          4.48          8.16         4.52 o                         
  -2  10   1       3234.07       3580.60        42.31 o                         
  -1  10   1       2795.32       3026.98        35.77 o                         
   0  10   1        179.76        199.83         5.98 o                         
   1  10   1          1.36         10.03         4.86 o                         
   2  10   1       1215.30       1456.62        24.29 o                         
   3  10   1         24.31         38.30         5.19 o                         
   4  10   1        877.18        884.62        15.58 o                         
   5  10   1          2.91         -0.38         9.44 o                         
   6  10   1        188.64        168.96        15.03 o                         
   7  10   1        186.50        199.33        16.63 o                         
   8  10   1         32.21         39.17        24.96 o                         
  -8  11   1         99.77        102.78        29.97 o                         
  -7  11   1         34.19         51.24        16.83 o                         
  -6  11   1        144.46        143.50        15.30 o                         
  -5  11   1         18.22         21.10         9.90 o                         
  -4  11   1        661.69        632.89        12.75 o                         
  -3  11   1        162.53        158.00         7.22 o                         
  -2  11   1        764.54        754.28        11.97 o                         
  -1  11   1        234.77        331.86         7.61 o                         
   0  11   1       2650.69       2555.76        30.85 o                         
   1  11   1        629.81        582.69        12.96 o                         
   2  11   1       1055.01        999.15        18.19 o                         
   3  11   1        897.29        918.76        14.48 o                         
   4  11   1       1746.34       1764.91        29.89 o                         
   5  11   1        179.86        182.68        11.17 o                         
   6  11   1          1.15        -15.57        16.26 o                         
   7  11   1         17.64         24.06        17.90 o                         
   8  11   1          7.99         28.04        20.90 o                         
  -8  12   1          4.62         38.33        25.05 o                         
  -7  12   1         12.15         26.38        15.15 o                         
  -6  12   1       1607.19       1474.59        32.89 o                         
  -5  12   1        499.60        497.77        15.69 o                         
  -4  12   1        343.30        315.60        10.33 o                         
  -3  12   1        818.62        755.03        14.01 o                         
  -2  12   1       6317.13       6799.38        78.16 o                         
  -1  12   1         86.96         59.90         4.55 o                         
   0  12   1        913.51        891.24        13.19 o                         
   1  12   1        359.46        405.85        11.08 o                         
   2  12   1        979.27       1004.69        18.58 o                         
   3  12   1        103.96        112.57         6.16 o                         
   4  12   1        408.26        388.37        11.81 o                         
   5  12   1          1.33         -4.83         9.97 o                         
   6  12   1         57.98         72.01        32.12 o                         
   7  12   1        280.13        279.03        22.67 o                         
   8  12   1        369.36        371.79        24.25 o                         
  -8  13   1        115.61        132.95        25.87 o                         
  -7  13   1        331.14        337.63        18.32 o                         
  -6  13   1         44.89         37.14        20.37 o                         
  -5  13   1       1063.93       1011.66        20.17 o                         
  -4  13   1        201.79        191.51         9.33 o                         
  -3  13   1          0.50         -1.11         5.07 o                         
  -2  13   1        445.92        484.40         9.87 o                         
  -1  13   1       1996.54       2162.30        26.95 o                         
   0  13   1       2671.45       2532.32        30.87 o                         
   1  13   1        906.88        818.59        16.04 o                         
   2  13   1        205.04        169.53         8.85 o                         
   3  13   1       1544.69       1543.10        21.26 o                         
   4  13   1       3669.24       3582.63        44.62 o                         
   5  13   1       1147.64       1061.88        25.15 o                         
   6  13   1        515.43        506.74        22.09 o                         
   7  13   1          1.90          5.86        16.98 o                         
  -8  14   1         19.85          5.21        25.39 o                         
  -7  14   1        165.50        185.32        18.97 o                         
  -6  14   1        885.83        828.57        33.59 o                         
  -5  14   1       1917.29       1881.33        29.04 o                         
  -4  14   1        782.02        757.93        19.04 o                         
  -3  14   1         30.66         21.00         5.64 o                         
  -2  14   1       3486.62       3273.23        39.65 o                         
  -1  14   1       3709.81       3721.33        44.28 o                         
   0  14   1       1050.05       1063.34        15.91 o                         
   1  14   1       3703.00       4053.68        59.49 o                         
   2  14   1          0.52          5.99         7.15 o                         
   3  14   1         32.26         45.13         5.93 o                         
   4  14   1         14.86         32.45         7.37 o                         
   5  14   1        177.04        202.99        13.78 o                         
   6  14   1        476.61        524.80        25.99 o                         
   7  14   1         39.44         43.94        15.89 o                         
  -8  15   1         52.37         28.80        25.98 o                         
  -7  15   1        543.91        504.62        26.79 o                         
  -6  15   1         98.14        104.47        18.07 o                         
  -5  15   1        110.48        134.55        11.92 o                         
  -4  15   1        396.34        415.92        12.16 o                         
  -3  15   1         45.61         47.70         6.90 o                         
  -2  15   1       2424.16       2691.32        33.69 o                         
  -1  15   1        801.46        792.39        13.09 o                         
   0  15   1       2724.90       2839.11        34.74 o                         
   1  15   1         30.82         49.95         5.27 o                         
   2  15   1       1019.19        951.49        18.02 o                         
   3  15   1       1899.80       1837.91        24.80 o                         
   4  15   1        855.80        800.73        27.92 o                         
   5  15   1        990.27        942.18        25.71 o                         
   6  15   1        113.42        112.87        22.00 o                         
   7  15   1         77.25         68.09        16.56 o                         
  -7  16   1         11.13         10.06        17.52 o                         
  -6  16   1        413.04        384.10        21.91 o                         
  -5  16   1        450.37        445.65        17.77 o                         
  -4  16   1         15.16         17.58         7.38 o                         
  -3  16   1       1573.92       1423.68        21.09 o                         
  -2  16   1        862.33        739.42        13.29 o                         
  -1  16   1       1598.63       1461.80        20.31 o                         
   0  16   1        110.92         99.80         6.12 o                         
   1  16   1       1747.86       1876.19        26.78 o                         
   2  16   1          3.46         -4.68         4.68 o                         
   3  16   1         21.10         41.80         9.94 o                         
   4  16   1         53.33         48.70        11.08 o                         
   5  16   1        158.83        170.03        12.77 o                         
   6  16   1        420.44        424.16        36.47 o                         
   7  16   1         64.93         33.70        16.54 o                         
  -7  17   1        126.92         86.56        22.86 o                         
  -6  17   1        199.91        212.33        17.40 o                         
  -5  17   1        266.77        288.22        23.46 o                         
  -4  17   1        115.90        124.13         9.38 o                         
  -3  17   1        116.76        125.72         8.36 o                         
  -2  17   1        499.40        494.91        11.40 o                         
  -1  17   1       1267.88       1291.24        18.87 o                         
   0  17   1        704.05        612.62        11.94 o                         
   1  17   1       2205.13       2170.36        27.92 o                         
   2  17   1        388.99        370.93        11.22 o                         
   3  17   1        549.91        567.75        31.59 o                         
   4  17   1        513.60        500.06        23.66 o                         
   5  17   1         43.26         57.30        15.78 o                         
   6  17   1         20.57         32.85        15.00 o                         
   7  17   1          4.20          0.47        16.75 o                         
  -7  18   1         19.21         20.12        17.52 o                         
  -6  18   1          9.96         -1.41        18.15 o                         
  -5  18   1          3.07         25.55        15.56 o                         
  -4  18   1       1598.85       1574.07        30.65 o                         
  -3  18   1        346.67        302.70        11.87 o                         
  -2  18   1       2250.02       2078.19        27.94 o                         
  -1  18   1        905.74        889.57        15.82 o                         
   0  18   1        893.99        845.23        14.69 o                         
   1  18   1        535.28        645.15        13.68 o                         
   2  18   1         54.98         55.26         6.23 o                         
   3  18   1        201.04        202.72        12.97 o                         
   4  18   1        258.02        280.80        14.06 o                         
   5  18   1         65.94         77.28        13.50 o                         
   6  18   1         61.73         34.29        15.50 o                         
   7  18   1        563.41        547.79        26.60 o                         
  -7  19   1         57.29         54.17        20.22 o                         
  -6  19   1         63.45         69.47        19.95 o                         
  -5  19   1        246.39        259.63        17.11 o                         
  -4  19   1        549.34        533.81        19.85 o                         
  -3  19   1         27.43         33.09         8.42 o                         
  -2  19   1         71.69         75.40         8.23 o                         
  -1  19   1       1137.83       1054.40        23.25 o                         
   0  19   1        388.32        350.61        10.64 o                         
   1  19   1        741.97        637.29        12.89 o                         
   2  19   1       1037.11       1010.76        24.09 o                         
   3  19   1       2971.59       2933.27        47.22 o                         
   4  19   1          6.19        -16.29        20.31 o                         
   5  19   1         27.30         33.63        13.72 o                         
   6  19   1         61.97         31.19        16.46 o                         
   7  19   1        115.39         95.55        19.90 o                         
  -7  20   1          2.73        -12.77        18.86 o                         
  -6  20   1        138.97        151.16        18.31 o                         
  -5  20   1        310.90        380.89        23.17 o                         
  -4  20   1        553.30        574.57        18.71 o                         
  -3  20   1        385.18        379.06        25.90 o                         
  -2  20   1        997.57       1034.91        18.31 o                         
  -1  20   1        895.21        869.56        18.48 o                         
   0  20   1        538.94        489.72        13.21 o                         
   1  20   1        278.33        294.40        17.88 o                         
   2  20   1        356.28        362.52        18.25 o                         
   3  20   1         46.83         32.07        13.94 o                         
   4  20   1         15.64          4.35        13.65 o                         
   5  20   1          4.28         20.32        13.71 o                         
   6  20   1        206.26        220.02        18.98 o                         
   7  20   1         69.62         43.11        23.62 o                         
  -7  21   1         62.50         64.53        22.22 o                         
  -6  21   1        134.50        141.57        17.19 o                         
  -5  21   1         22.98         37.97        23.13 o                         
  -4  21   1         62.37         91.93        16.59 o                         
  -3  21   1          2.28         -0.20         9.31 o                         
  -2  21   1         73.03         83.37        10.03 o                         
  -1  21   1       1218.68       1158.68        24.70 o                         
   0  21   1          8.90         -0.15         7.87 o                         
   1  21   1       1277.14       1308.92        22.38 o                         
   2  21   1          3.84          6.38         9.36 o                         
   3  21   1        184.59        194.81        26.07 o                         
   4  21   1       1658.77       1550.46        34.77 o                         
   5  21   1        184.74        207.77        18.93 o                         
   6  21   1          9.68          7.07        22.36 o                         
  -7  22   1        190.41        175.60        21.33 o                         
  -6  22   1         94.50        135.80        17.59 o                         
  -5  22   1        299.36        323.76        23.33 o                         
  -4  22   1         21.91         22.75        14.51 o                         
  -3  22   1         32.48         48.94        12.23 o                         
  -2  22   1         62.40         80.01         8.59 o                         
  -1  22   1        345.28        423.31        22.23 o                         
   0  22   1         59.78         51.57         7.57 o                         
   1  22   1        366.05        333.42        12.65 o                         
   2  22   1         95.40        118.67        18.28 o                         
   3  22   1         84.21         69.83        16.18 o                         
   4  22   1        179.59        214.57        26.28 o                         
   5  22   1         74.37         86.47        18.57 o                         
   6  22   1         28.05         23.80        20.88 o                         
  -6  23   1        177.36        208.34        19.01 o                         
  -5  23   1         17.01         67.95        29.00 o                         
  -4  23   1        175.65        174.68        15.52 o                         
  -3  23   1         83.72         67.66        15.37 o                         
  -2  23   1        105.64        118.63        15.96 o                         
  -1  23   1       1501.75       1382.14        28.78 o                         
   0  23   1          3.46          0.70        13.44 o                         
   1  23   1        677.73        567.00        19.22 o                         
   2  23   1        218.79        228.58        16.16 o                         
   3  23   1        641.57        620.36        24.51 o                         
   4  23   1          4.10         -2.45        18.15 o                         
   5  23   1        672.53        596.87        29.73 o                         
   6  23   1         17.13         17.45        21.86 o                         
  -6  24   1        135.50        146.13        19.24 o                         
  -5  24   1         75.39         80.82        17.27 o                         
  -4  24   1        153.52        179.53        16.42 o                         
  -3  24   1         43.30         61.38        18.77 o                         
  -2  24   1         82.55         46.83        12.20 o                         
  -1  24   1        632.06        600.55        17.79 o                         
   0  24   1        826.20        750.41        18.79 o                         
   1  24   1        134.12        111.18        11.82 o                         
   2  24   1          0.49         11.12        15.30 o                         
   3  24   1          1.28         -0.82        14.63 o                         
   4  24   1          0.37         23.43        16.61 o                         
   5  24   1        528.59        549.17        31.03 o                         
   6  24   1        135.39        142.53        23.79 o                         
  -6  25   1        134.45        134.56        20.39 o                         
  -5  25   1         56.85         42.89        16.81 o                         
  -4  25   1         29.81         28.79        14.37 o                         
  -3  25   1        139.26        137.65        14.15 o                         
  -2  25   1          1.77         15.66        12.62 o                         
  -1  25   1       1118.81       1111.31        22.84 o                         
   0  25   1         50.24         46.98        11.68 o                         
   1  25   1        472.19        450.72        18.20 o                         
   2  25   1         71.87         59.66        14.42 o                         
   3  25   1        343.15        326.20        20.84 o                         
   4  25   1        351.71        375.20        25.21 o                         
   5  25   1         66.62         92.10        20.44 o                         
   6  25   1        118.80        171.40        47.34 o                         
  -6  26   1         84.10         87.53        22.67 o                         
  -5  26   1        229.10        231.47        23.77 o                         
  -4  26   1         89.06         84.93        16.99 o                         
  -3  26   1        357.89        353.61        19.23 o                         
  -2  26   1       2433.34       2379.20        35.99 o                         
  -1  26   1         13.36         21.97        12.19 o                         
   0  26   1        622.06        657.54        20.63 o                         
   1  26   1        345.69        350.26        19.82 o                         
   2  26   1          0.19         -7.60        14.47 o                         
   3  26   1          0.05        -15.75        15.75 o                         
   4  26   1          0.33         -2.02        18.36 o                         
   5  26   1        211.33        224.39        24.22 o                         
  -5  27   1          7.13         31.01        19.88 o                         
  -4  27   1        243.93        229.00        23.40 o                         
  -3  27   1          5.14         12.50        15.64 o                         
  -2  27   1        191.70        240.96        21.04 o                         
  -1  27   1         74.46         75.69        13.31 o                         
   0  27   1       1288.34       1235.00        24.52 o                         
   1  27   1        462.43        424.32        20.04 o                         
   2  27   1        411.99        372.08        21.45 o                         
   3  27   1        693.60        625.52        51.34 o                         
   4  27   1        577.69        554.83        30.47 o                         
   5  27   1          7.17          4.12        22.02 o                         
  -5  28   1        345.43        455.08        32.81 o                         
  -4  28   1        341.48        353.21        27.56 o                         
  -3  28   1        182.19        183.53        18.19 o                         
  -2  28   1        321.98        351.44        21.10 o                         
  -1  28   1       1868.88       1826.75        38.40 o                         
   0  28   1        281.59        299.35        24.00 o                         
   1  28   1          0.52         -7.95        13.64 o                         
   2  28   1         43.47         29.43        16.27 o                         
   3  28   1          8.23          8.03        18.89 o                         
   4  28   1          5.62        -10.10        20.10 o                         
   5  28   1         10.47         42.20        23.26 o                         
  -5  29   1        178.07        230.34        26.42 o                         
  -4  29   1         55.94         38.35        17.77 o                         
  -3  29   1          0.35          8.97        21.81 o                         
  -2  29   1         36.76         59.44        16.67 o                         
  -1  29   1        358.60        408.49        24.89 o                         
   0  29   1        590.09        614.76        23.58 o                         
   1  29   1         66.82         84.60        14.18 o                         
   2  29   1        278.49        333.76        22.91 o                         
   3  29   1        531.37        515.19        37.95 o                         
   4  29   1        154.76        144.10        23.12 o                         
   5  29   1         45.50         31.40        24.85 o                         
  -4  30   1        270.40        296.44        23.00 o                         
  -3  30   1         80.13         96.69        21.23 o                         
  -2  30   1        537.43        545.78        25.30 o                         
  -1  30   1        289.96        288.97        24.00 o                         
   0  30   1          1.48          4.18        14.58 o                         
   1  30   1        172.75        177.39        17.34 o                         
   2  30   1         19.52         35.67        18.14 o                         
   3  30   1          3.34         31.85        20.23 o                         
   4  30   1        192.35        186.54        25.38 o                         
  -4  31   1          1.68         -7.76        21.55 o                         
  -3  31   1          1.67         -7.14        19.18 o                         
  -2  31   1         22.55         25.23        17.33 o                         
  -1  31   1         12.55         15.95        19.03 o                         
   0  31   1        151.97        179.54        18.22 o                         
   1  31   1        383.77        397.50        22.06 o                         
   2  31   1         28.60         72.69        19.93 o                         
   3  31   1        399.28        431.69        28.54 o                         
   4  31   1        253.72        290.99        27.75 o                         
  -4  32   1        139.39        194.93        24.52 o                         
  -3  32   1        171.86        219.97        24.61 o                         
  -2  32   1        632.81        649.12        29.25 o                         
  -1  32   1        134.38        210.87        27.00 o                         
   0  32   1         14.14         14.11        17.56 o                         
   1  32   1        115.32        123.70        23.13 o                         
   2  32   1         19.94         28.88        19.67 o                         
   3  32   1         29.28         30.25        22.88 o                         
  -3  33   1          4.53         13.05        29.88 o                         
  -2  33   1         80.62        129.55        22.71 o                         
  -1  33   1        124.33        114.80        18.17 o                         
   0  33   1          9.89         -3.57        22.18 o                         
   1  33   1        468.41        472.87        30.36 o                         
   2  33   1        164.00        179.76        32.28 o                         
   3  33   1        235.93        307.17        42.04 o                         
  -3  34   1        152.76        171.79        33.26 o                         
  -2  34   1        330.06        390.64        33.21 o                         
  -1  34   1         77.59         78.65        18.80 o                         
   0  34   1         78.50         71.95        20.57 o                         
   1  34   1         79.71         82.77        22.96 o                         
   2  34   1          0.27         -5.07        22.58 o                         
  -2  35   1          5.53         47.98        26.85 o                         
  -1  35   1        123.74        135.93        20.52 o                         
   0  35   1        185.57        180.53        22.06 o                         
   1  35   1         14.71         25.35        22.63 o                         
   0  36   1        151.13        168.89        26.03 o                         
  -8   0   2        331.71        354.46        35.81 o                         
  -7   0   2        911.26        841.52        80.50 o                         
  -6   0   2       1021.35        889.97        35.79 o                         
  -5   0   2       1536.51       1481.33        36.22 o                         
  -4   0   2       2674.11       2800.82        59.96 o                         
  -3   0   2         41.70         65.60        10.53 o                         
  -2   0   2         40.21         40.39         8.48 o                         
  -1   0   2      11626.50      12357.86       169.51 o                         
   0   0   2         33.69         56.00         4.29 o                         
   1   0   2         11.67         31.79         7.15 o                         
   2   0   2       3841.87       4775.67        80.22 o                         
   3   0   2        566.66        612.89        15.91 o                         
   4   0   2        914.25        931.39        22.44 o                         
   5   0   2       2717.68       2732.01        51.51 o                         
   6   0   2        139.53        168.79        19.07 o                         
   7   0   2          1.82         12.68        27.36 o                         
   8   0   2        672.19        638.18        34.91 o                         
  -8   1   2         17.57         31.96        21.47 o                         
  -7   1   2        223.83        260.87        19.75 o                         
  -6   1   2        403.15        399.97        28.81 o                         
  -5   1   2         29.33         41.25        10.02 o                         
  -4   1   2          1.42          9.66         5.52 o                         
  -3   1   2        465.53        393.14        10.93 o                         
  -2   1   2      13768.00      14479.78       197.39 o                         
  -1   1   2      52257.87      55083.84       496.54 o                         
   0   1   2         17.87         12.56         2.95 o                         
   1   1   2       4786.41       5818.07        60.58 o                         
   2   1   2       5812.04       7281.72        82.95 o                         
   3   1   2        159.44        175.77         7.35 o                         
   4   1   2         70.52         90.96         7.10 o                         
   5   1   2        531.00        520.06        14.64 o                         
   6   1   2         66.71         57.20        15.11 o                         
   7   1   2        152.24        178.55        15.43 o                         
   8   1   2          5.24         -5.44        16.22 o                         
  -8   2   2        202.59        218.25        23.58 o                         
  -7   2   2       1301.63       1143.47        31.93 o                         
  -6   2   2         24.89         25.80        15.77 o                         
  -5   2   2       1079.50        965.11        19.23 o                         
  -4   2   2        381.64        307.58         9.93 o                         
  -3   2   2       4647.51       4709.93        67.04 o                         
  -2   2   2       2366.92       2275.83        33.69 o                         
  -1   2   2         22.47         26.72         3.56 o                         
   0   2   2       1832.64       2017.16        17.51 o                         
   1   2   2        314.81        362.57         6.73 o                         
   2   2   2       1759.38       2045.01        25.36 o                         
   3   2   2        935.06        974.11        14.67 o                         
   4   2   2       1928.70       1963.04        26.43 o                         
   5   2   2          9.80         -0.30        10.26 o                         
   6   2   2        681.35        641.39        28.88 o                         
   7   2   2        525.67        545.37        21.97 o                         
   8   2   2         12.03         -0.27        15.77 o                         
  -8   3   2         92.96        101.28        22.43 o                         
  -7   3   2        364.86        363.02        22.19 o                         
  -6   3   2        260.66        257.18        16.97 o                         
  -5   3   2         70.34         69.67        12.52 o                         
  -4   3   2         15.81         42.25         6.20 o                         
  -3   3   2       1936.08       1986.58        30.74 o                         
  -2   3   2        750.02        696.67        14.99 o                         
  -1   3   2        419.98        414.46         6.47 o                         
   0   3   2       3514.26       3910.37        43.70 o                         
   1   3   2        724.87        819.99        12.32 o                         
   2   3   2         15.70          1.22         4.19 o                         
   3   3   2       2137.97       2489.30        30.90 o                         
   4   3   2        296.13        291.52         9.90 o                         
   5   3   2        296.81        295.51        16.71 o                         
   6   3   2         53.19         51.88        13.66 o                         
   7   3   2         98.18         62.97        17.13 o                         
   8   3   2         84.30         88.67        24.48 o                         
  -8   4   2         20.81         29.53        21.78 o                         
  -7   4   2         30.80         52.47        20.54 o                         
  -6   4   2        402.48        338.82        19.21 o                         
  -5   4   2        385.20        375.02        19.07 o                         
  -4   4   2        931.97        839.53        16.53 o                         
  -3   4   2       1404.49       1339.77        20.89 o                         
  -2   4   2        283.43        301.58         7.73 o                         
  -1   4   2       7881.66       7708.33       103.24 o                         
   0   4   2       9695.10      11199.54       193.69 o                         
   1   4   2         54.40         72.28         7.80 o                         
   2   4   2       1232.98       1357.74        17.97 o                         
   3   4   2        558.08        582.02        10.82 o                         
   4   4   2         84.17         76.97         6.48 o                         
   5   4   2       1771.86       1752.61        24.74 o                         
   6   4   2        268.08        287.59        13.89 o                         
   7   4   2        151.22        179.46        20.67 o                         
   8   4   2          5.51         11.05        17.94 o                         
  -8   5   2        237.15        235.35        24.18 o                         
  -7   5   2        128.85        156.37        22.02 o                         
  -6   5   2        854.40        762.36        27.19 o                         
  -5   5   2        136.80        155.25        16.50 o                         
  -4   5   2         18.63          6.92         5.60 o                         
  -3   5   2       2065.05       2081.44        32.00 o                         
  -2   5   2       1384.51       1266.16        16.40 o                         
  -1   5   2        230.74        230.12         5.71 o                         
   0   5   2       2858.12       3125.34        41.38 o                         
   1   5   2       1908.07       2185.30        30.69 o                         
   2   5   2       3381.82       3889.41        44.74 o                         
   3   5   2       1264.45       1343.62        20.30 o                         
   4   5   2         12.46          7.20         5.40 o                         
   5   5   2         92.55         92.57         8.50 o                         
   6   5   2        276.73        262.75        16.05 o                         
   7   5   2        125.44         86.69        20.45 o                         
   8   5   2        125.55        128.18        18.84 o                         
  -8   6   2        352.11        383.37        26.37 o                         
  -7   6   2          5.44         28.59        17.84 o                         
  -6   6   2        445.75        375.64        33.82 o                         
  -5   6   2        339.09        274.54        11.66 o                         
  -4   6   2       1279.09       1220.41        21.54 o                         
  -3   6   2        896.97        817.79        13.54 o                         
  -2   6   2       2140.51       2037.41        28.25 o                         
  -1   6   2       8946.80       9108.52        88.70 o                         
   0   6   2       3756.95       4272.48        60.69 o                         
   1   6   2        691.88        824.30        14.57 o                         
   2   6   2       1250.38       1267.69        17.64 o                         
   3   6   2       1335.50       1353.44        19.62 o                         
   4   6   2       1152.34       1171.52        17.19 o                         
   5   6   2        151.00        190.09         9.51 o                         
   6   6   2        250.58        268.03        18.24 o                         
   7   6   2        290.05        280.31        23.98 o                         
   8   6   2         71.52         76.66        19.73 o                         
  -8   7   2         33.91         51.25        22.63 o                         
  -7   7   2         66.79         54.73        19.17 o                         
  -6   7   2          0.38         34.54        17.00 o                         
  -5   7   2         65.89         81.16         8.70 o                         
  -4   7   2         25.11         17.55         5.08 o                         
  -3   7   2       1139.41       1170.91        16.00 o                         
  -2   7   2        839.44        807.41        11.84 o                         
  -1   7   2       1206.53       1250.72        16.71 o                         
   0   7   2       3008.65       3180.85        46.36 o                         
   1   7   2       1006.48       1023.13        16.89 o                         
   2   7   2         63.19        130.45         6.77 o                         
   3   7   2        845.74        962.80        13.97 o                         
   4   7   2        952.00        913.52        14.87 o                         
   5   7   2         20.81         23.78         9.99 o                         
   6   7   2         91.63        115.33        17.32 o                         
   7   7   2         98.35        108.71        16.94 o                         
   8   7   2         23.63         33.89        18.56 o                         
  -8   8   2         32.58         48.91        22.58 o                         
  -7   8   2          5.80         15.19        18.17 o                         
  -6   8   2        961.64        898.61        27.02 o                         
  -5   8   2         49.73         65.76        12.16 o                         
  -4   8   2        795.89        725.56        12.36 o                         
  -3   8   2         11.02          6.40         3.95 o                         
  -2   8   2       2068.65       2160.66        26.51 o                         
  -1   8   2       1133.82       1157.60        15.44 o                         
   0   8   2         77.47         82.90        11.86 o                         
   1   8   2          2.47          1.32         9.12 o                         
   2   8   2       1759.09       1932.43        28.27 o                         
   3   8   2       2081.87       2248.79        26.99 o                         
   4   8   2         28.50         22.75         5.70 o                         
   5   8   2        561.97        553.18        19.00 o                         
   6   8   2         42.31         57.20        14.37 o                         
   7   8   2         91.26         72.32        17.86 o                         
   8   8   2        135.66        152.95        20.08 o                         
  -8   9   2        213.13        230.42        25.46 o                         
  -7   9   2         71.64         83.46        19.09 o                         
  -6   9   2          0.34         23.92        15.49 o                         
  -5   9   2        660.28        610.63        13.14 o                         
  -4   9   2        213.78        239.41         8.22 o                         
  -3   9   2        872.19        725.12        12.65 o                         
  -2   9   2       1691.12       1590.73        20.49 o                         
  -1   9   2       1514.29       1479.14        18.87 o                         
   0   9   2       1316.78       1327.02        21.93 o                         
   1   9   2        123.10        193.16         9.22 o                         
   2   9   2       1495.10       1526.41        25.54 o                         
   3   9   2        339.20        401.28         9.22 o                         
   4   9   2          0.66         -5.28         8.12 o                         
   5   9   2        203.80        210.53        11.96 o                         
   6   9   2         23.47         28.66        15.76 o                         
   7   9   2        267.48        243.58        16.78 o                         
   8   9   2         64.53         72.32        19.41 o                         
  -8  10   2        133.70        159.99        25.09 o                         
  -7  10   2        104.84        108.46        19.34 o                         
  -6  10   2         18.86         17.26        15.69 o                         
  -5  10   2        623.72        581.58        18.72 o                         
  -4  10   2         78.25         93.71         8.24 o                         
  -3  10   2        377.72        332.73         8.17 o                         
  -2  10   2        487.87        461.49         8.93 o                         
  -1  10   2        233.75        300.25         7.71 o                         
   0  10   2        138.90        209.63         8.95 o                         
   1  10   2        234.17        226.08         9.37 o                         
   2  10   2        847.10        918.52        17.54 o                         
   3  10   2        760.58        751.17        16.12 o                         
   4  10   2        520.42        570.08        16.01 o                         
   5  10   2         10.82         19.62         9.95 o                         
   6  10   2        647.86        591.59        25.89 o                         
   7  10   2         16.02         26.55        15.26 o                         
  -8  11   2          6.42         52.69        24.18 o                         
  -7  11   2         28.12         62.94        19.79 o                         
  -6  11   2        462.05        439.93        19.82 o                         
  -5  11   2          2.36         13.47        10.61 o                         
  -4  11   2        184.90        162.36         8.57 o                         
  -3  11   2        266.61        199.86         7.48 o                         
  -2  11   2       1098.67        990.54        14.57 o                         
  -1  11   2       4108.30       4110.23        48.02 o                         
   0  11   2       3124.16       3184.76        47.09 o                         
   1  11   2        119.54         85.78         6.64 o                         
   2  11   2        806.83        789.67        16.18 o                         
   3  11   2         31.09         32.50         6.20 o                         
   4  11   2         15.13         25.14         6.73 o                         
   5  11   2         30.24         31.94        13.60 o                         
   6  11   2        227.76        237.39        21.84 o                         
   7  11   2        306.98        351.36        19.44 o                         
  -8  12   2         42.05         76.61        25.10 o                         
  -7  12   2        758.51        694.82        30.75 o                         
  -6  12   2       1635.42       1557.44        27.30 o                         
  -5  12   2         51.15         51.04        11.85 o                         
  -4  12   2       1405.90       1367.71        20.18 o                         
  -3  12   2       1243.16       1214.17        17.63 o                         
  -2  12   2        486.78        541.29        10.23 o                         
  -1  12   2        996.76        981.41        14.27 o                         
   0  12   2         90.72        108.83         6.71 o                         
   1  12   2        467.10        571.20        13.41 o                         
   2  12   2        618.71        627.42        14.02 o                         
   3  12   2        731.06        705.66        16.28 o                         
   4  12   2       1779.22       1775.63        25.22 o                         
   5  12   2         62.08         70.30        12.44 o                         
   6  12   2        737.98        723.74        23.93 o                         
   7  12   2        298.98        310.57        18.13 o                         
  -8  13   2         47.80         91.56        26.34 o                         
  -7  13   2         37.04         44.24        17.91 o                         
  -6  13   2        153.74        190.99        17.13 o                         
  -5  13   2         29.18         26.02        12.04 o                         
  -4  13   2          1.29         -5.83         6.40 o                         
  -3  13   2       3592.88       3754.97        45.45 o                         
  -2  13   2       4019.08       4134.02        49.07 o                         
  -1  13   2       1782.59       1750.96        22.69 o                         
   0  13   2       1125.06       1070.30        19.23 o                         
   1  13   2       3258.74       3355.17        50.26 o                         
   2  13   2       1306.18       1277.61        22.71 o                         
   3  13   2        681.55        742.88        17.12 o                         
   4  13   2       1543.46       1548.65        31.96 o                         
   5  13   2        102.96        101.10        11.39 o                         
   6  13   2          5.73         11.11        13.74 o                         
   7  13   2          5.76         -4.84        15.98 o                         
  -8  14   2        122.94        139.59        27.18 o                         
  -7  14   2        535.57        465.64        24.83 o                         
  -6  14   2        931.04        879.07        22.84 o                         
  -5  14   2       1246.96       1139.64        24.27 o                         
  -4  14   2        492.07        489.64        14.32 o                         
  -3  14   2         98.78         95.82         8.57 o                         
  -2  14   2        163.43        164.56         7.55 o                         
  -1  14   2        115.09        135.20         6.49 o                         
   0  14   2        386.34        460.43        11.58 o                         
   1  14   2         56.91         94.25         6.85 o                         
   2  14   2        639.15        611.76        13.90 o                         
   3  14   2        740.95        734.25        17.06 o                         
   4  14   2       3017.57       2830.52        93.91 o                         
   5  14   2        120.38        125.78        13.62 o                         
   6  14   2        397.44        433.71        19.97 o                         
   7  14   2        148.13        190.94        23.71 o                         
  -8  15   2        154.18        189.05        28.45 o                         
  -7  15   2         87.46         86.95        18.81 o                         
  -6  15   2          0.03          9.49        13.29 o                         
  -5  15   2        465.79        443.20        21.35 o                         
  -4  15   2         25.80         22.22         9.55 o                         
  -3  15   2        874.67        949.77        16.34 o                         
  -2  15   2       4338.37       4627.24        54.93 o                         
  -1  15   2        271.38        223.72         9.84 o                         
   0  15   2       1546.80       1560.73        26.05 o                         
   1  15   2       1937.87       1903.34        31.19 o                         
   2  15   2        516.28        522.69        12.73 o                         
   3  15   2         52.79         59.77         9.40 o                         
   4  15   2       3958.87       3924.41        62.65 o                         
   5  15   2         32.46         16.88        17.50 o                         
   6  15   2          7.58          8.93        13.74 o                         
   7  15   2         90.50         74.69        27.99 o                         
  -7  16   2        102.48        117.42        20.44 o                         
  -6  16   2        287.84        292.36        16.33 o                         
  -5  16   2        791.13        769.28        20.02 o                         
  -4  16   2        299.77        287.39        12.47 o                         
  -3  16   2        988.83        929.11        18.22 o                         
  -2  16   2        532.96        624.99        14.59 o                         
  -1  16   2         31.54         27.86         6.38 o                         
   0  16   2        179.11        153.81         7.78 o                         
   1  16   2         45.88         52.86         8.79 o                         
   2  16   2        877.80        901.77        18.19 o                         
   3  16   2       1574.41       1599.27        53.04 o                         
   4  16   2        264.46        283.59        17.32 o                         
   5  16   2        168.89        155.88        16.66 o                         
   6  16   2        260.52        249.92        19.72 o                         
   7  16   2        189.96        231.14        39.49 o                         
  -7  17   2          3.76         50.14        23.87 o                         
  -6  17   2          0.65          8.91        14.46 o                         
  -5  17   2          2.97         -1.81        11.53 o                         
  -4  17   2        113.08        128.29         9.92 o                         
  -3  17   2        422.92        394.19        18.33 o                         
  -2  17   2        473.71        427.05        11.27 o                         
  -1  17   2       1118.62       1038.79        16.25 o                         
   0  17   2        201.87        156.20         8.90 o                         
   1  17   2        713.21        660.33        15.19 o                         
   2  17   2       1525.80       1500.14        26.47 o                         
   3  17   2        131.39        126.84        20.24 o                         
   4  17   2         27.03         35.40        23.52 o                         
   5  17   2         10.58         -9.96        14.64 o                         
   6  17   2         55.04         57.30        16.64 o                         
   7  17   2         55.86         67.47        22.66 o                         
  -7  18   2         46.39         81.99        21.39 o                         
  -6  18   2         48.61         64.94        17.69 o                         
  -5  18   2         21.69         24.48        13.24 o                         
  -4  18   2       1737.82       1695.18        29.18 o                         
  -3  18   2        982.03        938.10        17.94 o                         
  -2  18   2        157.79        172.04        10.38 o                         
  -1  18   2         92.61         98.73         9.41 o                         
   0  18   2        154.41        172.34        11.37 o                         
   1  18   2       1252.61       1261.93        23.36 o                         
   2  18   2        306.94        280.58        22.76 o                         
   3  18   2        120.37        113.74        12.05 o                         
   4  18   2        186.88        183.62        17.96 o                         
   5  18   2        158.28        142.14        17.29 o                         
   6  18   2        202.47        188.98        20.91 o                         
   7  18   2        228.04        285.40        25.93 o                         
  -7  19   2        108.75         89.22        32.32 o                         
  -6  19   2        117.27        106.38        19.08 o                         
  -5  19   2         14.40         -0.98        16.04 o                         
  -4  19   2         50.14         45.85        18.44 o                         
  -3  19   2        522.49        466.81        23.50 o                         
  -2  19   2        330.93        293.66        11.31 o                         
  -1  19   2       1912.56       1829.07        29.95 o                         
   0  19   2        701.22        673.75        16.08 o                         
   1  19   2        635.88        532.55        17.30 o                         
   2  19   2        890.34        880.94        18.67 o                         
   3  19   2       1183.04       1114.83        40.95 o                         
   4  19   2        647.33        574.92        24.30 o                         
   5  19   2        111.65        111.89        17.11 o                         
   6  19   2          9.07         13.31        20.35 o                         
  -7  20   2         15.89        -11.44        21.31 o                         
  -6  20   2        131.27        135.03        19.62 o                         
  -5  20   2        269.33        269.47        23.84 o                         
  -4  20   2        313.81        349.82        19.99 o                         
  -3  20   2        486.90        408.87        17.02 o                         
  -2  20   2         43.28         43.99         9.12 o                         
  -1  20   2          0.57         21.83         6.82 o                         
   0  20   2          8.76          9.22        11.28 o                         
   1  20   2          2.54          0.13         6.75 o                         
   2  20   2        591.80        543.59        14.52 o                         
   3  20   2        417.34        406.44        20.13 o                         
   4  20   2          2.68          0.04        14.42 o                         
   5  20   2        608.87        571.07        27.31 o                         
   6  20   2        235.63        232.20        22.77 o                         
  -7  21   2          0.28         -9.67        22.05 o                         
  -6  21   2          4.84        -12.50        18.42 o                         
  -5  21   2        105.29         84.82        18.84 o                         
  -4  21   2         60.91         61.93        14.44 o                         
  -3  21   2        156.57        161.26        13.09 o                         
  -2  21   2        872.82        847.14        19.62 o                         
  -1  21   2       1506.61       1505.05        22.91 o                         
   0  21   2        191.26        187.74        10.03 o                         
   1  21   2        139.58        135.45        13.04 o                         
   3  21   2        347.20        327.22        19.90 o                         
   4  21   2          1.13          4.01        14.88 o                         
   5  21   2          3.03         -4.31        17.11 o                         
   6  21   2          0.16          2.20        23.70 o                         
  -7  22   2        286.45        321.57        25.68 o                         
  -6  22   2        118.02        145.03        17.73 o                         
  -5  22   2        333.23        313.88        27.00 o                         
  -4  22   2          1.92         12.35        18.47 o                         
  -3  22   2          3.19         -9.73        13.29 o                         
  -2  22   2         72.67         85.92         9.26 o                         
  -1  22   2         14.68         50.61        13.41 o                         
   0  22   2        334.78        289.61        17.99 o                         
   1  22   2        133.58        147.32        17.50 o                         
   2  22   2        604.51        541.03        25.69 o                         
   3  22   2        298.70        296.73        20.16 o                         
   4  22   2        122.39        147.27        17.33 o                         
   5  22   2        980.56        970.10        32.84 o                         
   6  22   2          2.29        -20.97        20.97 o                         
  -6  23   2          5.05         -1.53        17.98 o                         
  -5  23   2         55.47         48.23        15.42 o                         
  -4  23   2        305.23        271.32        16.46 o                         
  -3  23   2         81.15         95.81        15.92 o                         
  -2  23   2        636.73        630.54        22.60 o                         
  -1  23   2        503.26        466.07        19.77 o                         
   0  23   2          6.43          5.49        12.14 o                         
   1  23   2          5.49         17.18        11.09 o                         
   2  23   2          5.45         -4.00        12.95 o                         
   3  23   2         15.58          4.26        13.64 o                         
   4  23   2        137.97        146.52        17.91 o                         
   5  23   2         35.12         35.15        18.97 o                         
   6  23   2         10.30          5.22        22.33 o                         
  -6  24   2        106.05        146.49        19.68 o                         
  -5  24   2         97.91         95.07        16.51 o                         
  -4  24   2        137.41        177.35        26.50 o                         
  -3  24   2         88.13        101.63        15.27 o                         
  -2  24   2        382.93        361.40        19.06 o                         
  -1  24   2        101.98        111.27        12.15 o                         
   0  24   2        379.89        334.43        16.38 o                         
   1  24   2        279.82        245.65        37.82 o                         
   2  24   2        182.77        149.28        15.37 o                         
   3  24   2         18.97         10.07        15.02 o                         
   4  24   2        909.51        953.82        32.37 o                         
   5  24   2        208.00        222.78        22.63 o                         
   6  24   2          1.64         16.34        23.57 o                         
  -6  25   2         15.85          5.01        24.07 o                         
  -5  25   2         27.98         30.35        17.86 o                         
  -4  25   2         14.61         24.20        15.71 o                         
  -3  25   2        410.13        455.50        25.96 o                         
  -2  25   2        557.34        554.78        21.68 o                         
  -1  25   2        527.91        554.45        19.85 o                         
   0  25   2          2.89          1.69        12.45 o                         
   1  25   2        821.97        762.41        24.89 o                         
   2  25   2         66.11         52.78        15.10 o                         
   3  25   2        366.68        336.87        22.65 o                         
   4  25   2         12.86          7.14        18.15 o                         
   5  25   2          1.81         19.11        24.73 o                         
  -6  26   2         51.17         87.55        21.22 o                         
  -5  26   2        262.24        276.53        20.14 o                         
  -4  26   2        339.27        417.89        23.73 o                         
  -3  26   2        454.84        472.90        23.08 o                         
  -2  26   2         90.08        103.35        15.11 o                         
  -1  26   2        271.67        289.71        18.02 o                         
   0  26   2        677.11        610.23        32.16 o                         
   1  26   2         58.45         54.35        15.85 o                         
   2  26   2        454.93        417.31        24.05 o                         
   3  26   2        483.37        486.20        26.83 o                         
   4  26   2        132.93        118.32        19.89 o                         
   5  26   2         18.24          4.03        22.10 o                         
  -5  27   2         47.73         62.85        19.40 o                         
  -4  27   2         32.00         59.34        24.12 o                         
  -3  27   2        437.75        479.54        27.96 o                         
  -2  27   2        469.12        539.31        28.22 o                         
  -1  27   2       1018.16       1020.26        28.45 o                         
   0  27   2        787.01        791.49        22.97 o                         
   1  27   2        341.54        282.77        20.85 o                         
   2  27   2        638.77        588.15        27.19 o                         
   3  27   2        155.05        126.95        18.50 o                         
   4  27   2        117.89        104.95        20.77 o                         
   5  27   2         62.95         40.41        23.92 o                         
  -5  28   2        466.65        563.26        28.00 o                         
  -4  28   2        252.87        290.76        20.14 o                         
  -3  28   2        653.35        685.47        30.02 o                         
  -2  28   2          1.44         16.23        15.31 o                         
  -1  28   2        258.69        249.28        16.82 o                         
   0  28   2        109.13         99.66        17.31 o                         
   1  28   2         43.40         37.88        17.51 o                         
   2  28   2        299.83        265.52        29.06 o                         
   3  28   2        193.33        170.01        20.27 o                         
   4  28   2        364.88        335.34        25.26 o                         
   5  28   2         10.41         29.41        24.92 o                         
  -5  29   2          0.12         11.86        22.58 o                         
  -4  29   2         40.20         76.62        19.11 o                         
  -3  29   2          3.78         32.23        16.94 o                         
  -2  29   2        912.84        885.97        27.05 o                         
  -1  29   2        636.52        611.61        22.76 o                         
   0  29   2         83.94        114.49        21.36 o                         
   1  29   2        282.64        258.22        28.65 o                         
   2  29   2        419.81        406.64        29.06 o                         
   3  29   2         50.64         28.29        19.72 o                         
   4  29   2         18.82         33.41        21.98 o                         
  -4  30   2        354.47        416.80        30.29 o                         
  -3  30   2         32.99         66.39        27.03 o                         
  -2  30   2        100.63         95.31        17.69 o                         
  -1  30   2         14.90          9.57        16.10 o                         
   0  30   2         29.91         43.97        22.34 o                         
   1  30   2         15.52         25.90        20.86 o                         
   2  30   2        126.67        140.79        33.84 o                         
   3  30   2         96.91         81.37        22.31 o                         
   4  30   2        143.45        162.08        25.63 o                         
  -4  31   2         60.73         78.47        21.81 o                         
  -3  31   2        267.25        263.23        31.73 o                         
  -2  31   2         26.06         54.82        17.47 o                         
  -1  31   2        473.41        491.20        25.69 o                         
   0  31   2        230.80        258.21        21.24 o                         
   1  31   2        156.92        177.51        28.90 o                         
   2  31   2        332.53        346.72        24.34 o                         
   3  31   2         40.02         20.81        22.07 o                         
  -4  32   2        162.21        176.39        25.68 o                         
  -3  32   2         69.58        140.35        30.59 o                         
  -2  32   2        267.23        306.46        20.55 o                         
  -1  32   2        303.40        302.84        20.29 o                         
   0  32   2         78.95         60.22        19.63 o                         
   1  32   2          0.48         14.47        19.75 o                         
   2  32   2         24.27         46.19        21.61 o                         
   3  32   2        214.47        244.76        25.64 o                         
  -3  33   2        478.29        585.99        42.50 o                         
  -2  33   2        578.73        619.12        27.42 o                         
  -1  33   2         13.33         30.24        19.79 o                         
   0  33   2        526.86        440.54        29.04 o                         
   1  33   2        393.25        417.48        29.35 o                         
   2  33   2         93.88        140.64        23.99 o                         
   3  33   2        441.51        551.22        34.62 o                         
  -2  34   2         10.06         61.91        20.96 o                         
  -1  34   2         50.65         92.36        22.45 o                         
   0  34   2         33.32         34.76        22.38 o                         
   1  34   2          8.35         44.07        22.61 o                         
   2  34   2         28.40         93.01        24.39 o                         
  -2  35   2         67.99        102.49        22.03 o                         
  -1  35   2         90.85        113.92        23.93 o                         
   0  35   2        393.17        490.49        38.61 o                         
   1  35   2         12.30         15.62        23.84 o                         
  -8   0   3        223.79        210.18        33.80 o                         
  -7   0   3         53.79         52.58        25.34 o                         
  -6   0   3       1064.47       1006.85        70.00 o                         
  -4   0   3        109.38        129.19        11.74 o                         
  -3   0   3        842.53        776.97        31.87 o                         
  -2   0   3       5539.52       5636.98       111.25 o                         
  -1   0   3       3478.53       3613.66        59.29 o                         
   0   0   3       4006.93       4617.97        75.09 o                         
   1   0   3       2254.04       2598.25        44.12 o                         
   2   0   3       8821.27      10926.44       175.01 o                         
   3   0   3       2469.31       2774.79        49.01 o                         
   4   0   3       4230.54       4621.66        79.32 o                         
   5   0   3        254.64        284.00        18.49 o                         
   6   0   3         68.74         33.61        22.12 o                         
   7   0   3         35.17         44.68        21.58 o                         
   8   0   3         79.64        109.33        25.98 o                         
  -8   1   3        147.94        156.38        27.27 o                         
  -7   1   3        161.94        156.55        19.04 o                         
  -6   1   3        471.55        431.15        21.12 o                         
  -4   1   3       1127.81        941.76        18.30 o                         
  -3   1   3       4586.21       4395.29        63.05 o                         
  -2   1   3       8113.55       8173.37       111.16 o                         
  -1   1   3      11024.00      11305.82       126.94 o                         
   0   1   3        308.70        297.37         6.83 o                         
   1   1   3          4.99          1.65         4.08 o                         
   2   1   3        693.69        945.29        14.28 o                         
   3   1   3        116.54        147.58         7.42 o                         
   4   1   3        317.05        341.23        11.76 o                         
   5   1   3        423.34        381.52        18.41 o                         
   6   1   3        260.19        227.07        18.23 o                         
   7   1   3        106.54         92.84        16.77 o                         
   8   1   3        310.69        345.05        19.86 o                         
  -8   2   3        192.03        216.48        23.47 o                         
  -7   2   3        106.71        103.87        18.37 o                         
  -6   2   3        307.24        321.77        19.41 o                         
  -4   2   3        219.84        247.84        10.68 o                         
  -3   2   3         71.77         60.39         6.40 o                         
  -2   2   3       1299.28       1098.92        31.80 o                         
  -1   2   3        180.71        188.74         6.19 o                         
   0   2   3        188.07        187.32         5.33 o                         
   1   2   3       1593.79       1724.88        21.79 o                         
   2   2   3       5247.40       6304.12        72.62 o                         
   3   2   3        619.15        631.01        11.81 o                         
   4   2   3       1179.76       1218.67        19.57 o                         
   5   2   3        743.32        737.54        17.74 o                         
   6   2   3          0.66          6.59        24.76 o                         
   7   2   3          9.25        -15.25        15.25 o                         
  -8   3   3          1.22         26.94        21.12 o                         
  -7   3   3         24.84         40.37        17.99 o                         
  -6   3   3        142.27        143.49        16.12 o                         
  -5   3   3        281.93        291.71        17.49 o                         
  -4   3   3       1592.87       1570.59        26.21 o                         
  -3   3   3        311.29        267.15         9.39 o                         
  -2   3   3        693.52        604.74        12.36 o                         
  -1   3   3          3.91          3.94         3.76 o                         
   0   3   3       2169.84       2255.91        27.15 o                         
   1   3   3         14.87         23.29         5.05 o                         
   2   3   3        476.11        600.72        10.75 o                         
   3   3   3         23.97         25.89         5.15 o                         
   4   3   3         15.49         12.56         6.96 o                         
   5   3   3       1930.69       1939.29        29.46 o                         
   6   3   3        204.21        202.42        25.27 o                         
   7   3   3        101.04         91.11        15.06 o                         
  -8   4   3        205.90        228.46        24.10 o                         
  -7   4   3        208.52        211.41        19.98 o                         
  -6   4   3          1.24         11.78        14.26 o                         
  -5   4   3        336.38        319.03        20.77 o                         
  -4   4   3        303.28        344.42        10.45 o                         
  -3   4   3        801.20        785.19        17.17 o                         
  -2   4   3        514.78        464.98        10.35 o                         
  -1   4   3         96.93        118.83         5.15 o                         
   0   4   3        781.26        862.85        11.79 o                         
   1   4   3       1370.09       1513.65        19.00 o                         
   2   4   3       1206.78       1253.81        18.82 o                         
   3   4   3        489.81        467.57        10.02 o                         
   4   4   3         26.72         16.05         6.90 o                         
   5   4   3        377.90        384.08        17.97 o                         
   6   4   3          1.44         10.78        23.94 o                         
   7   4   3        103.18         99.10        15.24 o                         
  -8   5   3          1.77         40.81        22.27 o                         
  -7   5   3        264.83        260.21        20.69 o                         
  -6   5   3         63.36         53.93        14.92 o                         
  -5   5   3        469.97        464.50        30.73 o                         
  -4   5   3       1217.99       1185.43        20.94 o                         
  -3   5   3         75.47         69.90         6.09 o                         
  -2   5   3         58.42         43.65         4.18 o                         
  -1   5   3        513.30        453.81         7.73 o                         
   0   5   3       1518.43       1530.75        19.79 o                         
   1   5   3         12.42         36.44         6.16 o                         
   2   5   3       3254.32       3909.94        50.19 o                         
   3   5   3          4.54          2.91         4.60 o                         
   4   5   3        751.71        766.63        14.99 o                         
   5   5   3        879.44        797.21        31.01 o                         
   6   5   3        510.28        501.07        29.33 o                         
   7   5   3        722.33        654.78        29.58 o                         
  -8   6   3         85.42        150.57        23.46 o                         
  -7   6   3        696.20        584.51        32.12 o                         
  -6   6   3         15.40         -2.33        14.65 o                         
  -5   6   3        147.83        145.49        23.33 o                         
  -4   6   3        137.61        143.99         7.00 o                         
  -3   6   3        844.10        798.90        14.75 o                         
  -2   6   3       1667.01       1602.28        20.41 o                         
  -1   6   3        117.50        125.07         6.79 o                         
   0   6   3       2025.23       2158.95        30.35 o                         
   1   6   3       5282.97       6103.09       104.55 o                         
   2   6   3          8.34          1.42         5.00 o                         
   3   6   3        677.73        666.62        12.93 o                         
   4   6   3       1047.47       1034.19        16.65 o                         
   5   6   3         28.01         33.89        12.57 o                         
   6   6   3         55.54         54.29        12.22 o                         
   7   6   3         84.28        101.72        15.09 o                         
  -8   7   3        368.42        413.39        28.33 o                         
  -7   7   3          3.90        -11.20        18.54 o                         
  -6   7   3         60.66         63.93        15.65 o                         
  -5   7   3        257.23        275.77        17.08 o                         
  -4   7   3        976.88        891.27        17.15 o                         
  -3   7   3        514.00        418.62         8.47 o                         
  -2   7   3       1095.95       1062.40        14.92 o                         
  -1   7   3        844.89        819.22        12.02 o                         
   0   7   3       1447.97       1439.71        21.74 o                         
   1   7   3        441.57        467.64        11.29 o                         
   2   7   3        377.36        441.61        10.54 o                         
   3   7   3          9.74          6.07         4.49 o                         
   4   7   3          2.25          9.32         6.14 o                         
   5   7   3        948.02        916.27        20.27 o                         
   6   7   3        231.43        247.93        14.16 o                         
   7   7   3        127.07        138.67        16.61 o                         
  -8   8   3         12.03         56.91        22.96 o                         
  -7   8   3         25.46         26.91        18.07 o                         
  -6   8   3        324.58        307.33        18.81 o                         
  -5   8   3        331.73        327.29        16.75 o                         
  -4   8   3          2.69          0.53         5.43 o                         
  -3   8   3          0.26         -3.82         3.98 o                         
  -2   8   3       1364.18       1394.29        18.50 o                         
  -1   8   3        196.64        169.09         6.35 o                         
   0   8   3        363.10        349.60        10.45 o                         
   1   8   3        256.18        205.95         8.86 o                         
   2   8   3       1548.72       1648.65        25.23 o                         
   3   8   3       1718.37       1789.07        29.04 o                         
   4   8   3         26.32         32.53         7.96 o                         
   5   8   3         10.64         17.98         9.64 o                         
   6   8   3          7.35         21.55        14.02 o                         
   7   8   3         92.15        101.96        16.55 o                         
  -8   9   3          3.90          0.42        23.99 o                         
  -7   9   3          2.56         10.49        18.90 o                         
  -6   9   3         63.50         58.22        16.33 o                         
  -5   9   3        141.38        144.24        11.35 o                         
  -4   9   3         26.97         30.57         8.41 o                         
  -3   9   3       1457.38       1423.51        24.38 o                         
  -2   9   3       2981.46       3104.82        37.20 o                         
  -1   9   3       1498.87       1621.27        20.79 o                         
   0   9   3       1837.29       1956.18        30.78 o                         
   1   9   3        611.09        752.61        15.76 o                         
   2   9   3        942.72       1106.13        18.79 o                         
   3   9   3        513.83        537.43        12.37 o                         
   4   9   3        116.04        133.10         7.96 o                         
   5   9   3        417.90        393.46        15.16 o                         
   6   9   3        275.33        308.56        17.91 o                         
   7   9   3         59.05         44.79        16.07 o                         
  -8  10   3         10.09          7.68        23.25 o                         
  -7  10   3          2.16         27.71        18.97 o                         
  -6  10   3        102.14         95.97        17.18 o                         
  -5  10   3       1300.82       1226.54        27.67 o                         
  -4  10   3        200.14        231.29        11.32 o                         
  -3  10   3         51.42         58.07         4.91 o                         
  -2  10   3       1350.62       1512.08        20.16 o                         
  -1  10   3       1062.82       1114.89        15.58 o                         
   0  10   3       1934.22       1870.59        29.71 o                         
   1  10   3       1108.48        937.91        18.18 o                         
   2  10   3        177.83        158.58         8.29 o                         
   3  10   3       2298.25       2491.22        36.65 o                         
   4  10   3         18.05         20.50         6.86 o                         
   5  10   3         48.92         41.08        12.54 o                         
   6  10   3          1.55         10.33        13.26 o                         
   7  10   3          2.41        -12.78        16.20 o                         
  -8  11   3         30.58         -7.77        23.81 o                         
  -7  11   3        602.79        550.40        30.29 o                         
  -6  11   3         67.15         58.77        17.21 o                         
  -5  11   3        169.87        205.72        18.50 o                         
  -4  11   3       1598.68       1505.18        21.45 o                         
  -3  11   3       2007.09       2102.64        27.02 o                         
  -2  11   3         53.79         46.99         5.04 o                         
  -1  11   3       1745.67       1904.40        24.14 o                         
   0  11   3         20.94         30.94         5.13 o                         
   1  11   3         65.38         83.20         7.05 o                         
   2  11   3          3.67         -4.85         4.85 o                         
   3  11   3       1180.92       1260.47        23.37 o                         
   5  11   3        465.13        436.29        25.05 o                         
   6  11   3        152.49        159.90        17.09 o                         
   7  11   3        128.12        128.66        18.16 o                         
  -8  12   3        113.08        135.37        26.10 o                         
  -7  12   3        143.52        196.73        21.89 o                         
  -6  12   3        395.98        375.08        23.11 o                         
  -5  12   3          0.66          2.57        19.66 o                         
  -4  12   3        175.12        148.17        10.55 o                         
  -3  12   3        478.05        478.98        10.62 o                         
  -2  12   3         15.20         17.89         4.63 o                         
  -1  12   3       1439.01       1353.24        18.33 o                         
   0  12   3         16.50         59.18         8.38 o                         
   1  12   3       1177.00       1132.64        20.98 o                         
   2  12   3       2742.66       2788.43        43.53 o                         
   3  12   3       2085.93       2016.67        39.84 o                         
   4  12   3        955.29        947.55        31.36 o                         
   5  12   3        203.18        203.62        14.34 o                         
   6  12   3         47.14         50.43        13.71 o                         
   7  12   3         96.90        101.42        19.35 o                         
  -8  13   3         33.05         27.96        25.08 o                         
  -7  13   3        877.40        784.11        32.93 o                         
  -6  13   3         45.02         77.72        15.16 o                         
  -5  13   3       1535.83       1434.15        28.01 o                         
  -4  13   3        276.79        276.16        10.83 o                         
  -3  13   3       3856.63       3854.41        46.81 o                         
  -2  13   3        169.74        154.84         7.16 o                         
  -1  13   3       3347.40       3345.59        40.17 o                         
   0  13   3       3113.18       3303.56        53.48 o                         
   1  13   3         66.66         50.77         6.39 o                         
   2  13   3          3.23          6.35         8.13 o                         
   3  13   3        450.32        477.32        15.65 o                         
   4  13   3         18.24         36.79        10.74 o                         
   5  13   3        117.25        132.02        13.90 o                         
   6  13   3        340.89        344.89        17.25 o                         
   7  13   3        176.16        178.82        20.58 o                         
  -8  14   3         48.83         78.05        26.64 o                         
  -7  14   3        230.64        255.74        24.61 o                         
  -6  14   3       1123.02       1067.27        27.65 o                         
  -5  14   3        188.17        192.30        12.61 o                         
  -4  14   3        288.45        305.19        20.32 o                         
  -3  14   3        173.24        209.90         9.66 o                         
  -2  14   3       1170.82       1119.20        16.88 o                         
  -1  14   3         56.57         74.58         6.70 o                         
   0  14   3         44.48         40.37         5.47 o                         
   1  14   3       2002.32       2063.20        33.61 o                         
   2  14   3        943.11        975.91        19.64 o                         
   3  14   3       2097.40       2056.81        50.30 o                         
   4  14   3       2308.60       2079.93        45.53 o                         
   5  14   3        368.46        361.02        21.94 o                         
   6  14   3         31.20         40.77        16.65 o                         
   7  14   3         13.01         28.58        21.42 o                         
  -8  15   3         12.78         19.27        27.69 o                         
  -7  15   3        518.51        583.90        32.91 o                         
  -6  15   3        543.70        527.11        24.57 o                         
  -5  15   3         78.79         68.17        14.90 o                         
  -4  15   3       1274.94       1134.61        26.97 o                         
  -3  15   3       2399.26       2300.01        30.48 o                         
  -2  15   3        186.12        153.61         9.76 o                         
  -1  15   3       2064.51       1948.14        30.97 o                         
   0  15   3       2746.03       2822.33        43.48 o                         
   1  15   3         49.84         35.58         6.24 o                         
   2  15   3         82.04         94.13         8.46 o                         
   3  15   3         73.14         97.32        13.47 o                         
   4  15   3        256.16        264.02        26.34 o                         
   5  15   3        265.52        269.70        18.79 o                         
   6  15   3          3.91         17.05        18.56 o                         
   7  15   3        686.23        731.09        35.99 o                         
  -7  16   3        419.59        505.88        28.98 o                         
  -6  16   3         80.49         99.50        15.12 o                         
  -5  16   3        294.18        331.01        18.70 o                         
  -4  16   3         55.00         40.92        11.12 o                         
  -3  16   3         19.91         23.18         7.64 o                         
  -2  16   3       1068.10       1116.81        17.76 o                         
  -1  16   3         33.13         48.97         5.10 o                         
   0  16   3        548.85        560.28        14.30 o                         
   1  16   3        308.98        337.40        11.99 o                         
   2  16   3       1339.10       1327.08        50.65 o                         
   3  16   3        711.44        710.41        23.54 o                         
   4  16   3        153.30        165.52        14.63 o                         
   5  16   3        132.74        115.99        16.86 o                         
   6  16   3         17.47         27.70        18.53 o                         
   7  16   3        209.70        272.56        25.97 o                         
  -7  17   3          0.99         51.21        31.14 o                         
  -6  17   3         11.18         26.80        15.25 o                         
  -5  17   3        852.92        823.63        22.10 o                         
  -4  17   3        749.84        655.97        18.85 o                         
  -3  17   3         85.57         75.17         9.46 o                         
  -2  17   3       1137.72       1103.03        17.94 o                         
  -1  17   3        568.98        477.98        10.44 o                         
   0  17   3       1062.59        977.50        18.97 o                         
   1  17   3        146.99        151.98         9.28 o                         
   2  17   3        108.97        102.01         9.94 o                         
   3  17   3         13.83         -1.90        20.91 o                         
   4  17   3        202.79        171.59        15.75 o                         
   5  17   3        308.53        296.47        21.16 o                         
   6  17   3        580.88        574.47        30.94 o                         
  -7  18   3          4.69         63.78        25.09 o                         
  -6  18   3         68.95         79.87        16.42 o                         
  -5  18   3        219.97        202.64        14.84 o                         
  -4  18   3        110.29        139.42        11.34 o                         
  -3  18   3         96.74        113.47         9.60 o                         
  -2  18   3        157.85        145.48         9.50 o                         
  -1  18   3        313.24        315.66         9.60 o                         
   0  18   3        970.60        960.82        19.09 o                         
   1  18   3       2435.77       2318.23        53.80 o                         
   2  18   3        679.17        684.89        16.19 o                         
   3  18   3         48.35         81.28        14.02 o                         
   4  18   3         21.00         16.29        14.28 o                         
   5  18   3        157.19        172.29        18.24 o                         
   6  18   3         22.07         19.46        20.36 o                         
  -7  19   3          1.52         53.82        26.89 o                         
  -6  19   3         82.91        111.69        19.27 o                         
  -5  19   3        387.76        400.16        25.45 o                         
  -4  19   3        772.02        719.38        27.62 o                         
  -3  19   3        746.34        769.26        33.16 o                         
  -2  19   3       1549.63       1473.11        24.22 o                         
  -1  19   3         71.86         78.60         8.95 o                         
   0  19   3        170.94        214.23        29.31 o                         
   1  19   3       1570.25       1574.48        33.97 o                         
   3  19   3        833.10        738.32        24.40 o                         
   4  19   3        146.42        115.79        15.67 o                         
   5  19   3        387.08        358.67        22.32 o                         
   6  19   3        140.63        148.67        21.80 o                         
  -7  20   3          3.85        -20.26        27.31 o                         
  -6  20   3          4.36          3.24        17.47 o                         
  -5  20   3        615.10        528.81        22.43 o                         
  -4  20   3          7.40        -15.51        24.47 o                         
  -3  20   3        388.99        361.57        19.57 o                         
  -2  20   3         43.72         51.12        10.96 o                         
  -1  20   3        142.89        149.92        10.08 o                         
   0  20   3       1349.31       1252.28        27.16 o                         
   1  20   3        302.91        280.62        17.30 o                         
   2  20   3       1224.03       1031.94        28.83 o                         
   3  20   3        555.05        541.59        22.83 o                         
   4  20   3        107.37        124.20        16.86 o                         
   5  20   3        194.23        206.91        20.46 o                         
   6  20   3         16.79          9.41        21.09 o                         
  -7  21   3          0.83        -27.92        27.92 o                         
  -6  21   3        181.68        221.32        22.00 o                         
  -5  21   3        228.19        227.59        18.74 o                         
  -4  21   3        221.85        223.08        16.23 o                         
  -3  21   3         54.44         49.29        11.12 o                         
  -2  21   3       1147.83       1190.71        25.55 o                         
  -1  21   3         28.03         19.26         6.99 o                         
   0  21   3       1150.09       1187.94        28.35 o                         
   1  21   3        581.64        513.55        24.45 o                         
   2  21   3         24.21         20.43        12.22 o                         
   3  21   3         25.10         16.75        13.78 o                         
   4  21   3         18.50         29.72        16.41 o                         
   5  21   3        194.90        174.37        20.67 o                         
   6  21   3        139.18        151.03        23.90 o                         
  -6  22   3          9.04         21.52        20.61 o                         
  -5  22   3        275.37        342.20        21.30 o                         
  -4  22   3          5.73        -16.92        16.92 o                         
  -3  22   3         70.17         77.89        18.73 o                         
  -2  22   3       1427.11       1289.04        25.04 o                         
  -1  22   3        718.18        678.14        20.53 o                         
   0  22   3         59.15         89.92        11.59 o                         
   1  22   3        175.69        150.96        17.82 o                         
   2  22   3        245.01        197.48        19.30 o                         
   3  22   3       1158.66       1159.80        31.04 o                         
   4  22   3        321.32        321.97        22.31 o                         
   5  22   3          1.19        -16.72        19.31 o                         
   6  22   3          0.83         -7.03        22.38 o                         
  -6  23   3        222.90        240.58        20.10 o                         
  -5  23   3         43.33         56.41        15.86 o                         
  -4  23   3         46.04         55.94        16.76 o                         
  -3  23   3         29.77         37.65        21.29 o                         
  -2  23   3        357.70        356.20        18.93 o                         
  -1  23   3         48.43         60.62        15.82 o                         
   0  23   3          1.75         -1.71        26.18 o                         
   1  23   3          0.81         14.03        12.95 o                         
   2  23   3         43.04         49.73        21.42 o                         
   3  23   3         67.96         75.98        15.71 o                         
   4  23   3        284.84        264.69        20.40 o                         
   5  23   3         29.53        -14.32        19.23 o                         
  -6  24   3        146.80        163.75        20.68 o                         
  -5  24   3         28.09         31.86        16.40 o                         
  -4  24   3         11.48          2.21        14.54 o                         
  -3  24   3        243.26        241.55        16.34 o                         
  -2  24   3        501.98        492.92        20.37 o                         
  -1  24   3        327.21        290.95        20.65 o                         
   0  24   3         62.00         61.14        15.48 o                         
   1  24   3        277.20        299.35        20.12 o                         
   2  24   3        382.55        374.78        22.00 o                         
   3  24   3          3.76          1.99        15.12 o                         
   4  24   3       1152.83       1123.43        33.93 o                         
   5  24   3         56.63         63.79        22.43 o                         
  -6  25   3          0.99         11.39        20.14 o                         
  -5  25   3        249.30        324.86        20.07 o                         
  -4  25   3        215.88        208.72        17.60 o                         
  -3  25   3        176.06        209.75        17.90 o                         
  -2  25   3        155.78        163.65        16.08 o                         
  -1  25   3        865.06        838.67        22.49 o                         
   0  25   3         82.46         83.61        14.88 o                         
   1  25   3          0.77         -0.16        14.05 o                         
   2  25   3          0.57          4.80        14.94 o                         
   3  25   3        129.28        106.03        18.03 o                         
   4  25   3        564.30        500.68        28.77 o                         
   5  25   3          6.35         -3.33        20.67 o                         
  -6  26   3         55.59         88.81        21.79 o                         
  -5  26   3         88.18         93.62        18.95 o                         
  -4  26   3         65.22         69.08        16.54 o                         
  -3  26   3         11.71          6.94        16.04 o                         
  -2  26   3        271.76        284.10        21.11 o                         
  -1  26   3        323.99        320.45        16.00 o                         
   0  26   3        181.43        164.50        16.19 o                         
   1  26   3        421.92        416.43        24.15 o                         
   2  26   3       1095.31        972.80        29.94 o                         
   3  26   3        309.04        304.80        21.12 o                         
   4  26   3          2.66         13.43        19.52 o                         
   5  26   3        141.91        123.16        23.57 o                         
  -5  27   3        113.06        124.60        20.26 o                         
  -4  27   3        664.10        646.96        28.68 o                         
  -3  27   3        827.96        821.14        25.24 o                         
  -2  27   3        248.79        284.61        23.73 o                         
  -1  27   3       1008.56        984.84        28.76 o                         
   0  27   3        158.72        155.45        20.45 o                         
   1  27   3         71.07         85.46        16.02 o                         
   2  27   3        128.45        114.90        18.03 o                         
   3  27   3         22.01          3.71        18.13 o                         
   4  27   3          2.60          7.69        20.64 o                         
  -5  28   3        329.58        351.65        27.86 o                         
  -4  28   3         18.42         37.55        19.51 o                         
  -3  28   3          2.52          7.51        16.18 o                         
  -2  28   3          0.98          6.65        15.43 o                         
  -1  28   3        498.57        508.37        22.58 o                         
   0  28   3        310.00        304.50        22.40 o                         
   1  28   3        507.44        510.93        26.57 o                         
   2  28   3        625.63        570.79        28.38 o                         
   3  28   3         60.90         48.43        19.52 o                         
   4  28   3        187.40        162.69        22.92 o                         
  -5  29   3        259.50        290.09        25.77 o                         
  -4  29   3         55.62         43.01        19.52 o                         
  -3  29   3        265.98        294.77        19.86 o                         
  -2  29   3        943.74        953.73        29.90 o                         
  -1  29   3         30.19         65.11        22.59 o                         
   0  29   3        232.90        247.90        24.98 o                         
   1  29   3         32.77         36.35        17.54 o                         
   2  29   3          1.90         24.44        19.19 o                         
   3  29   3         53.02         56.33        20.95 o                         
   4  29   3          0.48        -21.70        21.70 o                         
  -4  30   3         17.32         11.60        20.14 o                         
  -3  30   3         20.53         11.21        18.25 o                         
  -2  30   3        360.85        442.11        23.38 o                         
  -1  30   3          1.25         12.74        16.27 o                         
   0  30   3         31.57         63.82        18.72 o                         
   1  30   3        308.94        337.93        45.17 o                         
   2  30   3        217.09        196.23        22.10 o                         
   3  30   3        517.44        541.26        32.28 o                         
  -4  31   3        321.81        369.30        24.53 o                         
  -3  31   3        443.05        440.45        34.79 o                         
  -2  31   3          1.98          6.80        18.87 o                         
  -1  31   3        175.21        172.07        21.67 o                         
   0  31   3        228.15        229.27        21.73 o                         
   1  31   3         20.09         15.40        19.47 o                         
   2  31   3          5.57         10.67        21.65 o                         
   3  31   3         27.16         51.77        23.00 o                         
  -3  32   3         76.90         79.19        22.91 o                         
  -2  32   3         46.70         56.27        27.52 o                         
  -1  32   3         57.38         73.71        20.23 o                         
   0  32   3        393.48        430.60        28.16 o                         
   1  32   3         97.66        103.99        21.99 o                         
   2  32   3        172.20        189.77        28.57 o                         
   3  32   3        617.45        664.29        44.41 o                         
  -3  33   3        350.15        430.41        32.78 o                         
  -2  33   3        188.88        202.71        29.66 o                         
  -1  33   3          6.34         19.14        21.14 o                         
   0  33   3        437.93        500.49        31.53 o                         
   1  33   3         67.67         67.44        22.42 o                         
   2  33   3         48.00         74.80        24.20 o                         
  -2  34   3         30.69         36.26        24.32 o                         
  -1  34   3         77.00         67.73        23.69 o                         
   0  34   3         17.53         21.58        22.42 o                         
   1  34   3        240.74        272.17        26.36 o                         
  -1  35   3        161.57        192.20        26.21 o                         
   0  35   3         71.28         59.54        25.47 o                         
  -8   0   4         13.80         49.69        31.38 o                         
  -7   0   4        486.28        426.26        63.46 o                         
  -6   0   4        163.99        177.55        23.54 o                         
  -5   0   4        171.44        182.34        15.59 o                         
  -4   0   4         61.81         35.15         9.37 o                         
  -3   0   4       8690.32       9026.68       177.21 o                         
  -2   0   4       3654.09       3774.42        66.83 o                         
  -1   0   4      11036.95      11486.11       214.64 o                         
   0   0   4       1679.08       1633.35        29.53 o                         
   1   0   4       5420.31       6172.69       100.50 o                         
   2   0   4        374.76        386.30        13.69 o                         
   3   0   4        665.56        775.22        19.99 o                         
   4   0   4       2235.53       2234.19        44.60 o                         
   5   0   4         57.72         93.34        25.04 o                         
   6   0   4         33.81         17.96        22.73 o                         
   7   0   4          0.72          8.00        23.93 o                         
  -8   1   4        323.81        339.40        25.97 o                         
  -7   1   4        384.60        404.86        24.52 o                         
  -6   1   4       1046.95        912.41        26.12 o                         
  -5   1   4        688.15        625.41        16.12 o                         
  -4   1   4        161.79        141.99         8.63 o                         
  -3   1   4        211.02        251.76        15.24 o                         
  -2   1   4       4664.12       4812.50        55.69 o                         
  -1   1   4        337.88        388.41        12.09 o                         
   0   1   4          3.67         -3.94         3.94 o                         
   1   1   4        836.84        963.52        14.36 o                         
   2   1   4        518.57        547.27        12.90 o                         
   3   1   4       1133.34       1200.13        18.44 o                         
   4   1   4        467.72        459.57        17.42 o                         
   5   1   4         87.45        106.78        20.23 o                         
   6   1   4        294.19        280.62        15.86 o                         
   7   1   4        472.82        478.44        26.51 o                         
  -8   2   4         80.17        106.38        22.97 o                         
  -7   2   4          9.84         30.11        18.96 o                         
  -6   2   4        125.68        146.24        16.47 o                         
  -5   2   4         44.94         66.09        14.91 o                         
  -4   2   4        106.09        105.99         7.62 o                         
  -3   2   4       2910.30       2809.49        41.94 o                         
  -2   2   4       2508.52       2455.73        31.83 o                         
  -1   2   4        806.37        767.73        11.74 o                         
   0   2   4        774.03        747.47        11.68 o                         
   1   2   4       1258.08       1316.25        17.93 o                         
   2   2   4       3057.19       3525.26        42.63 o                         
   3   2   4        544.74        571.46        12.17 o                         
   4   2   4        484.59        496.97        17.59 o                         
   5   2   4        435.93        439.72        20.18 o                         
   6   2   4         11.66         13.94        13.29 o                         
   7   2   4        153.00        165.02        18.29 o                         
  -8   3   4        138.45        173.15        24.03 o                         
  -7   3   4          5.76          3.36        17.77 o                         
  -6   3   4       1175.71       1009.60        27.32 o                         
  -5   3   4        371.35        350.05        13.39 o                         
  -4   3   4        504.85        525.35        26.56 o                         
  -3   3   4         51.33         93.95         6.74 o                         
  -2   3   4       2550.92       2338.14        42.36 o                         
  -1   3   4        465.17        526.96         9.42 o                         
   0   3   4         12.17         12.94         4.05 o                         
   1   3   4        868.31        959.52        14.31 o                         
   2   3   4         62.28         57.77         5.50 o                         
   3   3   4        380.08        389.20        10.39 o                         
   4   3   4       1180.82       1140.79        24.28 o                         
   5   3   4        538.21        554.18        29.53 o                         
   6   3   4        355.44        348.40        17.14 o                         
   7   3   4         23.24         -2.03        15.98 o                         
  -8   4   4         68.98         90.24        22.64 o                         
  -7   4   4          1.32         21.42        17.78 o                         
  -6   4   4        133.37        138.51        16.39 o                         
  -5   4   4          6.22          5.07         9.95 o                         
  -4   4   4       2282.35       2173.45        34.46 o                         
  -3   4   4        178.83        223.25        13.14 o                         
  -2   4   4         77.78        118.77         5.04 o                         
  -1   4   4        873.18        812.87        12.27 o                         
   0   4   4       1423.42       1532.20        19.79 o                         
   1   4   4       1127.05       1143.13        17.67 o                         
   2   4   4        446.43        470.90        10.20 o                         
   3   4   4        279.27        246.43         9.13 o                         
   4   4   4         95.32         93.39        11.57 o                         
   5   4   4        603.73        547.48        25.03 o                         
   6   4   4         18.04         36.41        18.37 o                         
   7   4   4          9.82         -7.39        19.75 o                         
  -8   5   4          1.72        -17.98        22.38 o                         
  -7   5   4        328.60        285.08        21.24 o                         
  -6   5   4        395.95        385.00        21.99 o                         
  -5   5   4        480.12        424.55        13.39 o                         
  -4   5   4        531.52        462.64        12.06 o                         
  -3   5   4        257.79        218.74        15.27 o                         
  -2   5   4         58.30         47.26         4.64 o                         
  -1   5   4        418.81        459.82         8.37 o                         
   0   5   4         98.54        110.13         6.00 o                         
   1   5   4         54.20         39.72         5.91 o                         
   2   5   4        504.51        495.66        11.15 o                         
   3   5   4       1177.67       1201.39        18.17 o                         
   4   5   4       1272.62       1276.00        26.25 o                         
   5   5   4         93.48        133.71        13.90 o                         
   6   5   4        568.55        512.03        24.83 o                         
   7   5   4        272.87        253.03        17.80 o                         
  -8   6   4          2.31          3.99        25.05 o                         
  -7   6   4          1.91         24.49        18.10 o                         
  -6   6   4         73.80         81.44        16.48 o                         
  -5   6   4        305.19        306.77        16.34 o                         
  -4   6   4        293.25        280.47        10.13 o                         
  -3   6   4        832.15        745.75        13.64 o                         
  -2   6   4       1242.14       1234.92        18.79 o                         
  -1   6   4        423.46        472.54         8.95 o                         
   0   6   4       3372.62       3700.04        44.53 o                         
   1   6   4        544.75        532.34        13.03 o                         
   2   6   4       1633.46       1693.67        24.64 o                         
   3   6   4        801.90        771.51        15.19 o                         
   4   6   4          0.48         -1.09         8.91 o                         
   5   6   4        130.87        107.65        11.46 o                         
   6   6   4          4.39          2.73        12.98 o                         
   7   6   4         20.00         33.37        16.15 o                         
  -8   7   4          3.63         -5.93        22.54 o                         
  -7   7   4        471.79        464.26        27.08 o                         
  -6   7   4        180.67        182.58        17.73 o                         
  -5   7   4        727.12        655.97        40.69 o                         
  -4   7   4        218.26        238.94         9.59 o                         
  -3   7   4         14.10          7.75         4.65 o                         
  -2   7   4        159.30        137.50         6.79 o                         
  -1   7   4       2486.72       2606.84        31.66 o                         
   0   7   4       3262.12       3606.61        49.04 o                         
   1   7   4       1430.60       1467.66        23.18 o                         
   2   7   4         39.22         49.69         7.21 o                         
   3   7   4       1609.13       1687.21        23.76 o                         
   4   7   4        221.50        232.13        10.71 o                         
   5   7   4        332.30        332.16        15.32 o                         
   6   7   4        345.50        358.15        16.26 o                         
   7   7   4         67.64         73.37        16.48 o                         
  -8   8   4         79.03         84.72        22.79 o                         
  -7   8   4        217.00        244.25        22.03 o                         
  -6   8   4         24.93         10.01        15.84 o                         
  -4   8   4       1022.57        928.20        19.14 o                         
  -3   8   4         81.97         85.15         8.54 o                         
  -2   8   4        554.46        548.39        10.55 o                         
  -1   8   4       6526.51       6757.46        77.52 o                         
   0   8   4        281.96        374.97         9.80 o                         
   1   8   4        369.85        360.15        10.26 o                         
   2   8   4        713.47        766.92        15.02 o                         
   3   8   4         23.78         39.77         5.74 o                         
   4   8   4         24.55         39.08         7.11 o                         
   5   8   4          5.96          0.40        10.54 o                         
   6   8   4         76.52         67.39        16.60 o                         
   7   8   4         51.04         88.66        17.84 o                         
  -8   9   4         30.38         11.75        23.43 o                         
  -7   9   4        262.29        299.83        23.13 o                         
  -6   9   4         47.53         65.36        16.76 o                         
  -4   9   4        346.86        348.58        11.35 o                         
  -3   9   4        310.61        324.91         9.02 o                         
  -2   9   4         10.88         19.36         4.99 o                         
  -1   9   4        413.65        447.05         9.22 o                         
   0   9   4         78.14         83.88         6.17 o                         
   1   9   4        911.07       1011.22        17.93 o                         
   2   9   4       1047.39       1168.54        20.24 o                         
   3   9   4        440.45        452.62        11.80 o                         
   4   9   4         55.50         81.58        15.36 o                         
   5   9   4        214.95        202.92        12.73 o                         
   6   9   4        126.13        121.52        15.32 o                         
   7   9   4        393.43        440.23        23.16 o                         
  -8  10   4        151.96        151.86        26.15 o                         
  -7  10   4        435.16        424.86        25.32 o                         
  -6  10   4        359.00        338.33        22.06 o                         
  -4  10   4        217.92        184.78         8.40 o                         
  -3  10   4          9.64          5.11         5.33 o                         
  -2  10   4       2596.17       2432.98        30.61 o                         
  -1  10   4        747.24        721.52        12.01 o                         
   0  10   4        114.10         98.49         6.63 o                         
   1  10   4       1231.33       1299.18        21.40 o                         
   2  10   4         33.93         62.68         6.22 o                         
   4  10   4        625.46        566.22        43.82 o                         
   5  10   4          2.90         16.87        11.51 o                         
   6  10   4        253.31        290.00        17.37 o                         
   7  10   4         34.53         53.65        17.94 o                         
  -8  11   4        244.52        235.63        27.84 o                         
  -7  11   4          7.52         30.92        20.76 o                         
  -6  11   4        606.81        539.05        26.15 o                         
  -5  11   4        183.05        224.36        16.63 o                         
  -4  11   4         96.42        114.18        13.64 o                         
  -3  11   4        207.54        198.01        11.16 o                         
  -2  11   4         94.94         94.44         6.27 o                         
  -1  11   4        357.53        321.58         9.17 o                         
   0  11   4        112.84        150.10         8.54 o                         
   1  11   4        441.04        491.35        13.14 o                         
   2  11   4        798.69        822.25        16.08 o                         
   3  11   4          2.70         -5.82         6.01 o                         
   4  11   4        834.64        756.60        35.53 o                         
   5  11   4        523.67        519.04        24.97 o                         
   6  11   4        227.54        265.71        17.13 o                         
   7  11   4         85.75         66.65        23.49 o                         
  -8  12   4         38.48         68.03        25.50 o                         
  -7  12   4        188.34        196.26        22.65 o                         
  -6  12   4         13.57         41.96        17.85 o                         
  -5  12   4        146.55        162.58        13.88 o                         
  -4  12   4        615.31        594.90        20.64 o                         
  -3  12   4        634.70        540.18        11.78 o                         
  -2  12   4       1668.02       1588.01        21.74 o                         
  -1  12   4       2294.10       2148.90        29.82 o                         
   0  12   4        347.49        281.87        10.50 o                         
   1  12   4       1797.30       1829.50        30.88 o                         
   2  12   4        878.15        922.35        19.03 o                         
   3  12   4        916.98        917.39        28.41 o                         
   4  12   4          3.03         29.06        13.14 o                         
   5  12   4         16.47         29.86        15.55 o                         
   6  12   4          1.06         15.08        16.16 o                         
   7  12   4          0.69        -17.74        32.94 o                         
  -8  13   4        803.73        743.62        38.96 o                         
  -7  13   4        552.99        537.85        31.05 o                         
  -6  13   4        161.15        171.76        20.40 o                         
  -5  13   4        988.62        956.22        23.98 o                         
  -4  13   4        108.14        137.56        13.59 o                         
  -3  13   4        220.26        214.50        11.62 o                         
  -2  13   4        881.42        909.58        15.06 o                         
  -1  13   4        262.02        282.09         8.96 o                         
   0  13   4          1.55         -4.73         5.70 o                         
   1  13   4         98.40        129.26         9.17 o                         
   2  13   4       1751.08       1731.34        32.77 o                         
   3  13   4        570.81        532.03        19.92 o                         
   4  13   4        471.82        463.15        21.90 o                         
   5  13   4        146.99        171.26        17.31 o                         
   6  13   4        648.41        637.67        40.00 o                         
   7  13   4        184.75        148.84        24.79 o                         
  -8  14   4         23.32         71.63        27.93 o                         
  -7  14   4         35.25         63.81        22.75 o                         
  -6  14   4         31.04         72.21        19.27 o                         
  -5  14   4         19.50         31.67        11.47 o                         
  -4  14   4       1871.20       1818.05        45.76 o                         
  -3  14   4       2129.49       2163.07        29.03 o                         
  -2  14   4         13.88         23.10         5.66 o                         
  -1  14   4       3201.56       3192.40        42.40 o                         
   0  14   4       1513.64       1474.66        25.63 o                         
   1  14   4        201.25        205.19        10.72 o                         
   2  14   4       1371.50       1365.21        51.22 o                         
   3  14   4       5906.58       5386.79       158.22 o                         
   4  14   4         87.96         93.67        14.21 o                         
   5  14   4        115.95         95.36        16.92 o                         
   6  14   4          4.53         26.79        25.55 o                         
  -7  15   4        517.23        557.44        32.48 o                         
  -6  15   4       1493.49       1403.98        32.83 o                         
  -5  15   4          2.95        -11.70        11.70 o                         
  -4  15   4        410.56        428.45        23.25 o                         
  -3  15   4        563.95        553.76        14.74 o                         
  -2  15   4        299.46        293.14         9.78 o                         
  -1  15   4        312.74        357.48        13.09 o                         
   0  15   4         29.49         44.01         7.39 o                         
   1  15   4        757.14        715.34        16.86 o                         
   2  15   4        523.59        533.62        15.05 o                         
   3  15   4        892.99        848.73        29.33 o                         
   4  15   4        124.04        117.47        15.30 o                         
   5  15   4        455.44        460.78        28.71 o                         
   6  15   4        203.42        236.33        22.63 o                         
  -7  16   4        114.93        137.10        25.15 o                         
  -6  16   4        148.43        154.35        18.69 o                         
  -5  16   4          0.72         -2.88        12.38 o                         
  -4  16   4        118.32         98.07        12.87 o                         
  -3  16   4       1450.54       1424.07        25.09 o                         
  -2  16   4          3.31         -2.55         6.63 o                         
  -1  16   4       1419.88       1396.55        28.52 o                         
   0  16   4        400.92        385.77        11.44 o                         
   2  16   4        409.19        411.43        14.14 o                         
   3  16   4       1263.53       1204.06        29.00 o                         
   4  16   4         94.63         91.77        15.38 o                         
   5  16   4          0.38         21.29        17.18 o                         
   6  16   4          0.43          7.77        20.39 o                         
  -7  17   4         20.84         61.20        26.30 o                         
  -6  17   4        111.17        152.03        23.44 o                         
  -5  17   4       1220.97       1064.89        25.96 o                         
  -4  17   4        434.60        378.18        30.07 o                         
  -3  17   4        193.22        192.60        10.24 o                         
  -2  17   4        309.63        284.70        12.89 o                         
  -1  17   4        173.60        175.99         8.83 o                         
   0  17   4         67.06         67.93        14.94 o                         
   1  17   4        313.09        295.74        19.78 o                         
   3  17   4        350.24        341.97        20.23 o                         
   4  17   4        221.27        227.94        17.93 o                         
   5  17   4        195.81        202.60        20.06 o                         
   6  17   4        251.75        286.43        24.09 o                         
  -7  18   4          0.16         -8.22        26.36 o                         
  -6  18   4         35.14         51.51        16.53 o                         
  -5  18   4        152.31        150.14        16.56 o                         
  -4  18   4        226.71        225.35        16.29 o                         
  -3  18   4         88.62         86.65         9.45 o                         
  -2  18   4       1825.39       1766.83        28.54 o                         
  -1  18   4        324.67        325.30        24.19 o                         
   0  18   4       1190.45       1149.31        34.25 o                         
   1  18   4       1386.35       1353.00        25.95 o                         
   2  18   4        348.93        352.22        19.48 o                         
   3  18   4        181.77        135.24        15.06 o                         
   4  18   4         87.23         67.50        15.80 o                         
   5  18   4         78.81         58.45        18.73 o                         
   6  18   4          0.86         25.42        21.09 o                         
  -7  19   4         28.28         22.06        27.61 o                         
  -6  19   4        346.89        373.89        25.97 o                         
  -5  19   4        551.64        537.46        22.35 o                         
  -4  19   4        267.72        264.08        17.10 o                         
  -3  19   4        247.38        236.82        13.12 o                         
  -2  19   4        254.73        264.25        12.63 o                         
  -1  19   4         38.21         55.33         8.54 o                         
   0  19   4        677.24        727.03        16.54 o                         
   2  19   4         86.07         91.23        13.71 o                         
   3  19   4         89.69         96.29        14.97 o                         
   4  19   4        454.21        464.82        26.70 o                         
   5  19   4        179.78        181.25        20.75 o                         
   6  19   4        345.10        349.22        26.46 o                         
  -7  20   4         33.58         64.92        29.87 o                         
  -6  20   4         15.04         46.64        19.88 o                         
  -5  20   4        123.80        129.51        16.25 o                         
  -4  20   4        178.21        183.65        17.18 o                         
  -3  20   4         70.99        100.74        24.68 o                         
  -2  20   4       1970.95       1942.89        30.87 o                         
  -1  20   4        271.04        264.18        13.20 o                         
   0  20   4        778.51        714.76        33.01 o                         
   1  20   4        606.94        612.35        22.31 o                         
   2  20   4        953.04        951.67        26.68 o                         
   3  20   4        206.85        214.89        17.38 o                         
   4  20   4        108.42        134.68        17.40 o                         
   5  20   4          6.45         40.78        20.15 o                         
   6  20   4          5.13        -10.69        21.98 o                         
  -7  21   4        125.82        190.89        32.17 o                         
  -6  21   4        201.26        230.08        27.69 o                         
  -5  21   4         32.49         45.05        19.03 o                         
  -4  21   4        141.25        156.67        15.90 o                         
  -3  21   4         58.01         75.03        12.08 o                         
  -2  21   4        156.39        183.60        15.67 o                         
   0  21   4         95.34         70.34        17.93 o                         
   1  21   4       1089.39       1029.07        27.00 o                         
   2  21   4          8.09         15.62        13.70 o                         
   3  21   4        246.30        229.39        17.57 o                         
   4  21   4        739.90        670.70        28.13 o                         
   5  21   4         44.07         39.25        19.98 o                         
  -6  22   4          5.18         14.06        19.38 o                         
  -5  22   4          5.42         -5.80        16.15 o                         
  -4  22   4        120.62        144.96        27.98 o                         
  -3  22   4        546.43        533.12        27.03 o                         
  -2  22   4        289.20        285.18        18.20 o                         
  -1  22   4         73.88         59.49        17.37 o                         
   0  22   4          8.11          0.51        12.43 o                         
   1  22   4        195.73        204.02        22.50 o                         
   2  22   4        197.44        167.71        16.21 o                         
   3  22   4         95.54         84.31        16.44 o                         
   4  22   4          2.29          3.69        17.10 o                         
   5  22   4         28.17         48.51        20.22 o                         
  -6  23   4         97.17        104.43        34.01 o                         
  -5  23   4          3.60        -13.16        22.26 o                         
  -4  23   4          3.37         11.22        14.65 o                         
  -3  23   4        484.63        440.68        23.72 o                         
  -2  23   4        655.72        560.78        18.91 o                         
  -1  23   4        178.80        177.53        15.84 o                         
   0  23   4        306.88        298.66        19.79 o                         
   1  23   4        168.45        152.67        15.18 o                         
   2  23   4          1.39         -3.94        14.22 o                         
   3  23   4       1461.22       1447.69        36.32 o                         
   4  23   4        103.25        106.34        19.34 o                         
   5  23   4          2.43         -5.47        21.12 o                         
  -6  24   4         18.70         35.58        20.44 o                         
  -5  24   4          0.39         36.35        17.45 o                         
  -4  24   4         54.96         60.75        15.57 o                         
  -3  24   4       1175.10       1017.57        56.45 o                         
  -2  24   4         43.35         26.54        12.32 o                         
  -1  24   4         43.91         35.72        14.58 o                         
   0  24   4        172.65        165.14        16.17 o                         
   1  24   4         40.96         36.25        14.48 o                         
   2  24   4        129.37         98.62        16.03 o                         
   3  24   4        152.18        135.04        18.57 o                         
   4  24   4          0.15         -4.22        18.59 o                         
   5  24   4         61.19         44.94        23.00 o                         
  -6  25   4        163.48        146.19        22.45 o                         
  -5  25   4        282.16        401.86        21.77 o                         
  -4  25   4          8.95          7.20        15.78 o                         
  -3  25   4        133.07        128.71        17.52 o                         
  -2  25   4        187.25        208.93        14.89 o                         
  -1  25   4         14.94          5.54        14.72 o                         
   0  25   4         11.55         21.96        14.53 o                         
   1  25   4        144.01        138.09        16.70 o                         
   2  25   4        167.11        176.99        23.08 o                         
   3  25   4        308.98        261.39        20.76 o                         
   4  25   4        271.00        295.62        27.75 o                         
   5  25   4         12.92        -17.09        22.17 o                         
  -5  26   4         55.53         67.37        21.09 o                         
  -4  26   4        189.34        217.85        18.67 o                         
  -3  26   4        230.45        256.95        17.37 o                         
  -2  26   4        448.05        447.46        20.18 o                         
  -1  26   4        460.12        467.33        27.85 o                         
   0  26   4        378.70        366.29        23.62 o                         
   1  26   4        752.66        722.67        28.21 o                         
   2  26   4        210.35        199.17        21.11 o                         
   3  26   4        195.77        218.94        22.07 o                         
   4  26   4         20.41         24.53        21.29 o                         
  -5  27   4        112.25        127.77        21.47 o                         
  -4  27   4        298.46        327.89        22.26 o                         
  -3  27   4        255.54        292.49        22.16 o                         
  -2  27   4        476.17        463.28        22.01 o                         
  -1  27   4        141.86        109.98        17.40 o                         
   0  27   4          3.74         17.10        19.96 o                         
   1  27   4        160.87        158.44        23.06 o                         
   2  27   4        603.09        606.76        29.30 o                         
   3  27   4         18.33         27.66        19.37 o                         
   4  27   4        230.37        230.90        30.07 o                         
  -5  28   4          9.20        -12.05        21.73 o                         
  -4  28   4        137.11        200.79        20.23 o                         
  -3  28   4        368.90        369.81        25.75 o                         
  -2  28   4        285.69        307.80        28.45 o                         
  -1  28   4        541.51        525.54        27.19 o                         
   0  28   4        436.77        388.26        29.69 o                         
   1  28   4        476.77        464.84        27.43 o                         
   2  28   4        177.82        164.66        20.29 o                         
   3  28   4        157.16        155.56        22.76 o                         
   4  28   4         14.31          7.54        22.08 o                         
  -4  29   4        122.25        180.55        21.05 o                         
  -3  29   4         75.67        132.65        18.59 o                         
  -2  29   4        174.74        165.60        18.89 o                         
  -1  29   4          1.04        -15.31        18.03 o                         
   0  29   4          6.74         28.93        24.56 o                         
   1  29   4         49.74         68.09        18.84 o                         
   2  29   4         59.63         76.02        20.18 o                         
   3  29   4        479.06        519.65        30.64 o                         
  -4  30   4         37.71         62.26        21.17 o                         
  -3  30   4         72.92        111.34        19.78 o                         
  -2  30   4        199.63        201.01        20.55 o                         
  -1  30   4        377.36        442.43        32.37 o                         
   0  30   4         39.71          6.11        19.58 o                         
   1  30   4        351.82        339.92        23.64 o                         
   2  30   4        122.46         96.62        23.87 o                         
   3  30   4        111.14        109.95        23.67 o                         
  -4  31   4         89.04        125.41        23.84 o                         
  -3  31   4          7.57         21.42        20.02 o                         
  -2  31   4          2.75         17.42        27.84 o                         
  -1  31   4        280.42        265.00        26.58 o                         
   0  31   4         28.80         13.35        20.50 o                         
   1  31   4         27.27         10.93        20.28 o                         
   2  31   4         54.77         43.30        41.48 o                         
  -3  32   4         70.34         46.00        21.67 o                         
  -2  32   4         97.41         82.55        22.89 o                         
  -1  32   4        187.61        181.93        27.93 o                         
   0  32   4        400.52        383.51        26.47 o                         
   1  32   4        192.57        231.37        24.12 o                         
   2  32   4        514.96        543.82        48.22 o                         
  -2  33   4         35.73         53.98        25.10 o                         
  -1  33   4          8.66         12.24        26.29 o                         
   0  33   4         33.45          7.26        27.81 o                         
   1  33   4         33.57         38.59        22.99 o                         
  -1  34   4        304.84        359.24        28.66 o                         
   0  34   4        129.29        103.20        24.47 o                         
  -8   0   5        138.83        193.13        34.79 o                         
  -7   0   5          7.56         40.52        26.36 o                         
  -6   0   5        270.13        270.11        25.53 o                         
  -4   0   5       2923.30       2661.07        58.41 o                         
  -3   0   5       8745.28       8040.15       159.39 o                         
  -2   0   5       5290.51       5050.00        83.50 o                         
  -1   0   5          7.91         -8.60         8.60 o                         
   0   0   5        353.99        339.42        12.12 o                         
   1   0   5       1231.41       1272.89        25.77 o                         
   2   0   5        497.30        545.58        17.00 o                         
   3   0   5          0.65          0.38        14.51 o                         
   4   0   5       2218.08       2009.10        51.20 o                         
   5   0   5        584.37        536.43        28.04 o                         
   6   0   5         97.62        102.88        21.34 o                         
   7   0   5         53.55         11.59        26.37 o                         
  -8   1   5        202.23        252.06        25.37 o                         
  -7   1   5        349.74        337.47        22.88 o                         
  -6   1   5        459.90        412.33        22.69 o                         
  -4   1   5         18.50         38.03         7.05 o                         
  -3   1   5          5.40         26.75        11.38 o                         
  -2   1   5        341.70        376.56        15.32 o                         
  -1   1   5       1200.14       1313.48        18.14 o                         
   0   1   5       1349.03       1400.68        19.09 o                         
   1   1   5       2651.27       2910.04        35.86 o                         
   2   1   5       3423.95       3688.68        45.07 o                         
   3   1   5       1934.82       2013.24        34.34 o                         
   4   1   5        108.04        138.05        13.77 o                         
   5   1   5        220.58        238.11        17.44 o                         
   6   1   5        162.00        161.73        15.98 o                         
   7   1   5        111.47        125.87        19.62 o                         
  -8   2   5          3.94         27.30        22.64 o                         
  -7   2   5        236.90        230.96        20.68 o                         
  -6   2   5        220.25        215.16        17.66 o                         
  -4   2   5        198.70        173.56        10.93 o                         
  -3   2   5       4668.51       4197.68        50.49 o                         
  -2   2   5       1016.49        903.49        16.24 o                         
  -1   2   5        297.94        225.79         7.51 o                         
   0   2   5        142.22        147.07         8.91 o                         
   1   2   5        333.25        346.50        10.99 o                         
   2   2   5         31.23         43.60         6.34 o                         
   3   2   5          1.13         14.59         9.97 o                         
   4   2   5        109.87        156.64        14.37 o                         
   5   2   5         49.51         51.37        15.24 o                         
   6   2   5        217.32        229.14        16.65 o                         
   7   2   5        398.35        393.59        25.51 o                         
  -8   3   5         70.28         83.23        23.09 o                         
  -7   3   5        217.87        229.80        21.35 o                         
  -6   3   5        158.88        177.68        17.77 o                         
  -4   3   5        126.17        135.74         8.18 o                         
  -3   3   5        266.31        279.14        14.19 o                         
  -2   3   5          0.98          6.04         4.66 o                         
  -1   3   5        183.78        160.85         7.10 o                         
   0   3   5        870.37        869.10        13.61 o                         
   1   3   5       3192.15       3312.13        40.27 o                         
   2   3   5          4.79         -5.54         5.54 o                         
   3   3   5        689.75        675.87        18.38 o                         
   4   3   5        376.66        354.42        22.29 o                         
   5   3   5         80.84         82.29        14.52 o                         
   6   3   5        141.21        155.46        16.13 o                         
   7   3   5          7.33         15.02        17.51 o                         
  -8   4   5         30.33         35.66        23.40 o                         
  -7   4   5         99.88        116.67        20.52 o                         
  -6   4   5        162.92        160.76        17.57 o                         
  -5   4   5        324.12        310.25        28.20 o                         
  -4   4   5        103.20         95.09        17.64 o                         
  -3   4   5        463.83        448.06        11.41 o                         
  -2   4   5        472.54        505.98        10.33 o                         
  -1   4   5       2178.60       2336.51        29.20 o                         
   0   4   5         40.70         35.77         4.67 o                         
   1   4   5       2367.97       2630.69        32.83 o                         
   2   4   5          4.68          1.82         5.53 o                         
   3   4   5        898.63        867.35        16.23 o                         
   4   4   5       1149.85       1028.43        20.75 o                         
   5   4   5        203.27        222.54        14.12 o                         
   6   4   5        341.67        343.95        18.67 o                         
   7   4   5        457.43        469.98        22.74 o                         
  -8   5   5        145.14        163.18        24.57 o                         
  -7   5   5        229.92        229.86        22.92 o                         
  -6   5   5         35.66         41.01        16.22 o                         
  -5   5   5         34.20         51.78        19.44 o                         
  -4   5   5         98.15        133.03        11.87 o                         
  -3   5   5          2.79         -0.64         5.38 o                         
  -2   5   5        957.43        879.52        13.07 o                         
  -1   5   5        597.99        479.10         9.25 o                         
   0   5   5       1278.07       1297.27        17.91 o                         
   1   5   5        112.97         92.39         7.47 o                         
   2   5   5        945.70        957.08        17.25 o                         
   3   5   5        295.87        301.73        14.05 o                         
   4   5   5         86.75         98.36        11.41 o                         
   5   5   5        392.78        432.90        18.78 o                         
   6   5   5        227.91        251.81        19.82 o                         
   7   5   5          2.19         10.72        18.03 o                         
  -8   6   5          5.79          0.60        23.22 o                         
  -7   6   5        190.82        185.34        21.69 o                         
  -6   6   5        162.07        184.17        18.43 o                         
  -5   6   5        757.51        691.90        32.71 o                         
  -4   6   5         33.28         25.20        10.39 o                         
  -3   6   5        281.38        243.99         9.64 o                         
  -2   6   5       1808.53       1763.28        23.19 o                         
  -1   6   5        212.63        196.34         6.77 o                         
   0   6   5        656.43        619.73        11.74 o                         
   1   6   5        262.68        300.13        10.49 o                         
   2   6   5        272.78        269.91        12.13 o                         
   3   6   5        740.46        751.20        16.01 o                         
   4   6   5        230.87        237.26        13.47 o                         
   5   6   5        602.52        545.65        19.28 o                         
   6   6   5        391.03        391.88        22.29 o                         
   7   6   5        198.43        212.19        19.53 o                         
  -8   7   5        201.31        202.92        26.72 o                         
  -7   7   5        102.86         85.47        20.60 o                         
  -6   7   5         42.83         59.95        17.39 o                         
  -5   7   5        270.79        277.78        24.28 o                         
  -4   7   5        386.82        391.66        17.87 o                         
  -3   7   5         41.81         60.05         6.03 o                         
  -2   7   5        566.70        491.73        10.40 o                         
  -1   7   5        103.22        103.77         5.32 o                         
   0   7   5       1438.75       1450.15        20.13 o                         
   1   7   5        834.74        828.67        15.75 o                         
   2   7   5       2924.67       2983.73        47.06 o                         
   3   7   5         99.65        116.99        12.13 o                         
   4   7   5        678.85        665.62        33.33 o                         
   5   7   5         19.55         13.40        11.86 o                         
   6   7   5        238.04        235.47        16.54 o                         
   7   7   5          5.69         36.03        18.02 o                         
  -8   8   5         16.43        -10.38        24.06 o                         
  -7   8   5        126.72        142.97        21.45 o                         
  -6   8   5         93.69        120.72        18.39 o                         
  -5   8   5         38.24         55.94        16.61 o                         
  -4   8   5       1849.65       1724.54        26.53 o                         
  -3   8   5        608.90        590.61        12.24 o                         
  -2   8   5        386.60        346.37        11.27 o                         
  -1   8   5        393.84        390.33         9.83 o                         
   0   8   5         10.51         19.36         4.83 o                         
   1   8   5         64.92         94.65         6.47 o                         
   2   8   5          2.99         11.21         5.71 o                         
   3   8   5        209.42        245.49        18.32 o                         
   4   8   5        275.58        288.83        13.83 o                         
   5   8   5         89.83        101.85        12.74 o                         
   6   8   5         82.00         86.35        18.56 o                         
  -8   9   5         30.56         21.75        24.82 o                         
  -7   9   5        158.12        190.19        29.57 o                         
  -6   9   5        460.25        407.21        23.05 o                         
  -5   9   5        610.89        559.47        22.65 o                         
  -4   9   5        393.04        401.10        16.76 o                         
  -3   9   5        120.56        138.54         8.00 o                         
  -2   9   5       1071.61       1097.30        16.79 o                         
  -1   9   5        321.83        320.54         9.24 o                         
   0   9   5        358.83        344.16        13.61 o                         
   1   9   5        991.09        970.68        17.82 o                         
   2   9   5       2912.10       2899.69        64.34 o                         
   3   9   5        186.59        177.72        23.05 o                         
   4   9   5         98.90        114.26        13.91 o                         
   5   9   5        102.75         92.81        13.63 o                         
   6   9   5         33.99         35.35        16.44 o                         
  -8  10   5          5.99         18.35        25.67 o                         
  -7  10   5         43.32          9.89        21.20 o                         
  -6  10   5         66.75         51.54        18.16 o                         
  -5  10   5        626.30        581.04        24.15 o                         
  -4  10   5        334.51        263.84        10.56 o                         
  -3  10   5        701.76        636.40        13.32 o                         
  -2  10   5        235.27        257.52        15.05 o                         
  -1  10   5        107.74        121.48         6.82 o                         
   0  10   5          8.70          7.37         4.30 o                         
   1  10   5        520.43        547.24        12.94 o                         
   2  10   5        536.53        582.71        22.20 o                         
   3  10   5        133.89        149.68        23.33 o                         
   4  10   5        410.21        381.71        20.84 o                         
   5  10   5        193.19        177.90        17.04 o                         
   6  10   5        195.68        210.80        20.31 o                         
  -8  11   5         78.17         85.44        26.65 o                         
  -7  11   5         32.93         31.50        21.95 o                         
  -6  11   5        103.28        116.15        19.33 o                         
  -5  11   5         10.65         21.34        15.79 o                         
  -4  11   5         39.12         41.49        10.37 o                         
  -3  11   5         51.65         71.13        10.43 o                         
  -2  11   5        241.62        268.22        13.69 o                         
  -1  11   5        425.67        385.08        10.31 o                         
   0  11   5        141.53        119.63        11.83 o                         
   1  11   5       2323.62       2335.06        35.09 o                         
   2  11   5       1911.01       1901.59        33.92 o                         
   3  11   5        176.53        206.01        17.41 o                         
   4  11   5         80.96         78.41        13.93 o                         
   5  11   5         83.89         95.76        16.05 o                         
   6  11   5        259.12        291.59        23.16 o                         
  -8  12   5         51.24         67.66        27.17 o                         
  -7  12   5          3.32          7.18        22.25 o                         
  -6  12   5        733.90        635.19        29.12 o                         
  -5  12   5        321.60        359.04        17.69 o                         
  -4  12   5        669.06        576.28        46.67 o                         
  -3  12   5       1672.39       1645.58        26.71 o                         
  -2  12   5       1170.63       1185.34        18.60 o                         
  -1  12   5         46.39         49.13         7.36 o                         
   0  12   5        221.74        229.55         9.76 o                         
   1  12   5        601.98        611.30        15.07 o                         
   2  12   5          0.24         14.98         6.43 o                         
   3  12   5          3.43          2.91        11.27 o                         
   4  12   5         91.22        106.23        14.66 o                         
   5  12   5        135.25        151.23        18.71 o                         
   6  12   5         40.18         34.14        20.66 o                         
  -7  13   5        580.59        553.85        33.11 o                         
  -6  13   5          6.20         34.67        20.03 o                         
  -5  13   5         40.94         64.40        14.43 o                         
  -4  13   5         32.86         25.72        12.46 o                         
  -3  13   5        304.75        311.97        11.25 o                         
  -2  13   5          1.91         17.92        10.77 o                         
  -1  13   5        119.31        153.77         8.37 o                         
   0  13   5       2302.85       2301.95        37.35 o                         
   2  13   5       1625.46       1554.31        33.55 o                         
   3  13   5       2066.47       1818.46        36.31 o                         
   4  13   5        108.34        153.87        16.62 o                         
   5  13   5        377.77        388.70        25.55 o                         
   6  13   5        215.76        242.03        23.03 o                         
  -7  14   5         45.18        116.35        25.44 o                         
  -6  14   5         61.13         87.10        20.90 o                         
  -5  14   5        850.91        770.36        23.76 o                         
  -4  14   5       1252.03       1170.94        23.67 o                         
  -3  14   5        235.35        228.57         9.92 o                         
  -2  14   5       2354.62       2367.15        38.29 o                         
  -1  14   5       2058.01       2032.98        34.15 o                         
   0  14   5        216.71        231.08        33.86 o                         
   1  14   5        159.02        182.52        16.68 o                         
   3  14   5          0.98          1.90        12.59 o                         
   4  14   5         54.78         61.76        15.46 o                         
   5  14   5         71.94         76.24        18.68 o                         
   6  14   5        610.64        684.45        59.26 o                         
  -7  15   5        146.34        142.54        26.23 o                         
  -6  15   5        106.82        154.23        22.25 o                         
  -5  15   5          0.45          0.21        12.38 o                         
  -4  15   5         15.56         26.70        11.75 o                         
  -3  15   5        425.66        398.44        14.34 o                         
  -2  15   5          0.69          0.94         6.84 o                         
  -1  15   5        321.33        322.74        17.71 o                         
   0  15   5          2.79          5.56        23.33 o                         
   1  15   5       1279.92       1346.17        25.87 o                         
   2  15   5       2876.01       2766.62        47.88 o                         
   3  15   5         49.69         32.92        13.72 o                         
   4  15   5        387.68        317.73        20.75 o                         
   5  15   5         51.10         29.69        18.95 o                         
   6  15   5        360.11        387.35        26.55 o                         
  -7  16   5         21.85         40.37        26.08 o                         
  -6  16   5         55.85         94.80        22.14 o                         
  -5  16   5        292.87        258.86        15.08 o                         
  -4  16   5        320.90        332.02        16.58 o                         
  -3  16   5        214.18        231.40        14.20 o                         
  -2  16   5       1853.68       1669.69        24.45 o                         
  -1  16   5        311.46        188.66        14.95 o                         
   0  16   5          1.79          2.71         7.93 o                         
   2  16   5          0.22         -2.97        12.24 o                         
   3  16   5        272.10        225.30        16.90 o                         
   4  16   5        121.29        102.89        16.88 o                         
   5  16   5        100.58         89.53        19.17 o                         
   6  16   5        345.31        369.97        27.10 o                         
  -7  17   5         86.86        111.25        28.01 o                         
  -6  17   5        372.58        374.85        22.54 o                         
  -5  17   5         26.98         22.38        14.11 o                         
  -4  17   5         59.21         73.76        12.36 o                         
  -3  17   5         36.84         34.40        10.81 o                         
  -2  17   5        117.97        154.83         9.92 o                         
  -1  17   5        181.57        189.59        15.18 o                         
   0  17   5       2434.06       2518.76        57.95 o                         
   1  17   5        186.78        177.93        14.50 o                         
   2  17   5         78.46         87.81        14.12 o                         
   3  17   5         29.65         22.57        14.20 o                         
   4  17   5        190.10        184.62        18.85 o                         
   5  17   5        234.90        229.31        22.46 o                         
   6  17   5        114.65        107.43        24.73 o                         
  -7  18   5         30.22         24.47        27.78 o                         
  -6  18   5        434.52        435.96        24.17 o                         
  -5  18   5        210.94        238.99        16.80 o                         
  -4  18   5         33.53         41.74        12.88 o                         
  -3  18   5       1908.64       1762.54        28.49 o                         
  -2  18   5          3.75         -6.83        17.99 o                         
  -1  18   5        170.15        155.47        13.68 o                         
   1  18   5          7.33          3.66        12.25 o                         
   2  18   5         28.63         27.18        13.02 o                         
   3  18   5        129.26        138.98        16.23 o                         
   4  18   5        137.27        138.57        18.48 o                         
   5  18   5        263.40        251.65        22.77 o                         
  -7  19   5        269.27        325.82        33.59 o                         
  -6  19   5          0.72         22.37        21.80 o                         
  -5  19   5        228.17        244.36        19.18 o                         
  -4  19   5          8.63         35.80        17.52 o                         
  -3  19   5        237.16        229.23        15.63 o                         
  -2  19   5       1138.74       1084.91        25.15 o                         
  -1  19   5        637.46        625.83        23.99 o                         
   0  19   5        326.96        339.55        19.68 o                         
   1  19   5        924.57        864.57        25.83 o                         
   2  19   5        376.28        375.49        22.02 o                         
   3  19   5         48.08         58.73        15.43 o                         
   4  19   5        128.86        115.07        18.77 o                         
   5  19   5         72.68         84.57        20.80 o                         
  -7  20   5        236.03        344.51        33.96 o                         
  -6  20   5         83.51        115.05        26.42 o                         
  -5  20   5        303.75        314.76        19.90 o                         
  -4  20   5        276.67        293.40        24.18 o                         
  -3  20   5       1146.46       1197.02        24.72 o                         
  -2  20   5         24.74         23.22        13.33 o                         
  -1  20   5        318.39        311.54        22.41 o                         
   0  20   5        105.10         96.48        14.19 o                         
   1  20   5         89.42         79.61        13.81 o                         
   2  20   5         46.08         48.55        14.25 o                         
   3  20   5          2.68          0.50        15.04 o                         
   4  20   5         44.07         14.15        17.02 o                         
   5  20   5        207.05        204.80        24.32 o                         
  -6  21   5        497.56        538.80        28.49 o                         
  -5  21   5        128.73        158.03        24.20 o                         
  -4  21   5        323.19        332.15        21.41 o                         
  -3  21   5        140.73        160.26        18.97 o                         
  -2  21   5          0.91         17.09        14.10 o                         
  -1  21   5        182.16        193.69        16.84 o                         
   0  21   5        356.51        350.25        20.33 o                         
   1  21   5        757.65        727.82        25.56 o                         
   2  21   5        734.79        735.27        26.80 o                         
   3  21   5        145.87        130.30        17.79 o                         
   4  21   5        166.19        145.26        19.89 o                         
   5  21   5        199.62        157.99        23.06 o                         
  -6  22   5          1.16         22.88        29.06 o                         
  -5  22   5          3.95          3.57        21.64 o                         
  -4  22   5        146.37        168.00        18.62 o                         
  -3  22   5        749.50        737.86        22.35 o                         
  -2  22   5          5.22          7.77        12.75 o                         
  -1  22   5         61.82         79.53        15.10 o                         
   0  22   5        188.18        155.10        15.33 o                         
   1  22   5         32.74         32.15        15.00 o                         
   2  22   5          0.48          1.96        14.48 o                         
   3  22   5        329.64        350.36        23.28 o                         
   4  22   5          3.47        -15.46        18.87 o                         
   5  22   5         36.02         15.02        22.40 o                         
  -6  23   5          0.88          4.17        26.56 o                         
  -5  23   5          0.80        -18.29        18.29 o                         
  -4  23   5        165.77        152.22        21.76 o                         
  -3  23   5        266.03        274.72        17.19 o                         
  -2  23   5        451.92        396.57        20.10 o                         
  -1  23   5        101.26        105.70        18.32 o                         
   0  23   5         30.91         35.85        14.39 o                         
   1  23   5        221.73        260.23        23.11 o                         
   2  23   5        977.02        981.90        30.33 o                         
   3  23   5        346.75        396.50        25.69 o                         
   4  23   5         13.68         14.31        19.56 o                         
  -6  24   5          2.68         -1.44        28.43 o                         
  -5  24   5         62.12         53.31        20.49 o                         
  -4  24   5        119.46        112.27        17.31 o                         
  -3  24   5         65.70         87.27        19.27 o                         
  -2  24   5        186.34        183.42        15.69 o                         
  -1  24   5         11.15          4.37        14.98 o                         
   0  24   5          1.85         -1.06        15.12 o                         
   1  24   5          5.56         19.44        22.73 o                         
   2  24   5         39.41         24.07        16.53 o                         
   3  24   5         41.20         27.76        19.05 o                         
   4  24   5         29.61          3.43        23.49 o                         
  -5  25   5          0.31         13.34        25.41 o                         
  -4  25   5          7.78         29.19        17.43 o                         
  -3  25   5         48.21         53.22        18.14 o                         
  -2  25   5          1.56          5.00        14.76 o                         
  -1  25   5         23.25         28.83        16.70 o                         
   0  25   5        837.84        827.59        29.43 o                         
   1  25   5        421.77        399.89        24.86 o                         
   2  25   5         13.31          7.14        17.51 o                         
   3  25   5        507.81        492.70        29.35 o                         
   4  25   5         19.78         25.71        20.65 o                         
  -5  26   5        253.09        277.96        23.68 o                         
  -4  26   5         61.68         61.75        18.50 o                         
  -3  26   5       1072.88       1063.86        27.71 o                         
  -2  26   5        290.71        286.18        18.25 o                         
  -1  26   5        149.32        155.96        18.93 o                         
   0  26   5         85.20        136.90        26.37 o                         
   1  26   5        460.67        409.90        26.00 o                         
   2  26   5         13.94         -2.39        17.15 o                         
   3  26   5        283.53        251.07        22.35 o                         
   4  26   5         22.41         15.94        21.80 o                         
  -5  27   5          6.81         -4.37        22.60 o                         
  -4  27   5        113.95         96.29        20.87 o                         
  -3  27   5         73.41         75.27        19.07 o                         
  -2  27   5         93.36         78.27        23.36 o                         
  -1  27   5        431.24        416.97        26.29 o                         
   0  27   5        136.09        104.95        18.49 o                         
   1  27   5       1152.65       1045.38        34.06 o                         
   2  27   5         54.68         57.73        18.86 o                         
   3  27   5        104.33        105.63        24.23 o                         
  -4  28   5        127.35        178.06        22.30 o                         
  -3  28   5        576.45        550.90        37.54 o                         
  -2  28   5        333.32        386.63        31.13 o                         
  -1  28   5        350.41        332.15        23.49 o                         
   0  28   5         98.83         61.10        18.83 o                         
   1  28   5        125.06        112.79        20.40 o                         
   2  28   5        153.85        149.55        20.91 o                         
   3  28   5        148.51        151.77        23.33 o                         
  -4  29   5         27.42         58.72        21.97 o                         
  -3  29   5          1.46         14.75        25.96 o                         
  -2  29   5         34.09         70.80        21.06 o                         
  -1  29   5         65.37         51.66        20.45 o                         
   0  29   5        310.18        305.77        23.18 o                         
   1  29   5        217.74        179.31        21.67 o                         
   2  29   5        282.88        261.95        24.37 o                         
   3  29   5        124.61        133.95        24.32 o                         
  -4  30   5        165.90        202.62        23.96 o                         
  -3  30   5        235.57        273.52        24.32 o                         
  -2  30   5        185.09        176.27        23.44 o                         
  -1  30   5         10.60          2.17        21.60 o                         
   0  30   5        132.21        111.77        21.94 o                         
   1  30   5         58.17         63.59        21.69 o                         
   2  30   5          0.29         14.66        21.34 o                         
  -3  31   5          2.82         14.83        25.24 o                         
  -2  31   5          0.96        -22.68        23.02 o                         
  -1  31   5         45.03         66.65        24.32 o                         
   0  31   5        192.24        225.82        24.14 o                         
   1  31   5         32.52         35.58        21.78 o                         
   2  31   5       1013.37       1027.87        58.66 o                         
  -2  32   5        252.21        251.24        26.98 o                         
  -1  32   5        249.98        261.85        25.78 o                         
   0  32   5        129.45        125.77        24.27 o                         
   1  32   5         13.48         -2.13        30.23 o                         
  -1  33   5          0.84         39.93        24.21 o                         
  -8   0   6        444.56        398.52        40.00 o                         
  -7   0   6        273.49        267.70        31.76 o                         
  -6   0   6        193.27        226.06        39.27 o                         
  -5   0   6        488.07        466.55        30.69 o                         
  -4   0   6        664.81        744.57        22.93 o                         
  -3   0   6       2124.81       2015.88        37.60 o                         
  -2   0   6       1515.66       1630.45        31.98 o                         
  -1   0   6         16.31         12.68         7.93 o                         
   0   0   6        232.01        159.60        23.90 o                         
   1   0   6       2023.39       1984.51        37.80 o                         
   2   0   6          2.21          7.56         9.70 o                         
   3   0   6         11.76         11.30        13.65 o                         
   4   0   6        268.55        324.95        26.25 o                         
   5   0   6        623.92        577.61        37.57 o                         
   6   0   6        469.21        504.00        35.70 o                         
  -8   1   6         19.53         76.79        24.31 o                         
  -7   1   6        329.71        290.24        23.58 o                         
  -6   1   6         31.14         39.18        17.13 o                         
  -5   1   6         25.19         31.88        15.36 o                         
  -4   1   6       1990.85       1914.42        31.81 o                         
  -3   1   6        883.35        863.81        20.15 o                         
  -2   1   6       1965.96       1928.50        25.80 o                         
  -1   1   6        322.79        243.28         9.03 o                         
   0   1   6       3900.97       3991.02        48.24 o                         
   1   1   6       2354.97       2439.40        31.68 o                         
   2   1   6         18.67         27.02         6.99 o                         
   3   1   6        910.63        884.21        19.19 o                         
   4   1   6         44.30         60.01        12.77 o                         
   5   1   6          1.73         35.77        16.77 o                         
   6   1   6         77.71        131.27        17.51 o                         
  -8   2   6        189.59        215.38        26.48 o                         
  -7   2   6        339.18        330.01        23.33 o                         
  -6   2   6        158.88        166.32        18.57 o                         
  -5   2   6         43.45         29.31        16.10 o                         
  -4   2   6       1244.99       1178.48        22.05 o                         
  -3   2   6        909.73        863.60        22.00 o                         
  -2   2   6        113.59        133.98         8.67 o                         
  -1   2   6        180.34        200.88        12.43 o                         
   0   2   6        253.44        243.42        10.89 o                         
   1   2   6         15.28         -0.57         5.52 o                         
   2   2   6        461.13        476.01        12.82 o                         
   3   2   6        696.62        695.10        17.38 o                         
   4   2   6         14.53         28.53        11.66 o                         
   5   2   6        593.15        535.19        25.36 o                         
   6   2   6        421.36        456.25        23.03 o                         
  -8   3   6          0.64         59.70        24.59 o                         
  -7   3   6          5.80         43.48        19.92 o                         
  -6   3   6          0.09         22.25        17.00 o                         
  -5   3   6        269.13        273.01        21.71 o                         
  -4   3   6        167.19        212.16        11.51 o                         
  -3   3   6         15.51          9.54         6.27 o                         
  -2   3   6        267.24        216.62        10.28 o                         
  -1   3   6        962.01        922.63        15.15 o                         
   0   3   6       1772.93       1748.38        23.82 o                         
   1   3   6        485.72        457.93        11.16 o                         
   2   3   6        110.77        119.39         8.85 o                         
   3   3   6         20.34         33.81         9.85 o                         
   4   3   6        277.39        328.77        17.75 o                         
   5   3   6         36.38         27.66        15.06 o                         
   6   3   6        232.52        286.54        23.49 o                         
  -8   4   6         43.07         41.07        24.52 o                         
  -7   4   6        469.15        427.46        27.21 o                         
  -6   4   6        104.63        106.90        18.57 o                         
  -5   4   6        485.07        443.50        22.27 o                         
  -4   4   6         58.55         94.47        11.94 o                         
  -3   4   6          3.04         -7.00         7.00 o                         
  -2   4   6         64.87         53.88         6.40 o                         
  -1   4   6          0.94         -6.20         6.20 o                         
   0   4   6         83.75         84.34         8.29 o                         
   1   4   6        267.20        223.41         8.95 o                         
   2   4   6        471.75        459.62        12.64 o                         
   3   4   6        392.80        360.42        16.45 o                         
   4   4   6       1333.30       1292.60        36.64 o                         
   5   4   6        563.58        507.45        27.54 o                         
   6   4   6        164.53        167.02        19.13 o                         
  -8   5   6         33.99         25.74        24.71 o                         
  -7   5   6        418.85        438.92        35.90 o                         
  -6   5   6         19.99         22.08        17.32 o                         
  -5   5   6         23.79         31.89        14.98 o                         
  -4   5   6        580.20        467.19        27.32 o                         
  -3   5   6         24.11         17.31         5.74 o                         
  -2   5   6         31.76         13.56         5.27 o                         
  -1   5   6       1505.86       1547.75        21.68 o                         
   0   5   6       1562.81       1549.54        21.62 o                         
   1   5   6         44.44         45.76         6.18 o                         
   2   5   6       1356.44       1337.56        22.88 o                         
   3   5   6          1.94         -1.50        11.00 o                         
   4   5   6        130.43        130.90        13.57 o                         
   5   5   6        193.01        242.85        16.20 o                         
   6   5   6          3.77         31.91        16.05 o                         
  -8   6   6        142.03        119.90        26.28 o                         
  -7   6   6        148.12        196.13        22.87 o                         
  -6   6   6        249.51        253.33        20.08 o                         
  -5   6   6        290.15        276.14        18.22 o                         
  -4   6   6        167.26        183.26        23.33 o                         
  -3   6   6        391.42        340.46        21.66 o                         
  -2   6   6         31.94         31.72         5.52 o                         
  -1   6   6         27.27         36.94         7.67 o                         
   0   6   6          3.64         -5.30         5.30 o                         
   1   6   6        305.03        310.71        12.86 o                         
   2   6   6       1358.41       1369.63        23.12 o                         
   3   6   6        517.02        515.91        18.23 o                         
   4   6   6        106.21        134.09        15.27 o                         
   5   6   6       1327.39       1282.91        37.56 o                         
   6   6   6         53.64         47.14        19.76 o                         
  -8   7   6          1.88         -1.57        25.73 o                         
  -7   7   6         10.47          6.46        21.09 o                         
  -6   7   6         62.35         62.72        18.17 o                         
  -5   7   6         96.59        114.73        15.99 o                         
  -4   7   6        780.68        726.56        26.12 o                         
  -3   7   6        309.31        338.73        21.28 o                         
  -2   7   6        194.49        191.70         8.63 o                         
  -1   7   6       1061.50       1063.24        15.83 o                         
   0   7   6       1514.43       1547.21        29.61 o                         
   1   7   6        486.02        465.20        18.89 o                         
   2   7   6         45.01         50.83         9.76 o                         
   3   7   6        174.87        166.53        16.51 o                         
   4   7   6         51.17         70.82        12.41 o                         
   5   7   6         20.56         22.20        14.46 o                         
   6   7   6         59.30         46.44        19.22 o                         
  -8   8   6         32.58         35.49        26.20 o                         
  -7   8   6        113.68        106.96        22.39 o                         
  -6   8   6         47.72         52.96        18.83 o                         
  -5   8   6        505.27        427.82        22.67 o                         
  -4   8   6         30.13         49.37        13.08 o                         
  -3   8   6        976.15        963.33        20.83 o                         
  -2   8   6          0.34         14.05         5.83 o                         
  -1   8   6        198.26        189.46         8.03 o                         
   0   8   6        215.71        224.51        10.35 o                         
   1   8   6       1402.39       1370.35        60.90 o                         
   2   8   6        472.05        505.32        31.30 o                         
   3   8   6         53.72         50.05        19.71 o                         
   4   8   6       1063.74        955.00        27.09 o                         
   5   8   6        398.17        404.08        19.93 o                         
   6   8   6         57.33         43.91        20.30 o                         
  -8   9   6        242.02        223.11        28.36 o                         
  -7   9   6         24.90        -19.80        22.08 o                         
  -6   9   6          0.63          6.13        19.11 o                         
  -5   9   6        143.83        135.89        17.52 o                         
  -4   9   6         72.91         90.87        10.56 o                         
  -3   9   6       1662.88       1550.71        23.05 o                         
  -2   9   6       1484.98       1469.85        21.46 o                         
  -1   9   6         63.72         82.51         6.77 o                         
   0   9   6        823.01        781.96        15.57 o                         
   1   9   6        865.55        885.18        23.25 o                         
   2   9   6        100.17        121.93        15.46 o                         
   3   9   6        202.79        176.85        14.42 o                         
   4   9   6          3.64          4.53        14.04 o                         
   5   9   6         42.91         45.15        17.30 o                         
   6   9   6          1.54         22.37        20.02 o                         
  -8  10   6         51.84         77.60        27.20 o                         
  -7  10   6         12.09         -6.74        22.17 o                         
  -6  10   6          6.18         31.76        19.25 o                         
  -5  10   6        368.77        427.84        28.07 o                         
  -4  10   6        368.20        369.53        15.93 o                         
  -3  10   6         84.13        108.21        12.05 o                         
  -2  10   6          2.12         23.00         8.66 o                         
  -1  10   6        143.98        157.73         8.20 o                         
   0  10   6       1056.73       1081.25        19.41 o                         
   1  10   6        818.44        906.10        20.01 o                         
   2  10   6         50.32         56.83        10.22 o                         
   3  10   6        624.68        579.88        21.63 o                         
   4  10   6        256.02        260.01        17.22 o                         
   5  10   6        443.44        442.60        23.36 o                         
   6  10   6        205.14        214.92        22.72 o                         
  -7  11   6         11.07          7.22        23.02 o                         
  -6  11   6        137.43        156.79        21.39 o                         
  -5  11   6          3.15         21.51        17.21 o                         
  -4  11   6        170.99        172.54        11.37 o                         
  -3  11   6        839.08        784.53        20.61 o                         
  -2  11   6        108.99        128.25         9.23 o                         
  -1  11   6       1536.46       1392.13        29.00 o                         
   0  11   6       1634.70       1574.05        33.80 o                         
   1  11   6         52.46         57.93         6.22 o                         
   2  11   6        181.33        192.27        17.08 o                         
   3  11   6        117.80         97.35        13.63 o                         
   4  11   6         88.02         80.31        15.57 o                         
   5  11   6         42.11         46.44        17.07 o                         
   6  11   6         42.02         38.87        22.50 o                         
  -7  12   6        272.84        293.71        27.90 o                         
  -6  12   6        249.17        276.61        23.19 o                         
  -5  12   6         49.56         68.02        20.04 o                         
  -4  12   6        867.20        852.41        19.91 o                         
  -3  12   6          7.49         15.74        11.56 o                         
  -2  12   6       1552.76       1552.39        23.15 o                         
  -1  12   6        445.58        486.14        15.01 o                         
   0  12   6        192.35        216.48        39.27 o                         
   1  12   6       1104.60       1096.14        20.75 o                         
   2  12   6         34.77         42.40        11.85 o                         
   3  12   6        727.55        705.90        23.48 o                         
   4  12   6        142.68        157.07        16.40 o                         
   5  12   6        792.93        764.81        43.24 o                         
   6  12   6        197.19        159.79        24.78 o                         
  -7  13   6          0.59          8.57        30.72 o                         
  -6  13   6          6.38         20.44        21.11 o                         
  -5  13   6        658.08        587.07        23.34 o                         
  -4  13   6        355.59        364.01        16.62 o                         
  -3  13   6        337.20        340.89        17.18 o                         
  -2  13   6       1344.90       1276.41        20.92 o                         
  -1  13   6         34.90         38.32         7.46 o                         
   0  13   6       1516.48       1600.26        28.93 o                         
   2  13   6       1263.55       1120.07        28.01 o                         
   3  13   6         63.36         60.61        13.54 o                         
   4  13   6        115.47        115.49        17.06 o                         
   5  13   6         50.33         77.76        19.60 o                         
   6  13   6         56.70         75.36        23.28 o                         
  -7  14   6        105.43        103.54        26.58 o                         
  -6  14   6        140.89        154.13        23.81 o                         
  -5  14   6        437.09        420.73        19.94 o                         
  -4  14   6        535.51        537.46        18.42 o                         
  -3  14   6        233.93        265.33        13.55 o                         
  -2  14   6        629.20        654.60        25.88 o                         
  -1  14   6        306.59        313.53        30.16 o                         
   0  14   6         23.61         37.61         8.65 o                         
   1  14   6       1249.59       1222.00        28.71 o                         
   2  14   6          5.94         10.12        13.11 o                         
   3  14   6        334.41        348.27        20.46 o                         
   4  14   6        193.19        205.85        19.41 o                         
   5  14   6        777.85        786.22        59.47 o                         
  -7  15   6         24.59         56.95        27.30 o                         
  -6  15   6         14.95         49.34        21.80 o                         
  -5  15   6        533.16        542.87        25.37 o                         
  -4  15   6        401.67        415.30        18.33 o                         
  -3  15   6          2.36         12.74        10.83 o                         
  -2  15   6        564.61        548.66        21.46 o                         
  -1  15   6        834.00        831.16        29.96 o                         
   0  15   6        123.73        163.91        35.85 o                         
   1  15   6       1950.68       1839.12        36.41 o                         
   2  15   6       1082.53        952.32        27.14 o                         
   3  15   6         44.62         33.37        15.20 o                         
   4  15   6        199.92        183.27        19.01 o                         
   5  15   6          3.06         -4.67        20.03 o                         
  -7  16   6        471.50        491.10        41.81 o                         
  -6  16   6          5.62         19.04        22.68 o                         
  -5  16   6        488.94        467.13        34.36 o                         
  -4  16   6        310.43        284.52        14.80 o                         
  -3  16   6        348.78        349.47        17.40 o                         
  -2  16   6         27.16          7.12        13.78 o                         
  -1  16   6         44.77         50.83        10.64 o                         
   0  16   6        399.74        404.95        32.38 o                         
   1  16   6        142.98        126.22        15.08 o                         
   2  16   6        320.95        311.75        19.58 o                         
   3  16   6        127.42        117.79        16.71 o                         
   4  16   6        283.61        277.28        21.26 o                         
   5  16   6        292.26        246.25        23.70 o                         
  -7  17   6         25.57         65.96        28.62 o                         
  -6  17   6         48.14         85.36        24.85 o                         
  -5  17   6          3.21         14.95        20.11 o                         
  -4  17   6        150.74        146.60        16.01 o                         
  -3  17   6        217.77        222.47        15.32 o                         
  -2  17   6        276.76        300.37        16.34 o                         
  -1  17   6        388.84        362.76        34.43 o                         
   0  17   6       1685.48       1627.51        34.28 o                         
   1  17   6         88.13         87.46        14.60 o                         
   2  17   6          1.50          5.46        14.02 o                         
   3  17   6         39.55         25.32        16.05 o                         
   4  17   6          0.26        -17.08        17.08 o                         
   5  17   6         43.14         54.10        20.95 o                         
  -7  18   6        101.69        162.83        33.35 o                         
  -6  18   6        612.51        616.11        36.69 o                         
  -5  18   6        199.42        210.65        24.02 o                         
  -4  18   6        177.76        140.70        27.74 o                         
  -3  18   6        324.13        312.34        17.60 o                         
  -2  18   6        107.73        119.88        14.05 o                         
  -1  18   6         25.22         43.15        17.04 o                         
   0  18   6         11.78         26.49        13.50 o                         
   1  18   6        287.13        285.43        19.05 o                         
   2  18   6        108.97        115.01        16.46 o                         
   3  18   6        147.66        131.70        21.69 o                         
   4  18   6        304.94        283.72        22.33 o                         
   5  18   6        614.53        575.43        33.16 o                         
  -6  19   6        323.65        438.91        30.86 o                         
  -5  19   6         66.63         79.94        21.08 o                         
  -4  19   6         46.25         51.54        22.50 o                         
  -3  19   6        609.10        617.93        23.49 o                         
  -2  19   6        500.52        434.29        24.48 o                         
  -1  19   6       1026.13        991.66        27.73 o                         
   0  19   6       1547.58       1410.48        32.35 o                         
   1  19   6         43.81         63.75        14.73 o                         
   2  19   6          7.64          7.28        15.03 o                         
   3  19   6          2.61         15.82        16.99 o                         
   4  19   6        101.81         99.00        24.64 o                         
   5  19   6          8.99          3.51        22.13 o                         
  -6  20   6         38.09         67.10        28.06 o                         
  -5  20   6        177.99        228.89        22.21 o                         
  -4  20   6        223.42        232.03        20.53 o                         
  -3  20   6         19.06         42.20        16.37 o                         
  -2  20   6         10.54          3.83        16.41 o                         
  -1  20   6          1.00         -0.55        16.11 o                         
   0  20   6        172.92        164.62        18.77 o                         
   1  20   6          4.15         17.82        14.67 o                         
   2  20   6        250.55        211.80        18.59 o                         
   3  20   6        146.53        142.02        18.51 o                         
   4  20   6        256.37        214.16        21.81 o                         
   5  20   6        243.36        247.42        25.09 o                         
  -6  21   6         25.03         38.62        29.11 o                         
  -5  21   6         96.81        111.26        21.42 o                         
  -4  21   6        372.45        449.36        24.21 o                         
  -3  21   6        336.22        360.60        17.95 o                         
  -2  21   6         66.53         87.94        13.95 o                         
  -1  21   6         68.74         86.26        15.72 o                         
   0  21   6       1318.85       1239.32        32.10 o                         
   1  21   6        161.23        175.35        17.65 o                         
   2  21   6         17.21         11.19        16.11 o                         
   3  21   6         45.84         28.65        17.52 o                         
   4  21   6          0.39        -12.32        19.17 o                         
  -6  22   6          1.90        -12.17        30.36 o                         
  -5  22   6         17.69         62.22        22.04 o                         
  -4  22   6        239.26        232.12        17.88 o                         
  -3  22   6       1032.02        918.29        27.95 o                         
  -2  22   6         26.26         19.14        14.21 o                         
  -1  22   6          3.21         17.38        14.97 o                         
   0  22   6        296.45        313.06        22.25 o                         
   1  22   6         25.69         56.88        16.22 o                         
   2  22   6        647.73        611.10        28.18 o                         
   3  22   6         28.21         39.23        28.83 o                         
   4  22   6        202.59        177.87        23.08 o                         
  -6  23   6         16.82         46.25        41.03 o                         
  -5  23   6         63.75         85.75        19.48 o                         
  -4  23   6        604.55        528.28        25.34 o                         
  -3  23   6         43.11         44.95        15.57 o                         
  -2  23   6          5.41          5.22        16.43 o                         
  -1  23   6         88.44         81.64        17.06 o                         
   0  23   6         58.07         92.52        16.87 o                         
   1  23   6        242.28        218.95        19.22 o                         
   2  23   6         26.36         36.37        22.34 o                         
   3  23   6        105.17        138.48        20.71 o                         
   4  23   6         94.84        114.37        22.98 o                         
  -5  24   6          1.30         -1.50        20.12 o                         
  -4  24   6         28.70         19.60        20.23 o                         
  -3  24   6        144.95        189.51        21.52 o                         
  -2  24   6          1.74         13.84        17.68 o                         
  -1  24   6         61.66         47.55        17.78 o                         
   0  24   6         21.97         20.50        15.91 o                         
   1  24   6        155.89        178.17        19.55 o                         
   2  24   6        657.15        679.72        30.06 o                         
   3  24   6         20.31         11.64        19.91 o                         
   4  24   6         14.67        -16.90        22.38 o                         
  -5  25   6         15.49         17.85        22.97 o                         
  -4  25   6        510.92        503.22        27.67 o                         
  -3  25   6          2.50         40.05        19.46 o                         
  -2  25   6         97.41        121.56        19.81 o                         
  -1  25   6        245.62        251.28        21.15 o                         
   0  25   6        566.37        536.14        27.82 o                         
   1  25   6         83.45         97.70        18.70 o                         
   2  25   6        175.82        194.22        24.07 o                         
   3  25   6         49.05         19.12        20.96 o                         
  -5  26   6         65.40        116.64        23.50 o                         
  -4  26   6        726.68        741.23        29.96 o                         
  -3  26   6         25.56         83.52        21.26 o                         
  -2  26   6         50.55         86.14        20.23 o                         
  -1  26   6          8.36         24.23        19.22 o                         
   0  26   6         30.13        -18.44        18.44 o                         
   1  26   6        264.80        214.30        21.09 o                         
   2  26   6         19.45         26.30        19.87 o                         
   3  26   6        531.52        555.07        32.96 o                         
  -4  27   6        152.86        192.84        23.05 o                         
  -3  27   6        117.37        128.89        20.79 o                         
  -2  27   6        444.53        446.57        30.06 o                         
  -1  27   6        597.96        558.77        31.39 o                         
   0  27   6        643.51        616.38        33.60 o                         
   1  27   6        216.08        179.83        21.48 o                         
   2  27   6         33.90         14.45        20.86 o                         
   3  27   6         26.00         33.76        22.75 o                         
  -4  28   6        566.83        669.87        30.75 o                         
  -3  28   6         38.37         37.83        22.64 o                         
  -2  28   6          9.67          1.11        22.03 o                         
  -1  28   6         51.95         54.50        21.19 o                         
   0  28   6         66.10         45.75        21.18 o                         
   1  28   6        195.39        158.90        27.96 o                         
   2  28   6         34.72         40.59        27.90 o                         
  -3  29   6        334.48        392.24        31.54 o                         
  -2  29   6        342.31        343.00        26.79 o                         
  -1  29   6         18.03         16.50        21.62 o                         
   0  29   6        467.69        426.22        42.88 o                         
   1  29   6        201.24        183.84        30.80 o                         
   2  29   6         37.28         31.30        22.10 o                         
  -3  30   6        288.23        306.19        29.49 o                         
  -2  30   6         36.18         14.30        24.26 o                         
  -1  30   6         12.86         12.35        22.54 o                         
   0  30   6          4.49          2.18        21.40 o                         
   1  30   6        127.81        124.13        24.57 o                         
  -2  31   6        122.77        152.98        25.85 o                         
  -1  31   6        166.23        210.95        26.80 o                         
   0  31   6        310.09        290.28        27.17 o                         
  -8   0   7         47.78         14.45        35.48 o                         
  -7   0   7        279.84        270.87        47.78 o                         
  -6   0   7         50.96        112.44        27.63 o                         
  -5   0   7         61.39         85.58        23.30 o                         
  -3   0   7          2.03        -20.49        20.49 o                         
  -2   0   7          3.82        -10.41        15.25 o                         
  -1   0   7       1569.73       1537.33        35.61 o                         
   0   0   7        652.60        722.25        21.56 o                         
   1   0   7       4580.52       4911.21        98.88 o                         
   2   0   7        309.88        298.19        26.42 o                         
   3   0   7        155.30        182.97        22.33 o                         
   4   0   7        592.57        573.47        30.65 o                         
   5   0   7         85.02         81.48        22.11 o                         
   6   0   7        272.31        309.85        34.65 o                         
  -8   1   7          1.36         21.61        24.82 o                         
  -7   1   7         55.19         99.47        21.75 o                         
  -6   1   7        368.66        359.05        23.29 o                         
  -5   1   7        465.77        402.26        23.42 o                         
  -4   1   7       4560.93       3364.35       454.10 o                         
  -3   1   7        504.15        455.50        16.26 o                         
  -2   1   7        407.09        344.49        11.91 o                         
  -1   1   7        710.89        647.74        14.44 o                         
   0   1   7        411.65        392.07        12.27 o                         
   1   1   7        576.61        583.14        13.83 o                         
   2   1   7       1593.20       1586.08        25.52 o                         
   3   1   7        205.40        208.53        14.76 o                         
   4   1   7        391.04        388.76        25.54 o                         
   5   1   7         47.76         57.64        16.39 o                         
   6   1   7         27.05         24.24        18.80 o                         
  -8   2   7        176.16        161.91        27.45 o                         
  -7   2   7        109.00        110.27        22.56 o                         
  -6   2   7         85.01        113.14        19.47 o                         
  -5   2   7         67.00        101.44        16.43 o                         
  -4   2   7        193.42        270.73        24.71 o                         
  -3   2   7        273.72        274.32        11.31 o                         
  -2   2   7        478.63        494.93        12.94 o                         
  -1   2   7       1085.47       1027.99        17.89 o                         
   0   2   7       1179.49       1169.28        19.36 o                         
   1   2   7        112.08        119.00         7.91 o                         
   2   2   7        769.06        779.57        18.15 o                         
   3   2   7        546.31        551.75        20.28 o                         
   4   2   7        216.12        216.67        19.04 o                         
   5   2   7        153.71        151.70        18.07 o                         
   6   2   7         48.43         34.36        18.85 o                         
  -8   3   7        177.25        183.36        28.04 o                         
  -7   3   7          5.95         25.89        21.92 o                         
  -6   3   7         44.76         61.80        18.94 o                         
  -5   3   7        507.30        461.34        23.88 o                         
  -4   3   7        211.58        263.35        30.70 o                         
  -3   3   7         31.82         26.61         6.70 o                         
  -2   3   7       1523.81       1458.09        22.23 o                         
  -1   3   7        266.28        259.52        11.34 o                         
   0   3   7        199.16        233.96        14.09 o                         
   1   3   7         57.54         58.04         7.42 o                         
   2   3   7        150.66        186.28        11.16 o                         
   3   3   7        219.23        258.21        13.54 o                         
   4   3   7        121.54        108.59        14.15 o                         
   5   3   7        426.57        444.59        25.62 o                         
   6   3   7        291.61        318.76        33.01 o                         
  -8   4   7        119.46        148.57        27.41 o                         
  -7   4   7         16.91         13.69        21.65 o                         
  -6   4   7          2.85         19.86        18.80 o                         
  -5   4   7        427.96        429.39        23.72 o                         
  -4   4   7        432.40        425.98        22.92 o                         
  -3   4   7         42.51         40.66         6.86 o                         
  -2   4   7         93.15         96.51         9.88 o                         
  -1   4   7        935.04        844.44        16.10 o                         
   0   4   7        242.57        208.43        10.56 o                         
   1   4   7         13.85         21.38         8.06 o                         
   2   4   7        751.50        676.59        18.82 o                         
   3   4   7        261.55        293.69        15.19 o                         
   4   4   7        785.83        697.73        21.82 o                         
   5   4   7         37.68         24.75        15.74 o                         
   6   4   7          0.27        -11.80        17.18 o                         
  -7   5   7        103.36        147.27        23.79 o                         
  -6   5   7        413.02        382.23        23.58 o                         
  -5   5   7         10.26         39.37        16.45 o                         
  -4   5   7          3.35         17.67        13.37 o                         
  -3   5   7        332.33        298.17        13.31 o                         
  -2   5   7        756.58        716.58        17.80 o                         
  -1   5   7        632.64        637.27        14.15 o                         
   0   5   7        138.63        154.03        14.10 o                         
   1   5   7        565.71        518.90        14.53 o                         
   2   5   7        727.32        716.04        21.30 o                         
   3   5   7        150.63        144.45        16.46 o                         
   4   5   7        672.97        574.08        21.75 o                         
   5   5   7        357.82        392.03        22.77 o                         
   6   5   7        172.16        167.17        23.17 o                         
  -7   6   7         22.46          7.56        22.03 o                         
  -6   6   7        248.77        256.14        21.96 o                         
  -5   6   7        326.52        344.21        20.57 o                         
  -4   6   7          5.73         17.78        11.36 o                         
  -3   6   7        237.32        231.24        14.21 o                         
  -2   6   7         61.40         57.61         7.73 o                         
  -1   6   7       1352.58       1291.83        19.87 o                         
   0   6   7        918.57        786.97        27.89 o                         
   1   6   7        181.29        197.91        17.23 o                         
   2   6   7         32.80         36.89        10.94 o                         
   3   6   7       1208.87       1143.17        28.34 o                         
   4   6   7        326.78        339.80        18.36 o                         
   5   6   7        153.67        134.06        23.08 o                         
  -7   7   7          2.15         16.00        22.34 o                         
  -6   7   7         47.28         75.99        20.05 o                         
  -5   7   7        706.80        668.50        26.65 o                         
  -4   7   7        119.66        105.33        12.81 o                         
  -3   7   7        911.14        918.03        22.38 o                         
  -2   7   7        172.09        172.04         8.39 o                         
  -1   7   7        455.93        499.23        15.67 o                         
   0   7   7        113.72        118.59        17.25 o                         
   1   7   7         11.02         25.61        19.92 o                         
   2   7   7        125.16        132.30        16.05 o                         
   3   7   7          1.27         25.03        14.55 o                         
   4   7   7        633.36        564.75        26.71 o                         
   5   7   7        129.50        136.99        24.85 o                         
  -7   8   7         30.67         46.48        23.81 o                         
  -6   8   7         27.84         29.00        19.69 o                         
  -5   8   7        113.15        159.90        18.80 o                         
  -4   8   7          7.83          6.92        14.51 o                         
  -3   8   7        463.21        481.00        16.93 o                         
  -2   8   7          1.21         12.74         8.41 o                         
  -1   8   7       1362.59       1359.29        20.16 o                         
   0   8   7        965.21        930.48        18.85 o                         
   1   8   7        664.24        653.70        26.82 o                         
   2   8   7          3.31        -14.39        16.67 o                         
   3   8   7        690.50        689.73        24.13 o                         
   4   8   7        103.07        110.84        16.94 o                         
   5   8   7          8.19          6.62        18.76 o                         
  -7   9   7         31.12         60.80        24.43 o                         
  -6   9   7        139.59        159.59        21.70 o                         
  -5   9   7        343.19        327.91        21.02 o                         
  -4   9   7        113.20        138.01        12.94 o                         
  -3   9   7        628.43        636.08        17.43 o                         
  -2   9   7        199.68        196.01        11.24 o                         
  -1   9   7          8.56          9.43         6.58 o                         
   0   9   7        540.41        567.73        14.84 o                         
   1   9   7          0.56          1.09        11.61 o                         
   2   9   7          0.95         10.20        12.30 o                         
   3   9   7        238.05        243.90        16.56 o                         
   4   9   7        133.75        141.56        17.20 o                         
   5   9   7        200.11        200.22        20.83 o                         
  -7  10   7        115.55        146.58        26.02 o                         
  -6  10   7          5.98         21.95        20.81 o                         
  -5  10   7        135.65        148.15        19.36 o                         
  -4  10   7         22.31         52.60        12.97 o                         
  -3  10   7         24.72         53.88        10.67 o                         
  -2  10   7        171.94        204.90        23.01 o                         
  -1  10   7        232.62        214.29        13.33 o                         
   0  10   7       2591.20       2622.89        46.05 o                         
   1  10   7        416.27        418.05        25.73 o                         
   2  10   7         61.72         58.24        13.30 o                         
   3  10   7        521.31        446.79        22.87 o                         
   4  10   7        407.04        369.65        21.19 o                         
   5  10   7         36.48         29.15        18.95 o                         
  -7  11   7         67.70         91.62        26.17 o                         
  -6  11   7        163.00        128.51        23.15 o                         
  -5  11   7        236.05        305.04        37.12 o                         
  -4  11   7        832.64        765.55        31.74 o                         
  -3  11   7        188.64        208.38        12.28 o                         
  -2  11   7         67.89         95.19        10.38 o                         
  -1  11   7        235.11        204.31        25.61 o                         
   1  11   7          5.80         10.41        12.06 o                         
   2  11   7          6.74          5.42        12.68 o                         
   3  11   7          0.48        -11.96        13.69 o                         
   4  11   7        623.33        601.49        30.62 o                         
   5  11   7          1.59          3.78        18.61 o                         
  -7  12   7         26.56         36.75        26.22 o                         
  -6  12   7          5.49         68.06        22.90 o                         
  -5  12   7         89.35        105.67        17.37 o                         
  -4  12   7         14.00         38.72        14.31 o                         
  -3  12   7        211.81        216.51        12.86 o                         
  -2  12   7         70.61         93.24        10.72 o                         
  -1  12   7       1425.10       1353.52        46.24 o                         
   0  12   7         43.86         37.93        22.20 o                         
   1  12   7       1536.64       1437.40        29.84 o                         
   2  12   7        483.08        449.02        21.68 o                         
   3  12   7        390.26        412.29        22.96 o                         
   4  12   7        261.65        249.61        19.18 o                         
   5  12   7        376.18        366.32        23.16 o                         
  -7  13   7         37.74         25.16        26.99 o                         
  -6  13   7        717.06        618.79        33.07 o                         
  -5  13   7        295.36        306.28        19.84 o                         
  -4  13   7        839.22        793.07        28.60 o                         
  -3  13   7        254.03        287.62        15.31 o                         
  -2  13   7       1098.44       1045.21        25.28 o                         
  -1  13   7        828.00        854.79        24.19 o                         
   0  13   7          0.66          1.13        13.51 o                         
   1  13   7        923.71        849.87        25.89 o                         
   2  13   7        216.52        217.80        15.67 o                         
   3  13   7         13.90         33.52        14.58 o                         
   4  13   7         82.93         90.85        17.66 o                         
   5  13   7        214.82        239.71        23.36 o                         
  -7  14   7         12.45         11.07        27.60 o                         
  -6  14   7         88.65        131.91        23.42 o                         
  -5  14   7          0.14         27.17        18.21 o                         
  -4  14   7         40.17         47.57        16.28 o                         
  -3  14   7         38.88         67.32        12.26 o                         
  -2  14   7        131.21        155.88        13.34 o                         
  -1  14   7        554.67        515.02        32.35 o                         
   0  14   7       1294.84       1278.51        31.26 o                         
   1  14   7        846.03        802.70        31.86 o                         
   2  14   7         82.11         89.45        15.85 o                         
   3  14   7        835.42        804.48        29.79 o                         
   4  14   7        337.77        384.44        27.26 o                         
   5  14   7        279.98        338.54        50.82 o                         
  -7  15   7         15.03         60.10        29.06 o                         
  -6  15   7        245.76        273.21        27.23 o                         
  -5  15   7        248.74        268.36        20.74 o                         
  -4  15   7        130.35        152.67        18.02 o                         
  -3  15   7       1305.79       1194.73        50.68 o                         
  -2  15   7        630.00        598.77        20.76 o                         
  -1  15   7          1.58         15.96        17.34 o                         
   0  15   7       1116.83        993.48        42.80 o                         
   1  15   7        207.08        186.67        16.77 o                         
   2  15   7         93.05         92.95        21.11 o                         
   3  15   7        169.02        196.20        19.39 o                         
   4  15   7        113.50        103.00        20.35 o                         
   5  15   7        157.96        170.23        23.62 o                         
  -6  16   7         14.80         25.87        25.44 o                         
  -5  16   7         12.85          5.21        17.23 o                         
  -4  16   7          5.08         21.92        17.41 o                         
  -3  16   7         10.08         29.51        16.23 o                         
  -2  16   7        155.01        168.78        15.24 o                         
  -1  16   7        343.82        322.68        20.84 o                         
   0  16   7        357.95        319.46        20.91 o                         
   1  16   7        268.59        261.44        17.91 o                         
   2  16   7          6.69         -0.89        15.22 o                         
   3  16   7        551.20        520.64        32.61 o                         
   4  16   7        258.84        273.20        28.08 o                         
   5  16   7          7.78        -21.68        21.68 o                         
  -6  17   7         67.89        127.01        27.80 o                         
  -5  17   7         56.05         80.00        17.42 o                         
  -4  17   7        273.51        273.02        20.70 o                         
  -3  17   7        129.85        146.55        14.85 o                         
  -2  17   7        280.11        298.79        18.36 o                         
  -1  17   7       1205.75       1079.67        29.05 o                         
   0  17   7          8.72          2.74        14.81 o                         
   1  17   7         65.34         44.08        15.65 o                         
   2  17   7         13.11          7.75        15.28 o                         
   3  17   7         23.32         33.42        17.21 o                         
   4  17   7        176.29        148.30        26.86 o                         
  -6  18   7        277.67        316.68        30.83 o                         
  -5  18   7         83.48        119.14        20.11 o                         
  -4  18   7          2.82          5.75        17.03 o                         
  -3  18   7        160.08        168.74        19.96 o                         
  -2  18   7        170.57        185.65        17.49 o                         
  -1  18   7       1188.03       1138.98        30.11 o                         
   0  18   7        146.39        132.23        16.62 o                         
   1  18   7          2.80         -0.44        15.25 o                         
   2  18   7        201.08        206.78        23.47 o                         
   3  18   7        109.69        108.64        19.26 o                         
   4  18   7        437.96        411.59        26.91 o                         
  -6  19   7         20.37         24.03        28.32 o                         
  -5  19   7        216.65        251.75        20.71 o                         
  -4  19   7        431.56        469.18        27.69 o                         
  -3  19   7        141.40        155.41        15.54 o                         
  -2  19   7        487.22        472.62        20.78 o                         
  -1  19   7        399.87        378.02        23.79 o                         
   0  19   7          5.60         -7.80        15.31 o                         
   1  19   7         60.35         42.18        16.59 o                         
   2  19   7        236.95        229.92        20.22 o                         
   3  19   7          8.77        -18.29        18.29 o                         
   4  19   7        423.99        404.82        34.42 o                         
  -6  20   7          0.77          7.06        30.81 o                         
  -5  20   7          3.81          2.29        22.09 o                         
  -4  20   7         81.70         58.81        19.75 o                         
  -3  20   7         61.27         56.01        15.73 o                         
  -2  20   7        210.34        211.94        19.88 o                         
  -1  20   7        302.21        342.73        21.94 o                         
   0  20   7        693.38        650.53        27.36 o                         
   1  20   7        137.74        132.54        17.79 o                         
   2  20   7        100.63         93.74        18.37 o                         
   3  20   7        463.43        454.85        28.21 o                         
   4  20   7        358.29        373.24        29.00 o                         
  -6  21   7        159.22        183.25        32.71 o                         
  -5  21   7        324.99        371.08        42.23 o                         
  -4  21   7        223.98        262.37        18.74 o                         
  -3  21   7         69.93         58.35        15.95 o                         
  -2  21   7         62.85         49.27        17.44 o                         
  -1  21   7        179.51        194.55        19.85 o                         
   0  21   7          0.67        -14.23        16.84 o                         
   1  21   7         47.55         73.77        17.56 o                         
   2  21   7          0.14         15.63        18.34 o                         
   3  21   7         38.01         33.16        19.84 o                         
   4  21   7        180.17        150.95        23.60 o                         
  -5  22   7        149.94        166.52        21.37 o                         
  -4  22   7        133.63        179.55        18.85 o                         
  -3  22   7          5.00         15.31        16.98 o                         
  -2  22   7         22.96         11.28        17.21 o                         
  -1  22   7        158.03        166.12        19.39 o                         
   0  22   7        499.12        553.81        30.15 o                         
   1  22   7        275.83        261.45        20.86 o                         
   2  22   7        597.87        651.38        39.10 o                         
   3  22   7         63.63         43.48        20.88 o                         
  -5  23   7        195.07        216.04        22.54 o                         
  -4  23   7        159.72        194.85        19.87 o                         
  -3  23   7          1.95         10.77        19.07 o                         
  -2  23   7         45.31         35.58        18.81 o                         
  -1  23   7        170.98        128.61        19.52 o                         
   0  23   7         83.83         63.32        18.48 o                         
   1  23   7         34.50         18.35        18.34 o                         
   2  23   7         11.09         23.75        26.78 o                         
   3  23   7        104.80         91.78        22.57 o                         
  -5  24   7        168.29        188.71        23.34 o                         
  -4  24   7          4.91         38.62        20.44 o                         
  -3  24   7         78.06         72.54        20.97 o                         
  -2  24   7          0.76         23.92        19.59 o                         
  -1  24   7        769.73        726.55        31.73 o                         
   0  24   7         79.86         91.50        19.79 o                         
   1  24   7        247.09        247.57        23.32 o                         
   2  24   7        158.75        211.30        43.69 o                         
   3  24   7        104.79        139.04        23.39 o                         
  -4  25   7        257.65        333.32        23.47 o                         
  -3  25   7         18.93          0.18        22.05 o                         
  -2  25   7        233.63        252.78        23.14 o                         
  -1  25   7        148.13        132.49        21.67 o                         
   0  25   7         58.56         46.38        19.41 o                         
   1  25   7          4.03          6.93        20.11 o                         
   2  25   7          0.20         -6.67        19.74 o                         
  -4  26   7         10.52         33.52        23.67 o                         
  -3  26   7         48.91         40.91        23.99 o                         
  -2  26   7        129.39        195.91        23.53 o                         
  -1  26   7        544.78        519.55        31.18 o                         
   0  26   7        129.43        126.54        21.53 o                         
   1  26   7         50.71         83.62        22.26 o                         
   2  26   7        220.62        216.54        23.89 o                         
  -3  27   7         85.53         98.16        24.76 o                         
  -2  27   7        573.51        628.42        35.04 o                         
  -1  27   7        141.38        133.93        23.71 o                         
   0  27   7        200.09        190.29        22.98 o                         
   1  27   7          8.30        -16.84        20.59 o                         
  -3  28   7         19.16         34.44        26.00 o                         
  -2  28   7        175.84        177.51        25.78 o                         
  -1  28   7        149.44        172.77        24.31 o                         
   0  28   7        483.09        467.50        32.14 o                         
   1  28   7         62.18         93.28        26.20 o                         
  -2  29   7         36.50         16.72        25.92 o                         
  -1  29   7        302.57        289.29        27.32 o                         
   0  29   7          5.73        -14.51        22.37 o                         
  -7   0   8          1.55        -11.60        32.72 o                         
  -6   0   8         24.63         19.15        29.12 o                         
  -5   0   8        396.79        441.53        46.10 o                         
  -4   0   8        334.18        191.22        31.30 o                         
  -3   0   8        274.32        290.76        39.84 o                         
  -2   0   8       1064.10       1111.95        56.34 o                         
  -1   0   8       2457.51       2298.70        55.42 o                         
   0   0   8       1200.39       1167.14        40.41 o                         
   1   0   8         43.23         41.78        14.96 o                         
   2   0   8       1512.18       1386.90        36.52 o                         
   3   0   8         18.07         25.85        22.53 o                         
   4   0   8          8.09         16.56        21.57 o                         
   5   0   8         24.19         61.88        24.17 o                         
  -7   1   8         87.03         95.81        25.11 o                         
  -6   1   8        186.33        228.06        23.17 o                         
  -5   1   8        837.21        730.52        29.08 o                         
  -4   1   8        928.83        807.98        24.25 o                         
  -3   1   8        439.97        470.39        24.20 o                         
  -2   1   8         36.16         49.70        12.36 o                         
  -1   1   8         56.22         75.93        12.11 o                         
   0   1   8         42.09         57.48        13.47 o                         
   1   1   8         42.08         22.93        10.32 o                         
   2   1   8         78.39        118.62        13.65 o                         
   3   1   8        140.36        167.86        16.12 o                         
   4   1   8        276.92        287.66        19.36 o                         
   5   1   8        530.58        546.26        25.18 o                         
  -7   2   8         12.46         17.54        23.95 o                         
  -6   2   8        134.45        147.61        21.70 o                         
  -5   2   8         10.15         85.64        18.37 o                         
  -4   2   8        127.25        180.89        15.14 o                         
  -3   2   8        795.53        725.76        43.75 o                         
  -2   2   8        412.99        383.73        14.87 o                         
  -1   2   8       1037.17        967.12        27.64 o                         
   0   2   8        285.24        314.40        24.89 o                         
   1   2   8        276.14        292.20        14.54 o                         
   2   2   8        795.89        750.68        21.98 o                         
   3   2   8         19.10         32.63        14.21 o                         
   4   2   8          1.74          8.94        16.66 o                         
   5   2   8          6.89         29.80        17.07 o                         
  -7   3   8         91.88         81.24        24.25 o                         
  -6   3   8         87.55        108.46        21.86 o                         
  -5   3   8        345.72        351.98        22.22 o                         
  -4   3   8         10.90         26.87        13.78 o                         
  -3   3   8         43.23         60.14        10.48 o                         
  -2   3   8         28.60         50.71        11.03 o                         
  -1   3   8         69.41         94.09        13.99 o                         
   0   3   8         67.57         63.08        21.71 o                         
   1   3   8        512.84        483.27        18.44 o                         
   2   3   8        245.94        269.32        14.13 o                         
   3   3   8        863.97        804.51        24.66 o                         
   4   3   8        312.72        312.81        19.67 o                         
   5   3   8        300.28        332.95        19.70 o                         
  -7   4   8          2.05        -16.49        23.85 o                         
  -6   4   8          3.62         23.09        20.84 o                         
  -5   4   8        456.67        431.48        25.83 o                         
  -4   4   8        304.14        293.30        14.41 o                         
  -3   4   8        294.81        291.42        13.09 o                         
  -2   4   8       1292.88       1195.81        24.40 o                         
  -1   4   8        286.03        279.15        16.84 o                         
   0   4   8         52.23         89.79        19.62 o                         
   1   4   8        407.49        396.26        16.17 o                         
   2   4   8         14.74         26.40        12.56 o                         
   3   4   8        207.10        249.98        15.08 o                         
   4   4   8         15.91         30.21        18.90 o                         
   5   4   8        132.60        167.18        20.94 o                         
  -7   5   8        104.10         59.95        24.69 o                         
  -6   5   8        163.92        165.40        23.11 o                         
  -5   5   8         17.91        104.26        19.09 o                         
  -4   5   8        119.50        130.01        14.63 o                         
  -3   5   8        154.39        174.41        12.55 o                         
  -2   5   8        126.01        145.85        16.52 o                         
  -1   5   8          4.22         -5.71         8.82 o                         
   0   5   8          0.67        -13.48        14.62 o                         
   1   5   8        294.26        310.56        17.63 o                         
   2   5   8       1013.59        938.27        26.34 o                         
   3   5   8       1016.94        959.50        26.43 o                         
   4   5   8        447.50        441.61        22.45 o                         
   5   5   8         12.57         11.40        23.60 o                         
  -7   6   8         10.11         39.34        25.06 o                         
  -6   6   8          0.22         -6.91        20.71 o                         
  -5   6   8        697.26        619.91        28.69 o                         
  -4   6   8         30.08         37.98        12.60 o                         
  -3   6   8        498.12        469.93        27.59 o                         
  -2   6   8        946.18        825.71        19.83 o                         
  -1   6   8        563.80        575.90        22.02 o                         
   0   6   8         37.88         51.20        16.10 o                         
   1   6   8       2128.55       2056.80        48.33 o                         
   2   6   8        215.74        240.57        15.29 o                         
   3   6   8         57.37         65.47        14.74 o                         
   4   6   8        230.02        253.99        18.92 o                         
   5   6   8          4.18          6.01        19.76 o                         
  -7   7   8        112.85        125.05        26.08 o                         
  -6   7   8         32.54         32.03        21.52 o                         
  -5   7   8        212.98        220.75        21.20 o                         
  -4   7   8        477.35        460.22        22.84 o                         
  -3   7   8          1.98          1.80        12.15 o                         
  -2   7   8          4.64         10.67        11.58 o                         
  -1   7   8          3.53         -8.57        15.08 o                         
   0   7   8       1165.93       1150.59        30.39 o                         
   1   7   8          2.47         40.70        16.59 o                         
   2   7   8        425.56        426.38        20.18 o                         
   3   7   8        364.54        371.23        25.72 o                         
   4   7   8       1042.75        995.10        41.50 o                         
   5   7   8          2.61         -1.14        20.64 o                         
  -7   8   8         44.86        118.22        28.13 o                         
  -6   8   8         83.14         87.44        22.75 o                         
  -5   8   8          1.21         -3.74        18.30 o                         
  -4   8   8        430.53        420.84        19.76 o                         
  -3   8   8        356.95        386.10        21.33 o                         
  -2   8   8        465.39        482.52        16.00 o                         
  -1   8   8        486.05        436.88        15.61 o                         
   0   8   8        601.02        605.69        21.31 o                         
   1   8   8          9.64         20.19        13.40 o                         
   2   8   8         69.46         63.26        14.79 o                         
   3   8   8        121.27        117.10        16.42 o                         
   4   8   8        133.36        155.00        18.94 o                         
   5   8   8          3.56         10.10        22.41 o                         
  -7   9   8          6.98         15.64        26.84 o                         
  -6   9   8        205.96        190.13        23.76 o                         
  -5   9   8          9.46          9.31        18.74 o                         
  -4   9   8        257.00        297.11        16.40 o                         
  -3   9   8         38.49         75.45        14.39 o                         
  -2   9   8        184.20        188.65        15.84 o                         
  -1   9   8        423.51        388.32        19.90 o                         
   0   9   8        392.26        417.57        18.08 o                         
   1   9   8        158.11        161.30        15.34 o                         
   2   9   8        640.38        640.93        27.45 o                         
   3   9   8       1018.59        924.45        29.14 o                         
   4   9   8         24.69         19.47        17.32 o                         
   5   9   8         94.96         65.44        21.47 o                         
  -7  10   8          0.00         10.75        27.04 o                         
  -6  10   8          5.90         50.76        23.14 o                         
  -5  10   8         31.22         32.47        19.35 o                         
  -4  10   8        625.85        593.50        21.21 o                         
  -3  10   8        430.64        464.89        21.77 o                         
  -2  10   8        313.53        334.52        16.04 o                         
  -1  10   8        401.41        360.62        22.17 o                         
   0  10   8        507.96        514.86        22.48 o                         
   1  10   8         10.77         15.32        13.42 o                         
   2  10   8         17.86         25.74        14.38 o                         
   3  10   8          0.73         27.33        15.80 o                         
   4  10   8          0.26          4.49        17.93 o                         
  -7  11   8        103.58        113.38        28.79 o                         
  -6  11   8        224.15        234.76        24.76 o                         
  -5  11   8        136.76        158.07        21.64 o                         
  -4  11   8         13.18         23.80        14.17 o                         
  -3  11   8        462.10        490.39        22.53 o                         
  -2  11   8          7.34         60.49        12.84 o                         
  -1  11   8        445.20        388.10        20.32 o                         
   0  11   8          1.30         17.53        13.27 o                         
   1  11   8          4.62          7.73        13.40 o                         
   2  11   8        446.62        449.29        23.31 o                         
   3  11   8        264.49        244.69        19.12 o                         
   4  11   8        664.93        578.49        29.70 o                         
  -7  12   8         66.32         70.71        28.14 o                         
  -6  12   8          8.15         17.26        23.03 o                         
  -5  12   8        101.36        128.27        24.23 o                         
  -4  12   8         48.77         61.06        14.73 o                         
  -3  12   8        256.47        300.29        30.42 o                         
  -2  12   8        971.31        928.43        31.56 o                         
  -1  12   8        532.27        522.78        21.25 o                         
   0  12   8        631.00        560.11        22.87 o                         
   1  12   8        435.72        423.83        22.37 o                         
   2  12   8        189.97        198.66        17.26 o                         
   3  12   8         43.31         56.82        16.81 o                         
   4  12   8          2.49         10.60        17.80 o                         
  -6  13   8        329.77        367.16        28.18 o                         
  -5  13   8        149.02        189.28        21.41 o                         
  -4  13   8        446.77        473.54        21.69 o                         
  -3  13   8        787.52        775.10        57.90 o                         
  -2  13   8        115.68        115.13        18.50 o                         
  -1  13   8         76.15         75.04        15.45 o                         
   0  13   8         19.26         60.90        16.15 o                         
   1  13   8         88.20         82.23        14.66 o                         
   2  13   8        392.87        391.14        22.56 o                         
   3  13   8        359.37        376.65        22.31 o                         
   4  13   8        319.98        339.94        23.97 o                         
  -6  14   8        313.83        367.47        33.59 o                         
  -5  14   8          2.66          8.99        20.57 o                         
  -4  14   8        257.83        293.15        19.19 o                         
  -3  14   8         96.94        138.60        17.05 o                         
  -2  14   8        114.02        132.15        16.48 o                         
  -1  14   8        455.97        451.99        23.40 o                         
   0  14   8       2037.20       1880.34        39.91 o                         
   1  14   8        411.48        419.00        25.59 o                         
   2  14   8        923.11        901.37        31.25 o                         
   3  14   8         24.28         35.48        18.44 o                         
   4  14   8         66.80         83.22        21.22 o                         
  -6  15   8        231.66        268.36        29.36 o                         
  -5  15   8        270.55        277.84        25.23 o                         
  -4  15   8        143.90        161.00        17.23 o                         
  -3  15   8        663.92        613.30        52.24 o                         
  -2  15   8        136.82        137.99        14.54 o                         
  -1  15   8        464.29        421.95        24.16 o                         
   0  15   8          1.81        -12.82        15.20 o                         
   1  15   8         60.03         85.54        17.03 o                         
   2  15   8        583.57        589.52        29.10 o                         
   3  15   8        116.46        135.82        20.81 o                         
   4  15   8        362.01        352.02        26.08 o                         
  -6  16   8        101.59         89.45        29.13 o                         
  -5  16   8          0.86         16.95        21.64 o                         
  -4  16   8        100.61        127.51        19.81 o                         
  -3  16   8         11.68         27.33        19.93 o                         
  -2  16   8       1090.26        950.93        25.50 o                         
  -1  16   8         44.73         82.85        16.54 o                         
   0  16   8        208.04        181.51        18.88 o                         
   1  16   8        282.76        270.16        26.76 o                         
   2  16   8        275.97        277.69        21.88 o                         
   3  16   8          1.78         -2.92        25.55 o                         
   4  16   8         27.06         31.23        21.80 o                         
  -6  17   8        202.41        238.20        33.34 o                         
  -5  17   8        153.88        173.59        27.05 o                         
  -4  17   8        336.64        312.14        21.18 o                         
  -3  17   8          0.43         12.80        16.27 o                         
  -2  17   8         55.87         53.39        15.97 o                         
  -1  17   8        110.32         99.80        17.50 o                         
   0  17   8        140.61        115.48        18.69 o                         
   1  17   8         76.42         64.01        28.42 o                         
   2  17   8        237.32        208.06        21.14 o                         
   3  17   8        419.69        412.06        25.20 o                         
   4  17   8        181.75        195.94        31.04 o                         
  -6  18   8        109.60        147.62        31.59 o                         
  -5  18   8        118.02        178.38        27.81 o                         
  -4  18   8          2.41         19.79        19.41 o                         
  -3  18   8       1092.14       1018.47        31.66 o                         
  -2  18   8        350.62        365.51        22.97 o                         
  -1  18   8        958.76        908.63        31.34 o                         
   0  18   8         14.19         -6.55        17.22 o                         
   1  18   8          3.27         26.35        18.12 o                         
   2  18   8         69.10         64.54        19.38 o                         
   3  18   8         91.83         86.65        21.54 o                         
  -5  19   8        191.32        241.67        34.49 o                         
  -4  19   8         51.33         74.08        17.61 o                         
  -3  19   8         31.93         51.66        23.04 o                         
  -2  19   8          2.90        -15.34        16.97 o                         
  -1  19   8         17.29         58.52        18.05 o                         
   0  19   8          2.91         13.70        17.73 o                         
   1  19   8         47.74         81.34        19.46 o                         
   2  19   8        135.42         99.32        21.17 o                         
   3  19   8        464.05        482.63        32.15 o                         
  -5  20   8        170.40        208.11        26.61 o                         
  -4  20   8         17.87         21.93        17.90 o                         
  -3  20   8        706.62        708.30        32.62 o                         
  -2  20   8        345.63        323.53        22.25 o                         
  -1  20   8        817.69        817.13        31.54 o                         
   0  20   8         11.25         -3.97        17.56 o                         
   1  20   8        242.87        229.39        21.32 o                         
   2  20   8          1.30        -19.73        19.73 o                         
   3  20   8        115.62        141.08        23.78 o                         
  -5  21   8         95.03        105.48        26.03 o                         
  -4  21   8        117.58        116.93        24.35 o                         
  -3  21   8          0.52         42.83        20.89 o                         
  -2  21   8         16.28        -13.57        18.75 o                         
  -1  21   8         36.13         59.22        19.93 o                         
   0  21   8         11.42          6.80        18.37 o                         
   1  21   8         53.52         51.66        19.10 o                         
   2  21   8        157.44        137.07        21.97 o                         
   3  21   8        407.79        437.99        38.69 o                         
  -5  22   8        150.05        214.23        29.38 o                         
  -4  22   8         29.96         34.63        19.79 o                         
  -3  22   8         50.35         56.43        24.84 o                         
  -2  22   8        172.10        154.51        21.70 o                         
  -1  22   8        175.15        165.67        25.07 o                         
   0  22   8        105.99        132.95        20.90 o                         
   1  22   8        163.05        211.46        22.58 o                         
   2  22   8        274.65        296.56        24.83 o                         
  -4  23   8        195.39        202.86        25.37 o                         
  -3  23   8          9.59         40.16        22.28 o                         
  -2  23   8         42.27          6.93        21.24 o                         
  -1  23   8         92.20         98.14        22.51 o                         
   0  23   8         85.14         76.94        21.40 o                         
   1  23   8        132.98        148.43        31.38 o                         
   2  23   8         32.71         10.26        21.58 o                         
  -4  24   8          2.64         28.12        22.62 o                         
  -3  24   8          4.54         26.68        23.46 o                         
  -2  24   8        234.50        243.06        25.09 o                         
  -1  24   8        144.17        147.13        23.17 o                         
   0  24   8         24.36          1.03        21.03 o                         
   1  24   8        372.66        391.44        38.44 o                         
   2  24   8         61.53        130.43        24.29 o                         
  -3  25   8         35.66         89.78        37.13 o                         
  -2  25   8         93.02        110.06        24.43 o                         
  -1  25   8          3.65         -5.00        23.17 o                         
   0  25   8         24.65         30.32        21.89 o                         
   1  25   8         56.80         57.69        22.51 o                         
  -3  26   8        442.25        455.44        30.63 o                         
  -2  26   8        588.35        639.95        37.27 o                         
  -1  26   8        210.76        200.81        29.65 o                         
   0  26   8         79.83         82.73        22.74 o                         
  -2  27   8         19.73         36.99        25.63 o                         
  -1  27   8        103.61        111.21        24.94 o                         
  -7   0   9        111.96        138.27        39.86 o                         
  -6   0   9         32.28         38.98        37.85 o                         
  -5   0   9       4382.11       4098.98       130.90 o                         
  -4   0   9         92.24         85.06        17.95 o                         
  -3   0   9        110.57        133.78        20.81 o                         
  -2   0   9        642.74        647.60        54.07 o                         
  -1   0   9        103.81        117.62        18.37 o                         
   0   0   9         51.75         55.75        22.82 o                         
   1   0   9       1483.28       1419.42        46.83 o                         
   2   0   9          0.45        -22.90        22.90 o                         
   3   0   9        124.53        157.74        27.91 o                         
   4   0   9         44.51         49.61        24.23 o                         
  -7   1   9         21.16         -7.84        30.88 o                         
  -6   1   9         16.24         85.93        23.82 o                         
  -5   1   9       1668.65       1855.18        43.24 o                         
  -4   1   9          5.02          2.94        13.09 o                         
  -3   1   9         41.47         70.03        15.02 o                         
  -2   1   9        486.43        473.08        42.96 o                         
  -1   1   9        113.22        135.50        16.15 o                         
   0   1   9       1079.76       1032.80        24.14 o                         
   1   1   9        331.99        355.74        18.88 o                         
   2   1   9        177.74        228.14        19.63 o                         
   3   1   9        208.63        207.32        16.59 o                         
   4   1   9        165.95        185.13        18.18 o                         
  -7   2   9         26.13         41.83        72.56 o                         
  -6   2   9        808.08        721.54        78.54 o                         
  -5   2   9         85.50        248.13        38.93 o                         
  -4   2   9        140.63        140.56        14.20 o                         
  -3   2   9        667.46        578.13        26.85 o                         
  -2   2   9        122.45        144.35        15.17 o                         
  -1   2   9        185.52        206.11        16.77 o                         
   0   2   9         21.20         17.59        15.12 o                         
   1   2   9        150.08        164.76        17.40 o                         
   2   2   9          3.60         -5.19        14.39 o                         
   3   2   9        145.84        151.29        17.97 o                         
   4   2   9         29.82         59.30        16.95 o                         
  -7   3   9         53.96         56.15        27.34 o                         
  -6   3   9         79.50        163.58        24.58 o                         
  -5   3   9          9.48         32.59        20.39 o                         
  -4   3   9          1.54         -2.30        14.29 o                         
  -3   3   9        306.87        321.61        16.51 o                         
  -2   3   9        201.51        215.52        14.65 o                         
  -1   3   9          8.09        -13.46        14.59 o                         
   0   3   9        219.58        239.65        16.39 o                         
   1   3   9        703.44        629.37        23.73 o                         
   2   3   9        334.03        346.73        17.07 o                         
   3   3   9        344.54        370.20        20.21 o                         
   4   3   9         61.15         81.39        20.43 o                         
  -7   4   9         33.72         41.51        30.88 o                         
  -6   4   9         19.14         52.37        24.18 o                         
  -5   4   9         17.30         -3.22        19.96 o                         
  -4   4   9        360.03        364.01        17.39 o                         
  -3   4   9        220.67        227.78        15.17 o                         
  -2   4   9        187.98        212.18        15.54 o                         
  -1   4   9        127.64        130.24        13.19 o                         
   0   4   9        935.04        855.10        29.33 o                         
   1   4   9        523.04        478.94        19.94 o                         
   2   4   9        335.87        337.44        18.74 o                         
   3   4   9         33.02         36.57        17.06 o                         
   4   4   9        460.34        574.57        32.69 o                         
  -6   5   9          5.75         18.46        23.74 o                         
  -5   5   9         52.99         50.45        20.70 o                         
  -4   5   9         23.84         67.87        16.09 o                         
  -3   5   9        166.04        179.29        14.80 o                         
  -2   5   9        437.17        401.11        18.20 o                         
  -1   5   9         25.45         28.69        12.44 o                         
   0   5   9         17.04         34.26        12.91 o                         
   1   5   9        652.25        609.75        23.07 o                         
   2   5   9        783.49        728.66        25.15 o                         
   3   5   9        403.50        401.66        20.95 o                         
   4   5   9         67.77        117.71        22.77 o                         
  -6   6   9         45.87         18.65        24.22 o                         
  -5   6   9         51.01         40.67        20.92 o                         
  -4   6   9        419.49        414.09        22.24 o                         
  -3   6   9        278.40        292.26        19.79 o                         
  -2   6   9        219.61        259.87        19.55 o                         
  -1   6   9        657.11        586.22        24.56 o                         
   0   6   9         25.83         32.65        13.23 o                         
   1   6   9          4.73          9.48        14.03 o                         
   2   6   9         57.96         77.12        15.51 o                         
   3   6   9        398.98        445.83        26.01 o                         
   4   6   9         43.58         46.03        20.03 o                         
  -6   7   9         77.60         87.26        24.41 o                         
  -5   7   9          1.74         35.68        20.97 o                         
  -4   7   9         42.87         65.74        18.96 o                         
  -3   7   9        177.95        199.88        28.97 o                         
  -2   7   9        429.67        398.06        28.05 o                         
  -1   7   9        240.24        247.53        18.61 o                         
   0   7   9        113.89        132.56        14.81 o                         
   1   7   9        946.14        861.86        23.60 o                         
   2   7   9        197.91        219.55        18.10 o                         
   3   7   9        200.18        182.33        19.65 o                         
   4   7   9        131.10        132.53        21.10 o                         
  -6   8   9          6.63         19.92        23.72 o                         
  -5   8   9        401.55        392.65        26.15 o                         
  -4   8   9        545.24        495.28        22.63 o                         
  -3   8   9        118.66        150.05        23.41 o                         
  -2   8   9         13.77         44.96        21.34 o                         
  -1   8   9          7.17         21.96        13.82 o                         
   0   8   9        295.44        333.29        17.96 o                         
   1   8   9         29.28         38.95        15.00 o                         
   2   8   9        195.61        187.34        18.44 o                         
   3   8   9        108.89        126.97        19.31 o                         
   4   8   9         69.70         49.21        20.62 o                         
  -6   9   9        101.42        116.23        25.22 o                         
  -5   9   9          2.99         29.16        21.80 o                         
  -4   9   9          8.87         42.78        15.57 o                         
  -3   9   9         99.15        133.62        21.73 o                         
  -2   9   9        285.27        307.33        18.43 o                         
  -1   9   9       1438.76       1321.20        32.89 o                         
   0   9   9         10.03         27.64        14.02 o                         
   1   9   9        369.82        407.89        21.87 o                         
   2   9   9        313.16        291.68        19.83 o                         
   3   9   9        212.37        193.44        20.23 o                         
   4   9   9          9.71          7.00        20.08 o                         
  -6  10   9        108.23        147.55        26.77 o                         
  -5  10   9        125.80        109.40        23.67 o                         
  -4  10   9        646.55        578.30        27.36 o                         
  -3  10   9         17.25         50.43        16.69 o                         
  -2  10   9         55.89         78.07        13.88 o                         
  -1  10   9         22.57         56.49        13.29 o                         
   0  10   9          3.86         26.60        15.26 o                         
   1  10   9        221.70        227.44        18.09 o                         
   2  10   9          1.26         23.50        18.29 o                         
   3  10   9        279.45        295.19        21.76 o                         
   4  10   9          1.55        -10.10        20.08 o                         
  -6  11   9         61.76        109.75        39.82 o                         
  -5  11   9        125.50        127.85        24.22 o                         
  -4  11   9         11.54         48.73        17.97 o                         
  -3  11   9        402.76        425.68        27.97 o                         
  -2  11   9        155.15        165.71        15.05 o                         
  -1  11   9         10.93         10.54        17.61 o                         
   0  11   9       1048.91       1030.68        34.22 o                         
   1  11   9         36.15         47.44        17.28 o                         
   2  11   9        645.47        643.31        36.34 o                         
   3  11   9        271.54        270.40        21.56 o                         
  -6  12   9        103.40        126.31        27.13 o                         
  -5  12   9        307.20        338.53        32.72 o                         
  -4  12   9        213.62        222.25        20.43 o                         
  -3  12   9        265.89        339.81        53.40 o                         
  -2  12   9        281.11        278.04        17.27 o                         
  -1  12   9          6.34         20.63        17.17 o                         
   0  12   9       1180.28       1152.98        31.67 o                         
   1  12   9          0.08         11.83        15.94 o                         
   2  12   9          1.71         27.23        17.30 o                         
   3  12   9        246.97        264.60        21.76 o                         
  -6  13   9          0.38         15.17        27.16 o                         
  -5  13   9         58.79        105.90        28.39 o                         
  -4  13   9         46.22         64.68        19.83 o                         
  -3  13   9         20.92         34.35        21.55 o                         
  -2  13   9        436.61        408.24        22.01 o                         
  -1  13   9         44.08         40.19        14.84 o                         
   0  13   9        615.01        649.51        43.10 o                         
   1  13   9        167.57        118.33        17.87 o                         
   2  13   9        627.38        659.35        28.79 o                         
   3  13   9        168.94        165.99        20.21 o                         
  -6  14   9        184.93        158.20        30.60 o                         
  -5  14   9        229.20        244.91        31.62 o                         
  -4  14   9        346.16        399.50        32.33 o                         
  -3  14   9        353.60        359.55        20.84 o                         
  -2  14   9         40.96         58.65        18.51 o                         
  -1  14   9        453.32        403.69        24.69 o                         
   0  14   9       1765.51       1643.40        42.37 o                         
   1  14   9         15.23         31.22        18.00 o                         
   2  14   9         67.40         87.71        19.89 o                         
   3  14   9          3.36         18.67        20.84 o                         
  -5  15   9         63.51         40.94        30.73 o                         
  -4  15   9          0.28         10.24        20.51 o                         
  -3  15   9          0.37         -2.07        16.55 o                         
  -2  15   9        119.82        123.79        18.16 o                         
  -1  15   9        346.57        329.08        22.22 o                         
   0  15   9         14.56         40.32        18.84 o                         
   1  15   9        270.38        302.07        22.86 o                         
   2  15   9        575.34        555.97        30.97 o                         
   3  15   9        165.73        153.18        23.50 o                         
  -5  16   9        116.23        130.18        27.71 o                         
  -4  16   9        258.63        253.41        22.52 o                         
  -3  16   9        239.90        256.72        19.66 o                         
  -2  16   9        133.48        143.01        20.32 o                         
  -1  16   9         98.30         92.97        19.81 o                         
   0  16   9        270.49        267.91        22.74 o                         
   1  16   9          3.30         -4.20        18.82 o                         
   2  16   9         92.34         58.85        20.75 o                         
   3  16   9         92.39         90.48        22.59 o                         
  -5  17   9         32.01         -1.60        27.67 o                         
  -4  17   9         64.18         65.06        22.08 o                         
  -3  17   9        181.26        185.54        21.00 o                         
  -2  17   9         62.47         59.59        20.18 o                         
  -1  17   9        114.76        122.17        20.95 o                         
   0  17   9         20.54         39.48        20.14 o                         
   1  17   9        198.20        179.96        22.05 o                         
   2  17   9         80.47         64.50        23.41 o                         
  -5  18   9        133.13        172.81        30.21 o                         
  -4  18   9        245.05        294.78        21.30 o                         
  -3  18   9        246.21        255.16        20.62 o                         
  -2  18   9        343.86        308.96        23.35 o                         
  -1  18   9         92.83        118.48        21.19 o                         
   0  18   9          6.54          1.44        19.84 o                         
   1  18   9         45.25         26.94        20.80 o                         
   2  18   9         25.21         16.25        21.16 o                         
  -4  19   9          0.27         18.29        21.02 o                         
  -3  19   9        398.03        412.07        28.01 o                         
  -2  19   9        472.76        462.56        28.15 o                         
  -1  19   9         73.30         81.05        21.24 o                         
   0  19   9        145.85        136.96        22.10 o                         
   1  19   9        298.93        290.04        24.60 o                         
   2  19   9        367.36        404.85        27.30 o                         
  -4  20   9        333.22        319.55        23.10 o                         
  -3  20   9         91.77         93.97        25.61 o                         
  -2  20   9        149.40        163.86        23.99 o                         
  -1  20   9        129.86        107.59        22.50 o                         
   0  20   9          2.11        -20.40        27.52 o                         
   1  20   9          6.46         15.40        21.26 o                         
   2  20   9         22.01         45.56        23.31 o                         
  -4  21   9         26.07         39.50        21.97 o                         
  -3  21   9         62.95         60.16        25.09 o                         
  -2  21   9         17.72         12.10        21.89 o                         
  -1  21   9        438.63        405.94        26.60 o                         
   0  21   9        120.19        111.50        22.49 o                         
   1  21   9        542.05        546.61        33.24 o                         
  -3  22   9          1.77          9.54        27.48 o                         
  -2  22   9          4.31          2.56        27.03 o                         
  -1  22   9          5.21         13.34        22.43 o                         
   0  22   9          5.22          9.92        21.72 o                         
   1  22   9        131.67        145.70        24.06 o                         
  -3  23   9         32.73         42.08        25.22 o                         
  -2  23   9        415.89        426.16        28.96 o                         
  -1  23   9          5.61        -14.06        23.40 o                         
   0  23   9        124.57         86.02        23.80 o                         
  -2  24   9          2.10        -11.34        25.47 o                         
  -1  24   9         78.30         51.00        25.02 o                         
  -6   0  10        880.85        736.42        56.54 o                         
  -5   0  10        499.90        503.24        43.62 o                         
  -4   0  10         76.53         49.95        25.25 o                         
  -3   0  10         10.98         30.95        27.97 o                         
  -2   0  10        105.77        169.90        22.64 o                         
  -1   0  10         29.17        104.74        22.22 o                         
   0   0  10         39.49         67.43        27.86 o                         
   1   0  10         62.77         99.60        25.95 o                         
   2   0  10          2.08         43.59        38.42 o                         
   3   0  10        223.91        214.21        27.26 o                         
  -6   1  10          0.58        140.06        33.28 o                         
  -5   1  10         74.78        127.53        24.12 o                         
  -4   1  10        167.19        136.41        16.56 o                         
  -3   1  10        251.83        257.19        19.93 o                         
  -2   1  10       1027.77        926.55        29.08 o                         
  -1   1  10        271.43        301.02        21.49 o                         
   0   1  10        817.52        756.56        27.83 o                         
   1   1  10        108.10        123.76        16.96 o                         
   2   1  10          7.53         13.92        22.85 o                         
   3   1  10          0.86         19.67        17.41 o                         
  -6   2  10        332.68        322.31        35.17 o                         
  -5   2  10        175.37        198.52        34.26 o                         
  -4   2  10         27.43         13.51        18.70 o                         
  -3   2  10          1.04         11.87        17.65 o                         
  -2   2  10         31.27         96.87        16.90 o                         
  -1   2  10          6.53         38.45        16.67 o                         
   0   2  10         19.07         29.83        17.05 o                         
   1   2  10         20.64         17.42        16.68 o                         
   2   2  10        526.24        466.94        23.04 o                         
   3   2  10         52.90         53.11        17.92 o                         
  -6   3  10         27.05         64.89        26.35 o                         
  -5   3  10         59.53         53.12        27.42 o                         
  -4   3  10        236.16        213.49        20.06 o                         
  -3   3  10        126.59        144.96        21.24 o                         
  -2   3  10         89.64        111.45        17.08 o                         
  -1   3  10        438.64        435.97        23.99 o                         
   0   3  10         50.32         58.88        19.29 o                         
   1   3  10        271.30        285.87        25.39 o                         
   2   3  10         10.47         11.39        17.92 o                         
   3   3  10         75.33         94.58        20.55 o                         
  -6   4  10         69.37        101.61        33.34 o                         
  -5   4  10          2.07         17.64        27.47 o                         
  -4   4  10          4.84         31.14        18.66 o                         
  -3   4  10          6.02         20.31        20.36 o                         
  -2   4  10        181.24        170.37        16.39 o                         
  -1   4  10         54.48         76.34        17.02 o                         
   0   4  10        899.14        849.50        26.05 o                         
   1   4  10        432.97        415.38        19.85 o                         
   2   4  10        370.39        349.37        21.09 o                         
   3   4  10        306.33        346.93        26.58 o                         
  -6   5  10        361.68        344.17        40.19 o                         
  -5   5  10        112.87         99.24        25.00 o                         
  -4   5  10        317.05        306.47        21.31 o                         
  -3   5  10        610.61        542.56        43.29 o                         
  -2   5  10          5.80         -4.28        15.18 o                         
  -1   5  10        151.24        173.13        16.87 o                         
   0   5  10        552.46        526.87        31.41 o                         
   1   5  10        218.79        283.21        22.28 o                         
   2   5  10         46.17         36.23        20.72 o                         
   3   5  10        225.62        285.36        25.50 o                         
  -6   6  10        228.71        262.54        34.61 o                         
  -5   6  10         97.44        152.96        29.93 o                         
  -4   6  10         39.32         58.19        24.12 o                         
  -3   6  10         11.48         45.40        20.63 o                         
  -2   6  10        165.41        165.92        18.47 o                         
  -1   6  10         89.68         71.72        15.77 o                         
   0   6  10         18.55         27.54        15.92 o                         
   1   6  10       1005.11        932.70        29.11 o                         
   2   6  10        300.04        261.27        23.25 o                         
   3   6  10        326.30        335.96        24.04 o                         
  -6   7  10         34.43        130.36        28.37 o                         
  -5   7  10        189.79        201.03        30.43 o                         
  -4   7  10        212.12        216.49        27.68 o                         
  -3   7  10         99.71        104.67        20.16 o                         
  -2   7  10        363.25        359.80        20.26 o                         
  -1   7  10        256.59        278.56        18.85 o                         
   0   7  10        636.57        581.61        25.83 o                         
   1   7  10         14.26         33.57        16.22 o                         
   2   7  10         26.51          7.01        18.58 o                         
   3   7  10        242.73        261.00        23.29 o                         
  -5   8  10          8.22         67.62        29.92 o                         
  -4   8  10         27.16         87.51        21.26 o                         
  -3   8  10          1.78         12.83        15.85 o                         
  -2   8  10         15.20         22.08        15.89 o                         
  -1   8  10        294.00        345.15        28.65 o                         
   0   8  10         20.28         51.14        16.94 o                         
   1   8  10        711.05        704.77        30.52 o                         
   2   8  10        164.44        143.87        20.35 o                         
   3   8  10        142.60        147.60        22.16 o                         
  -5   9  10        323.86        327.82        28.56 o                         
  -4   9  10        245.72        266.18        20.24 o                         
  -3   9  10        162.50        167.02        17.35 o                         
  -2   9  10        166.34        204.29        20.65 o                         
  -1   9  10       1081.32       1039.97        38.78 o                         
   0   9  10        203.36        182.20        18.11 o                         
   1   9  10         61.97         92.94        18.64 o                         
   2   9  10         71.54         54.69        19.74 o                         
   3   9  10         48.46         67.97        21.61 o                         
  -5  10  10         93.86        136.72        26.89 o                         
  -4  10  10         21.16         17.57        23.87 o                         
  -3  10  10        157.34        169.07        17.45 o                         
  -2  10  10         44.88         74.31        17.34 o                         
  -1  10  10         22.36         50.93        18.47 o                         
   0  10  10         27.04         25.33        18.21 o                         
   1  10  10        517.87        480.83        25.20 o                         
   2  10  10        339.51        292.38        23.46 o                         
  -5  11  10        186.39        194.52        32.12 o                         
  -4  11  10        125.13        130.80        25.82 o                         
  -3  11  10        177.47        217.99        20.02 o                         
  -2  11  10        294.75        304.03        18.50 o                         
  -1  11  10        807.30        771.06        37.38 o                         
   0  11  10          4.89         26.60        18.47 o                         
   1  11  10         13.47         42.54        18.70 o                         
   2  11  10          3.76         14.80        20.53 o                         
  -5  12  10        398.90        457.59        31.18 o                         
  -4  12  10          1.64         21.17        21.51 o                         
  -3  12  10         27.83         70.45        18.62 o                         
  -2  12  10          4.93         38.61        27.52 o                         
  -1  12  10        136.09        182.26        22.84 o                         
   0  12  10         33.41         56.88        19.12 o                         
   1  12  10         60.12         86.81        19.26 o                         
   2  12  10        215.93        186.67        22.26 o                         
  -5  13  10         24.39         85.77        32.52 o                         
  -4  13  10         45.72         85.21        19.20 o                         
  -3  13  10        136.96        168.81        19.81 o                         
  -2  13  10        226.29        266.00        23.18 o                         
  -1  13  10        963.20        895.98        35.26 o                         
   0  13  10        342.64        410.21        29.23 o                         
   1  13  10        515.30        524.09        28.45 o                         
   2  13  10         35.58         30.51        21.36 o                         
  -5  14  10        392.05        392.97        36.37 o                         
  -4  14  10        212.45        237.49        24.05 o                         
  -3  14  10          5.35         22.81        18.97 o                         
  -2  14  10         39.00         61.82        18.77 o                         
  -1  14  10        270.67        241.40        23.27 o                         
   0  14  10          3.04         31.23        21.33 o                         
   1  14  10        204.25        264.64        24.12 o                         
   2  14  10         73.35        101.67        23.36 o                         
  -4  15  10         99.06         96.09        23.78 o                         
  -3  15  10        152.52        178.68        22.63 o                         
  -2  15  10        271.29        276.16        24.20 o                         
  -1  15  10        269.78        246.34        24.08 o                         
   0  15  10        522.91        543.15        32.63 o                         
   1  15  10        199.72        213.22        27.27 o                         
   2  15  10         10.92         21.72        23.18 o                         
  -4  16  10        127.62        165.70        33.98 o                         
  -3  16  10          7.16         39.39        22.92 o                         
  -2  16  10          0.66         -4.38        22.05 o                         
  -1  16  10          8.14         40.93        22.52 o                         
   0  16  10         37.17         55.38        25.52 o                         
   1  16  10        330.05        335.32        26.63 o                         
  -4  17  10        332.47        362.91        30.49 o                         
  -3  17  10        279.53        264.72        26.34 o                         
  -2  17  10          2.09         15.17        22.57 o                         
  -1  17  10        124.33        133.94        24.02 o                         
   0  17  10         52.00         91.65        23.21 o                         
   1  17  10         92.86         59.71        23.53 o                         
  -3  18  10          0.33          1.20        27.31 o                         
  -2  18  10        360.05        324.91        27.26 o                         
  -1  18  10        109.39         76.27        24.32 o                         
   0  18  10        162.65        174.24        24.78 o                         
   1  18  10         50.53         83.67        23.93 o                         
  -3  19  10         81.94        122.18        29.85 o                         
  -2  19  10        518.80        488.80        31.34 o                         
  -1  19  10         53.88         42.71        26.44 o                         
   0  19  10          2.00         22.83        23.86 o                         
  -2  20  10          6.22         30.78        25.36 o                         
  -1  20  10          0.19        -17.91        24.06 o                         
  -5   0  11          6.07         27.89        52.36 o                         
  -4   0  11         10.11         75.12        49.51 o                         
  -3   0  11         10.13         77.88        31.11 o                         
  -2   0  11        219.48        200.53        27.77 o                         
  -1   0  11        234.72        247.00        28.76 o                         
   0   0  11        224.96        252.00        29.02 o                         
   1   0  11         15.88         -1.67        25.13 o                         
   2   0  11        118.77        102.63        27.44 o                         
  -5   1  11         48.55         57.82        39.22 o                         
  -4   1  11         58.48         55.70        36.82 o                         
  -3   1  11        598.79        561.76        29.41 o                         
  -2   1  11         59.03         81.63        20.28 o                         
  -1   1  11        137.81        193.85        19.95 o                         
   0   1  11        150.33        150.14        20.53 o                         
   1   1  11         56.29         91.89        18.91 o                         
   2   1  11         35.29         34.55        18.59 o                         
  -5   2  11          4.19        -11.67        38.23 o                         
  -4   2  11          0.83          2.17        52.36 o                         
  -3   2  11         12.17         20.92        20.25 o                         
  -2   2  11         21.82         40.05        20.14 o                         
  -1   2  11        593.64        575.50        31.70 o                         
   0   2  11         51.09         72.06        18.85 o                         
   1   2  11         73.59         79.69        18.43 o                         
   2   2  11        462.19        451.00        24.68 o                         
  -5   3  11        271.18        267.37        42.05 o                         
  -4   3  11         90.91        129.98        36.40 o                         
  -3   3  11         97.67         72.87        20.73 o                         
  -2   3  11        208.18        242.13        22.32 o                         
  -1   3  11        149.61        166.22        19.90 o                         
   0   3  11         63.31         88.06        19.15 o                         
   1   3  11         30.21         55.03        20.11 o                         
   2   3  11          0.81         18.29        23.61 o                         
  -5   4  11        194.15        145.36        33.40 o                         
  -4   4  11         13.51         43.58        29.31 o                         
  -3   4  11         10.89         22.80        18.74 o                         
  -2   4  11          3.95          7.58        19.06 o                         
  -1   4  11         22.32         56.87        19.49 o                         
   0   4  11        565.86        592.58        31.89 o                         
   1   4  11        537.73        534.02        29.07 o                         
   2   4  11        267.19        292.84        33.33 o                         
  -5   5  11         22.77         40.49        27.88 o                         
  -4   5  11         94.13        140.51        37.22 o                         
  -3   5  11        400.37        395.34        22.84 o                         
  -2   5  11        434.08        405.83        21.91 o                         
  -1   5  11          0.99          0.27        18.79 o                         
   0   5  11         15.37         20.88        19.41 o                         
   1   5  11        108.97        127.63        24.08 o                         
  -4   6  11         61.69         98.69        29.40 o                         
  -3   6  11         50.09         93.15        19.34 o                         
  -2   6  11          7.08         19.58        18.20 o                         
  -1   6  11        476.77        501.61        24.35 o                         
   0   6  11        232.55        257.94        23.43 o                         
   1   6  11        236.48        244.71        27.82 o                         
  -4   7  11        233.09        271.21        27.16 o                         
  -3   7  11         49.92         91.69        19.41 o                         
  -2   7  11        223.89        261.39        19.39 o                         
  -1   7  11        166.71        212.82        22.64 o                         
   0   7  11          1.50         14.18        18.65 o                         
   1   7  11         43.67         55.66        21.72 o                         
  -4   8  11         73.88        129.36        26.82 o                         
  -3   8  11        129.98        157.56        20.19 o                         
  -2   8  11        485.77        516.98        27.26 o                         
  -1   8  11          3.56         -3.54        20.68 o                         
   0   8  11        663.14        655.96        32.17 o                         
   1   8  11         62.12         61.78        21.84 o                         
  -4   9  11         18.73         30.39        24.15 o                         
  -3   9  11        217.26        239.23        20.97 o                         
  -2   9  11         76.14        134.22        21.18 o                         
  -1   9  11          7.81         31.46        19.70 o                         
   0   9  11        228.82        222.45        23.22 o                         
   1   9  11          7.97          5.92        21.65 o                         
  -4  10  11        101.81        131.93        25.68 o                         
  -3  10  11         11.62         16.83        19.86 o                         
  -2  10  11        285.44        319.86        23.74 o                         
  -1  10  11        149.28        213.69        23.66 o                         
   0  10  11        140.50        166.18        23.12 o                         
   1  10  11        261.66        247.54        25.31 o                         
  -4  11  11          2.71        -12.34        24.85 o                         
  -3  11  11        175.83        183.48        21.68 o                         
  -2  11  11        113.98        163.87        22.49 o                         
  -1  11  11          9.30         42.35        24.41 o                         
   0  11  11         20.42         11.40        21.53 o                         
   1  11  11          2.19         30.63        22.63 o                         
  -3  12  11          6.69         24.68        20.58 o                         
  -2  12  11        107.58        136.26        25.54 o                         
  -1  12  11        128.52        142.47        26.15 o                         
   0  12  11         78.21         84.05        24.79 o                         
  -3  13  11        135.29        159.85        23.58 o                         
  -2  13  11        450.35        474.77        44.36 o                         
  -1  13  11        885.40        846.33        63.15 o                         
   0  13  11          6.12         38.71        27.27 o                         
  -3  14  11         29.14         84.73        22.89 o                         
  -2  14  11         92.72        169.81        27.14 o                         
  -1  14  11          8.05         52.85        28.67 o                         
   0  14  11        316.96        354.58        28.99 o                         
  -2  15  11        123.67        175.62        31.38 o                         
  -1  15  11       1170.88       1126.28        60.38 o                         
  -3   0  12        459.19        498.75        56.28 o                         
  -2   0  12        168.97        156.51        51.79 o                         
  -1   0  12       1106.69        930.92        49.58 o                         
  -3   1  12         74.15        155.98        25.20 o                         
  -2   1  12          0.13         -1.48        25.66 o                         
  -1   1  12          4.38         61.34        22.74 o                         
  -3   2  12        339.43        360.91        27.61 o                         
  -2   2  12        120.44        144.94        26.38 o                         
  -1   2  12         76.71         84.89        22.76 o                         
  -2   3  12         33.67         33.96        24.48 o                         
  -1   3  12          5.56         46.31        25.98 o                         
  -2   4  12        147.89        107.35        30.40 o                         
  -1   4  12         52.07         84.43        23.52 o                         
  -2   5  12          1.07         50.32        29.50 o                         
  -1   5  12        289.26        337.85        28.65 o                         
                                                                                
