# Supplementary material for: Nickel(II) carbonyl, ammonia, and aceto­nitrile complexes supported by a pyridine dipyrrolide pincer ligand
Source: Acta Crystallogr E Crystallogr Commun. 2020 Oct 9;76(Pt 11):1741–7. doi: 10.1107/S2056989020013341 (PMC7643235; doi:10.1107/S2056989020013341)
Supplement: Supplementary file 4 [file e-76-01741-pyrr2PyNiNH3sup4.hkl]

data_pyrr2PyNiNH3                                                               
_shelx_title ' rad71 in P2(1)/c'                                                
_shelx_refln_list_code          4                                               
_shelx_F_calc_maximum      288.83                                               
_exptl_crystal_F_000      1352.00                                               
_reflns_d_resolution_high  0.7000                                               
                                                                                
loop_                                                                           
 _space_group_symop_operation_xyz                                               
 'x, y, z'                                                                      
 '-x, y+1/2, -z+1/2'                                                            
 '-x, -y, -z'                                                                   
 'x, -y-1/2, z-1/2'                                                             
                                                                                
_cell_length_a    15.9773                                                       
_cell_length_b    14.9441                                                       
_cell_length_c    14.3238                                                       
_cell_angle_alpha  90.000                                                       
_cell_angle_beta  107.814                                                       
_cell_angle_gamma  90.000                                                       
                                                                                
_shelx_F_squared_multiplier     1.000                                           
                                                                                
loop_                                                                           
 _refln_index_h                                                                 
 _refln_index_k                                                                 
 _refln_index_l                                                                 
 _refln_F_squared_calc                                                          
 _refln_F_squared_meas                                                          
 _refln_F_squared_sigma                                                         
 _refln_observed_status                                                         
   3   0   0      19655.63      23501.72       211.33 o                         
   4   0   0       3730.62       3681.99        32.55 o                         
   5   0   0      36116.11      40494.16       618.40 o                         
   6   0   0         12.35         13.26         2.86 o                         
   7   0   0        485.76        594.86         9.83 o                         
   8   0   0       1243.86       1037.13        14.20 o                         
   9   0   0       8831.84       9480.45        83.76 o                         
  10   0   0       5330.63       5546.46        52.67 o                         
  11   0   0          8.69          5.94         4.57 o                         
  12   0   0       1993.86       2075.91        26.18 o                         
  13   0   0        124.49        135.00         9.73 o                         
  14   0   0        222.49        258.68        13.00 o                         
  15   0   0         12.94          9.09         9.43 o                         
  16   0   0         59.29         46.75        10.45 o                         
  17   0   0        220.94        212.85        16.76 o                         
  18   0   0       1636.66       1625.58        29.91 o                         
  19   0   0        801.28        778.92        31.80 o                         
  20   0   0        181.92        210.90        17.15 o                         
  21   0   0          5.41         19.82        19.56 o                         
   2   1   0       5864.32       5909.49        38.15 o                         
   3   1   0       9033.58       9249.97        89.37 o                         
   4   1   0       1560.63       1633.84        17.64 o                         
   5   1   0       9206.58      10023.00        62.01 o                         
   6   1   0       6287.58       6914.31        42.74 o                         
   7   1   0       3619.32       3782.77        26.05 o                         
   8   1   0       8992.99      10158.13        81.32 o                         
   9   1   0       2185.06       2602.54        19.87 o                         
  10   1   0         43.88         43.94         3.56 o                         
  11   1   0         56.27         49.11         3.96 o                         
  12   1   0       3654.52       3568.19        27.31 o                         
  13   1   0        776.44        805.72        13.79 o                         
  14   1   0        641.97        596.42        12.40 o                         
  15   1   0         68.09         66.18         7.06 o                         
  16   1   0        245.93        254.09        11.33 o                         
  17   1   0        149.80        171.06         8.78 o                         
  18   1   0         66.97         68.51         8.52 o                         
  19   1   0         53.44         65.50        10.54 o                         
  20   1   0         98.09         92.92        11.82 o                         
  21   1   0        356.18        327.76        17.45 o                         
   1   2   0       1124.85       1137.26        11.20 o                         
   2   2   0       6860.83       7371.23        32.04 o                         
   3   2   0       3006.73       3235.10        29.37 o                         
   4   2   0        267.50        342.64         4.30 o                         
   5   2   0       7203.17       8020.53        48.68 o                         
   6   2   0         88.60         94.86         3.32 o                         
   7   2   0       1031.51       1355.16        11.63 o                         
   8   2   0       1317.90       1865.42        15.18 o                         
   9   2   0        498.72        494.28         8.52 o                         
  10   2   0        189.25        240.15         6.25 o                         
  11   2   0        411.23        356.13         7.60 o                         
  12   2   0        476.64        450.36        12.82 o                         
  13   2   0       3754.98       3597.97        33.61 o                         
  14   2   0        262.76        250.56        10.55 o                         
  15   2   0         38.11         48.25         7.74 o                         
  16   2   0        470.02        446.09        15.46 o                         
  17   2   0         41.23         26.51         7.31 o                         
  18   2   0        176.72        173.44        10.85 o                         
  19   2   0        164.74        174.20        10.64 o                         
  20   2   0        673.40        612.52        20.84 o                         
  21   2   0         45.73         51.84        13.95 o                         
   1   3   0      66890.59      74939.30       807.80 o                         
   2   3   0         38.80         49.90         1.90 o                         
   3   3   0       9190.96       9404.45        55.77 o                         
   4   3   0         16.04         23.66         1.72 o                         
   5   3   0       7709.85       8358.61        50.84 o                         
   6   3   0       5701.17       6220.80        39.24 o                         
   7   3   0       1845.79       1608.38        13.23 o                         
   8   3   0      15363.29      17188.70       127.66 o                         
   9   3   0       2296.98       2531.58        19.77 o                         
  10   3   0       1158.95       1190.69        12.35 o                         
  11   3   0       4247.26       4090.54        29.99 o                         
  12   3   0        247.92        225.43         7.60 o                         
  13   3   0         63.46         51.94         7.85 o                         
  14   3   0          9.43         12.33         5.66 o                         
  15   3   0        747.20        678.46        14.25 o                         
  16   3   0       1415.49       1309.04        17.72 o                         
  17   3   0       2372.60       2372.66        32.29 o                         
  18   3   0        172.67        166.76        10.87 o                         
  19   3   0        422.32        455.79        17.01 o                         
  20   3   0        277.17        269.38        14.07 o                         
  21   3   0       1279.46       1367.54        30.91 o                         
   0   4   0      14595.18      15927.60       161.64 o                         
   1   4   0      57812.89      67695.50       339.25 o                         
   2   4   0      48453.99      56187.67       282.04 o                         
   3   4   0       4708.58       5337.09        30.97 o                         
   4   4   0        153.35        187.44         3.76 o                         
   5   4   0        515.91        380.08         5.24 o                         
   6   4   0         42.35         44.67         2.67 o                         
   7   4   0        700.70        695.13         8.05 o                         
   8   4   0        950.21        898.36         9.74 o                         
   9   4   0       2736.14       2600.95        20.28 o                         
  10   4   0         64.95         37.68         3.73 o                         
  11   4   0        133.06        142.39         6.05 o                         
  12   4   0        574.24        512.90         9.60 o                         
  13   4   0       1401.69       1519.94        18.85 o                         
  14   4   0        310.61        356.42        10.52 o                         
  15   4   0         41.96         43.40         7.31 o                         
  16   4   0        986.82        956.48        17.43 o                         
  17   4   0         33.01         23.33        11.35 o                         
  18   4   0        649.75        646.77        16.26 o                         
  19   4   0        617.32        661.94        19.81 o                         
  20   4   0         60.60         77.39        11.90 o                         
  21   4   0         10.82         12.64        13.68 o                         
   1   5   0       7351.83       8267.58        49.74 o                         
   2   5   0      11276.87      12585.71        60.40 o                         
   3   5   0       4605.69       4760.95        30.21 o                         
   4   5   0       2653.12       3096.73        21.06 o                         
   5   5   0          0.40         -1.91         1.91 o                         
   6   5   0        638.12        723.21         8.05 o                         
   7   5   0       1901.24       2460.55        18.77 o                         
   8   5   0         48.97         29.79         3.08 o                         
   9   5   0        142.02        147.79         5.61 o                         
  10   5   0        976.74       1164.77        12.68 o                         
  11   5   0        132.01        154.52         7.01 o                         
  12   5   0        516.64        514.63        10.91 o                         
  13   5   0        196.29        170.11         9.11 o                         
  14   5   0        940.52        837.98        15.31 o                         
  15   5   0         26.73         38.09         6.58 o                         
  16   5   0        101.19         89.98         8.65 o                         
  17   5   0        650.13        627.74        21.10 o                         
  18   5   0        137.36        148.29        10.02 o                         
  19   5   0        172.12        170.80        12.39 o                         
  20   5   0          3.16         27.53        11.62 o                         
  21   5   0        524.73        572.64        25.88 o                         
   0   6   0       3953.92       4457.65        51.09 o                         
   1   6   0       2591.05       2316.80        16.09 o                         
   2   6   0        152.87        189.43         3.26 o                         
   3   6   0       2102.92       2190.06        16.00 o                         
   4   6   0       1471.01       1466.71        12.00 o                         
   5   6   0       1306.89       1233.40        11.14 o                         
   6   6   0       3814.22       3981.91        27.32 o                         
   7   6   0       4404.89       4820.74        32.71 o                         
   8   6   0        776.21        735.86         9.27 o                         
   9   6   0       4417.81       4303.79        30.75 o                         
  10   6   0       1428.26       1262.42        13.55 o                         
  11   6   0        599.57        617.56        11.34 o                         
  12   6   0         30.63         11.24         5.12 o                         
  13   6   0       2810.10       2704.19        29.57 o                         
  14   6   0       2555.51       2496.49        25.83 o                         
  15   6   0        814.35        743.66        18.89 o                         
  16   6   0         50.65         68.88         7.86 o                         
  17   6   0          3.12          2.78         8.64 o                         
  18   6   0       2013.57       2113.85        25.20 o                         
  19   6   0        775.97        771.00        21.58 o                         
  20   6   0         49.76         42.03        12.53 o                         
   1   7   0        589.35        622.25         6.50 o                         
   2   7   0        764.94        757.68         7.02 o                         
   3   7   0        794.14        786.58         9.19 o                         
   4   7   0         20.65         11.74         2.39 o                         
   5   7   0        458.78        471.16         6.87 o                         
   6   7   0       4166.73       4303.62        29.67 o                         
   7   7   0        830.18        947.19        10.56 o                         
   8   7   0        808.39        799.83        10.13 o                         
   9   7   0        253.99        215.46         7.75 o                         
  10   7   0        951.36        855.44        11.55 o                         
  11   7   0         53.35         39.95         5.80 o                         
  12   7   0         14.78         15.15         5.48 o                         
  13   7   0        146.30        178.35        11.32 o                         
  14   7   0        155.34        156.85         8.05 o                         
  15   7   0       2218.68       2139.97        25.03 o                         
  16   7   0       1376.84       1326.86        21.74 o                         
  17   7   0         30.28         42.14         8.66 o                         
  18   7   0        300.67        274.37        13.35 o                         
  19   7   0         16.50         22.89        11.49 o                         
  20   7   0        272.02        296.08        15.84 o                         
   0   8   0       2480.61       2823.40        37.08 o                         
   1   8   0        705.82        620.03         7.85 o                         
   2   8   0       6646.40       7592.80        47.52 o                         
   3   8   0       5162.83       5469.43        32.59 o                         
   4   8   0       5759.79       6062.42        39.33 o                         
   5   8   0       5342.94       5961.76        39.13 o                         
   6   8   0        920.71        948.09        10.43 o                         
   7   8   0         49.83         50.00         3.82 o                         
   8   8   0        241.52        251.86         7.59 o                         
   9   8   0       1782.11       1747.46        22.17 o                         
  10   8   0         14.94         23.13         4.91 o                         
  11   8   0        196.18        204.82         9.49 o                         
  12   8   0        218.11        182.74        13.53 o                         
  13   8   0        670.13        640.31        14.21 o                         
  14   8   0        107.03         97.71         8.26 o                         
  15   8   0         59.33         52.03         8.61 o                         
  16   8   0         34.75         55.89         8.38 o                         
  17   8   0         26.60         25.45         8.94 o                         
  18   8   0         49.75         59.31        11.11 o                         
  19   8   0          3.92         16.50        11.88 o                         
  20   8   0        106.50        117.01        14.20 o                         
   1   9   0        771.74        759.42        11.75 o                         
   2   9   0      11668.05      12288.01        74.94 o                         
   3   9   0      10706.10      11390.51        71.20 o                         
   4   9   0       3664.90       3864.31        27.12 o                         
   5   9   0         27.85         52.32         3.54 o                         
   6   9   0         30.57         48.62         3.59 o                         
   7   9   0       2578.28       2496.67        22.77 o                         
   8   9   0       4497.08       4393.80        34.83 o                         
   9   9   0       1268.19       1089.77        14.91 o                         
  10   9   0       1242.83       1206.91        14.62 o                         
  11   9   0        724.03        767.54        22.72 o                         
  12   9   0       1021.36       1076.40        16.88 o                         
  13   9   0        443.10        498.36        15.88 o                         
  14   9   0         22.65         21.34         8.07 o                         
  15   9   0       1292.72       1242.32        18.87 o                         
  16   9   0       1415.71       1349.07        22.92 o                         
  17   9   0        452.62        485.61        17.27 o                         
  18   9   0        141.82        151.06        12.97 o                         
  19   9   0        272.79        299.92        15.92 o                         
   0  10   0       1631.30       1383.68        25.74 o                         
   1  10   0        489.29        452.70         9.88 o                         
   2  10   0        962.21       1000.37        14.24 o                         
   3  10   0       1158.71       1303.15        14.14 o                         
   4  10   0       2680.17       2726.07        21.89 o                         
   5  10   0       4786.87       4831.38        33.58 o                         
   6  10   0       1908.29       1923.14        20.11 o                         
   7  10   0        484.84        407.45         8.38 o                         
   8  10   0         48.49         54.66         4.74 o                         
   9  10   0       1011.06        977.27        17.70 o                         
  10  10   0       1019.76        995.94        13.96 o                         
  11  10   0         27.78         28.74         5.74 o                         
  12  10   0        234.71        218.71        11.69 o                         
  13  10   0        214.86        218.39         9.66 o                         
  14  10   0        846.97        811.23        17.56 o                         
  15  10   0        784.22        778.12        18.73 o                         
  16  10   0         14.73          0.82         8.91 o                         
  17  10   0        228.60        233.79        11.92 o                         
  18  10   0         75.67        101.40        13.41 o                         
  19  10   0          4.51          6.83        15.34 o                         
   1  11   0        415.19        428.64        10.25 o                         
   2  11   0        117.45        146.36         7.47 o                         
   3  11   0        414.74        370.53        13.36 o                         
   4  11   0        455.39        460.60         9.30 o                         
   5  11   0        348.68        333.55        10.26 o                         
   6  11   0        317.07        320.47        10.11 o                         
   7  11   0        127.37        148.60         8.91 o                         
   8  11   0       1595.35       1555.48        29.07 o                         
   9  11   0        429.80        420.84        11.45 o                         
  10  11   0        429.17        401.18        11.95 o                         
  11  11   0        819.68        745.65        13.65 o                         
  12  11   0         44.52         36.67         6.86 o                         
  13  11   0        121.89        114.51         9.51 o                         
  14  11   0        301.04        263.36        10.88 o                         
  15  11   0         10.07         12.85         8.56 o                         
  16  11   0         45.79         54.88         9.92 o                         
  17  11   0         23.61         17.84        11.51 o                         
  18  11   0         19.90          9.63        12.26 o                         
   0  12   0       1581.89       1423.39        26.95 o                         
   1  12   0       1028.70       1065.65        16.58 o                         
   2  12   0          3.00         -0.50         5.50 o                         
   3  12   0        290.51        331.36        13.29 o                         
   4  12   0       4343.38       4298.53        52.53 o                         
   5  12   0       2701.31       2705.14        25.85 o                         
   6  12   0       1909.11       1887.73        17.89 o                         
   7  12   0         10.01         16.40         5.20 o                         
   8  12   0        379.72        386.60        10.85 o                         
   9  12   0       1756.28       1747.24        18.63 o                         
  10  12   0       1070.61       1020.61        16.75 o                         
  11  12   0         26.06         24.82         8.41 o                         
  12  12   0         21.35         15.58         7.17 o                         
  13  12   0        837.11        865.76        16.89 o                         
  14  12   0        907.94        922.54        18.05 o                         
  15  12   0        426.36        446.23        18.77 o                         
  16  12   0          0.16        -11.43        11.43 o                         
  17  12   0        106.40         76.47        12.84 o                         
   1  13   0        365.37        314.83        26.73 o                         
   2  13   0        725.77        659.61        22.77 o                         
   3  13   0       2239.66       2148.96        37.78 o                         
   4  13   0        407.61        434.41        11.50 o                         
   5  13   0       1223.03       1197.03        18.06 o                         
   6  13   0        992.89        917.99        16.57 o                         
   7  13   0       1356.11       1290.00        16.84 o                         
   8  13   0         71.56         63.42         6.27 o                         
   9  13   0         31.66         24.63         6.27 o                         
  10  13   0        128.52        126.28         8.70 o                         
  11  13   0         67.19         78.67         7.75 o                         
  12  13   0        696.86        711.52        15.73 o                         
  13  13   0        120.29        111.61         9.51 o                         
  14  13   0          7.45         24.22         8.91 o                         
  15  13   0        316.75        363.64        16.82 o                         
  16  13   0        399.17        451.05        18.68 o                         
  17  13   0        547.08        610.73        29.89 o                         
   0  14   0        574.06        480.23        21.00 o                         
   1  14   0         29.74         34.59         7.57 o                         
   2  14   0         10.65         10.64         7.43 o                         
   3  14   0        671.07        645.73        16.58 o                         
   4  14   0         29.98         41.74         8.04 o                         
   5  14   0          0.72         -3.66         7.49 o                         
   6  14   0         12.97         16.02         8.79 o                         
   7  14   0        259.61        273.14        15.12 o                         
   8  14   0          8.14         16.05         6.21 o                         
   9  14   0        221.87        225.83        10.01 o                         
  10  14   0        425.69        416.17        15.14 o                         
  11  14   0        138.48        131.09        10.83 o                         
  12  14   0         56.42         69.49        10.18 o                         
  13  14   0         19.86         11.21        11.71 o                         
  14  14   0        213.54        215.76        11.73 o                         
  15  14   0          6.70          7.24        10.50 o                         
  16  14   0          3.43         -9.40        12.59 o                         
   1  15   0       1098.95       1010.27        20.28 o                         
   2  15   0       1220.20       1145.66        22.01 o                         
   3  15   0       1890.55       1832.51        26.70 o                         
   4  15   0        343.45        376.05        16.76 o                         
   5  15   0        173.50        163.25        11.24 o                         
   6  15   0        908.26        909.37        16.55 o                         
   7  15   0       1541.29       1492.05        20.86 o                         
   8  15   0        520.23        534.81        15.74 o                         
   9  15   0         43.42         44.24         8.91 o                         
  10  15   0        678.29        653.01        22.72 o                         
  11  15   0        243.45        248.07        21.31 o                         
  12  15   0        545.38        582.54        19.08 o                         
  13  15   0        271.31        256.29        17.54 o                         
  14  15   0          3.20         20.26        11.58 o                         
  15  15   0        181.39        194.77        14.55 o                         
   0  16   0        109.29        123.32        15.04 o                         
   1  16   0         98.89         93.44         9.90 o                         
   2  16   0        292.76        263.20        15.29 o                         
   3  16   0         51.24         54.77         9.47 o                         
   4  16   0        800.33        834.51        20.85 o                         
   5  16   0        836.68        841.96        21.00 o                         
   6  16   0        154.79        149.58        11.82 o                         
   7  16   0         31.93         28.81        10.14 o                         
   8  16   0         84.68         97.34        11.62 o                         
   9  16   0         96.71        104.28        12.20 o                         
  10  16   0         25.81         27.61        13.90 o                         
  11  16   0        284.67        309.09        16.25 o                         
  12  16   0         93.97        126.44        14.36 o                         
  13  16   0         64.66         83.54        34.30 o                         
  14  16   0        358.41        419.71        40.12 o                         
   1  17   0          9.88         16.46         9.50 o                         
   2  17   0         28.56         23.27        10.00 o                         
   3  17   0         80.88         79.51        10.86 o                         
   4  17   0         24.53         17.75        10.26 o                         
   5  17   0         42.11         39.11        10.89 o                         
   6  17   0          8.81         10.30        10.51 o                         
   7  17   0          1.50         15.91        10.84 o                         
   8  17   0        261.53        251.29        15.21 o                         
   9  17   0         47.26         45.59        12.36 o                         
  10  17   0          6.01         -3.96        12.53 o                         
  11  17   0          2.57          3.96        13.46 o                         
  12  17   0         31.62         22.03        14.42 o                         
  13  17   0        190.59        185.06        17.46 o                         
   0  18   0       1062.84       1069.76        48.02 o                         
   1  18   0        439.23        450.47        20.41 o                         
   2  18   0         20.68          9.21        10.51 o                         
   3  18   0         45.58         32.21        11.33 o                         
   4  18   0        622.53        618.35        22.23 o                         
   5  18   0        927.67        955.95        25.32 o                         
   6  18   0         76.30         89.98        13.15 o                         
   7  18   0         32.45         57.05        12.62 o                         
   8  18   0        400.84        398.70        28.44 o                         
   9  18   0       1169.53       1239.58        29.72 o                         
  10  18   0        178.42        173.02        16.01 o                         
  11  18   0         43.37         51.27        15.36 o                         
   1  19   0        339.15        349.45        18.71 o                         
   2  19   0        396.93        399.82        21.77 o                         
   3  19   0        352.95        369.92        19.49 o                         
   4  19   0        441.49        420.44        22.45 o                         
   5  19   0         92.55         74.44        13.59 o                         
   6  19   0       1053.24       1158.06        28.85 o                         
   7  19   0        203.60        232.93        16.82 o                         
   8  19   0         19.23         28.39        13.97 o                         
   9  19   0         15.85         16.30        15.29 o                         
   0  20   0         62.08         74.84        19.60 o                         
   1  20   0         28.92         22.40        13.61 o                         
   2  20   0          3.96          9.44        13.08 o                         
   3  20   0         32.90         28.83        13.82 o                         
   4  20   0          6.66         -6.85        13.21 o                         
   5  20   0        187.37        182.26        16.21 o                         
   6  20   0        132.73        116.10        15.56 o                         
   7  20   0        143.41        163.35        16.82 o                         
   1  21   0        139.24        135.96        16.69 o                         
   2  21   0        141.13        176.02        17.19 o                         
   3  21   0         23.76         21.01        15.04 o                         
 -22   1   1        447.39        515.33        36.05 o                         
 -21   1   1         42.81         75.51        12.19 o                         
 -20   1   1        417.22        410.92        16.15 o                         
 -19   1   1        368.09        397.68        15.53 o                         
 -18   1   1       1342.15       1226.34        23.37 o                         
 -17   1   1       2735.33       2596.44        25.44 o                         
 -16   1   1          1.30          1.50         7.16 o                         
 -15   1   1          2.41          4.74         5.24 o                         
 -14   1   1        200.62        159.38         7.27 o                         
 -13   1   1       1264.39       1340.94        15.96 o                         
 -12   1   1       3456.80       3405.45        31.28 o                         
 -11   1   1        241.72        285.74         7.53 o                         
 -10   1   1       2769.13       2866.24        21.70 o                         
  -9   1   1       9657.25      11027.79        67.87 o                         
  -8   1   1       2845.91       2879.36        20.72 o                         
  -7   1   1       2423.87       2476.37        17.88 o                         
  -6   1   1         17.96          3.14         1.62 o                         
  -5   1   1         62.47         55.05         4.50 o                         
  -4   1   1      33884.35      37544.52       191.27 o                         
  -3   1   1        437.48        546.33         4.49 o                         
  -2   1   1          2.03         -0.94         0.94 o                         
   2   1   1      10901.19      12234.55        78.59 o                         
   3   1   1      20520.21      23010.63       134.48 o                         
   4   1   1       1523.76       1643.44        13.80 o                         
   5   1   1        180.57        239.67         3.46 o                         
   6   1   1        262.77        195.50         4.57 o                         
   7   1   1        799.67        887.69         8.85 o                         
   8   1   1        107.80        118.07         4.31 o                         
   9   1   1       2285.71       2336.69        18.41 o                         
  10   1   1        958.74        850.51        10.07 o                         
  11   1   1        741.85        649.82         9.50 o                         
  12   1   1         97.88        104.75         5.33 o                         
  13   1   1        602.35        552.35        10.48 o                         
  14   1   1       2703.07       2595.21        26.10 o                         
  15   1   1        670.85        641.23        18.20 o                         
  16   1   1       1239.67       1088.78        16.21 o                         
  17   1   1         16.35          6.74         7.17 o                         
  18   1   1        178.88        190.76        10.19 o                         
  19   1   1        875.88        966.34        21.31 o                         
  20   1   1        970.83       1003.06        26.73 o                         
  21   1   1        538.11        618.42        26.60 o                         
 -21   2   1        389.33        394.82        17.44 o                         
 -20   2   1        708.46        698.65        18.50 o                         
 -19   2   1        290.74        268.12        11.81 o                         
 -18   2   1          1.96         -3.50         9.27 o                         
 -17   2   1        116.49        128.39        10.91 o                         
 -16   2   1        496.70        544.99        12.67 o                         
 -15   2   1         87.25        100.87         6.72 o                         
 -14   2   1         59.22         65.20         5.64 o                         
 -13   2   1        478.36        407.49         9.99 o                         
 -12   2   1       1554.40       1461.92        17.69 o                         
 -11   2   1        299.27        177.94         6.25 o                         
 -10   2   1       1728.95       1491.34        13.85 o                         
  -9   2   1        339.33        477.77         7.12 o                         
  -8   2   1       7048.60       7819.92        49.08 o                         
  -7   2   1      12218.33      13651.56        81.75 o                         
  -6   2   1       4145.14       4375.78        28.28 o                         
  -5   2   1       2319.29       2637.18        17.90 o                         
  -4   2   1        156.54        144.95         3.08 o                         
  -3   2   1        282.31        221.93         2.91 o                         
  -2   2   1        219.83        227.30         2.60 o                         
  -1   2   1      37298.14      41673.75       242.17 o                         
   0   2   1       3611.49       4209.84        48.60 o                         
   1   2   1       1048.73       1060.77         5.57 o                         
   2   2   1       5849.60       5936.00        40.74 o                         
   3   2   1        988.27        890.24         7.20 o                         
   4   2   1       4306.98       4240.77        27.43 o                         
   5   2   1        608.03        584.50         5.56 o                         
   6   2   1         17.38          6.95         1.80 o                         
   7   2   1       2270.80       2000.27        15.45 o                         
   8   2   1        276.75        236.72         5.32 o                         
   9   2   1        646.59        506.80         7.54 o                         
  10   2   1          8.24         13.32         3.13 o                         
  11   2   1       2937.89       2989.09        23.64 o                         
  12   2   1       5692.71       5648.78        39.49 o                         
  13   2   1       1499.25       1447.83        21.32 o                         
  14   2   1        133.29        112.63         7.01 o                         
  15   2   1        247.90        248.16        11.13 o                         
  16   2   1        173.45        164.41         8.32 o                         
  17   2   1       1348.10       1318.49        24.34 o                         
  18   2   1        566.43        582.63        15.65 o                         
  19   2   1          0.12          0.59        12.00 o                         
  20   2   1        599.40        667.36        24.61 o                         
  21   2   1       1121.49       1203.69        30.67 o                         
 -21   3   1         19.29         20.34        12.03 o                         
 -20   3   1         74.29         59.75        10.23 o                         
 -19   3   1        951.61        839.50        20.59 o                         
 -18   3   1          8.77         -1.79         9.23 o                         
 -17   3   1        540.47        463.80        14.38 o                         
 -16   3   1       1161.54       1077.81        17.97 o                         
 -15   3   1        106.83         91.35         7.90 o                         
 -14   3   1         47.19         59.72         6.35 o                         
 -13   3   1          1.43          0.08         4.77 o                         
 -12   3   1        212.76        192.78         8.89 o                         
 -11   3   1         96.48        110.41         5.00 o                         
 -10   3   1          3.87         -2.34         2.72 o                         
  -9   3   1          0.21          7.08         2.60 o                         
  -8   3   1         92.10         95.63         4.16 o                         
  -7   3   1          0.69          0.24         1.93 o                         
  -6   3   1        555.57        638.87         6.85 o                         
  -5   3   1       2230.12       2307.28        16.29 o                         
  -4   3   1      15606.07      16998.70        92.25 o                         
  -3   3   1      11824.79      12873.44        82.94 o                         
  -2   3   1       3087.38       3415.57        19.69 o                         
  -1   3   1      38723.02      44666.14       655.68 o                         
   0   3   1       8162.81       9149.33        92.92 o                         
   1   3   1       7644.01       8605.45        43.71 o                         
   2   3   1       1038.89       1076.99         8.29 o                         
   3   3   1       4767.87       5006.11        33.94 o                         
   4   3   1        224.38        261.58         4.48 o                         
   5   3   1        610.12        737.93         6.79 o                         
   6   3   1        377.07        405.09         5.67 o                         
   7   3   1       2355.27       2662.45        19.47 o                         
   8   3   1         19.07         29.45         2.80 o                         
   9   3   1        131.01        103.51         4.40 o                         
  10   3   1        276.49        279.98         6.72 o                         
  11   3   1         35.51         38.38         4.59 o                         
  12   3   1        286.11        281.36         8.09 o                         
  13   3   1        799.13        789.31        13.32 o                         
  14   3   1         97.90         88.25         6.35 o                         
  15   3   1        189.80        168.00         8.63 o                         
  16   3   1          8.21          8.23         7.20 o                         
  17   3   1         90.73         90.36         8.44 o                         
  18   3   1         15.04        -12.43        12.43 o                         
  19   3   1         57.13         46.47        11.66 o                         
  20   3   1         77.36        101.05        13.97 o                         
  21   3   1         50.26         48.28        16.15 o                         
 -21   4   1        584.90        609.49        25.34 o                         
 -20   4   1        287.59        287.48        12.76 o                         
 -19   4   1          4.02          9.32         9.01 o                         
 -18   4   1         42.90         37.05         9.29 o                         
 -17   4   1         86.78         85.07         8.14 o                         
 -16   4   1        681.47        722.76        20.43 o                         
 -15   4   1        152.17        171.58         8.05 o                         
 -14   4   1        572.53        507.60        12.73 o                         
 -13   4   1        725.21        723.28        16.00 o                         
 -12   4   1        668.02        723.26        11.64 o                         
 -11   4   1       7441.63       7557.79        49.81 o                         
 -10   4   1       7626.49       8260.53        58.78 o                         
  -9   4   1       2681.43       2624.28        20.32 o                         
  -8   4   1        735.92        621.32         7.86 o                         
  -7   4   1       4824.30       5199.49        35.12 o                         
  -6   4   1       8271.77       8722.67        53.68 o                         
  -5   4   1       5218.12       5673.43        35.76 o                         
  -4   4   1        559.52        532.93         5.78 o                         
  -3   4   1       6975.42       7399.82        46.68 o                         
  -2   4   1      17700.87      19041.68        95.76 o                         
  -1   4   1      83421.58      96040.65       681.46 o                         
   0   4   1      20224.88      23100.02       133.74 o                         
   1   4   1       6360.04       7027.17        36.42 o                         
   2   4   1       9075.06       9558.91        49.20 o                         
   3   4   1        552.89        516.95         5.68 o                         
   4   4   1       4710.96       4905.94        31.23 o                         
   5   4   1       3688.64       3830.01        25.48 o                         
   6   4   1       4308.89       4143.84        27.70 o                         
   7   4   1         70.69         40.79         2.85 o                         
   8   4   1        182.47        185.95         5.20 o                         
   9   4   1         90.60         66.78         5.49 o                         
  10   4   1        263.47        290.20         7.14 o                         
  11   4   1        746.30        752.68        11.59 o                         
  12   4   1       1164.14       1161.72        15.09 o                         
  13   4   1        534.75        556.82        15.06 o                         
  14   4   1         27.57         32.50         6.18 o                         
  15   4   1        265.70        266.46        11.59 o                         
  16   4   1        342.74        299.90        13.79 o                         
  17   4   1        928.06        852.08        18.27 o                         
  18   4   1        174.79        157.32        11.65 o                         
  19   4   1        284.99        307.05        14.55 o                         
  20   4   1        396.41        427.15        25.42 o                         
 -21   5   1          1.27         16.13        13.82 o                         
 -20   5   1          3.75         20.63        11.12 o                         
 -19   5   1       1112.34       1096.00        20.07 o                         
 -18   5   1       1654.48       1690.02        24.55 o                         
 -17   5   1        871.18        882.54        30.15 o                         
 -16   5   1        225.23        190.26         9.91 o                         
 -15   5   1        137.93        144.73         8.54 o                         
 -14   5   1        940.85       1020.00        16.01 o                         
 -13   5   1       1351.90       1378.86        19.00 o                         
 -12   5   1         72.67         79.62         5.66 o                         
 -11   5   1          9.30          0.04         3.47 o                         
 -10   5   1       1506.20       1431.97        14.19 o                         
  -9   5   1       4736.62       5047.84        34.68 o                         
  -8   5   1       4270.00       4578.87        31.38 o                         
  -7   5   1       2079.72       2190.12        17.04 o                         
  -6   5   1        554.99        475.94         6.52 o                         
  -5   5   1        807.49        717.73         7.53 o                         
  -4   5   1       6737.88       7112.54        43.90 o                         
  -3   5   1       8062.81       8644.55        45.18 o                         
  -2   5   1       9288.06      10230.86        52.66 o                         
  -1   5   1        759.83        886.56         8.34 o                         
   0   5   1        289.13        313.84         5.64 o                         
   1   5   1      29797.31      32223.30       171.97 o                         
   2   5   1       7127.83       7690.03        45.73 o                         
   3   5   1       4452.57       4953.66        32.60 o                         
   4   5   1        952.19        957.39         8.90 o                         
   5   5   1       5300.79       5540.94        35.72 o                         
   6   5   1       2599.50       2359.49        17.81 o                         
   7   5   1       3683.66       4108.45        28.38 o                         
   8   5   1        281.07        358.15         6.79 o                         
   9   5   1       1897.83       1854.16        16.41 o                         
  10   5   1       5899.89       6049.44        45.75 o                         
  11   5   1       1516.97       1512.81        17.33 o                         
  12   5   1        994.56        897.70        17.81 o                         
  13   5   1        906.33        817.71        14.10 o                         
  14   5   1       1525.52       1449.15        23.38 o                         
  15   5   1       3308.27       3182.25        28.36 o                         
  16   5   1         68.71         46.25         9.24 o                         
  17   5   1         62.93         71.17         8.51 o                         
  18   5   1        557.64        617.83        28.03 o                         
  19   5   1        430.16        452.54        20.08 o                         
  20   5   1       1099.19       1109.50        29.03 o                         
 -21   6   1        479.11        478.21        30.69 o                         
 -20   6   1         69.54         67.72        12.25 o                         
 -19   6   1        102.57        108.60        10.42 o                         
 -18   6   1         42.90         39.89         8.95 o                         
 -17   6   1        206.18        185.16        10.89 o                         
 -16   6   1         24.05         28.01         7.31 o                         
 -15   6   1         47.21         57.21         7.66 o                         
 -14   6   1         18.07         27.43         6.53 o                         
 -13   6   1         84.60         66.91         8.00 o                         
 -12   6   1         15.46          8.54         8.08 o                         
 -11   6   1        331.61        247.59         7.64 o                         
 -10   6   1        572.28        612.07         9.54 o                         
  -9   6   1         61.86         93.67         4.49 o                         
  -8   6   1        322.91        371.49         6.92 o                         
  -7   6   1        124.93        127.58         4.83 o                         
  -6   6   1       2299.65       2443.58        18.45 o                         
  -5   6   1       1075.47       1356.15        11.69 o                         
  -4   6   1       1188.75       1187.34        10.45 o                         
  -3   6   1         21.72         19.69         2.64 o                         
  -2   6   1       3891.75       4706.73        24.02 o                         
  -1   6   1       1063.74        937.03         8.29 o                         
   0   6   1        559.40        615.47         7.31 o                         
   1   6   1       5628.45       6512.69        37.32 o                         
   2   6   1       1385.63       1562.64        10.88 o                         
   3   6   1       2146.01       2305.00        16.76 o                         
   4   6   1        506.32        554.81         6.87 o                         
   5   6   1        656.86        666.29         7.83 o                         
   6   6   1         16.95         27.02         2.83 o                         
   7   6   1        195.53        195.69         5.43 o                         
   8   6   1        133.77        129.33         5.26 o                         
   9   6   1          6.48          8.81         3.39 o                         
  10   6   1        840.72        892.11        11.57 o                         
  11   6   1         38.58         26.97         5.01 o                         
  12   6   1         48.58         47.95         5.71 o                         
  13   6   1         47.77         43.38         7.11 o                         
  14   6   1        209.61        202.40         9.53 o                         
  15   6   1        445.53        351.21        14.07 o                         
  16   6   1         32.15         28.75         7.66 o                         
  17   6   1        103.84         85.57         8.95 o                         
  18   6   1        506.93        569.47        19.62 o                         
  19   6   1        205.43        217.63        14.34 o                         
  20   6   1         40.88         54.46        12.79 o                         
 -20   7   1        169.52        184.18        14.95 o                         
 -19   7   1         51.72         71.86        10.68 o                         
 -18   7   1        113.55         96.09        10.04 o                         
 -17   7   1        152.31        173.38        14.66 o                         
 -16   7   1         81.72         79.38         8.72 o                         
 -15   7   1        547.57        528.27        14.95 o                         
 -14   7   1         48.88         51.19         7.07 o                         
 -13   7   1        572.09        558.23        13.99 o                         
 -12   7   1       2090.27       1989.43        21.21 o                         
 -11   7   1         31.24         28.24         4.92 o                         
 -10   7   1       3450.06       3409.51        26.39 o                         
  -9   7   1       4559.41       4824.44        34.07 o                         
  -8   7   1       1552.16       1385.44        13.52 o                         
  -7   7   1        105.37        151.11         5.92 o                         
  -6   7   1        295.10        261.92         6.05 o                         
  -5   7   1       8534.34       9032.06        56.15 o                         
  -4   7   1      10183.40      10950.99        66.79 o                         
  -3   7   1      12173.26      13637.14        75.26 o                         
  -2   7   1       3548.29       3967.23        23.99 o                         
  -1   7   1       2716.90       2924.74        22.65 o                         
   0   7   1       1814.01       1664.89        14.54 o                         
   1   7   1       4397.18       4313.09        31.44 o                         
   2   7   1         62.40         82.40         3.98 o                         
   3   7   1       1656.59       1623.32        11.86 o                         
   4   7   1        583.10        585.60         7.35 o                         
   5   7   1       4251.15       4363.50        29.71 o                         
   6   7   1       1661.38       1504.48        13.62 o                         
   7   7   1        130.74        115.40         4.99 o                         
   8   7   1        223.68        271.82         6.90 o                         
   9   7   1        507.40        436.99         8.50 o                         
  10   7   1       2192.64       2296.96        22.04 o                         
  11   7   1        547.20        465.97         9.89 o                         
  12   7   1       1330.40       1244.54        27.02 o                         
  13   7   1          2.20          3.97         5.66 o                         
  14   7   1        614.11        663.86        14.81 o                         
  15   7   1       2352.35       2302.14        24.07 o                         
  16   7   1        255.22        258.79        11.22 o                         
  17   7   1        461.24        435.42        17.60 o                         
  18   7   1          3.99         -3.44        10.36 o                         
  19   7   1         27.02         13.50        11.51 o                         
  20   7   1       1473.08       1492.86        28.93 o                         
 -20   8   1        249.01        233.83        17.29 o                         
 -19   8   1        963.27        953.11        21.43 o                         
 -18   8   1         12.06         -1.80        10.77 o                         
 -17   8   1        293.43        316.44        13.93 o                         
 -16   8   1        755.74        788.62        18.14 o                         
 -15   8   1        781.20        738.71        19.13 o                         
 -14   8   1       1181.71       1106.19        18.23 o                         
 -13   8   1        527.20        507.18        18.98 o                         
 -12   8   1       2863.04       2992.65        27.93 o                         
 -11   8   1       1817.38       1918.55        18.96 o                         
 -10   8   1        914.67        954.47        13.35 o                         
  -9   8   1        961.64        942.97        11.77 o                         
  -8   8   1          7.86         16.26         3.49 o                         
  -7   8   1      10003.43      10066.33        63.42 o                         
  -6   8   1        928.90        901.36        10.01 o                         
  -5   8   1        776.38        903.37         9.68 o                         
  -4   8   1          3.02         12.19         2.46 o                         
  -3   8   1       6522.55       7087.42        47.20 o                         
  -2   8   1      25734.85      28280.85       165.38 o                         
  -1   8   1       3008.70       3113.30        21.78 o                         
   0   8   1       1625.83       1518.28        11.25 o                         
   1   8   1       1618.71       1989.76        21.48 o                         
   2   8   1       3744.65       3818.71        29.05 o                         
   3   8   1       5470.18       5604.17        33.45 o                         
   4   8   1       4467.06       4529.27        30.68 o                         
   5   8   1        217.82        177.72         5.50 o                         
   6   8   1          4.24          1.44         2.80 o                         
   7   8   1       1826.80       1618.47        15.15 o                         
   8   8   1       2312.80       2224.40        19.06 o                         
   9   8   1        766.95        738.69        11.79 o                         
  10   8   1         50.01         68.72         5.83 o                         
  11   8   1       1078.51       1090.67        19.28 o                         
  12   8   1       2071.22       2100.48        21.10 o                         
  13   8   1         23.02         26.58         8.94 o                         
  14   8   1        140.06        159.99         8.58 o                         
  15   8   1        198.63        199.76         9.67 o                         
  16   8   1        980.57        937.23        18.02 o                         
  17   8   1        615.08        609.80        19.58 o                         
  18   8   1        313.48        318.74        15.30 o                         
  19   8   1         42.72         37.35        12.51 o                         
 -20   9   1         41.98         41.41        15.32 o                         
 -19   9   1        249.68        273.76        14.92 o                         
 -18   9   1         43.10         45.84        10.18 o                         
 -17   9   1         87.46         72.18        10.72 o                         
 -16   9   1        114.04        123.66        10.35 o                         
 -15   9   1         24.17         18.80         9.49 o                         
 -14   9   1        900.05        866.82        17.25 o                         
 -13   9   1          1.51         -1.51         6.51 o                         
 -12   9   1        625.44        564.73        15.03 o                         
 -11   9   1        308.05        322.05        13.52 o                         
 -10   9   1         56.57         56.08         4.89 o                         
  -9   9   1          9.64          9.33         4.79 o                         
  -8   9   1        141.33        117.91         5.64 o                         
  -7   9   1         30.59         27.92         3.56 o                         
  -6   9   1        663.67        607.40         8.64 o                         
  -5   9   1         24.52         25.48         3.00 o                         
  -4   9   1       2313.34       2343.07        18.26 o                         
  -3   9   1       1059.81        984.03        10.68 o                         
  -2   9   1        106.31         64.63         3.25 o                         
  -1   9   1         42.14         23.72         2.80 o                         
   0   9   1        111.08        117.63         4.34 o                         
   1   9   1         72.48         89.60         3.72 o                         
   2   9   1        686.44        617.83         9.04 o                         
   3   9   1          0.03         -2.76         2.95 o                         
   4   9   1        185.43        191.09         5.38 o                         
   5   9   1       1120.85       1187.85        12.05 o                         
   6   9   1       2959.88       3130.91        23.87 o                         
   7   9   1          0.09          4.83         3.42 o                         
   8   9   1        350.50        343.37         9.96 o                         
   9   9   1        226.53        204.65         8.71 o                         
  10   9   1         37.31         34.92         6.17 o                         
  11   9   1        158.66        168.08         8.08 o                         
  12   9   1          3.33         -5.83         6.17 o                         
  13   9   1        364.67        361.45        11.90 o                         
  14   9   1        329.49        308.64        13.73 o                         
  15   9   1          1.09         -7.49         7.49 o                         
  16   9   1        218.15        221.01        12.11 o                         
  17   9   1          1.93         -0.28        10.39 o                         
  18   9   1         74.30         65.26        11.64 o                         
  19   9   1         24.70         38.98        16.50 o                         
 -19  10   1        449.96        401.77        17.88 o                         
 -18  10   1        103.02        103.88        11.49 o                         
 -17  10   1        211.35        233.42        11.80 o                         
 -16  10   1        463.97        471.52        15.90 o                         
 -15  10   1        271.68        271.57        11.62 o                         
 -14  10   1        202.23        180.89        10.20 o                         
 -13  10   1        295.76        269.93        16.07 o                         
 -12  10   1       1080.37       1071.99        17.22 o                         
 -11  10   1        596.50        604.71        13.49 o                         
 -10  10   1        118.02        125.68         6.91 o                         
  -9  10   1        881.97        889.69        14.63 o                         
  -8  10   1        455.00        437.20         9.68 o                         
  -7  10   1       1171.11       1011.10        12.92 o                         
  -6  10   1        145.32        135.75         6.08 o                         
  -5  10   1         72.90         85.60         4.27 o                         
  -4  10   1        679.11        744.36         8.95 o                         
  -3  10   1        729.95        753.73         8.47 o                         
  -2  10   1       1167.80       1097.16        10.70 o                         
  -1  10   1        359.31        269.88         4.75 o                         
   0  10   1       1166.66       1181.16        18.23 o                         
   1  10   1          6.03          3.58         3.03 o                         
   2  10   1        158.84        154.87         6.05 o                         
   3  10   1       1138.21       1081.96        12.81 o                         
   4  10   1        438.55        405.58         7.58 o                         
   5  10   1       1447.90       1427.07        13.84 o                         
   6  10   1        342.42        331.52         8.12 o                         
   7  10   1       1701.39       1670.56        16.28 o                         
   8  10   1        449.01        430.63        10.17 o                         
   9  10   1        813.15        826.50        14.05 o                         
  10  10   1        500.87        472.25        13.58 o                         
  11  10   1       3266.06       3145.48        29.87 o                         
  12  10   1       3044.40       2795.58        26.05 o                         
  13  10   1        178.24        182.57         8.96 o                         
  14  10   1        403.34        369.21        18.80 o                         
  15  10   1          9.71          0.51         8.25 o                         
  16  10   1        853.84        898.40        21.92 o                         
  17  10   1        500.46        508.03        30.59 o                         
  18  10   1         75.61         58.28        12.91 o                         
 -18  11   1        373.44        358.01        15.15 o                         
 -17  11   1        729.21        766.17        21.18 o                         
 -16  11   1         44.04         41.61        10.29 o                         
 -15  11   1          3.41          8.17         8.11 o                         
 -14  11   1        455.82        446.46        14.36 o                         
 -13  11   1       2308.37       2235.14        26.13 o                         
 -12  11   1         64.04         62.43         8.94 o                         
 -11  11   1        141.95        147.73        11.07 o                         
 -10  11   1        466.48        467.43        11.15 o                         
  -9  11   1        891.61        863.93        12.83 o                         
  -8  11   1       4006.57       3944.86        42.93 o                         
  -7  11   1         80.57         87.84         6.21 o                         
  -6  11   1       3215.44       3317.04        25.52 o                         
  -5  11   1        926.03        990.69        11.47 o                         
  -4  11   1       6643.08       6667.43        52.71 o                         
  -3  11   1       7894.47       7982.55        63.48 o                         
  -2  11   1         20.97         15.06         4.28 o                         
  -1  11   1       1686.28       1700.32        20.27 o                         
   0  11   1         21.68         18.18         5.29 o                         
   1  11   1        600.33        547.94        12.78 o                         
   2  11   1       1572.38       1444.13        15.61 o                         
   3  11   1        887.18        826.16        21.84 o                         
   4  11   1       1242.40       1205.79        16.10 o                         
   5  11   1       1976.79       1915.35        18.28 o                         
   6  11   1       2603.64       2562.98        22.92 o                         
   7  11   1        294.26        264.45         9.06 o                         
   8  11   1        348.61        321.25        11.63 o                         
   9  11   1        988.70        955.93        17.19 o                         
  10  11   1        347.41        314.02        10.64 o                         
  11  11   1        101.89         82.80         9.23 o                         
  12  11   1          6.94         17.33         6.82 o                         
  13  11   1        582.66        548.26        14.48 o                         
  14  11   1       1179.87       1147.48        18.80 o                         
  15  11   1        827.19        841.09        20.60 o                         
  16  11   1        183.30        194.03        12.77 o                         
  17  11   1          3.05          8.43        11.72 o                         
  18  11   1        151.76        195.78        15.02 o                         
 -18  12   1         21.40         23.45        17.39 o                         
 -17  12   1         14.07         32.26        10.51 o                         
 -16  12   1        129.83        167.50        11.34 o                         
 -15  12   1         97.05         87.23         9.61 o                         
 -14  12   1         40.54         44.43         8.56 o                         
 -13  12   1        195.65        205.17        11.18 o                         
 -12  12   1          7.65         -7.45         7.45 o                         
 -11  12   1          2.70          6.62         6.19 o                         
 -10  12   1          1.34          2.22         7.45 o                         
  -9  12   1        354.15        321.11        22.86 o                         
  -8  12   1         84.91         90.57         6.88 o                         
  -7  12   1        308.72        327.42        13.54 o                         
  -6  12   1        294.90        303.85         9.30 o                         
  -5  12   1          4.04          5.18         4.51 o                         
  -4  12   1       1110.57       1121.80        22.59 o                         
  -3  12   1       5783.13       6059.97        53.18 o                         
  -2  12   1         64.42         87.43         7.39 o                         
  -1  12   1          3.61          0.61         5.57 o                         
   0  12   1        649.50        686.79        13.48 o                         
   1  12   1         11.14         15.14         5.66 o                         
   2  12   1       1020.79       1018.80        17.72 o                         
   3  12   1          4.77          4.61         4.96 o                         
   4  12   1        215.57        189.66        12.12 o                         
   5  12   1        513.58        506.68        16.47 o                         
   6  12   1         57.54         61.67         6.43 o                         
   7  12   1        122.74        121.60         7.80 o                         
   8  12   1        310.99        301.00         9.79 o                         
   9  12   1          1.12          0.34         5.63 o                         
  10  12   1          2.78          1.69         6.04 o                         
  11  12   1         24.13         20.58         7.44 o                         
  12  12   1          0.81          1.69         7.74 o                         
  13  12   1         40.59         35.59        11.18 o                         
  14  12   1         36.82         37.69         8.97 o                         
  15  12   1          5.47         -4.27         9.77 o                         
  16  12   1        126.15        118.08        12.79 o                         
  17  12   1         90.62         69.84        13.16 o                         
 -17  13   1        157.61        154.44        14.03 o                         
 -16  13   1          1.22         -5.88        14.68 o                         
 -15  13   1        177.80        171.67        11.03 o                         
 -14  13   1        730.28        716.34        25.24 o                         
 -13  13   1        565.78        522.74        15.63 o                         
 -12  13   1         12.54          3.77        10.97 o                         
 -11  13   1         66.98         59.45         7.60 o                         
 -10  13   1         71.72         62.64         7.06 o                         
  -9  13   1        539.29        518.73        12.20 o                         
  -8  13   1       1433.52       1363.06        16.52 o                         
  -7  13   1          8.51          6.22         5.49 o                         
  -6  13   1         10.17         12.76         6.35 o                         
  -5  13   1         71.86         67.53         5.92 o                         
  -4  13   1        523.18        490.34        20.64 o                         
  -3  13   1        820.75        795.93        47.03 o                         
  -2  13   1         16.74          2.97         9.10 o                         
  -1  13   1         50.17         68.31        15.84 o                         
   0  13   1         95.60         81.18        15.84 o                         
   1  13   1       1783.54       1739.98        28.15 o                         
   2  13   1       3103.01       3029.62        27.60 o                         
   3  13   1         52.44         57.24         5.69 o                         
   4  13   1        103.38         82.50         6.42 o                         
   5  13   1         19.65         16.01         8.04 o                         
   6  13   1       1634.33       1553.77        21.95 o                         
   7  13   1        872.84        832.29        13.94 o                         
   8  13   1          1.62          2.73         6.06 o                         
   9  13   1        198.99        210.84        13.76 o                         
  10  13   1       1482.01       1460.47        18.63 o                         
  11  13   1        454.61        459.96        13.81 o                         
  12  13   1         38.02         19.19         7.93 o                         
  13  13   1        116.94        124.55         9.64 o                         
  14  13   1         54.61         51.38         9.74 o                         
  15  13   1        285.43        298.27        13.16 o                         
  16  13   1          2.92         13.36        12.12 o                         
 -16  14   1        596.62        655.88        21.11 o                         
 -15  14   1        197.91        216.05        12.22 o                         
 -14  14   1        244.79        259.66        12.00 o                         
 -13  14   1          9.39          4.51         9.44 o                         
 -12  14   1       1276.46       1233.49        19.22 o                         
 -11  14   1        808.89        799.73        16.06 o                         
 -10  14   1        631.63        633.60        14.39 o                         
  -9  14   1        131.72        125.32         7.97 o                         
  -8  14   1         18.87         18.98         6.77 o                         
  -7  14   1        433.92        390.17        10.75 o                         
  -6  14   1       1277.96       1229.97        17.33 o                         
  -5  14   1       2604.65       2512.85        30.67 o                         
  -4  14   1         58.56         63.60         8.39 o                         
  -3  14   1       1764.28       1671.51        24.35 o                         
  -2  14   1       1267.51       1195.21        20.90 o                         
  -1  14   1        815.71        751.39        17.05 o                         
   0  14   1        122.08        112.46         8.78 o                         
   1  14   1         81.37         84.44         8.16 o                         
   2  14   1        842.28        793.16        17.55 o                         
   3  14   1       1147.43       1101.95        20.01 o                         
   4  14   1        307.38        286.63        12.92 o                         
   5  14   1        927.11        884.60        15.49 o                         
   6  14   1        704.43        693.70        14.94 o                         
   7  14   1       1474.93       1494.37        20.40 o                         
   8  14   1        860.74        840.14        16.73 o                         
   9  14   1          2.61         13.63         6.89 o                         
  10  14   1        335.89        305.84        18.82 o                         
  11  14   1        899.43        882.81        17.06 o                         
  12  14   1        392.70        394.21        15.70 o                         
  13  14   1       1501.58       1442.76        30.31 o                         
  14  14   1        230.50        256.24        13.73 o                         
  15  14   1        106.23        126.23        19.01 o                         
  16  14   1        235.22        290.63        18.61 o                         
 -15  15   1         18.27         52.22        12.75 o                         
 -14  15   1          7.89          8.32        11.74 o                         
 -13  15   1         36.07         54.78        11.13 o                         
 -12  15   1          5.06          9.78         9.93 o                         
 -11  15   1         14.34          7.43         9.49 o                         
 -10  15   1         74.57         65.34         9.26 o                         
  -9  15   1         20.22         24.64         8.34 o                         
  -8  15   1        164.68        158.02         9.63 o                         
  -7  15   1        298.25        293.91        15.48 o                         
  -6  15   1        124.92        108.95        10.48 o                         
  -5  15   1        392.58        351.95        15.70 o                         
  -4  15   1        745.72        731.57        18.79 o                         
  -3  15   1         15.38         22.93         8.39 o                         
  -2  15   1         11.79         18.85         8.04 o                         
  -1  15   1         14.92         15.88         8.04 o                         
   0  15   1        248.43        230.68        12.01 o                         
   1  15   1        281.57        252.67        13.26 o                         
   2  15   1        142.66        137.64        10.38 o                         
   3  15   1          6.69         13.56         8.01 o                         
   4  15   1          1.13          3.93         6.53 o                         
   5  15   1        610.54        591.59        16.47 o                         
   6  15   1         16.95          9.97         7.24 o                         
   7  15   1          0.68         -7.40         7.40 o                         
   8  15   1         99.54        107.94         9.43 o                         
   9  15   1        132.94        144.65        10.47 o                         
  10  15   1          9.86         29.57         9.05 o                         
  11  15   1         38.16         26.42        10.19 o                         
  12  15   1        161.10        157.47        17.02 o                         
  13  15   1         46.86         30.90        11.39 o                         
  14  15   1        139.65        171.69        13.84 o                         
  15  15   1         46.62         58.28        15.14 o                         
 -14  16   1         11.55         17.53        14.70 o                         
 -13  16   1        136.56        119.27        15.05 o                         
 -12  16   1        232.49        249.46        16.06 o                         
 -11  16   1        329.85        344.81        22.66 o                         
 -10  16   1        534.36        523.45        21.46 o                         
  -9  16   1         61.61         66.91        11.62 o                         
  -8  16   1         13.82          7.26        10.14 o                         
  -7  16   1       1482.63       1506.04        26.54 o                         
  -6  16   1        988.41       1020.14        22.74 o                         
  -5  16   1        422.79        387.27        19.43 o                         
  -4  16   1          4.49          0.67         9.01 o                         
  -3  16   1        444.18        420.36        19.15 o                         
  -2  16   1        139.25        153.33        11.24 o                         
  -1  16   1        384.11        373.46        16.44 o                         
   0  16   1        258.94        262.36        14.04 o                         
   1  16   1        134.46        127.43        12.86 o                         
   2  16   1        474.16        465.64        27.42 o                         
   3  16   1        320.57        293.40        15.27 o                         
   4  16   1         84.14         90.50        10.62 o                         
   5  16   1         28.78         14.62         9.61 o                         
   6  16   1         44.49         45.84        10.23 o                         
   7  16   1        250.90        238.96        13.58 o                         
   8  16   1        319.65        319.55        16.68 o                         
   9  16   1         81.57         81.96        12.19 o                         
  10  16   1          5.03          9.12        10.16 o                         
  11  16   1        224.00        216.99        13.12 o                         
  12  16   1        196.59        222.12        13.87 o                         
  13  16   1        129.97        137.95        13.70 o                         
  14  16   1          5.10          1.13        13.13 o                         
 -13  17   1        533.94        589.86        31.87 o                         
 -12  17   1         99.07        143.79        15.80 o                         
 -11  17   1        144.65        146.18        14.77 o                         
 -10  17   1         54.71         66.78        13.86 o                         
  -9  17   1        512.19        564.18        22.48 o                         
  -8  17   1        152.91        161.38        13.85 o                         
  -7  17   1         11.93         10.18        10.84 o                         
  -6  17   1         30.51         26.13        10.60 o                         
  -5  17   1        913.00        875.61        22.84 o                         
  -4  17   1       1580.22       1563.98        27.59 o                         
  -3  17   1        550.80        555.99        22.36 o                         
  -2  17   1          9.84          3.26         9.52 o                         
  -1  17   1        653.94        648.25        29.44 o                         
   0  17   1       1131.23       1068.21        22.97 o                         
   1  17   1        652.15        656.38        20.52 o                         
   2  17   1        357.24        382.37        19.01 o                         
   3  17   1          5.43          9.80         9.75 o                         
   4  17   1          3.72         -0.65         9.64 o                         
   5  17   1       2054.73       2026.82        31.58 o                         
   6  17   1       2307.98       2349.85        34.31 o                         
   7  17   1         53.84         59.38        11.98 o                         
   8  17   1        219.69        252.07        15.32 o                         
   9  17   1        129.46        123.84        13.83 o                         
  10  17   1        212.38        221.27        15.78 o                         
  11  17   1        217.99        249.52        17.03 o                         
  12  17   1        127.41        143.92        16.41 o                         
 -11  18   1         82.46         83.09        15.43 o                         
 -10  18   1         61.96         66.03        14.32 o                         
  -9  18   1         15.82         16.92        12.47 o                         
  -8  18   1          7.53         27.63        12.69 o                         
  -7  18   1        583.28        586.58        22.73 o                         
  -6  18   1        456.78        454.64        23.63 o                         
  -5  18   1         56.93         32.80        11.57 o                         
  -4  18   1        166.94        146.45        13.24 o                         
  -3  18   1        509.00        490.07        20.64 o                         
  -2  18   1        449.00        457.89        20.79 o                         
  -1  18   1         61.75         67.69        10.99 o                         
   0  18   1          0.91          0.34        10.62 o                         
   1  18   1        113.54         95.29        12.12 o                         
   2  18   1        359.46        372.19        20.14 o                         
   3  18   1        301.88        313.85        16.15 o                         
   4  18   1          1.53          8.28        11.10 o                         
   5  18   1        660.26        650.03        23.86 o                         
   6  18   1         14.38         17.23        12.12 o                         
   7  18   1          1.53         20.09        12.09 o                         
   8  18   1         21.21         24.62        15.86 o                         
   9  18   1         97.73        115.53        18.43 o                         
  10  18   1         72.71         67.17        15.03 o                         
  11  18   1        168.00        183.87        17.40 o                         
 -10  19   1         38.40         59.85        15.43 o                         
  -9  19   1        204.55        233.12        17.40 o                         
  -8  19   1        706.34        763.27        27.91 o                         
  -7  19   1        636.83        702.50        25.81 o                         
  -6  19   1         61.27         65.08        13.68 o                         
  -5  19   1         93.38         73.51        13.48 o                         
  -4  19   1        587.45        575.60        23.60 o                         
  -3  19   1        475.99        491.09        22.75 o                         
  -2  19   1          7.58          1.03        12.72 o                         
  -1  19   1          6.02         -3.22        11.44 o                         
   0  19   1         86.92         90.81        19.58 o                         
   1  19   1        442.82        475.50        22.39 o                         
   2  19   1          0.88          1.49        11.88 o                         
   3  19   1          3.40          6.56        12.09 o                         
   4  19   1        184.80        194.91        15.07 o                         
   5  19   1        168.71        168.60        15.33 o                         
   6  19   1          1.36         15.50        13.22 o                         
   7  19   1        146.26        157.01        15.53 o                         
   8  19   1         96.35         87.23        15.19 o                         
   9  19   1        209.44        237.56        17.89 o                         
  -7  20   1          8.38          3.95        18.15 o                         
  -6  20   1        402.30        452.12        22.35 o                         
  -5  20   1        464.10        485.00        24.00 o                         
  -4  20   1         32.98         32.55        14.09 o                         
  -3  20   1        614.63        670.73        28.15 o                         
  -2  20   1        787.61        873.11        27.19 o                         
  -1  20   1        157.44        156.49        15.44 o                         
   0  20   1         98.01         96.94        14.19 o                         
   1  20   1          1.38         17.09        13.22 o                         
   2  20   1        387.49        411.13        21.36 o                         
   3  20   1        333.29        372.26        20.58 o                         
   4  20   1        274.03        277.58        17.93 o                         
   5  20   1        219.36        222.98        16.64 o                         
   6  20   1        237.45        213.80        18.04 o                         
   7  20   1        494.47        554.17        29.01 o                         
  -4  21   1         97.59        108.81        16.25 o                         
  -3  21   1         60.41         30.92        15.41 o                         
  -2  21   1         24.63         12.53        21.43 o                         
  -1  21   1        112.29        117.29        15.94 o                         
   0  21   1        396.62        430.45        22.64 o                         
   1  21   1         61.96         54.32        15.71 o                         
   2  21   1         16.11         14.09        16.72 o                         
   3  21   1          0.31         -3.00        15.22 o                         
 -22   0   2        159.38        147.35        22.40 o                         
 -21   0   2        731.14        746.27        34.98 o                         
 -20   0   2        322.56        313.77        17.65 o                         
 -19   0   2        143.37        130.97        16.80 o                         
 -18   0   2        257.51        238.67        14.04 o                         
 -17   0   2       2422.93       2378.38        49.50 o                         
 -16   0   2        795.72        820.87        19.32 o                         
 -15   0   2        343.75        354.37        14.58 o                         
 -14   0   2       2291.60       2394.29        30.31 o                         
 -13   0   2       2161.04       2172.26        27.51 o                         
 -12   0   2        653.10        539.94        12.85 o                         
 -11   0   2      11087.39      12148.20       106.45 o                         
 -10   0   2        522.47        545.92        11.17 o                         
  -9   0   2       7723.20       8747.46        77.51 o                         
  -8   0   2      10034.30      10521.63       111.00 o                         
  -7   0   2       7633.38       8252.72        62.10 o                         
  -6   0   2       2014.57       2019.46        18.01 o                         
  -5   0   2      15801.92      17798.76       127.33 o                         
  -4   0   2       8299.42       8733.14        63.35 o                         
  -3   0   2       5411.03       5184.24        78.21 o                         
  -2   0   2      14715.13      14753.18       695.69 o                         
  -1   0   2          0.55          2.97         1.98 o                         
   0   0   2       2286.98       2760.05        29.30 o                         
   1   0   2       1915.84       2032.16        17.64 o                         
   2   0   2       1671.48       1585.70        46.88 o                         
   3   0   2        711.17        630.55         6.93 o                         
   4   0   2       3470.79       3640.95        27.91 o                         
   5   0   2       4560.24       4839.34        36.97 o                         
   6   0   2       1871.35       2617.91        22.07 o                         
   7   0   2        555.78        825.12        15.29 o                         
   8   0   2         58.23         64.27         5.62 o                         
   9   0   2       1337.69       1307.00        19.67 o                         
  10   0   2       1456.61       1623.53        21.12 o                         
  11   0   2       6973.33       6872.15        77.77 o                         
  12   0   2       2220.97       2232.67        32.81 o                         
  13   0   2        887.23        937.30        18.48 o                         
  14   0   2        899.01        911.88        39.60 o                         
  15   0   2        836.98        807.60        19.50 o                         
  16   0   2       2268.79       2229.00        32.18 o                         
  17   0   2          0.48          5.38        10.60 o                         
  18   0   2          9.59          7.57        14.94 o                         
  19   0   2       1089.23       1095.99        37.80 o                         
  20   0   2       1104.23       1087.91        40.21 o                         
 -22   1   2          1.12          9.36        14.09 o                         
 -21   1   2         42.04         27.24        11.46 o                         
 -20   1   2        528.85        534.33        17.10 o                         
 -19   1   2        410.46        430.94        18.65 o                         
 -18   1   2         14.47         19.84         7.59 o                         
 -17   1   2         51.30         43.38         9.90 o                         
 -16   1   2         70.81         75.00         6.72 o                         
 -15   1   2          5.36          8.32         5.76 o                         
 -14   1   2        555.32        446.98         9.86 o                         
 -13   1   2        498.86        487.13         9.37 o                         
 -12   1   2        104.73        104.29         4.95 o                         
 -11   1   2        509.78        425.96         9.67 o                         
 -10   1   2       2115.51       2274.42        18.13 o                         
  -9   1   2         22.95         40.91         3.25 o                         
  -8   1   2        245.59        204.67         4.72 o                         
  -7   1   2         23.88         15.83         2.02 o                         
  -6   1   2         79.15         46.89         2.18 o                         
  -5   1   2       3727.18       4013.93        21.89 o                         
  -4   1   2        113.71        108.67         1.95 o                         
  -3   1   2      24536.98      27021.96       149.84 o                         
  -2   1   2        131.22        187.19         2.27 o                         
  -1   1   2      18353.94      19670.93       254.00 o                         
   0   1   2         95.50         67.73         1.47 o                         
   1   1   2       1039.37       1220.15         8.92 o                         
   2   1   2          5.14          3.69         1.04 o                         
   3   1   2       5505.41       5440.41        33.28 o                         
   4   1   2        570.00        595.78         4.68 o                         
   5   1   2        139.24        166.95         3.80 o                         
   6   1   2       2142.91       2403.56        15.79 o                         
   7   1   2       1663.40       1591.03        13.13 o                         
   8   1   2       2089.83       1936.54        15.54 o                         
   9   1   2       1173.89       1166.78        11.63 o                         
  10   1   2        278.84        274.46         6.59 o                         
  11   1   2       1131.41       1063.58        13.22 o                         
  12   1   2          4.60          2.48         5.02 o                         
  13   1   2       1967.81       1898.39        19.70 o                         
  14   1   2        256.77        204.53        10.73 o                         
  15   1   2          6.50         -5.74         5.95 o                         
  16   1   2        350.38        366.92        12.41 o                         
  17   1   2        752.32        750.77        15.70 o                         
  18   1   2        215.04        192.54        13.72 o                         
  19   1   2          1.99          4.85        11.80 o                         
  20   1   2         62.09         50.73        13.53 o                         
 -22   2   2        105.65        126.85        17.90 o                         
 -21   2   2        295.84        334.90        15.73 o                         
 -20   2   2          0.06         -9.14         9.14 o                         
 -19   2   2         21.89         23.24         9.37 o                         
 -18   2   2        165.14        180.23        12.21 o                         
 -17   2   2         12.22          1.50         7.07 o                         
 -16   2   2         63.05         77.78         6.69 o                         
 -15   2   2        601.97        563.52        12.76 o                         
 -14   2   2          4.92          4.97         4.67 o                         
 -13   2   2        182.56        156.17         6.56 o                         
 -12   2   2        675.87        564.00        10.11 o                         
 -11   2   2       2504.12       2745.26        21.64 o                         
 -10   2   2         12.96          8.49         2.89 o                         
  -9   2   2       2880.13       3371.88        24.08 o                         
  -8   2   2       3671.89       3974.12        26.98 o                         
  -7   2   2        282.80        457.01         5.89 o                         
  -6   2   2          6.15          4.48         1.45 o                         
  -5   2   2        361.00        431.64         4.47 o                         
  -4   2   2      16677.15      18415.98        99.42 o                         
  -3   2   2       3709.26       4133.40        20.79 o                         
  -2   2   2      25427.82      29141.98       224.39 o                         
  -1   2   2        428.42        426.41         3.44 o                         
   0   2   2      11080.08      12418.00        71.05 o                         
   1   2   2         60.31         37.65         1.34 o                         
   2   2   2        221.39        196.11         3.12 o                         
   3   2   2        930.68       1056.45         6.98 o                         
   4   2   2        764.32        842.39         6.19 o                         
   5   2   2        874.72        844.21         7.11 o                         
   6   2   2          3.66          5.06         1.84 o                         
   7   2   2        353.98        299.42         5.59 o                         
   8   2   2        175.35        162.74         5.01 o                         
   9   2   2         97.49         76.16         4.93 o                         
  10   2   2       3608.46       3621.28        26.63 o                         
  11   2   2         12.88          6.46         4.01 o                         
  12   2   2        480.24        419.73        13.86 o                         
  13   2   2        267.95        228.70         9.05 o                         
  14   2   2         12.11         12.57         6.71 o                         
  15   2   2        774.47        827.35        16.04 o                         
  16   2   2        105.96        109.35         7.97 o                         
  17   2   2          0.83          2.35         8.34 o                         
  18   2   2          6.70          9.87        10.63 o                         
  19   2   2        140.32        140.38        13.94 o                         
  20   2   2         49.93         45.33        13.65 o                         
 -22   3   2        103.87        119.86        18.27 o                         
 -21   3   2        216.24        220.59        13.99 o                         
 -20   3   2        962.96       1014.78        20.01 o                         
 -19   3   2        392.93        410.91        17.13 o                         
 -18   3   2        868.27        875.62        18.24 o                         
 -17   3   2         14.65         14.43         7.42 o                         
 -16   3   2        478.27        471.03        13.39 o                         
 -15   3   2        947.28        960.32        15.72 o                         
 -14   3   2       1242.68       1331.35        17.16 o                         
 -13   3   2         46.91         58.59         5.46 o                         
 -12   3   2         15.47         13.57         4.63 o                         
 -11   3   2       4334.61       4317.83        30.94 o                         
 -10   3   2      11955.50      12890.88        79.33 o                         
  -9   3   2       1009.82       1000.99        11.27 o                         
  -8   3   2        446.71        360.68         5.82 o                         
  -7   3   2       1456.45       1315.15        11.29 o                         
  -6   3   2      16893.91      18021.57       106.28 o                         
  -5   3   2      11177.44      12371.83        74.40 o                         
  -4   3   2       5938.97       6542.67        36.99 o                         
  -3   3   2          4.03          3.23         1.57 o                         
  -2   3   2       4535.75       4770.48        29.43 o                         
  -1   3   2         63.74         76.59         2.10 o                         
   0   3   2      12107.62      13152.13        95.12 o                         
   1   3   2         18.75         11.65         1.54 o                         
   2   3   2       8586.60       9533.22        43.62 o                         
   3   3   2      19948.21      20826.93       111.98 o                         
   4   3   2       1634.32       1754.86        11.79 o                         
   5   3   2       1491.73       1631.60        11.49 o                         
   6   3   2        106.49        100.29         5.39 o                         
   7   3   2        156.77        106.81         4.07 o                         
   8   3   2       7982.66       7774.81        49.54 o                         
   9   3   2        224.38        240.06         6.25 o                         
  10   3   2        588.21        571.50         8.92 o                         
  11   3   2          4.12          8.91         4.24 o                         
  12   3   2       2972.53       2913.60        28.62 o                         
  13   3   2       2906.15       2885.29        24.67 o                         
  14   3   2        180.54        178.02         8.68 o                         
  15   3   2        211.37        196.77         8.28 o                         
  16   3   2        636.12        714.81        14.55 o                         
  17   3   2        529.95        534.01        21.83 o                         
  18   3   2        341.04        354.30        16.37 o                         
  19   3   2       1286.43       1358.01        31.15 o                         
  20   3   2         78.69        105.85        14.57 o                         
 -21   4   2          9.66        -11.23        11.23 o                         
 -20   4   2        105.65        128.41        10.97 o                         
 -19   4   2        337.05        372.38        16.53 o                         
 -18   4   2        795.03        809.05        16.40 o                         
 -17   4   2        366.91        349.64        15.82 o                         
 -16   4   2        120.22        105.75        10.45 o                         
 -15   4   2         43.69         59.45         7.22 o                         
 -14   4   2         69.18         74.87         6.02 o                         
 -13   4   2        882.51        871.53        14.02 o                         
 -12   4   2       1742.80       1869.07        20.89 o                         
 -11   4   2         18.25         28.87         5.41 o                         
 -10   4   2        633.32        691.44         9.26 o                         
  -9   4   2       1530.64       1490.83        13.50 o                         
  -8   4   2       3295.79       3380.95        23.96 o                         
  -7   4   2       2326.77       2507.27        18.57 o                         
  -6   4   2         38.62         26.26         2.51 o                         
  -5   4   2       3828.46       4187.32        27.34 o                         
  -4   4   2         73.99        118.48         4.82 o                         
  -3   4   2      18629.88      20308.04       109.57 o                         
  -2   4   2      36354.64      40872.45       218.36 o                         
  -1   4   2       1391.61       1494.74         9.77 o                         
   0   4   2        156.00        170.95         3.89 o                         
   1   4   2        710.31        895.12         6.71 o                         
   2   4   2       4920.03       5013.07        24.08 o                         
   3   4   2       1856.03       1903.37        17.13 o                         
   4   4   2        925.46        948.06         7.97 o                         
   5   4   2        709.91       1041.09         9.58 o                         
   6   4   2       2751.54       2686.22        19.49 o                         
   7   4   2       1514.89       1644.14        13.98 o                         
   8   4   2       2301.35       2412.30        18.98 o                         
   9   4   2       1381.65       1509.06        14.67 o                         
  10   4   2       1104.94       1023.84        11.79 o                         
  11   4   2       1022.11       1084.32        14.02 o                         
  12   4   2        155.31        166.49         7.73 o                         
  13   4   2         50.95         58.79         6.49 o                         
  14   4   2        776.72        729.61        14.24 o                         
  15   4   2         42.57         29.62         6.63 o                         
  16   4   2       1069.78       1108.81        19.23 o                         
  17   4   2         21.54         13.94         8.84 o                         
  18   4   2        777.99        796.40        23.36 o                         
  19   4   2         12.43         -3.02        13.29 o                         
  20   4   2         66.39         57.42        15.58 o                         
 -21   5   2         15.16         13.60        12.44 o                         
 -20   5   2         10.39         19.32        11.24 o                         
 -19   5   2        338.66        354.37        15.84 o                         
 -18   5   2          0.83          2.89         7.90 o                         
 -17   5   2        232.13        213.07        12.21 o                         
 -16   5   2        487.80        443.55        12.61 o                         
 -15   5   2         18.99         19.36         7.40 o                         
 -14   5   2        127.21        128.07         6.79 o                         
 -13   5   2       1719.89       1637.80        23.72 o                         
 -12   5   2         72.91         64.93         6.02 o                         
 -11   5   2        797.42        768.97        10.56 o                         
 -10   5   2       1493.33       1618.99        15.13 o                         
  -9   5   2       1030.95       1128.95        11.69 o                         
  -8   5   2        505.53        642.63         8.20 o                         
  -7   5   2       1628.96       1694.93        15.49 o                         
  -6   5   2         11.21         29.66         2.54 o                         
  -5   5   2        900.09        975.90         9.07 o                         
  -4   5   2       1041.62       1283.90        10.67 o                         
  -3   5   2       1220.77       1266.43         9.35 o                         
  -2   5   2       2203.87       2429.03        15.18 o                         
  -1   5   2        661.60        614.46         9.23 o                         
   0   5   2       1123.10       1209.42        13.99 o                         
   1   5   2        590.19        562.84         5.04 o                         
   2   5   2       2671.81       2904.73        17.65 o                         
   3   5   2        497.22        493.67         5.99 o                         
   4   5   2        590.57        740.74         8.68 o                         
   5   5   2       3115.38       3473.08        24.04 o                         
   6   5   2       1538.12       1473.09        12.78 o                         
   7   5   2        352.80        405.20         6.79 o                         
   8   5   2       1211.80       1140.71        11.75 o                         
   9   5   2        214.52        224.86         6.53 o                         
  10   5   2          3.64         11.87         3.73 o                         
  11   5   2        164.37        115.58         6.05 o                         
  12   5   2         32.93         34.22         5.13 o                         
  13   5   2       1020.00        988.29        14.17 o                         
  14   5   2        957.27        920.14        14.64 o                         
  15   5   2         77.68         78.16         8.44 o                         
  16   5   2        203.42        211.56        10.97 o                         
  17   5   2         20.71         47.06        10.67 o                         
  18   5   2        109.84         99.53        11.48 o                         
  19   5   2        195.32        227.68        15.79 o                         
  20   5   2         50.81         52.42        14.65 o                         
 -21   6   2        420.44        445.34        23.46 o                         
 -20   6   2        205.81        233.75        13.87 o                         
 -19   6   2         96.69        103.85        10.62 o                         
 -18   6   2        336.60        346.18        15.33 o                         
 -17   6   2        381.39        383.09        14.06 o                         
 -16   6   2         59.31         72.79         8.80 o                         
 -15   6   2         18.63         13.42         6.13 o                         
 -14   6   2       1254.60       1221.33        19.61 o                         
 -13   6   2        362.66        399.18        12.72 o                         
 -12   6   2        155.09        153.77         9.73 o                         
 -11   6   2        591.91        615.18        10.01 o                         
 -10   6   2         88.43         93.18         4.70 o                         
  -9   6   2       1876.82       1667.77        15.21 o                         
  -8   6   2       2166.48       2167.46        17.64 o                         
  -7   6   2       1454.42       1667.73        14.98 o                         
  -6   6   2         58.12         67.96         3.21 o                         
  -5   6   2       4060.36       4383.95        29.15 o                         
  -4   6   2        459.51        382.78         5.83 o                         
  -3   6   2       5151.77       5332.79        31.22 o                         
  -2   6   2       6870.47       7237.22        44.54 o                         
  -1   6   2       3282.53       3716.11        27.23 o                         
   0   6   2       1144.84       1085.57        10.62 o                         
   1   6   2       3676.72       3883.32        25.69 o                         
   2   6   2       2841.51       2720.46        18.93 o                         
   3   6   2       4225.48       4372.97        40.97 o                         
   4   6   2       2526.31       2792.44        20.14 o                         
   5   6   2       3908.68       3883.69        26.80 o                         
   6   6   2        867.06        722.54         8.73 o                         
   7   6   2       1943.44       1935.52        16.41 o                         
   8   6   2        885.26        916.79        10.82 o                         
   9   6   2        449.12        474.20         8.53 o                         
  10   6   2       2313.24       2235.12        23.53 o                         
  11   6   2       8723.94       8820.07        70.57 o                         
  12   6   2        186.26        173.81         8.97 o                         
  13   6   2        654.16        738.02        18.47 o                         
  14   6   2         62.97         90.37         7.22 o                         
  15   6   2        295.96        322.02        12.84 o                         
  16   6   2       1302.63       1294.15        21.74 o                         
  17   6   2         13.14          5.20        10.37 o                         
  18   6   2         36.66         11.58        10.59 o                         
  19   6   2        265.24        282.06        15.22 o                         
  20   6   2        542.27        623.58        27.16 o                         
 -21   7   2         87.35         97.73        15.91 o                         
 -20   7   2        520.51        520.44        21.57 o                         
 -19   7   2        612.41        631.33        18.89 o                         
 -18   7   2        275.54        268.41        12.92 o                         
 -17   7   2          0.46          5.59         7.93 o                         
 -16   7   2        113.19         91.94        10.38 o                         
 -15   7   2        765.04        747.91        15.79 o                         
 -14   7   2        372.47        331.83        12.32 o                         
 -13   7   2          0.36          1.31         8.73 o                         
 -12   7   2       1782.12       1790.21        19.72 o                         
 -11   7   2       4436.59       4744.64        42.42 o                         
 -10   7   2        748.40        758.49        10.76 o                         
  -9   7   2        725.84        709.07         9.90 o                         
  -8   7   2          4.22          6.38         3.47 o                         
  -7   7   2        436.25        487.42         7.53 o                         
  -6   7   2        458.20        476.57         7.96 o                         
  -5   7   2        172.71        101.52         4.08 o                         
  -4   7   2        276.64        374.87         5.76 o                         
  -3   7   2        157.23        184.02         7.89 o                         
  -2   7   2       9970.70      11179.40        74.44 o                         
  -1   7   2       3101.12       3070.67        23.93 o                         
   0   7   2        163.58        213.02         5.96 o                         
   1   7   2        548.70        705.19         7.70 o                         
   2   7   2          2.63          1.17         1.88 o                         
   3   7   2       3151.23       3132.90        24.38 o                         
   4   7   2        683.33        753.45        12.08 o                         
   5   7   2       1024.94        968.61        10.15 o                         
   6   7   2         12.37         12.10         3.98 o                         
   7   7   2       1830.73       1886.15        16.48 o                         
   8   7   2       1770.57       1727.69        16.00 o                         
   9   7   2         46.17         34.37         4.56 o                         
  10   7   2        305.54        274.95        13.72 o                         
  11   7   2        183.37        184.56        11.50 o                         
  12   7   2        615.41        641.82        14.88 o                         
  13   7   2        544.64        481.16        12.02 o                         
  14   7   2          8.09         10.72         7.27 o                         
  15   7   2         27.42         22.28         7.66 o                         
  16   7   2          5.24         -4.19         8.72 o                         
  17   7   2       1074.56       1072.51        22.37 o                         
  18   7   2        278.88        344.43        16.21 o                         
  19   7   2        130.22        130.39        14.78 o                         
 -20   8   2        330.32        375.27        16.41 o                         
 -19   8   2          0.66         17.42        10.01 o                         
 -18   8   2        116.91        116.65        11.68 o                         
 -17   8   2        148.16        141.15        10.67 o                         
 -16   8   2          8.40         14.98         8.32 o                         
 -15   8   2         14.28          4.13         8.34 o                         
 -14   8   2          0.68          5.66         5.97 o                         
 -13   8   2        590.83        531.71        14.50 o                         
 -12   8   2       1162.50       1168.92        16.14 o                         
 -11   8   2       1164.31       1181.14        14.32 o                         
 -10   8   2       1299.40       1296.75        14.33 o                         
  -9   8   2        921.96        864.42        11.10 o                         
  -8   8   2        445.30        432.52         8.00 o                         
  -7   8   2          1.04          4.93         2.95 o                         
  -6   8   2         59.78         32.81         3.13 o                         
  -5   8   2          5.18          0.29         2.39 o                         
  -4   8   2       1691.15       1862.06        15.10 o                         
  -3   8   2         64.55        126.86         4.40 o                         
  -2   8   2        307.78        332.41         6.58 o                         
  -1   8   2       1670.14       1701.94        15.72 o                         
   0   8   2       2203.52       2219.31        22.01 o                         
   1   8   2          6.73         10.68         2.39 o                         
   2   8   2        436.58        401.02         7.18 o                         
   3   8   2         10.33         18.10         2.95 o                         
   4   8   2        596.88        540.37         7.56 o                         
   5   8   2         48.54         37.11         3.32 o                         
   6   8   2        152.12        124.03         5.15 o                         
   7   8   2         55.54         59.40         4.19 o                         
   8   8   2         15.94         18.46         6.03 o                         
   9   8   2        344.13        371.80         9.47 o                         
  10   8   2         24.12         16.96         5.10 o                         
  11   8   2        869.93        830.04        18.01 o                         
  12   8   2        120.45        129.62         7.23 o                         
  13   8   2        198.64        187.17         9.03 o                         
  14   8   2          8.53          6.32         7.60 o                         
  15   8   2         11.27         22.05         7.84 o                         
  16   8   2        555.17        509.10        18.21 o                         
  17   8   2        120.18        106.64        11.47 o                         
  18   8   2        108.28        108.19        12.53 o                         
  19   8   2         64.26         61.15        13.69 o                         
 -20   9   2        313.70        334.81        19.04 o                         
 -19   9   2        687.12        696.68        20.45 o                         
 -18   9   2         33.14         25.18         9.84 o                         
 -17   9   2        479.39        495.49        16.39 o                         
 -16   9   2        633.63        581.04        22.28 o                         
 -15   9   2       1239.48       1182.52        19.97 o                         
 -14   9   2        356.92        346.92        15.43 o                         
 -13   9   2          0.23         -4.08         6.40 o                         
 -12   9   2         84.58         73.48         6.65 o                         
 -11   9   2        552.53        602.14        12.52 o                         
 -10   9   2        648.01        613.51        12.49 o                         
  -9   9   2        109.65        102.85         5.22 o                         
  -8   9   2         71.47        113.03         5.48 o                         
  -7   9   2        146.71        130.15         7.45 o                         
  -6   9   2       3297.44       3372.39        24.97 o                         
  -5   9   2       1834.89       1650.25        14.60 o                         
  -4   9   2        988.32       1113.78         9.08 o                         
  -3   9   2       2520.73       2805.59        23.41 o                         
  -2   9   2        975.46       1222.33        12.96 o                         
  -1   9   2       2761.18       2615.84        22.08 o                         
   0   9   2       2978.44       3084.96        22.38 o                         
   1   9   2          0.65         17.18         3.13 o                         
   2   9   2        359.42        277.86         6.73 o                         
   3   9   2       2662.93       2406.69        21.23 o                         
   4   9   2       4241.72       4280.42        29.83 o                         
   5   9   2        219.10        162.99         5.88 o                         
   6   9   2         14.76          7.65         3.54 o                         
   7   9   2       2098.76       1935.03        17.60 o                         
   8   9   2       3529.76       3464.98        29.37 o                         
   9   9   2       1315.97       1342.96        18.85 o                         
  10   9   2        494.85        500.46        14.79 o                         
  11   9   2       1606.60       1514.72        24.76 o                         
  12   9   2       3232.25       3213.53        28.26 o                         
  13   9   2        660.53        624.18        22.63 o                         
  14   9   2        599.98        568.21        21.83 o                         
  15   9   2        106.55        104.50         9.08 o                         
  16   9   2        352.57        388.72        20.27 o                         
  17   9   2        489.10        553.58        20.47 o                         
  18   9   2        371.99        369.51        16.78 o                         
 -19  10   2         21.14         23.37        12.50 o                         
 -18  10   2          4.84         -6.22        10.09 o                         
 -17  10   2        116.00         99.52        10.09 o                         
 -16  10   2         88.51         86.83         9.24 o                         
 -15  10   2        203.46        190.25        10.99 o                         
 -14  10   2        284.30        271.43        11.17 o                         
 -13  10   2        627.00        591.77        15.17 o                         
 -12  10   2        453.21        433.30        14.67 o                         
 -11  10   2        509.80        461.59        11.15 o                         
 -10  10   2        866.25        832.26        13.69 o                         
  -9  10   2          5.33         10.33         5.15 o                         
  -8  10   2        890.31        818.11        12.26 o                         
  -7  10   2         20.12         16.79         3.76 o                         
  -6  10   2        102.55        112.83         6.24 o                         
  -5  10   2        379.96        336.49         6.98 o                         
  -4  10   2       3815.20       3725.37        30.13 o                         
  -3  10   2       4034.15       4119.27        32.35 o                         
  -2  10   2       1091.80       1115.49        12.79 o                         
  -1  10   2          0.62          6.26         3.13 o                         
   0  10   2          5.21          7.24         2.77 o                         
   1  10   2        533.98        391.49         7.85 o                         
   2  10   2        448.67        434.30         8.38 o                         
   3  10   2        242.04        243.97         7.38 o                         
   4  10   2        154.64        172.76         6.84 o                         
   5  10   2        268.42        230.44         7.31 o                         
   6  10   2       1187.87       1180.43        18.43 o                         
   7  10   2         93.11         86.38         5.59 o                         
   8  10   2        175.89        171.13         7.82 o                         
   9  10   2       1406.60       1372.07        19.03 o                         
  10  10   2        801.78        749.78        15.72 o                         
  11  10   2        412.55        408.76        12.88 o                         
  12  10   2        162.32        127.79         7.98 o                         
  13  10   2          3.02         10.56         6.99 o                         
  14  10   2        580.79        573.30        17.35 o                         
  15  10   2        565.77        605.76        20.59 o                         
  16  10   2        167.13        178.31        12.43 o                         
  17  10   2         16.05         21.67        11.80 o                         
  18  10   2         10.93         18.06        12.97 o                         
 -19  11   2        112.69        148.23        15.02 o                         
 -18  11   2         20.94         37.47        10.98 o                         
 -17  11   2        169.96        176.25        11.55 o                         
 -16  11   2         74.08         81.52         9.61 o                         
 -15  11   2          3.74         17.66         8.08 o                         
 -14  11   2        281.73        304.90        12.77 o                         
 -13  11   2         26.02         27.47         8.01 o                         
 -12  11   2        215.36        207.98         9.39 o                         
 -11  11   2         67.61         75.47         7.18 o                         
 -10  11   2        213.68        212.46        11.57 o                         
  -9  11   2        225.97        230.78         8.62 o                         
  -8  11   2       1318.14       1240.95        15.58 o                         
  -7  11   2        237.30        208.41         8.25 o                         
  -6  11   2       5993.54       6224.11        46.30 o                         
  -5  11   2       1467.05       1435.31        15.10 o                         
  -4  11   2         66.82         79.19         6.54 o                         
  -3  11   2       1317.24       1337.71        16.49 o                         
  -2  11   2        308.05        327.94         7.92 o                         
  -1  11   2        925.06        893.18        10.14 o                         
   0  11   2        499.86        486.28         9.04 o                         
   1  11   2         16.11         12.20         3.58 o                         
   2  11   2          6.30          2.97         7.43 o                         
   3  11   2        629.40        630.67        13.50 o                         
   4  11   2          4.25         14.08         4.30 o                         
   5  11   2        410.02        368.28         8.42 o                         
   6  11   2         34.02         27.55         5.23 o                         
   7  11   2        187.51        170.96         8.66 o                         
   8  11   2         27.16         23.81         5.28 o                         
   9  11   2          5.83          7.11         5.92 o                         
  10  11   2          5.09          0.85         5.76 o                         
  11  11   2         46.03         51.52         6.76 o                         
  12  11   2        337.70        352.23        12.83 o                         
  13  11   2         26.76         34.58         9.73 o                         
  14  11   2          5.52          4.96        10.00 o                         
  15  11   2          8.95         16.57        11.46 o                         
  16  11   2         32.21         20.51        12.53 o                         
  17  11   2          7.63          6.00        14.56 o                         
 -18  12   2        520.99        531.18        22.34 o                         
 -17  12   2        337.33        322.92        13.73 o                         
 -16  12   2         91.77         99.33        10.11 o                         
 -15  12   2          0.21         -7.47         8.38 o                         
 -14  12   2       1869.60       1829.02        22.62 o                         
 -13  12   2       2408.84       2408.99        25.31 o                         
 -12  12   2       1860.91       1810.70        21.25 o                         
 -11  12   2        675.44        651.99        14.66 o                         
 -10  12   2          8.93          3.82         6.16 o                         
  -9  12   2        292.76        254.79         9.40 o                         
  -8  12   2       2709.05       2688.42        25.56 o                         
  -7  12   2       2557.22       2545.27        24.05 o                         
  -6  12   2         11.41         -0.57         5.80 o                         
  -5  12   2        254.36        246.26        12.60 o                         
  -4  12   2        316.91        295.98        12.08 o                         
  -3  12   2        732.75        692.28        23.19 o                         
  -2  12   2       1842.40       1831.40        25.88 o                         
  -1  12   2        900.41        978.73        11.08 o                         
   0  12   2       3343.12       3492.25        32.72 o                         
   1  12   2       2571.67       2473.41        25.68 o                         
   2  12   2       3769.55       3843.06        32.41 o                         
   3  12   2        859.47        877.45        19.01 o                         
   4  12   2        219.48        193.26        10.83 o                         
   5  12   2        857.20        784.92        14.92 o                         
   6  12   2        886.66        871.50        12.21 o                         
   7  12   2       1443.72       1374.58        15.86 o                         
   8  12   2         12.05         13.88         6.21 o                         
   9  12   2        311.75        315.88        13.96 o                         
  10  12   2       1456.54       1428.73        22.96 o                         
  11  12   2        486.98        502.19        13.60 o                         
  12  12   2         45.17         61.07         8.12 o                         
  13  12   2        261.02        265.84        11.42 o                         
  14  12   2         94.86         95.16        10.98 o                         
  15  12   2        347.03        350.76        16.36 o                         
  16  12   2        235.13        253.40        14.80 o                         
  17  12   2        179.51        144.26        14.63 o                         
 -17  13   2         11.24         21.08        11.19 o                         
 -16  13   2        264.48        303.07        13.13 o                         
 -15  13   2        371.23        375.63        15.60 o                         
 -14  13   2        656.64        644.32        16.91 o                         
 -13  13   2          0.86         -1.34         7.73 o                         
 -12  13   2        150.99        155.96         8.98 o                         
 -11  13   2        297.77        302.50        11.87 o                         
 -10  13   2         21.06         15.67         7.23 o                         
  -9  13   2        135.60        122.69         7.23 o                         
  -8  13   2        338.97        333.69        12.18 o                         
  -7  13   2       1888.07       1786.74        19.72 o                         
  -6  13   2       1351.24       1308.27        15.94 o                         
  -5  13   2       5835.78       5908.53        59.87 o                         
  -4  13   2       5170.24       5145.83        45.60 o                         
  -3  13   2          4.25          8.38         7.83 o                         
  -2  13   2       2474.49       2408.57        26.82 o                         
  -1  13   2        318.78        248.10        25.76 o                         
   0  13   2        200.63        184.52        10.10 o                         
   1  13   2        331.79        344.31        10.62 o                         
   2  13   2        654.34        632.30        12.43 o                         
   3  13   2        696.03        704.20        14.30 o                         
   4  13   2       1939.52       1914.00        21.31 o                         
   5  13   2       1037.09       1049.60        16.05 o                         
   6  13   2        137.21        144.61         8.07 o                         
   7  13   2        649.61        632.30        12.03 o                         
   8  13   2        498.12        473.76        12.00 o                         
   9  13   2        247.07        231.97        10.59 o                         
  10  13   2        171.83        156.35        10.96 o                         
  11  13   2        394.85        394.45        15.33 o                         
  12  13   2        310.50        291.93        13.95 o                         
  13  13   2        936.03        929.09        18.75 o                         
  14  13   2        116.46        119.35        11.88 o                         
  15  13   2          2.20         13.39        11.66 o                         
  16  13   2         50.98         51.14        13.19 o                         
 -16  14   2          1.59         16.46        15.64 o                         
 -15  14   2          0.08          5.39        13.43 o                         
 -14  14   2        245.14        244.77        15.31 o                         
 -13  14   2         20.41         17.95         8.96 o                         
 -12  14   2         21.02          1.22         8.26 o                         
 -11  14   2        414.16        397.03        18.67 o                         
 -10  14   2         67.19         67.03         7.55 o                         
  -9  14   2         46.15         35.50         6.87 o                         
  -8  14   2        854.03        788.99        13.66 o                         
  -7  14   2          0.19          5.86         5.72 o                         
  -6  14   2        456.28        450.34        12.53 o                         
  -5  14   2         38.09         37.10         8.37 o                         
  -4  14   2       2710.26       2680.32        31.79 o                         
  -3  14   2        706.48        679.51        17.29 o                         
  -2  14   2        349.40        324.18        13.97 o                         
  -1  14   2         21.42         18.61         7.40 o                         
   0  14   2        368.33        345.57        14.10 o                         
   1  14   2        382.06        403.85        11.32 o                         
   2  14   2        129.84        115.56         7.28 o                         
   3  14   2         42.29         38.21         6.33 o                         
   4  14   2         34.22         28.36         6.66 o                         
   5  14   2        560.20        533.30        17.34 o                         
   6  14   2        724.50        695.14        19.18 o                         
   7  14   2          7.02         -2.65         6.83 o                         
   8  14   2         93.08         87.18         8.73 o                         
   9  14   2         74.65         68.15         9.04 o                         
  10  14   2         17.23         15.07         8.72 o                         
  11  14   2        768.54        774.19        19.00 o                         
  12  14   2         36.79         36.16        10.23 o                         
  13  14   2        136.59        158.91        14.90 o                         
  14  14   2        146.14        159.08        15.17 o                         
  15  14   2         17.03         -9.20        13.81 o                         
 -15  15   2        565.96        638.59        25.26 o                         
 -14  15   2        657.08        743.64        21.88 o                         
 -13  15   2         21.48          5.25        13.53 o                         
 -12  15   2        234.13        223.63        12.69 o                         
 -11  15   2        322.84        332.84        18.30 o                         
 -10  15   2         78.57         94.79         9.65 o                         
  -9  15   2          5.57         13.54         9.21 o                         
  -8  15   2        197.14        177.09        11.75 o                         
  -7  15   2       3622.11       3513.95        39.56 o                         
  -6  15   2       2286.06       2217.99        30.15 o                         
  -5  15   2       1021.42        934.84        24.15 o                         
  -4  15   2       1321.59       1285.92        22.87 o                         
  -3  15   2          1.04          7.08         8.04 o                         
  -2  15   2       1726.41       1661.57        25.11 o                         
  -1  15   2        597.67        587.00        17.18 o                         
   0  15   2        116.82        127.04         9.88 o                         
   1  15   2        729.06        729.22        18.63 o                         
   2  15   2        188.74        160.46        10.87 o                         
   3  15   2       1446.04       1428.30        21.49 o                         
   4  15   2        254.45        236.53        10.53 o                         
   5  15   2         81.12         81.79         8.23 o                         
   6  15   2        420.92        418.93        22.35 o                         
   7  15   2        129.82        121.32         9.37 o                         
   8  15   2       1056.49       1076.71        19.80 o                         
   9  15   2        346.71        348.50        15.62 o                         
  10  15   2         49.47         43.13         9.93 o                         
  11  15   2          2.40         -0.22         9.97 o                         
  12  15   2        205.98        233.81        13.28 o                         
  13  15   2        706.29        712.14        22.46 o                         
  14  15   2          7.03         17.60        22.86 o                         
 -14  16   2        260.75        275.63        17.74 o                         
 -13  16   2       1007.89       1003.01        28.10 o                         
 -12  16   2        660.73        680.50        34.16 o                         
 -11  16   2        128.06        140.08        15.15 o                         
 -10  16   2         36.63         42.09        11.38 o                         
  -9  16   2        235.06        241.43        13.98 o                         
  -8  16   2        260.97        257.26        13.97 o                         
  -7  16   2        284.64        315.67        18.62 o                         
  -6  16   2        470.49        489.51        18.89 o                         
  -5  16   2         20.19         16.90        10.70 o                         
  -4  16   2       1156.31       1138.22        22.89 o                         
  -3  16   2       1132.13       1090.00        22.62 o                         
  -2  16   2         78.22         72.85        11.03 o                         
  -1  16   2        345.33        314.38        16.32 o                         
   0  16   2        274.33        262.88        14.12 o                         
   1  16   2       3338.08       3261.74        38.07 o                         
   2  16   2        802.93        788.84        19.73 o                         
   3  16   2         60.25         47.88         9.75 o                         
   4  16   2        314.38        304.78        17.47 o                         
   5  16   2        150.17        153.76        12.00 o                         
   6  16   2        858.60        809.18        21.72 o                         
   7  16   2        308.60        290.93        15.46 o                         
   8  16   2          8.22         13.11         9.35 o                         
   9  16   2        246.70        244.32        12.87 o                         
  10  16   2        520.77        571.91        19.41 o                         
  11  16   2          5.96         17.76        11.05 o                         
  12  16   2        181.42        192.83        13.88 o                         
  13  16   2         37.86         54.68        22.72 o                         
 -13  17   2         11.94          2.74        14.81 o                         
 -12  17   2         23.06         18.49        13.81 o                         
 -11  17   2          1.21         -4.97        12.74 o                         
 -10  17   2        182.41        176.85        14.34 o                         
  -9  17   2         77.75        113.64        14.00 o                         
  -8  17   2        391.33        368.42        19.24 o                         
  -7  17   2       1254.02       1214.16        25.94 o                         
  -6  17   2       1651.57       1613.57        28.68 o                         
  -5  17   2        714.27        671.94        21.63 o                         
  -4  17   2        194.54        177.09        12.62 o                         
  -3  17   2          3.38          4.89        12.57 o                         
  -2  17   2          2.85         -3.65         9.39 o                         
  -1  17   2         30.50         29.78         9.96 o                         
   0  17   2         40.52         34.09        10.38 o                         
   1  17   2         59.10         61.39        10.48 o                         
   2  17   2         59.68         64.72        10.60 o                         
   3  17   2         56.40         55.92        10.38 o                         
   4  17   2         75.13         66.31        12.86 o                         
   5  17   2          4.68         -8.44        10.14 o                         
   6  17   2         90.42         89.81        12.33 o                         
   7  17   2         17.91          0.36        11.10 o                         
   8  17   2        678.86        733.86        29.72 o                         
   9  17   2         49.36         46.08        12.80 o                         
  10  17   2          3.56         25.22        13.21 o                         
  11  17   2        205.45        237.27        17.72 o                         
  12  17   2          1.33        -11.01        19.15 o                         
 -12  18   2        355.32        340.35        19.54 o                         
 -11  18   2          9.89         23.13        14.33 o                         
 -10  18   2         25.99         28.49        13.78 o                         
  -9  18   2         50.90         62.85        13.46 o                         
  -8  18   2        135.94        173.48        14.71 o                         
  -7  18   2        471.00        497.01        23.12 o                         
  -6  18   2          1.24         -7.67        11.39 o                         
  -5  18   2          1.61          6.51        11.01 o                         
  -4  18   2        114.47        135.67        13.47 o                         
  -3  18   2        296.88        262.04        15.07 o                         
  -2  18   2         44.01         52.71        11.59 o                         
  -1  18   2        405.10        382.55        19.62 o                         
   0  18   2         42.86         54.43        11.10 o                         
   1  18   2        213.97        202.59        13.98 o                         
   2  18   2        233.96        242.83        14.79 o                         
   3  18   2         11.13          8.20        12.72 o                         
   4  18   2        677.73        702.34        22.69 o                         
   5  18   2        178.71        201.39        14.54 o                         
   6  18   2        155.51        144.37        14.20 o                         
   7  18   2        753.42        781.67        25.04 o                         
   8  18   2         18.54         16.17        13.44 o                         
   9  18   2        512.31        535.37        35.84 o                         
  10  18   2        398.55        378.21        19.50 o                         
 -10  19   2         54.38         90.34        16.07 o                         
  -9  19   2         76.61         56.58        15.07 o                         
  -8  19   2        360.51        306.38        18.18 o                         
  -7  19   2        522.67        494.56        24.57 o                         
  -6  19   2        937.03        933.19        27.32 o                         
  -5  19   2        494.63        485.23        23.38 o                         
  -4  19   2        125.22         96.47        13.35 o                         
  -3  19   2         52.95         37.42        12.60 o                         
  -2  19   2        506.54        485.96        22.36 o                         
  -1  19   2        291.64        302.57        20.18 o                         
   0  19   2         86.47         89.90        13.08 o                         
   1  19   2         15.93          4.12        12.12 o                         
   2  19   2         57.98         61.23        13.08 o                         
   3  19   2         44.13         33.99        16.43 o                         
   4  19   2        149.18        176.53        15.33 o                         
   5  19   2        226.87        238.55        20.29 o                         
   6  19   2         17.78         34.46        13.08 o                         
   7  19   2        222.40        236.74        16.92 o                         
   8  19   2         44.16         48.02        15.56 o                         
  -7  20   2         12.09         18.65        14.83 o                         
  -6  20   2         58.59         73.14        14.84 o                         
  -5  20   2         14.98          5.10        13.58 o                         
  -4  20   2        114.86        122.80        15.32 o                         
  -3  20   2        232.83        208.20        16.69 o                         
  -2  20   2         70.57         62.17        13.73 o                         
  -1  20   2          2.61          3.29        20.15 o                         
   0  20   2          1.11          2.10        13.11 o                         
   1  20   2         38.91         21.26        13.82 o                         
   2  20   2        126.74        114.58        15.54 o                         
   3  20   2         58.01         47.86        14.57 o                         
   4  20   2         10.65         27.62        14.09 o                         
   5  20   2         87.60         73.86        20.86 o                         
   6  20   2          0.07         28.60        14.81 o                         
  -3  21   2        363.44        431.86        37.49 o                         
  -2  21   2        746.27        784.50        31.15 o                         
  -1  21   2        374.50        415.64        21.72 o                         
   0  21   2        243.60        285.63        19.04 o                         
   1  21   2          5.08          4.06        15.07 o                         
   2  21   2         21.34         24.50        15.44 o                         
 -22   1   3         94.60         75.38        14.21 o                         
 -21   1   3        391.38        414.08        26.29 o                         
 -20   1   3        249.80        251.55        15.18 o                         
 -19   1   3         52.72         70.97         8.81 o                         
 -18   1   3        687.37        661.53        14.72 o                         
 -17   1   3       1295.99       1260.16        17.26 o                         
 -16   1   3        793.00        716.59        15.53 o                         
 -15   1   3        339.02        383.07        13.08 o                         
 -14   1   3        368.55        332.81         8.99 o                         
 -13   1   3        371.17        385.01         8.38 o                         
 -12   1   3        912.88        925.06        12.18 o                         
 -11   1   3       1083.86        991.84        11.05 o                         
 -10   1   3         89.70         82.51         3.98 o                         
  -9   1   3       1176.04       1168.82        11.05 o                         
  -8   1   3      18299.75      19802.98       108.24 o                         
  -7   1   3       4051.33       4001.51        24.14 o                         
  -6   1   3        328.33        299.80         5.48 o                         
  -5   1   3       9148.54      10333.96        61.63 o                         
  -4   1   3        596.29        618.41         6.64 o                         
  -3   1   3       1732.39       1685.39        11.33 o                         
  -2   1   3       1039.83       1106.70         7.92 o                         
  -1   1   3        143.29        142.67         2.17 o                         
   0   1   3        251.54        251.65         4.14 o                         
   1   1   3       6356.88       7374.38        35.56 o                         
   2   1   3       1661.87       1743.97        10.67 o                         
   3   1   3        199.70        212.85         3.81 o                         
   4   1   3         10.25         14.45         1.99 o                         
   5   1   3        828.32        837.25        13.50 o                         
   6   1   3       1922.05       1887.81        24.79 o                         
   7   1   3       1387.52       1221.98        10.49 o                         
   8   1   3       1260.67       1205.15        17.41 o                         
   9   1   3        111.69         97.67         4.55 o                         
  10   1   3       1486.42       1443.17        13.88 o                         
  11   1   3       2150.96       2158.76        18.79 o                         
  12   1   3       2405.12       2444.69        28.60 o                         
  13   1   3          6.76          8.25         6.91 o                         
  14   1   3         64.48         50.03         6.06 o                         
  15   1   3       1893.45       2004.15        20.93 o                         
  16   1   3        347.45        355.76        14.68 o                         
  17   1   3        176.41        192.89        13.32 o                         
  18   1   3          1.05          4.25        11.11 o                         
  19   1   3         29.38         15.95        12.43 o                         
  20   1   3        217.98        197.71        17.17 o                         
 -22   2   3        180.99        200.93        16.69 o                         
 -21   2   3        127.00        129.79        14.32 o                         
 -20   2   3        235.22        221.78        12.82 o                         
 -19   2   3        407.09        407.83        14.63 o                         
 -18   2   3        411.18        395.66        20.43 o                         
 -17   2   3         32.56         28.01         6.73 o                         
 -16   2   3        246.16        256.76        12.61 o                         
 -15   2   3        394.51        399.52        11.26 o                         
 -14   2   3         49.62         57.26         5.73 o                         
 -13   2   3         89.40         84.80         4.89 o                         
 -12   2   3         80.96        102.48         5.76 o                         
 -11   2   3       2173.19       2159.34        17.93 o                         
 -10   2   3       4507.24       4768.86        32.47 o                         
  -9   2   3       5135.10       5210.71        34.44 o                         
  -8   2   3        529.40        621.59         7.60 o                         
  -7   2   3         17.14          7.33         1.71 o                         
  -6   2   3       6816.15       7363.94        47.73 o                         
  -5   2   3        347.63        354.62         5.07 o                         
  -4   2   3        820.34        798.38         5.77 o                         
  -3   2   3          2.95         15.49         1.18 o                         
  -2   2   3       6557.06       7286.00        35.67 o                         
  -1   2   3      12265.36      13219.65        81.63 o                         
   0   2   3       3238.53       3585.85        27.20 o                         
   1   2   3       3075.28       3240.33        18.76 o                         
   2   2   3        492.93        544.94         6.56 o                         
   3   2   3        222.68        247.65         5.20 o                         
   4   2   3      11175.56      12345.73        92.02 o                         
   5   2   3         75.99         34.13         3.61 o                         
   6   2   3        832.42        882.65        10.26 o                         
   7   2   3        999.12       1036.77         8.75 o                         
   8   2   3       1582.09       1591.48        17.11 o                         
   9   2   3       7676.83       7806.02        50.29 o                         
  10   2   3        796.30        772.94        10.58 o                         
  11   2   3          7.34         -1.22         3.84 o                         
  12   2   3        205.24        207.43         7.93 o                         
  13   2   3        699.97        739.22        12.92 o                         
  14   2   3        264.37        257.21        12.03 o                         
  15   2   3        326.68        302.30        14.24 o                         
  16   2   3        775.11        761.59        17.76 o                         
  17   2   3        684.87        670.37        21.41 o                         
  18   2   3        642.95        696.95        23.38 o                         
  19   2   3        239.57        238.86        15.80 o                         
  20   2   3         62.11         65.54        14.79 o                         
 -22   3   3          1.49         28.12        14.19 o                         
 -21   3   3          0.19         -1.41        12.59 o                         
 -20   3   3          3.45          4.28         9.81 o                         
 -19   3   3          3.71         -0.56         9.19 o                         
 -18   3   3        109.71        112.54         8.37 o                         
 -17   3   3         11.63         12.67         6.59 o                         
 -16   3   3        149.97        138.50         7.66 o                         
 -15   3   3        120.62        105.33         6.74 o                         
 -14   3   3        840.16        818.38        12.41 o                         
 -13   3   3        213.75        161.01         6.93 o                         
 -12   3   3         26.54          9.32         3.88 o                         
 -11   3   3         88.22         86.93         4.26 o                         
 -10   3   3        384.28        367.64         6.84 o                         
  -9   3   3        860.26        936.44         9.75 o                         
  -8   3   3        432.40        455.86         6.31 o                         
  -7   3   3        149.77        163.02         4.14 o                         
  -6   3   3         31.62         21.73         1.84 o                         
  -5   3   3         90.29         88.06         2.78 o                         
  -4   3   3        875.08        806.76         6.61 o                         
  -3   3   3       2635.45       2784.23        27.28 o                         
  -2   3   3      10223.17      11344.04        73.34 o                         
  -1   3   3       5681.36       6141.05        34.52 o                         
   0   3   3         78.51         78.43         2.76 o                         
   1   3   3        309.23        330.07         4.11 o                         
   2   3   3        149.44        119.22         2.65 o                         
   3   3   3        600.98        635.39         6.22 o                         
   4   3   3          7.00          6.46         1.65 o                         
   5   3   3        222.17        276.42         4.78 o                         
   6   3   3          6.30          0.49         2.14 o                         
   7   3   3        243.00        266.26         7.86 o                         
   8   3   3        480.65        491.43         8.45 o                         
   9   3   3        102.36         97.13         4.79 o                         
  10   3   3          2.98          2.71         4.33 o                         
  11   3   3        662.50        638.04        10.72 o                         
  12   3   3        112.66        101.85         6.21 o                         
  13   3   3        337.52        340.31        10.71 o                         
  14   3   3          2.04          3.89         5.77 o                         
  15   3   3        283.71        293.88        10.97 o                         
  16   3   3        185.00        193.79        10.91 o                         
  17   3   3          9.93         20.67         9.14 o                         
  18   3   3          1.51          6.55        11.30 o                         
  19   3   3         47.53         28.09        13.22 o                         
  20   3   3          0.04        -13.79        13.79 o                         
 -22   4   3        282.09        328.03        19.82 o                         
 -21   4   3         32.00         85.05        13.97 o                         
 -20   4   3         70.52         58.66        11.04 o                         
 -19   4   3        752.33        731.52        19.40 o                         
 -18   4   3        473.91        433.76        14.13 o                         
 -17   4   3          4.25          0.73         7.20 o                         
 -16   4   3        659.88        613.48        14.44 o                         
 -15   4   3       2200.07       2094.91        22.79 o                         
 -14   4   3       1472.71       1434.68        16.23 o                         
 -13   4   3        512.33        509.75        14.35 o                         
 -12   4   3          0.49         -3.95         3.95 o                         
 -11   4   3        628.53        620.16        12.54 o                         
 -10   4   3       5326.56       5448.98        36.81 o                         
  -9   4   3       8328.62       8633.28        54.48 o                         
  -8   4   3       1534.70       1771.45        16.27 o                         
  -7   4   3       2824.50       2933.21        20.92 o                         
  -6   4   3       2410.02       2377.89        17.34 o                         
  -5   4   3       4149.93       4025.20        26.46 o                         
  -4   4   3        867.57       1144.86         8.85 o                         
  -3   4   3      10344.07      11527.49        68.63 o                         
  -2   4   3       2590.87       2686.33        17.36 o                         
  -1   4   3        171.37        320.97         4.28 o                         
   0   4   3      13022.42      14130.99        77.00 o                         
   1   4   3         13.71         15.35         1.53 o                         
   2   4   3          9.46         24.82         2.55 o                         
   3   4   3       1794.33       1797.42        14.98 o                         
   4   4   3       2045.78       1961.39        13.42 o                         
   5   4   3        304.87        160.88         4.24 o                         
   6   4   3        242.98        275.77         7.23 o                         
   7   4   3        441.18        364.43         6.46 o                         
   8   4   3         13.52         18.44         2.98 o                         
   9   4   3       4238.10       4279.17        30.41 o                         
  10   4   3       2719.55       2683.62        26.86 o                         
  11   4   3        109.98        107.59         6.43 o                         
  12   4   3       1689.28       1607.80        24.72 o                         
  13   4   3         16.55         27.67         5.51 o                         
  14   4   3       1103.36       1107.76        15.32 o                         
  15   4   3        396.46        412.70        14.77 o                         
  16   4   3        100.34        100.11        11.00 o                         
  17   4   3        432.37        432.47        20.30 o                         
  18   4   3        594.03        610.64        22.88 o                         
  19   4   3         88.89         90.83        14.58 o                         
  20   4   3         21.89         -9.71        14.13 o                         
 -21   5   3        556.29        534.31        22.03 o                         
 -20   5   3         26.38         12.76        10.86 o                         
 -19   5   3         15.45         32.50        13.15 o                         
 -18   5   3        516.89        525.10        15.12 o                         
 -17   5   3        667.72        668.92        14.89 o                         
 -16   5   3        518.63        485.08        17.69 o                         
 -15   5   3         21.85         18.72         5.78 o                         
 -14   5   3        159.68        164.73         9.33 o                         
 -13   5   3         22.74         28.22         5.19 o                         
 -12   5   3       1048.75       1010.08        17.59 o                         
 -11   5   3        138.83        149.85         6.05 o                         
 -10   5   3        245.92        218.56         6.37 o                         
  -9   5   3       5138.62       5252.48        36.66 o                         
  -8   5   3        630.09        469.99         7.04 o                         
  -7   5   3       6098.96       6269.84        40.41 o                         
  -6   5   3       5441.06       5969.10        38.25 o                         
  -5   5   3       1139.80       1215.35        14.82 o                         
  -4   5   3       1063.17        968.91         8.78 o                         
  -3   5   3       1592.86       1488.45        11.68 o                         
  -2   5   3       6382.77       6772.02        38.46 o                         
  -1   5   3       2388.08       2535.16        15.94 o                         
   0   5   3       8989.71      10069.76        49.16 o                         
   1   5   3       3491.13       3553.74        21.47 o                         
   2   5   3       6223.74       6313.11        34.00 o                         
   3   5   3       2201.53       2149.44        16.01 o                         
   4   5   3         85.92         80.54         3.54 o                         
   5   5   3       3732.13       3581.83        27.08 o                         
   6   5   3       3943.38       4218.17        29.04 o                         
   7   5   3       4114.39       3989.09        28.20 o                         
   8   5   3          3.81          8.44         3.14 o                         
   9   5   3        407.84        379.77         7.75 o                         
  10   5   3       4370.60       4298.31        33.58 o                         
  11   5   3        479.47        538.55        10.78 o                         
  12   5   3       3267.26       3202.40        31.41 o                         
  13   5   3        628.14        493.70        12.54 o                         
  14   5   3        156.87        193.21         8.43 o                         
  15   5   3        333.10        407.90        16.34 o                         
  16   5   3        280.81        292.96        14.43 o                         
  17   5   3         89.99        106.31        10.79 o                         
  18   5   3        183.90        179.29        14.67 o                         
  19   5   3         74.23         96.73        14.13 o                         
 -21   6   3         52.78         80.70        13.17 o                         
 -20   6   3         13.16         18.00        11.17 o                         
 -19   6   3         98.39        100.45        11.23 o                         
 -18   6   3          0.15         -0.40         8.07 o                         
 -17   6   3          9.82          5.78         8.29 o                         
 -16   6   3        121.44         98.54         7.76 o                         
 -15   6   3        128.35        125.52         8.35 o                         
 -14   6   3        172.89        159.68         9.81 o                         
 -13   6   3       1419.46       1314.62        21.43 o                         
 -12   6   3        861.83        836.17        18.15 o                         
 -11   6   3       1590.12       1584.11        15.94 o                         
 -10   6   3        126.40        135.21         5.60 o                         
  -9   6   3         84.76         80.95         4.23 o                         
  -8   6   3        268.97        299.45         6.31 o                         
  -7   6   3        624.29        640.24         8.14 o                         
  -6   6   3        279.72        262.80         6.63 o                         
  -5   6   3       1389.61       1599.48        13.22 o                         
  -4   6   3        281.63        237.32         4.69 o                         
  -3   6   3        606.27        571.17         7.10 o                         
  -2   6   3        436.49        455.08         4.84 o                         
  -1   6   3          8.39         -1.75         2.16 o                         
   0   6   3       3123.83       3309.06        25.02 o                         
   1   6   3        349.91        413.27         4.54 o                         
   2   6   3         22.39         42.89         2.44 o                         
   3   6   3        355.29        376.59         5.91 o                         
   4   6   3       1266.46       1681.38        13.95 o                         
   5   6   3         35.12         35.32         2.98 o                         
   6   6   3        398.80        438.33         7.23 o                         
   7   6   3        690.57        743.84         9.33 o                         
   8   6   3       2280.95       2388.28        20.81 o                         
   9   6   3        309.02        374.76         8.82 o                         
  10   6   3        130.48        123.37         9.57 o                         
  11   6   3        806.01        682.74        14.38 o                         
  12   6   3        427.74        426.69        14.26 o                         
  13   6   3         98.23         76.10         6.77 o                         
  14   6   3        455.01        427.76        15.15 o                         
  15   6   3         23.83         36.70         8.38 o                         
  16   6   3         69.09         74.18        11.19 o                         
  17   6   3        100.42        114.15        11.36 o                         
  18   6   3        220.26        246.25        15.83 o                         
  19   6   3        275.77        312.80        18.27 o                         
 -21   7   3        334.76        403.33        20.26 o                         
 -20   7   3        423.53        487.32        21.35 o                         
 -19   7   3         15.93         20.52        10.87 o                         
 -18   7   3        287.63        264.62        12.72 o                         
 -17   7   3        641.00        630.34        17.60 o                         
 -16   7   3        453.14        436.66        15.02 o                         
 -15   7   3        306.36        305.32        14.57 o                         
 -14   7   3        501.49        469.09        12.74 o                         
 -13   7   3        296.29        282.45        11.64 o                         
 -12   7   3         14.51         18.83         5.19 o                         
 -11   7   3       1926.80       1937.01        18.15 o                         
 -10   7   3        862.53        895.79        11.35 o                         
  -9   7   3       1712.20       1765.05        16.21 o                         
  -8   7   3       1515.88       1517.94        14.12 o                         
  -7   7   3       2164.93       2127.36        20.37 o                         
  -6   7   3       2778.13       2914.56        21.59 o                         
  -5   7   3        857.46        902.19         9.45 o                         
  -4   7   3       4397.67       4566.10        30.40 o                         
  -3   7   3         74.32         25.05         3.08 o                         
  -2   7   3         38.88         60.48         3.44 o                         
  -1   7   3      11056.16      12434.42        82.67 o                         
   0   7   3        855.33        964.89        10.65 o                         
   1   7   3       9172.06       9828.25        60.51 o                         
   2   7   3       1008.87        848.15         7.01 o                         
   3   7   3       1071.86       1083.19        10.50 o                         
   4   7   3        384.84        375.17         6.47 o                         
   5   7   3        483.89        450.19         7.98 o                         
   6   7   3       3437.83       3407.00        25.21 o                         
   7   7   3       1119.88       1070.57        11.87 o                         
   8   7   3        297.24        318.91         8.33 o                         
   9   7   3          9.90         15.18         4.91 o                         
  10   7   3        157.07        175.38         8.42 o                         
  11   7   3        907.20        880.88        25.29 o                         
  12   7   3          6.31          8.47         6.27 o                         
  13   7   3          3.85          4.37         6.20 o                         
  14   7   3        765.79        757.97        19.63 o                         
  15   7   3        340.56        333.93        16.61 o                         
  16   7   3         35.61         48.87         9.60 o                         
  17   7   3         20.51         18.05        10.30 o                         
  18   7   3         13.92         12.60        11.53 o                         
  19   7   3        365.93        408.24        20.95 o                         
 -20   8   3        225.34        225.05        17.10 o                         
 -19   8   3        417.13        422.93        18.58 o                         
 -18   8   3         62.63         89.99         9.66 o                         
 -17   8   3        316.32        319.63        12.99 o                         
 -16   8   3        330.04        325.43        13.17 o                         
 -15   8   3       1316.42       1248.23        17.72 o                         
 -14   8   3        853.90        865.23        17.56 o                         
 -13   8   3       1023.57       1023.29        17.69 o                         
 -12   8   3       1037.19       1019.19        17.29 o                         
 -11   8   3       1238.39       1218.96        15.73 o                         
 -10   8   3       3517.93       3531.85        27.33 o                         
  -9   8   3       4152.48       4102.58        32.75 o                         
  -8   8   3        136.39        115.42         6.27 o                         
  -7   8   3        369.53        398.70         7.34 o                         
  -6   8   3       1332.54       1275.93        12.36 o                         
  -5   8   3       4110.63       3932.36        27.42 o                         
  -4   8   3       2396.86       2321.28        16.29 o                         
  -3   8   3       1141.09       1144.06        10.57 o                         
  -2   8   3         20.21         10.50         2.76 o                         
  -1   8   3      11023.61      11894.27        80.09 o                         
   0   8   3       3364.68       3257.88        25.88 o                         
   1   8   3       1320.85       1314.99        12.10 o                         
   2   8   3        327.01        378.98         9.03 o                         
   3   8   3       1577.71       1452.02        11.70 o                         
   4   8   3       1732.59       1403.71        13.10 o                         
   5   8   3        676.00        602.69         8.53 o                         
   6   8   3         13.00         17.15         3.43 o                         
   7   8   3       2504.57       2579.12        22.89 o                         
   8   8   3       2888.56       3029.28        26.25 o                         
   9   8   3       1476.85       1341.51        17.59 o                         
  10   8   3         39.82         33.73         5.67 o                         
  11   8   3        301.97        258.90        10.59 o                         
  12   8   3        507.11        580.57        13.76 o                         
  13   8   3       2702.06       2682.69        28.24 o                         
  14   8   3        186.11        227.69        11.58 o                         
  15   8   3         10.17          2.63         8.66 o                         
  16   8   3         87.49         90.87        10.84 o                         
  17   8   3        266.08        248.54        15.75 o                         
  18   8   3        767.24        821.04        23.97 o                         
 -20   9   3         40.79         72.15        14.74 o                         
 -19   9   3          3.88         10.65        11.53 o                         
 -18   9   3         34.23         57.64        13.44 o                         
 -17   9   3          4.91          8.02         8.47 o                         
 -16   9   3         81.06         86.57         8.57 o                         
 -15   9   3        716.43        665.35        15.09 o                         
 -14   9   3         78.25         80.32         7.38 o                         
 -13   9   3          4.18         11.81        11.88 o                         
 -12   9   3         42.16         43.94         6.49 o                         
 -11   9   3         40.18         43.57         5.20 o                         
 -10   9   3         27.84         25.92         8.00 o                         
  -9   9   3         62.09         83.85         4.96 o                         
  -8   9   3       1427.81       1380.58        18.77 o                         
  -7   9   3        444.63        469.17         8.27 o                         
  -6   9   3       2426.64       2370.21        19.30 o                         
  -5   9   3       1498.21       1769.25        15.41 o                         
  -4   9   3        241.72        278.02         9.59 o                         
  -3   9   3       3649.98       4140.74        32.09 o                         
  -2   9   3        680.61        662.96         9.58 o                         
  -1   9   3        211.46        212.14         7.20 o                         
   0   9   3         71.69        116.64         6.24 o                         
   1   9   3          8.74         15.42         2.85 o                         
   2   9   3        580.21        592.85         9.39 o                         
   3   9   3        182.15        170.90         4.74 o                         
   4   9   3        233.92        241.77         6.24 o                         
   5   9   3        142.64        122.51         5.31 o                         
   6   9   3         22.47         12.19         3.65 o                         
   7   9   3         68.46         90.51         4.99 o                         
   8   9   3         88.68        101.17         6.04 o                         
   9   9   3        787.30        747.27        18.62 o                         
  10   9   3        575.03        536.18        12.46 o                         
  11   9   3        889.93        822.87        15.02 o                         
  12   9   3        348.67        253.92        12.26 o                         
  13   9   3         13.74         24.83         7.29 o                         
  14   9   3        118.20         97.47        10.15 o                         
  15   9   3          9.20         20.49         9.48 o                         
  16   9   3         50.55         51.64        11.09 o                         
  17   9   3         72.32        104.40        12.72 o                         
  18   9   3         52.78         53.16        13.07 o                         
 -19  10   3        159.60        160.77        14.04 o                         
 -18  10   3         71.80        116.23        11.29 o                         
 -17  10   3        302.82        302.35        13.02 o                         
 -16  10   3         13.42         13.12        10.20 o                         
 -15  10   3        486.22        452.47        14.23 o                         
 -14  10   3        444.03        386.68        15.78 o                         
 -13  10   3          4.72          7.24         9.87 o                         
 -12  10   3        395.93        399.25        11.34 o                         
 -11  10   3        942.88        913.39        16.58 o                         
 -10  10   3         97.54        109.46         6.13 o                         
  -9  10   3         80.18         79.93         5.87 o                         
  -8  10   3        390.59        392.55        10.20 o                         
  -7  10   3        748.92        772.16        10.73 o                         
  -6  10   3       2601.22       2664.32        23.26 o                         
  -5  10   3       1814.79       1846.59        16.08 o                         
  -4  10   3        858.32        822.06        11.39 o                         
  -3  10   3          0.10         -1.04         3.17 o                         
  -2  10   3         96.95         86.88         4.63 o                         
  -1  10   3       1083.50       1041.65        12.73 o                         
   0  10   3       2265.64       2165.03        17.88 o                         
   1  10   3          6.92          3.47         2.98 o                         
   2  10   3        263.84        253.07         7.40 o                         
   3  10   3       3634.34       3697.44        30.38 o                         
   4  10   3       3313.62       3309.02        29.45 o                         
   5  10   3        625.86        579.06         9.28 o                         
   6  10   3          5.45          3.91         4.81 o                         
   7  10   3         53.50         55.86         5.51 o                         
   8  10   3       1416.17       1416.63        16.16 o                         
   9  10   3        340.15        344.95        11.14 o                         
  10  10   3        404.34        380.79        12.10 o                         
  11  10   3         20.05         27.78         6.51 o                         
  12  10   3        501.58        557.20        15.41 o                         
  13  10   3        489.77        537.07        18.35 o                         
  14  10   3         81.84         87.62        10.18 o                         
  15  10   3        155.35        151.91        12.15 o                         
  16  10   3        413.14        409.69        16.75 o                         
  17  10   3         17.55         28.63        12.16 o                         
 -19  11   3         56.02         66.49        13.68 o                         
 -18  11   3        976.93        982.34        24.73 o                         
 -17  11   3        433.89        407.80        17.22 o                         
 -16  11   3        158.85        129.75        10.82 o                         
 -15  11   3        189.55        198.50        11.38 o                         
 -14  11   3        304.89        281.58        13.10 o                         
 -13  11   3       1777.33       1838.15        25.43 o                         
 -12  11   3       2011.75       2061.55        21.81 o                         
 -11  11   3          4.99          3.46         6.38 o                         
 -10  11   3         18.30         18.08         5.43 o                         
  -9  11   3       1449.62       1387.60        25.58 o                         
  -8  11   3       2373.41       2308.12        20.96 o                         
  -7  11   3        179.43        168.81         7.26 o                         
  -6  11   3        797.28        747.41        10.43 o                         
  -5  11   3          4.90          5.39         3.40 o                         
  -4  11   3       1493.69       1484.31        21.10 o                         
  -3  11   3       1246.09       1194.29        18.33 o                         
  -2  11   3       1794.59       1663.15        21.41 o                         
  -1  11   3         64.11         62.82         7.33 o                         
   0  11   3        621.61        654.42        11.75 o                         
   1  11   3       1740.37       1733.10        26.35 o                         
   2  11   3       1423.09       1396.75        17.98 o                         
   3  11   3        378.64        323.92         8.64 o                         
   4  11   3         65.57         59.22         5.19 o                         
   5  11   3        783.73        791.09        12.51 o                         
   6  11   3       2479.64       2465.36        25.46 o                         
   7  11   3       1647.48       1622.47        18.60 o                         
   8  11   3        956.31        927.66        13.89 o                         
   9  11   3         13.27         11.33         5.85 o                         
  10  11   3        618.47        601.07        12.96 o                         
  11  11   3        220.92        255.61        13.88 o                         
  12  11   3        197.46        206.97        10.75 o                         
  13  11   3         57.65         50.33         8.24 o                         
  14  11   3        549.67        512.77        18.43 o                         
  15  11   3        593.74        621.34        20.60 o                         
  16  11   3        314.46        336.44        24.73 o                         
  17  11   3        506.70        525.22        23.55 o                         
 -18  12   3        152.73        163.80        14.13 o                         
 -17  12   3         22.16         33.70        13.16 o                         
 -16  12   3          7.46         -5.13         9.16 o                         
 -15  12   3         28.67         23.41         8.68 o                         
 -14  12   3        543.24        529.04        15.38 o                         
 -13  12   3        155.47        141.57         8.70 o                         
 -12  12   3        181.88        171.75         9.64 o                         
 -11  12   3        855.64        867.11        14.66 o                         
 -10  12   3        191.88        183.39         8.20 o                         
  -9  12   3       1050.95       1035.98        14.55 o                         
  -8  12   3        580.44        579.15        11.50 o                         
  -7  12   3         56.73         69.09         6.02 o                         
  -6  12   3         68.65         66.35         6.25 o                         
  -5  12   3       1543.51       1542.25        33.66 o                         
  -4  12   3       1580.81       1681.85        34.65 o                         
  -3  12   3        791.39        800.60        13.69 o                         
  -2  12   3         10.15          3.35         7.43 o                         
  -1  12   3          7.42          6.09         3.83 o                         
   0  12   3        467.65        477.11        11.28 o                         
   1  12   3          2.25         -6.18         6.18 o                         
   2  12   3         73.31         71.25         8.03 o                         
   3  12   3        321.55        310.17        35.15 o                         
   4  12   3         57.98         58.12         6.25 o                         
   5  12   3         19.27         19.65         5.79 o                         
   6  12   3        154.91        159.53         6.66 o                         
   7  12   3        218.98        208.74         8.63 o                         
   8  12   3         88.61         93.85         7.47 o                         
   9  12   3        489.49        479.87        20.75 o                         
  10  12   3        176.27        158.77         8.31 o                         
  11  12   3        119.01        123.64         9.42 o                         
  12  12   3         98.54        116.04        11.46 o                         
  13  12   3        506.39        498.49        18.21 o                         
  14  12   3        775.08        793.39        29.15 o                         
  15  12   3          1.46         -4.37        11.06 o                         
  16  12   3        131.41        152.49        14.24 o                         
 -17  13   3          4.64          8.41        15.20 o                         
 -16  13   3        295.74        327.83        15.22 o                         
 -15  13   3          1.07          3.74         9.04 o                         
 -14  13   3        154.71        164.62        10.18 o                         
 -13  13   3        341.30        347.55        13.81 o                         
 -12  13   3        147.02        154.78         8.95 o                         
 -11  13   3         42.24         33.59         7.99 o                         
 -10  13   3          7.62         -6.04         7.14 o                         
  -9  13   3         33.44         27.21         6.82 o                         
  -8  13   3          4.03          0.71         5.97 o                         
  -7  13   3        173.62        152.51         7.11 o                         
  -6  13   3          4.37          0.99         6.54 o                         
  -5  13   3         31.32         30.47         6.06 o                         
  -4  13   3        266.90        247.79        10.88 o                         
  -3  13   3        308.42        305.14        11.40 o                         
  -2  13   3        431.98        382.51        10.48 o                         
  -1  13   3          6.54         11.59         5.01 o                         
   0  13   3        131.04        124.41         7.78 o                         
   1  13   3       2079.39       2129.58        22.30 o                         
   2  13   3       1332.94       1225.40        16.66 o                         
   3  13   3        165.41        136.97         9.64 o                         
   4  13   3          2.76          3.50         5.93 o                         
   5  13   3        659.51        616.59        13.83 o                         
   6  13   3        739.81        719.03        14.94 o                         
   7  13   3       1035.73        992.99        14.58 o                         
   8  13   3        301.17        301.95        12.10 o                         
   9  13   3        174.41        184.88         9.68 o                         
  10  13   3        176.63        148.96         8.76 o                         
  11  13   3         54.75         57.61         8.17 o                         
  12  13   3         75.87         98.60        17.28 o                         
  13  13   3        262.19        255.06        20.75 o                         
  14  13   3        431.81        491.14        20.93 o                         
  15  13   3        156.88        174.34        14.41 o                         
 -17  14   3         21.87         33.57        13.40 o                         
 -16  14   3         42.46         42.84        11.33 o                         
 -15  14   3        802.44        807.67        20.06 o                         
 -14  14   3       1236.24       1265.28        22.23 o                         
 -13  14   3        216.75        180.20        10.52 o                         
 -12  14   3         18.83         35.84         8.17 o                         
 -11  14   3        141.97        156.22         9.96 o                         
 -10  14   3         24.40         20.73         6.86 o                         
  -9  14   3         21.41         23.07         6.68 o                         
  -8  14   3        513.24        481.53        15.70 o                         
  -7  14   3       2476.68       2484.72        26.30 o                         
  -6  14   3       1727.32       1639.57        20.43 o                         
  -5  14   3       1976.71       1902.25        22.51 o                         
  -4  14   3        462.04        440.86        12.07 o                         
  -3  14   3         20.42         23.13         7.51 o                         
  -2  14   3        583.51        557.64        10.63 o                         
  -1  14   3       1086.68        985.88        15.21 o                         
   0  14   3       1389.52       1313.54        17.81 o                         
   1  14   3        210.63        218.65         9.86 o                         
   2  14   3        571.05        601.19        13.35 o                         
   3  14   3        615.14        577.60        13.91 o                         
   4  14   3       1217.64       1192.54        18.24 o                         
   5  14   3        526.77        536.84        14.47 o                         
   6  14   3          7.94         14.82         8.62 o                         
   7  14   3        122.01        130.49         9.20 o                         
   8  14   3        583.43        584.09        16.11 o                         
   9  14   3       2575.58       2566.69        33.54 o                         
  10  14   3        249.63        218.47        11.60 o                         
  11  14   3          6.14         25.65         9.32 o                         
  12  14   3        131.69        131.75        11.88 o                         
  13  14   3        560.46        684.31        24.64 o                         
  14  14   3       1011.59       1081.12        29.10 o                         
  15  14   3        265.04        320.62        18.87 o                         
 -16  15   3         27.60         15.87        13.34 o                         
 -15  15   3         12.32          6.77        12.23 o                         
 -14  15   3        121.59        120.30        11.55 o                         
 -13  15   3        553.55        538.62        17.57 o                         
 -12  15   3        359.42        349.18        14.53 o                         
 -11  15   3         82.51         98.63        11.74 o                         
 -10  15   3        120.72        109.83         9.63 o                         
  -9  15   3        525.02        515.73        16.00 o                         
  -8  15   3         41.78         37.84         8.14 o                         
  -7  15   3         11.36         13.43         7.48 o                         
  -6  15   3          0.43         -0.35         7.10 o                         
  -5  15   3          0.28         -7.63         7.63 o                         
  -4  15   3        134.88        127.41        11.34 o                         
  -3  15   3        776.02        797.50        15.11 o                         
  -2  15   3         25.33         12.65         6.40 o                         
  -1  15   3        320.76        330.00        15.22 o                         
   0  15   3         24.55         25.22         6.86 o                         
   1  15   3          3.77          7.47         6.77 o                         
   2  15   3        211.56        202.13        15.26 o                         
   3  15   3        271.37        242.61        11.14 o                         
   4  15   3         20.47         25.53         9.44 o                         
   5  15   3        476.98        444.70        17.79 o                         
   6  15   3        361.17        323.87        14.31 o                         
   7  15   3         85.39         75.93         9.19 o                         
   8  15   3        867.96        821.79        18.91 o                         
   9  15   3        153.84        161.37        11.39 o                         
  10  15   3        162.76        178.07        12.10 o                         
  11  15   3         32.48         23.01        10.93 o                         
  12  15   3        118.13        124.95        12.51 o                         
  13  15   3         63.26         58.49        14.80 o                         
  14  15   3         86.76         92.26        15.78 o                         
 -15  16   3         16.82          9.11        14.93 o                         
 -14  16   3        552.62        571.87        25.79 o                         
 -13  16   3        223.50        235.94        16.22 o                         
 -12  16   3         17.17         27.09        12.43 o                         
 -11  16   3         24.24         25.75        12.72 o                         
 -10  16   3         77.69         86.59        12.00 o                         
  -9  16   3         95.10         89.91        11.74 o                         
  -8  16   3        105.59        101.17        12.86 o                         
  -7  16   3          5.01         17.76        10.15 o                         
  -6  16   3         15.40          1.77         9.35 o                         
  -5  16   3          2.82         11.93         9.13 o                         
  -4  16   3          7.39         -1.34         8.99 o                         
  -3  16   3          6.86         -8.76         8.76 o                         
  -2  16   3        846.29        861.15        21.02 o                         
  -1  16   3       1235.73       1243.30        23.35 o                         
   0  16   3        383.99        388.77        17.07 o                         
   1  16   3        243.56        239.27        16.63 o                         
   2  16   3          7.04         10.10         9.13 o                         
   3  16   3          3.67          5.03         9.27 o                         
   4  16   3        805.40        817.32        17.93 o                         
   5  16   3        502.64        484.61        15.76 o                         
   6  16   3          9.14         10.24         8.76 o                         
   7  16   3         15.05         -2.40         8.93 o                         
   8  16   3        188.20        183.29        11.81 o                         
   9  16   3        265.91        302.24        16.96 o                         
  10  16   3         55.88         71.94        14.95 o                         
  11  16   3         30.83         34.20        11.76 o                         
  12  16   3         34.19         44.12        14.13 o                         
  13  16   3          6.90         24.49        14.64 o                         
 -13  17   3        245.03        271.66        17.73 o                         
 -12  17   3       1054.90       1108.60        29.30 o                         
 -11  17   3        753.11        773.85        25.45 o                         
 -10  17   3          5.26         22.80        12.23 o                         
  -9  17   3         71.68         81.06        12.60 o                         
  -8  17   3       1266.94       1259.97        26.81 o                         
  -7  17   3       1751.30       1750.90        30.05 o                         
  -6  17   3        955.24        920.05        23.60 o                         
  -5  17   3        274.61        250.12        14.09 o                         
  -4  17   3        109.53        119.58        12.00 o                         
  -3  17   3       1545.17       1546.78        27.33 o                         
  -2  17   3        616.98        658.95        20.39 o                         
  -1  17   3        145.53        129.71        11.62 o                         
   0  17   3        141.53        128.35        11.84 o                         
   1  17   3        678.37        709.84        21.11 o                         
   2  17   3        384.44        389.09        18.78 o                         
   3  17   3        740.63        740.75        21.87 o                         
   4  17   3        260.51        252.65        14.20 o                         
   5  17   3        189.31        184.99        13.61 o                         
   6  17   3        201.84        222.45        15.33 o                         
   7  17   3        196.03        204.35        21.55 o                         
   8  17   3        477.55        507.57        22.82 o                         
   9  17   3         97.69         91.40        14.19 o                         
  10  17   3        691.22        737.44        31.72 o                         
  11  17   3        101.10        114.48        15.53 o                         
 -12  18   3          6.60         -8.03        14.81 o                         
 -11  18   3         17.76         30.79        14.57 o                         
 -10  18   3        230.05        239.67        17.03 o                         
  -9  18   3         40.24         11.64        12.73 o                         
  -8  18   3         98.90         67.77        13.33 o                         
  -7  18   3         52.54         61.59        12.74 o                         
  -6  18   3        753.73        784.15        24.24 o                         
  -5  18   3        807.10        818.89        24.34 o                         
  -4  18   3        752.40        724.49        23.14 o                         
  -3  18   3          5.14          2.55        10.87 o                         
  -2  18   3         70.88         75.02        11.75 o                         
  -1  18   3         53.77         43.95        11.62 o                         
   0  18   3         22.50         28.33        11.13 o                         
   1  18   3         31.46         27.95        11.49 o                         
   2  18   3         12.13          5.73        11.24 o                         
   3  18   3         19.49         13.87        11.46 o                         
   4  18   3         36.09         25.47        12.23 o                         
   5  18   3        135.10        159.17        15.29 o                         
   6  18   3          0.33         12.24        12.09 o                         
   7  18   3        185.05        191.90        16.29 o                         
   8  18   3        314.18        310.60        22.21 o                         
   9  18   3        163.01        164.35        16.58 o                         
  10  18   3          0.35         -7.61        15.77 o                         
 -10  19   3        215.75        205.59        21.10 o                         
  -9  19   3        333.68        320.35        18.80 o                         
  -8  19   3         84.92         85.67        14.71 o                         
  -7  19   3         10.50         15.37        13.35 o                         
  -6  19   3          0.94        -12.72        13.62 o                         
  -5  19   3          7.12         -1.51        12.33 o                         
  -4  19   3        137.64        159.43        14.46 o                         
  -3  19   3        184.73        177.46        14.57 o                         
  -2  19   3          4.47         13.98        12.12 o                         
  -1  19   3        212.79        183.21        14.70 o                         
   0  19   3         43.08         32.81        12.48 o                         
   1  19   3         54.12         59.51        13.35 o                         
   2  19   3         52.25         50.24        12.73 o                         
   3  19   3         60.95         67.34        13.47 o                         
   4  19   3         10.92         22.53        12.97 o                         
   5  19   3          1.26         27.95        15.29 o                         
   6  19   3         10.16         18.22        13.97 o                         
   7  19   3          1.54         -1.88        21.86 o                         
   8  19   3         23.00         36.42        15.41 o                         
  -7  20   3          0.83        -14.33        14.33 o                         
  -6  20   3         32.23         50.45        15.43 o                         
  -5  20   3        149.39        180.80        18.43 o                         
  -4  20   3         95.68        114.89        15.29 o                         
  -3  20   3        117.96        110.69        17.52 o                         
  -2  20   3        525.51        520.35        25.43 o                         
  -1  20   3        850.66        939.28        28.18 o                         
   0  20   3       1004.36       1043.82        30.44 o                         
   1  20   3        149.61        144.44        15.83 o                         
   2  20   3         45.27         32.20        13.98 o                         
   3  20   3        184.12        192.37        16.82 o                         
   4  20   3         69.19         67.75        15.22 o                         
   5  20   3         59.68         82.34        16.32 o                         
  -3  21   3        101.34         90.42        16.26 o                         
  -2  21   3        156.44        166.86        17.29 o                         
  -1  21   3          6.87          1.20        14.97 o                         
   0  21   3         33.98         44.55        15.82 o                         
   1  21   3          2.57        -13.19        18.01 o                         
 -22   0   4         79.26         36.63        19.45 o                         
 -21   0   4        520.67        524.86        33.58 o                         
 -20   0   4       1547.40       1622.07        50.99 o                         
 -19   0   4         28.23         39.21        18.81 o                         
 -18   0   4        193.90        192.05        12.96 o                         
 -17   0   4       1415.81       1386.75        29.60 o                         
 -16   0   4       2944.49       2917.80        94.55 o                         
 -15   0   4         44.27         28.14         7.56 o                         
 -14   0   4       3463.03       3280.60        44.92 o                         
 -13   0   4       2214.91       2102.31        33.21 o                         
 -12   0   4      11153.76      11784.76       127.12 o                         
 -11   0   4       6976.59       7017.54        64.84 o                         
 -10   0   4       2183.80       2100.63        23.73 o                         
  -9   0   4       1420.51       1640.30        25.71 o                         
  -8   0   4      10695.61      11563.04        85.22 o                         
  -7   0   4       8772.89       8678.18        74.79 o                         
  -6   0   4       8793.23       9237.55        98.00 o                         
  -5   0   4        428.36        350.41        12.38 o                         
  -4   0   4       1395.45       1259.24        30.20 o                         
  -3   0   4       8971.97      10211.19        74.12 o                         
  -2   0   4       2513.74       2593.44        30.44 o                         
  -1   0   4        660.05        617.40        24.75 o                         
   0   0   4       3925.63       4230.40        32.24 o                         
   1   0   4       2341.02       2096.55        17.04 o                         
   2   0   4       2058.34       2115.63        15.73 o                         
   3   0   4        297.98        203.94        10.89 o                         
   4   0   4       1356.20       1355.24        30.69 o                         
   5   0   4        551.39        638.33        14.34 o                         
   6   0   4      13525.18      14769.73       157.85 o                         
   7   0   4        211.19        193.10        10.74 o                         
   8   0   4       1595.58       1500.19        31.71 o                         
   9   0   4          0.20          2.99         4.50 o                         
  10   0   4        499.78        433.79        13.81 o                         
  11   0   4       9187.85       9569.67       104.59 o                         
  12   0   4         54.99         48.78         7.64 o                         
  13   0   4         19.18         12.06         7.08 o                         
  14   0   4        185.10        179.65        10.57 o                         
  15   0   4       2771.89       2883.28        51.10 o                         
  16   0   4       2048.06       2182.54        45.85 o                         
  17   0   4        302.66        314.77        29.70 o                         
  18   0   4         65.89         61.19        18.54 o                         
  19   0   4         21.98          0.47        17.76 o                         
 -22   1   4          2.62         20.52        13.98 o                         
 -21   1   4        177.70        202.71        15.57 o                         
 -20   1   4         16.01         32.28        11.22 o                         
 -19   1   4        117.89        107.89        10.15 o                         
 -18   1   4       1023.58       1024.22        16.59 o                         
 -17   1   4        264.31        258.85        10.70 o                         
 -16   1   4          2.51         -5.73         5.86 o                         
 -15   1   4       1003.09       1032.02        15.20 o                         
 -14   1   4        388.23        377.91        10.99 o                         
 -13   1   4       1450.97       1468.42        14.82 o                         
 -12   1   4        206.64        185.57         6.25 o                         
 -11   1   4        488.01        502.45         7.54 o                         
 -10   1   4        715.67        657.86         8.68 o                         
  -9   1   4       1734.37       1729.94        12.54 o                         
  -8   1   4       7898.24       9087.56        72.11 o                         
  -7   1   4        195.13        229.57         4.23 o                         
  -6   1   4       9604.13      10800.87        64.78 o                         
  -5   1   4       1356.27       1468.21        11.07 o                         
  -4   1   4      10495.23      11452.76        67.89 o                         
  -3   1   4          8.88          3.89         1.27 o                         
  -2   1   4         79.05         54.71         2.27 o                         
  -1   1   4       3566.27       3796.02        20.68 o                         
   0   1   4       2414.85       2452.17        17.46 o                         
   1   1   4       2663.91       2805.05        15.71 o                         
   2   1   4         17.89         15.41         1.64 o                         
   3   1   4       1695.23       1777.84        16.90 o                         
   4   1   4       5594.11       5666.45        35.73 o                         
   5   1   4          9.83         29.06         2.19 o                         
   6   1   4        145.34        111.03         3.94 o                         
   7   1   4        299.51        385.18         7.31 o                         
   8   1   4       1199.20       1169.50        14.42 o                         
   9   1   4        510.43        517.39         9.24 o                         
  10   1   4       2027.56       1992.17        24.51 o                         
  11   1   4        352.72        312.51        13.24 o                         
  12   1   4        536.32        534.94        11.57 o                         
  13   1   4          2.52         -1.77         5.31 o                         
  14   1   4        168.02        191.00         8.56 o                         
  15   1   4         90.79         82.89        10.22 o                         
  16   1   4         75.04         81.63        11.13 o                         
  17   1   4         17.95         31.38        11.01 o                         
  18   1   4        107.59        112.15        13.64 o                         
  19   1   4        192.43        216.84        16.56 o                         
 -22   2   4          5.30         -3.72        13.70 o                         
 -21   2   4         17.12          7.38        12.09 o                         
 -20   2   4         11.69         20.86        12.13 o                         
 -19   2   4        209.07        210.32        11.52 o                         
 -18   2   4         20.08         29.17         7.44 o                         
 -17   2   4        262.08        252.74         9.95 o                         
 -16   2   4        790.01        754.58        14.13 o                         
 -15   2   4        101.37         98.13         6.77 o                         
 -14   2   4        427.00        458.87        11.33 o                         
 -13   2   4        115.77        102.88         5.07 o                         
 -12   2   4        842.95        826.58        11.08 o                         
 -11   2   4        513.57        496.80         7.73 o                         
 -10   2   4          3.12         -1.32         2.60 o                         
  -9   2   4         34.79         16.30         2.27 o                         
  -8   2   4        356.07        348.37         5.67 o                         
  -7   2   4       5870.47       6472.12        45.04 o                         
  -6   2   4        797.93        811.74         7.82 o                         
  -5   2   4       4490.64       5136.16        32.45 o                         
  -4   2   4        170.34        173.01         3.67 o                         
  -3   2   4        116.96        144.20         2.96 o                         
  -2   2   4         16.26         29.68         1.63 o                         
  -1   2   4        166.91        176.04         3.25 o                         
   0   2   4       1243.91       1385.77         9.59 o                         
   1   2   4        111.83        122.22         2.26 o                         
   2   2   4       1019.07       1104.97         8.32 o                         
   3   2   4        388.36        380.96         8.35 o                         
   4   2   4       1045.26       1040.17         9.57 o                         
   5   2   4       1260.57       1370.12        13.33 o                         
   6   2   4        542.99        556.06         9.24 o                         
   7   2   4        114.38         94.67         4.75 o                         
   8   2   4        767.28        679.43        10.01 o                         
   9   2   4        810.24        820.62        11.52 o                         
  10   2   4        668.17        616.32        15.04 o                         
  11   2   4       4872.88       4904.92        61.45 o                         
  12   2   4         22.10         40.37         8.43 o                         
  13   2   4        178.14        183.22        11.23 o                         
  14   2   4        275.95        271.77        12.72 o                         
  15   2   4        760.94        742.95        16.75 o                         
  16   2   4        157.75        132.81        12.10 o                         
  17   2   4        182.09        162.69        13.34 o                         
  18   2   4          0.22        -11.66        11.66 o                         
  19   2   4        195.50        228.48        16.32 o                         
 -22   3   4        109.44        107.45        16.72 o                         
 -21   3   4         29.60         48.39        14.86 o                         
 -20   3   4        385.85        395.29        19.63 o                         
 -19   3   4       1673.37       1630.93        28.02 o                         
 -18   3   4        689.19        654.37        14.61 o                         
 -17   3   4        561.35        511.08        12.91 o                         
 -16   3   4        230.33        223.86         9.94 o                         
 -15   3   4       1719.26       1709.61        23.16 o                         
 -14   3   4       1050.13       1011.66        14.35 o                         
 -13   3   4        637.84        699.07        11.44 o                         
 -12   3   4         12.63         15.83         3.76 o                         
 -11   3   4       1108.01       1183.96        12.07 o                         
 -10   3   4       5171.62       5115.61        34.61 o                         
  -9   3   4       5246.01       5540.23        43.14 o                         
  -8   3   4        948.13        899.14         9.24 o                         
  -7   3   4         23.70         37.88         2.38 o                         
  -6   3   4       8251.39       8834.72        49.80 o                         
  -5   3   4       4628.51       4558.30        29.21 o                         
  -4   3   4       2626.27       2629.60        20.35 o                         
  -3   3   4        930.13        968.33        12.46 o                         
  -2   3   4       2239.59       2544.13        17.37 o                         
  -1   3   4       3036.74       3248.05        21.27 o                         
   0   3   4       3225.50       3420.38        30.80 o                         
   1   3   4       2497.78       2589.24        17.34 o                         
   2   3   4          4.05          2.47         1.33 o                         
   3   3   4       4291.48       4541.88        27.21 o                         
   4   3   4        499.91        308.02         6.55 o                         
   5   3   4      14455.27      15828.77       104.68 o                         
   6   3   4       2106.86       2090.21        18.79 o                         
   7   3   4       1978.56       2275.51        20.50 o                         
   8   3   4       1477.55       1376.53        15.21 o                         
   9   3   4       2876.14       2817.51        27.97 o                         
  10   3   4       3048.51       3183.07        35.65 o                         
  11   3   4        955.49        930.16        18.29 o                         
  12   3   4       1831.63       1672.04        26.44 o                         
  13   3   4        417.35        422.34        12.79 o                         
  14   3   4       2048.81       2158.66        25.25 o                         
  15   3   4        447.97        508.53        21.98 o                         
  16   3   4          1.14          4.99        11.30 o                         
  17   3   4        723.69        792.00        24.00 o                         
  18   3   4        293.76        282.64        16.58 o                         
  19   3   4        634.95        688.44        47.58 o                         
 -22   4   4        159.11        215.03        17.05 o                         
 -21   4   4         37.05         36.08        13.21 o                         
 -20   4   4         36.17         43.58        11.86 o                         
 -19   4   4         69.52         89.95        10.22 o                         
 -18   4   4        125.51        126.15         9.96 o                         
 -17   4   4        172.61        172.36         8.79 o                         
 -16   4   4        103.54        105.68         7.34 o                         
 -15   4   4          7.68         -0.13         5.28 o                         
 -14   4   4        370.59        393.72        10.59 o                         
 -13   4   4       1286.49       1232.96        14.01 o                         
 -12   4   4       1519.46       1449.85        15.83 o                         
 -11   4   4       1145.90       1200.65        12.54 o                         
 -10   4   4       1421.21       1287.68        12.45 o                         
  -9   4   4         60.71         59.72         3.76 o                         
  -8   4   4        451.34        428.09         6.41 o                         
  -7   4   4      10118.46      11172.04        83.67 o                         
  -6   4   4        107.33        174.82         8.56 o                         
  -5   4   4       9849.23      10808.57        65.27 o                         
  -4   4   4          5.69          4.63         2.11 o                         
  -3   4   4         30.15         26.05         1.98 o                         
  -2   4   4       1655.02       1468.27        10.50 o                         
  -1   4   4       2669.36       3035.43        20.38 o                         
   0   4   4          9.40         13.97         1.63 o                         
   1   4   4       1125.62       1028.43         8.23 o                         
   2   4   4       3384.08       3731.68        24.71 o                         
   3   4   4       3200.67       3255.62        19.12 o                         
   4   4   4       2711.59       3065.31        19.46 o                         
   5   4   4        314.98        300.07         4.50 o                         
   6   4   4        691.56        623.32         7.83 o                         
   7   4   4       2169.81       2283.25        20.78 o                         
   8   4   4         39.30         52.74         4.33 o                         
   9   4   4        160.84        168.12         9.61 o                         
  10   4   4        575.61        590.00        14.73 o                         
  11   4   4       1534.52       1554.48        39.26 o                         
  12   4   4        573.03        619.27        13.49 o                         
  13   4   4          2.06         15.83         6.94 o                         
  14   4   4         47.53         70.09         8.15 o                         
  15   4   4        467.72        529.07        16.19 o                         
  16   4   4        623.29        617.13        17.98 o                         
  17   4   4        112.43        103.69        12.93 o                         
  18   4   4        373.74        405.68        24.36 o                         
  19   4   4         27.28         11.48        14.02 o                         
 -22   5   4        148.46        198.29        18.43 o                         
 -21   5   4        175.74        203.55        15.94 o                         
 -20   5   4         11.71         19.01        11.27 o                         
 -19   5   4         16.90         26.10        11.13 o                         
 -18   5   4        111.89        102.41        10.05 o                         
 -17   5   4         50.66         40.93         8.11 o                         
 -16   5   4        150.37        141.32         7.88 o                         
 -15   5   4       1977.52       1944.58        22.07 o                         
 -14   5   4         47.25         60.82         5.84 o                         
 -13   5   4       1306.12       1291.55        21.27 o                         
 -12   5   4         18.62         29.18         5.02 o                         
 -11   5   4        784.91        736.16         9.93 o                         
 -10   5   4       2680.27       2407.30        20.73 o                         
  -9   5   4        743.56        754.26        11.14 o                         
  -8   5   4         36.42         38.20         2.91 o                         
  -7   5   4          1.86         -2.31         2.31 o                         
  -6   5   4       7032.77       8007.52        50.04 o                         
  -5   5   4        900.84        943.86         9.17 o                         
  -4   5   4       2276.49       2574.68        18.36 o                         
  -3   5   4         88.04         71.11         3.00 o                         
  -2   5   4        506.43        548.86        10.03 o                         
  -1   5   4        417.39        544.34         5.37 o                         
   0   5   4       1381.20       1345.99        11.10 o                         
   1   5   4          1.43          4.11         1.85 o                         
   2   5   4        318.17        363.72         5.29 o                         
   3   5   4         11.52          7.70         2.69 o                         
   4   5   4         48.21         33.83         2.72 o                         
   5   5   4       2565.98       2930.89        24.15 o                         
   6   5   4        377.42        431.95         7.16 o                         
   7   5   4         92.81         72.67         4.86 o                         
   8   5   4        682.57        722.84        10.96 o                         
   9   5   4          5.28          0.80         3.68 o                         
  10   5   4        870.55        904.13        20.38 o                         
  11   5   4        576.17        474.26        12.45 o                         
  12   5   4        881.04        834.57        15.66 o                         
  13   5   4         97.02        106.12         8.15 o                         
  14   5   4        406.31        464.70        15.06 o                         
  15   5   4         45.06         67.39         9.00 o                         
  16   5   4          2.18          2.05         9.19 o                         
  17   5   4         15.77          5.32        11.84 o                         
  18   5   4        393.84        399.50        22.43 o                         
  19   5   4        167.36        209.69        16.76 o                         
 -21   6   4        106.21         97.87        14.69 o                         
 -20   6   4        231.47        203.76        13.16 o                         
 -19   6   4          1.60         13.82         9.90 o                         
 -18   6   4        575.34        551.16        19.77 o                         
 -17   6   4        758.11        764.72        22.43 o                         
 -16   6   4        460.58        425.46        13.71 o                         
 -15   6   4        602.43        503.60        12.09 o                         
 -14   6   4         63.28         56.80         5.88 o                         
 -13   6   4       2803.01       2662.56        27.58 o                         
 -12   6   4        707.79        706.30        11.82 o                         
 -11   6   4       1590.01       1718.71        17.79 o                         
 -10   6   4       1626.95       1603.60        16.67 o                         
  -9   6   4       1988.49       1967.30        16.85 o                         
  -8   6   4       1687.25       1803.21        15.51 o                         
  -7   6   4       9446.24       9685.78        60.42 o                         
  -6   6   4       2239.89       2335.31        17.95 o                         
  -5   6   4        264.06        279.49         6.42 o                         
  -4   6   4       1612.48       1674.77        13.60 o                         
  -3   6   4       7739.23       9001.36        51.13 o                         
  -2   6   4       7940.24       8250.59        46.89 o                         
  -1   6   4         14.32         69.01         3.53 o                         
   0   6   4          7.09          6.30         1.56 o                         
   1   6   4          8.16         10.39         2.20 o                         
   2   6   4      11847.39      13203.07        73.56 o                         
   3   6   4       1800.57       1717.71        14.10 o                         
   4   6   4        204.53        246.47         5.68 o                         
   5   6   4        230.99        238.87         5.75 o                         
   6   6   4       4075.62       4103.13        28.99 o                         
   7   6   4       2604.38       2671.35        21.15 o                         
   8   6   4        928.46        941.37        12.06 o                         
   9   6   4         19.30         21.55         4.85 o                         
  10   6   4       1033.00       1089.03        36.19 o                         
  11   6   4       2064.65       2048.32        19.70 o                         
  12   6   4       3449.31       3441.83        28.40 o                         
  13   6   4        910.63        953.06        17.50 o                         
  14   6   4         25.93         20.36         8.15 o                         
  15   6   4         69.17         78.57        10.93 o                         
  16   6   4        791.25        787.28        20.96 o                         
  17   6   4         75.36         60.09        12.94 o                         
  18   6   4          3.31          4.59        12.71 o                         
  19   6   4         64.10         96.13        15.79 o                         
 -21   7   4        103.37        122.56        15.44 o                         
 -20   7   4         62.00         63.97        12.30 o                         
 -19   7   4        837.10        746.76        32.71 o                         
 -18   7   4        370.21        357.95        17.57 o                         
 -17   7   4         17.96         29.02         7.58 o                         
 -16   7   4        187.73        180.66         8.75 o                         
 -15   7   4        232.04        259.90        10.59 o                         
 -14   7   4        135.85        144.60        10.31 o                         
 -13   7   4        133.93        128.80         7.10 o                         
 -12   7   4        165.68        140.38         7.34 o                         
 -11   7   4         65.75         54.74         4.83 o                         
 -10   7   4       1269.03       1306.73        20.10 o                         
  -9   7   4        535.02        425.19         7.88 o                         
  -8   7   4        155.27        177.97         5.82 o                         
  -7   7   4         34.41         44.36         3.35 o                         
  -6   7   4         10.57          6.89         2.72 o                         
  -5   7   4        768.09        669.61         8.05 o                         
  -4   7   4       1401.36       1379.58        12.16 o                         
  -3   7   4        404.84        523.00         6.77 o                         
  -2   7   4        546.02        592.57         6.20 o                         
  -1   7   4       3417.85       3438.61        21.63 o                         
   0   7   4       4597.24       4901.97        29.43 o                         
   1   7   4       1524.81       1473.47        12.45 o                         
   2   7   4        416.72        402.30         5.85 o                         
   3   7   4       3171.12       3320.99        23.92 o                         
   4   7   4       1822.51       1916.84        16.04 o                         
   5   7   4        923.26        881.85        10.20 o                         
   6   7   4       1403.60       1407.49        13.72 o                         
   7   7   4          0.09         -1.47         4.51 o                         
   8   7   4        560.18        604.07         9.58 o                         
   9   7   4       1747.33       1696.78        17.94 o                         
  10   7   4        368.30        393.93        15.85 o                         
  11   7   4         40.03         45.33         6.76 o                         
  12   7   4          0.94          5.52         5.96 o                         
  13   7   4         74.17         76.61         9.96 o                         
  14   7   4        490.10        516.97        16.71 o                         
  15   7   4         52.72         50.49        10.84 o                         
  16   7   4         32.35         36.61        11.08 o                         
  17   7   4          1.40          6.57        13.43 o                         
  18   7   4        125.39        127.33        15.07 o                         
 -21   8   4         13.27         -2.61        14.32 o                         
 -20   8   4        533.05        521.44        22.01 o                         
 -19   8   4          9.81         12.51        10.79 o                         
 -18   8   4        429.51        469.27        18.23 o                         
 -17   8   4        296.95        298.01        12.35 o                         
 -16   8   4        759.04        724.91        15.23 o                         
 -15   8   4         33.92         29.20         9.86 o                         
 -14   8   4       1075.28       1108.99        15.84 o                         
 -13   8   4        151.16        153.87        10.33 o                         
 -12   8   4        288.78        256.31         9.90 o                         
 -11   8   4       1203.10       1172.28        15.20 o                         
 -10   8   4         16.23         14.58         4.48 o                         
  -9   8   4        275.51        324.97         9.43 o                         
  -8   8   4        669.93        673.70         9.51 o                         
  -7   8   4        154.65        130.23         5.57 o                         
  -6   8   4         25.54         60.76         4.19 o                         
  -5   8   4       2162.15       2326.75        18.40 o                         
  -4   8   4       2908.27       3116.59        22.65 o                         
  -3   8   4        926.86        923.59         8.54 o                         
  -2   8   4       1355.08       1411.91        14.31 o                         
  -1   8   4       3264.78       3203.89        25.91 o                         
   0   8   4         51.89         27.46         4.03 o                         
   1   8   4         11.27         26.11         3.45 o                         
   2   8   4       1268.11       1297.92        11.29 o                         
   3   8   4        413.74        424.33         8.56 o                         
   4   8   4        378.57        417.30         7.40 o                         
   5   8   4         33.39         33.60         3.65 o                         
   6   8   4         19.43          6.62         4.00 o                         
   7   8   4        294.16        262.77         7.65 o                         
   8   8   4        107.49        136.53         8.55 o                         
   9   8   4        469.56        451.93        10.68 o                         
  10   8   4        454.79        394.37        10.24 o                         
  11   8   4         41.24         40.92         7.87 o                         
  12   8   4        530.56        455.94        12.23 o                         
  13   8   4        135.55        122.10        10.60 o                         
  14   8   4         15.52         12.97         8.88 o                         
  15   8   4         20.98         31.92         9.58 o                         
  16   8   4         70.32         82.49        11.12 o                         
  17   8   4         18.58         15.69        11.38 o                         
  18   8   4         16.30          5.27        14.29 o                         
 -20   9   4          5.44          9.11        12.27 o                         
 -19   9   4        389.49        398.47        18.05 o                         
 -18   9   4        281.21        330.11        15.41 o                         
 -17   9   4        111.20        103.65         9.39 o                         
 -16   9   4         60.76         74.72        10.70 o                         
 -15   9   4         69.68         70.19         7.76 o                         
 -14   9   4       1727.62       1649.89        21.36 o                         
 -13   9   4        769.38        780.28        14.95 o                         
 -12   9   4        834.00        775.64        15.81 o                         
 -11   9   4        375.03        390.02        12.67 o                         
 -10   9   4       6283.62       6343.21        47.89 o                         
  -9   9   4       2902.61       2856.59        25.63 o                         
  -8   9   4       1965.59       1863.09        17.23 o                         
  -7   9   4        399.46        372.64         8.30 o                         
  -6   9   4       3127.86       3354.42        25.11 o                         
  -5   9   4       8022.70       8219.07        52.67 o                         
  -4   9   4       5842.44       5954.36        41.18 o                         
  -3   9   4       1279.65       1188.76        13.59 o                         
  -2   9   4        356.02        366.69         7.68 o                         
  -1   9   4       3954.20       3919.89        31.17 o                         
   0   9   4       2117.50       1978.18        18.70 o                         
   1   9   4       4116.70       4256.27        30.17 o                         
   2   9   4          1.09          1.79         2.89 o                         
   3   9   4       2867.88       2929.64        22.23 o                         
   4   9   4       4360.87       4315.19        30.75 o                         
   5   9   4       2725.93       2727.36        23.77 o                         
   6   9   4        461.71        443.45         8.85 o                         
   7   9   4          2.07          3.59         4.54 o                         
   8   9   4        938.23        959.31        14.39 o                         
   9   9   4        146.85        152.23         7.46 o                         
  10   9   4          7.11          7.75         5.56 o                         
  11   9   4         20.46         24.69         6.70 o                         
  12   9   4        133.88        149.28         9.77 o                         
  13   9   4       2631.19       2538.51        29.55 o                         
  14   9   4        523.61        618.85        18.25 o                         
  15   9   4        173.80        163.30        12.54 o                         
  16   9   4         62.13         79.97        11.73 o                         
  17   9   4          1.98         18.26        12.01 o                         
 -20  10   4         31.30         13.90        13.83 o                         
 -19  10   4          6.41         11.80        12.16 o                         
 -18  10   4        518.23        589.72        29.48 o                         
 -17  10   4        744.63        779.00        18.25 o                         
 -16  10   4        821.91        808.97        20.17 o                         
 -15  10   4         37.73         49.96         7.85 o                         
 -14  10   4         39.48         43.18         7.05 o                         
 -13  10   4        404.33        382.20        13.27 o                         
 -12  10   4       1722.28       1752.91        27.66 o                         
 -11  10   4       1004.24        945.78        15.32 o                         
 -10  10   4        834.58        807.50        13.43 o                         
  -9  10   4        335.31        330.10         9.81 o                         
  -8  10   4       2534.45       2540.79        25.80 o                         
  -7  10   4        782.49        756.53        10.50 o                         
  -6  10   4       1112.79       1028.45        15.04 o                         
  -5  10   4        159.35        141.44         5.56 o                         
  -4  10   4        151.61        147.99         6.86 o                         
  -3  10   4        537.09        387.35         8.45 o                         
  -2  10   4       2235.33       2413.67        22.04 o                         
  -1  10   4       2076.39       2121.73        20.17 o                         
   0  10   4        604.47        614.75         9.14 o                         
   1  10   4       1778.50       1825.95        16.44 o                         
   2  10   4        965.81        888.89        16.34 o                         
   3  10   4         25.00         33.00         6.22 o                         
   4  10   4         72.02        106.62         5.02 o                         
   5  10   4        183.38        175.82        10.86 o                         
   6  10   4       1288.25       1291.58        15.83 o                         
   7  10   4        535.95        574.27        10.88 o                         
   8  10   4        959.93        851.81        13.10 o                         
   9  10   4         79.10         83.28         9.89 o                         
  10  10   4        283.09        290.07        11.02 o                         
  11  10   4        585.52        582.61        13.20 o                         
  12  10   4        519.87        512.85        13.70 o                         
  13  10   4        996.98       1051.18        20.54 o                         
  14  10   4         60.68         70.66        10.34 o                         
  15  10   4         80.89         93.83        11.49 o                         
  16  10   4        167.45        175.48        13.75 o                         
  17  10   4        435.95        466.43        19.64 o                         
 -19  11   4        414.00        452.59        20.35 o                         
 -18  11   4         26.95         35.58        12.03 o                         
 -17  11   4          7.74         -3.04        11.39 o                         
 -16  11   4         13.25         16.81         9.79 o                         
 -15  11   4        150.72        127.79         9.42 o                         
 -14  11   4         17.02         12.32         7.22 o                         
 -13  11   4        345.92        362.47        16.13 o                         
 -12  11   4        191.94        194.51         9.43 o                         
 -11  11   4        130.53        123.18         7.96 o                         
 -10  11   4         41.28         44.46         6.39 o                         
  -9  11   4        341.13        326.31        10.60 o                         
  -8  11   4        427.60        392.45        10.26 o                         
  -7  11   4        205.82        185.64         8.08 o                         
  -6  11   4         26.09         32.42         4.39 o                         
  -5  11   4        262.29        288.49         7.90 o                         
  -4  11   4         12.72          5.41         4.03 o                         
  -3  11   4        222.26        206.63        10.19 o                         
  -2  11   4        835.86        883.06        13.78 o                         
  -1  11   4         47.80         31.92         4.59 o                         
   0  11   4        422.99        462.68        10.04 o                         
   1  11   4          2.24          1.58         3.98 o                         
   2  11   4         10.87          5.45         4.30 o                         
   3  11   4        874.98        783.23        17.50 o                         
   4  11   4         32.36         23.98         7.88 o                         
   5  11   4        299.10        285.37         8.48 o                         
   6  11   4        284.68        258.37         9.44 o                         
   7  11   4        400.94        342.64        11.30 o                         
   8  11   4        760.34        758.00        13.16 o                         
   9  11   4         18.85          7.31         6.07 o                         
  10  11   4        106.85        103.10         7.49 o                         
  11  11   4        191.13        161.09         8.73 o                         
  12  11   4        310.42        275.92        13.15 o                         
  13  11   4        228.94        221.31        12.16 o                         
  14  11   4         55.26         65.89        13.81 o                         
  15  11   4         90.18        111.79        14.86 o                         
  16  11   4          0.38         11.53        12.49 o                         
 -18  12   4        248.58        214.85        14.67 o                         
 -17  12   4        206.71        214.73        13.70 o                         
 -16  12   4        357.22        385.92        15.29 o                         
 -15  12   4        106.52        107.46         9.64 o                         
 -14  12   4          7.54          3.94         9.60 o                         
 -13  12   4        467.83        455.87        15.72 o                         
 -12  12   4       1232.95       1225.41        22.43 o                         
 -11  12   4       1025.51       1021.82        17.53 o                         
 -10  12   4        420.65        405.03        12.80 o                         
  -9  12   4          5.76          0.98         5.96 o                         
  -8  12   4        101.81        102.61         7.07 o                         
  -7  12   4        368.38        322.23         9.92 o                         
  -6  12   4        637.72        591.87        14.15 o                         
  -5  12   4         78.49         76.81         8.01 o                         
  -4  12   4        938.05        920.62        25.74 o                         
  -3  12   4       3935.29       3933.11        50.17 o                         
  -2  12   4       4349.83       4372.68        45.68 o                         
  -1  12   4       1632.11       1572.73        18.65 o                         
   0  12   4        172.09        182.92         9.97 o                         
   1  12   4        442.91        391.49        14.94 o                         
   2  12   4       1770.27       1758.47        24.64 o                         
   3  12   4       1404.38       1317.77        17.33 o                         
   4  12   4        348.43        317.20        10.89 o                         
   5  12   4       3338.19       3244.23        30.41 o                         
   6  12   4       1308.44       1285.60        15.60 o                         
   7  12   4       1903.15       1943.16        21.74 o                         
   8  12   4        566.96        556.47        12.51 o                         
   9  12   4          5.62          5.14         6.45 o                         
  10  12   4         79.51         81.68         7.70 o                         
  11  12   4        566.66        647.07        15.28 o                         
  12  12   4        727.22        756.53        21.06 o                         
  13  12   4          9.40         18.73        13.29 o                         
  14  12   4        271.85        267.46        23.31 o                         
  15  12   4       1037.87       1140.20        26.05 o                         
  16  12   4        304.01        334.65        18.69 o                         
 -18  13   4         80.02        112.64        14.57 o                         
 -17  13   4         91.62         82.99        13.06 o                         
 -16  13   4          0.19         -9.72         9.72 o                         
 -15  13   4         17.67         27.86         9.57 o                         
 -14  13   4        190.61        199.04        10.68 o                         
 -13  13   4        826.02        832.09        18.99 o                         
 -12  13   4        142.64        146.07        11.53 o                         
 -11  13   4        335.93        330.36        14.18 o                         
 -10  13   4        299.52        273.42        11.54 o                         
  -9  13   4       3013.23       2972.75        28.78 o                         
  -8  13   4        655.39        646.61        13.50 o                         
  -7  13   4         19.70         13.42         5.04 o                         
  -6  13   4          5.47          8.53         6.10 o                         
  -5  13   4        538.93        503.54        20.44 o                         
  -4  13   4       2016.89       2013.48        24.38 o                         
  -3  13   4        599.69        611.59        14.17 o                         
  -2  13   4         41.31         39.26         8.54 o                         
  -1  13   4         45.00         42.81         6.01 o                         
   0  13   4       1163.33       1069.78        17.82 o                         
   1  13   4         31.77         26.09         5.97 o                         
   2  13   4         85.97         77.70         6.70 o                         
   3  13   4       1582.50       1566.00        20.59 o                         
   4  13   4        341.71        332.86        11.86 o                         
   5  13   4        898.09        865.53        15.80 o                         
   6  13   4        328.45        318.21        13.02 o                         
   7  13   4         56.94         54.76         7.38 o                         
   8  13   4        548.57        516.42        16.51 o                         
   9  13   4       1256.83       1247.44        20.08 o                         
  10  13   4        128.80        120.52        10.09 o                         
  11  13   4          4.96         -0.71        10.81 o                         
  12  13   4        239.57        278.80        15.53 o                         
  13  13   4        568.87        561.25        20.92 o                         
  14  13   4       1121.43       1198.09        26.21 o                         
  15  13   4         88.61        104.07        14.24 o                         
 -17  14   4          2.73          2.75        16.41 o                         
 -16  14   4          3.35          7.22        10.61 o                         
 -15  14   4        107.75        129.60        15.35 o                         
 -14  14   4         35.23         23.30         9.41 o                         
 -13  14   4        194.84        186.88        11.60 o                         
 -12  14   4         67.79         77.11        10.87 o                         
 -11  14   4         12.85         18.66         7.54 o                         
 -10  14   4         72.49         65.38         7.52 o                         
  -9  14   4          7.68         -6.03         6.51 o                         
  -8  14   4       1273.05       1263.98        16.27 o                         
  -7  14   4        166.15        138.80         9.46 o                         
  -6  14   4          1.80         -2.43         6.34 o                         
  -5  14   4        202.52        193.43         9.45 o                         
  -4  14   4        177.79        168.34         9.00 o                         
  -3  14   4        452.07        433.14        12.60 o                         
  -2  14   4        978.35        930.14        15.22 o                         
  -1  14   4         37.62         32.99         5.63 o                         
   0  14   4          1.35          3.20         6.06 o                         
   1  14   4        195.04        191.53         9.37 o                         
   2  14   4       1228.38       1253.19        18.11 o                         
   3  14   4        137.66        137.41         9.78 o                         
   4  14   4        307.41        325.40        18.72 o                         
   5  14   4        381.36        392.47        15.75 o                         
   6  14   4        381.36        401.93        16.58 o                         
   7  14   4        127.55        123.33        11.15 o                         
   8  14   4        142.77        126.90        13.90 o                         
   9  14   4          9.87         13.22        10.16 o                         
  10  14   4         50.71         42.50        13.43 o                         
  11  14   4          2.82         17.26        11.49 o                         
  12  14   4        127.92        142.29        14.08 o                         
  13  14   4        190.43        241.55        22.43 o                         
  14  14   4         38.15         52.28        17.95 o                         
 -16  15   4        121.81        121.70        16.32 o                         
 -15  15   4        259.30        277.57        14.94 o                         
 -14  15   4        277.78        312.00        14.83 o                         
 -13  15   4        657.92        674.11        20.43 o                         
 -12  15   4          8.90         19.45        11.10 o                         
 -11  15   4       1679.74       1636.89        24.28 o                         
 -10  15   4        956.12        914.65        19.24 o                         
  -9  15   4        399.39        393.38        20.00 o                         
  -8  15   4        296.41        279.99        15.09 o                         
  -7  15   4         78.74         75.72         8.38 o                         
  -6  15   4        445.63        425.50        13.91 o                         
  -5  15   4        702.42        672.55        15.17 o                         
  -4  15   4        853.60        806.75        15.83 o                         
  -3  15   4        103.56        113.12         7.01 o                         
  -2  15   4         60.56         79.41         6.69 o                         
  -1  15   4         84.70         75.08         7.76 o                         
   0  15   4        892.05        867.62        16.28 o                         
   1  15   4        242.77        236.97        11.03 o                         
   2  15   4        153.14        137.36        10.42 o                         
   3  15   4        195.15        181.80         9.35 o                         
   4  15   4       1018.06       1022.71        27.71 o                         
   5  15   4        956.89        969.27        24.27 o                         
   6  15   4          2.19         -0.77         8.23 o                         
   7  15   4         31.57         35.18         8.83 o                         
   8  15   4        643.36        613.62        18.16 o                         
   9  15   4        333.59        328.71        15.66 o                         
  10  15   4        387.72        397.99        17.45 o                         
  11  15   4         93.34        101.66        14.86 o                         
  12  15   4        233.70        233.39        16.42 o                         
  13  15   4        426.19        428.50        21.58 o                         
 -15  16   4        268.76        274.51        18.12 o                         
 -14  16   4         99.60         95.44        23.01 o                         
 -13  16   4        387.78        401.17        18.28 o                         
 -12  16   4        956.12        970.67        26.17 o                         
 -11  16   4        525.67        549.06        22.49 o                         
 -10  16   4        930.91        895.37        24.21 o                         
  -9  16   4        659.42        588.96        21.33 o                         
  -8  16   4        701.31        741.64        21.90 o                         
  -7  16   4         13.38          4.46         9.63 o                         
  -6  16   4        305.92        290.55        15.82 o                         
  -5  16   4        104.34        100.36        10.51 o                         
  -4  16   4        288.83        256.37        14.62 o                         
  -3  16   4       2386.46       2411.31        32.52 o                         
  -2  16   4        304.14        299.28        15.66 o                         
  -1  16   4       1079.35       1006.51        22.25 o                         
   0  16   4         16.04         11.17         9.03 o                         
   1  16   4        116.09        120.30         9.06 o                         
   2  16   4        235.87        231.67        10.72 o                         
   3  16   4         60.51         54.15         8.94 o                         
   4  16   4          0.78         -2.36         8.21 o                         
   5  16   4         13.19         22.44         8.80 o                         
   6  16   4       1087.49       1095.51        28.15 o                         
   7  16   4        931.99        891.35        20.23 o                         
   8  16   4        781.08        766.83        32.64 o                         
   9  16   4        108.89        115.98        11.69 o                         
  10  16   4         18.27         31.71        13.56 o                         
  11  16   4        324.66        351.03        19.44 o                         
  12  16   4        304.01        334.61        26.01 o                         
 -13  17   4          4.30        -10.95        14.19 o                         
 -12  17   4          7.37          1.81        13.52 o                         
 -11  17   4         98.68        105.79        16.86 o                         
 -10  17   4         21.24         14.65        12.47 o                         
  -9  17   4         25.83         28.23        11.97 o                         
  -8  17   4          0.25          0.58        11.21 o                         
  -7  17   4        182.20        148.60        13.10 o                         
  -6  17   4        201.62        180.89        13.11 o                         
  -5  17   4         57.34         38.93        10.63 o                         
  -4  17   4         23.86         25.87        10.63 o                         
  -3  17   4          3.90         11.69         9.98 o                         
  -2  17   4        303.13        321.25        17.72 o                         
  -1  17   4        190.14        192.35        13.24 o                         
   0  17   4        496.22        473.26        19.28 o                         
   1  17   4       1127.84       1087.90        24.19 o                         
   2  17   4          1.47        -10.23        10.23 o                         
   3  17   4        254.43        238.47        14.20 o                         
   4  17   4        169.89        168.42        13.10 o                         
   5  17   4         66.41         66.76        11.86 o                         
   6  17   4        232.12        223.01        14.92 o                         
   7  17   4         13.32         23.02        12.11 o                         
   8  17   4          2.55        -12.36        12.36 o                         
   9  17   4        184.95        184.10        15.89 o                         
  10  17   4          0.81        -13.85        13.85 o                         
  11  17   4          6.61        -13.56        16.95 o                         
 -12  18   4        496.72        528.43        26.95 o                         
 -11  18   4         25.96         41.31        14.46 o                         
 -10  18   4         95.33         78.87        14.57 o                         
  -9  18   4        549.11        482.73        23.82 o                         
  -8  18   4       1858.73       1961.09        33.63 o                         
  -7  18   4        746.33        729.90        24.29 o                         
  -6  18   4          3.19          4.26        11.47 o                         
  -5  18   4          1.18         -2.69        11.10 o                         
  -4  18   4        173.98        165.33        13.46 o                         
  -3  18   4       2292.02       2286.81        34.62 o                         
  -2  18   4        665.77        684.42        22.88 o                         
  -1  18   4        119.62         99.12        12.38 o                         
   0  18   4         23.23         18.85        11.61 o                         
   1  18   4        395.32        405.19        21.02 o                         
   2  18   4        468.57        498.30        22.02 o                         
   3  18   4        342.32        346.83        18.80 o                         
   4  18   4        520.98        522.31        22.86 o                         
   5  18   4         15.57         18.26        12.60 o                         
   6  18   4        255.77        282.81        17.16 o                         
   7  18   4         16.88         24.00        13.68 o                         
   8  18   4         54.07         77.54        19.43 o                         
   9  18   4        111.39        105.10        16.96 o                         
 -10  19   4        547.12        615.86        41.87 o                         
  -9  19   4       1012.02        967.68        29.04 o                         
  -8  19   4        529.01        506.64        23.91 o                         
  -7  19   4         34.12         41.01        14.08 o                         
  -6  19   4          2.30          6.18        15.15 o                         
  -5  19   4         54.72         83.54        14.54 o                         
  -4  19   4        694.45        754.21        25.47 o                         
  -3  19   4         11.97          6.29        12.90 o                         
  -2  19   4         49.03         59.88        13.24 o                         
  -1  19   4         22.02         23.59        12.43 o                         
   0  19   4        158.59        163.82        17.86 o                         
   1  19   4         55.58         79.93        13.46 o                         
   2  19   4          0.44          8.06        13.58 o                         
   3  19   4        186.89        207.07        16.04 o                         
   4  19   4        457.67        462.44        24.58 o                         
   5  19   4        587.02        616.85        26.10 o                         
   6  19   4        135.23        140.51        16.39 o                         
   7  19   4         17.22         31.98        15.27 o                         
  -7  20   4          8.62          1.81        14.57 o                         
  -6  20   4         16.47         26.94        14.81 o                         
  -5  20   4         65.72         91.43        15.21 o                         
  -4  20   4        264.83        265.60        17.67 o                         
  -3  20   4         39.98         38.74        13.95 o                         
  -2  20   4         79.07         70.70        14.96 o                         
  -1  20   4         84.23         91.79        14.92 o                         
   0  20   4          7.63         21.09        14.34 o                         
   1  20   4         14.47         17.44        14.34 o                         
   2  20   4        135.61        134.39        15.91 o                         
   3  20   4         15.91         17.00        14.83 o                         
   4  20   4          4.90          8.29        14.97 o                         
 -22   1   5         42.15         41.31        15.00 o                         
 -21   1   5        649.17        657.58        24.23 o                         
 -20   1   5       1699.76       1726.03        30.00 o                         
 -19   1   5        282.76        313.25        16.91 o                         
 -18   1   5          8.15         -1.64        10.06 o                         
 -17   1   5        141.34        166.54         9.80 o                         
 -16   1   5       3008.76       3006.13        25.73 o                         
 -15   1   5        313.21        306.15        10.93 o                         
 -14   1   5        232.19        249.36         8.07 o                         
 -13   1   5       1331.43       1309.76        14.46 o                         
 -12   1   5       4520.95       4516.58        37.83 o                         
 -11   1   5       4800.97       4622.12        31.84 o                         
 -10   1   5       1958.70       1992.54        23.84 o                         
  -9   1   5          7.63          3.72         2.36 o                         
  -8   1   5       1022.55        973.75         9.00 o                         
  -7   1   5       3596.23       3669.73        24.46 o                         
  -6   1   5       5819.60       6276.69        39.28 o                         
  -5   1   5         16.43         26.92         1.99 o                         
  -4   1   5         31.71         41.85         1.92 o                         
  -3   1   5       1351.70       1360.18         9.68 o                         
  -2   1   5       2273.23       2324.60        14.95 o                         
  -1   1   5        645.70        659.66         6.49 o                         
   0   1   5        596.12        616.00         6.33 o                         
   1   1   5        576.34        675.25         5.97 o                         
   2   1   5       9784.62      11084.25        57.77 o                         
   3   1   5       2014.55       1829.55        13.04 o                         
   4   1   5       7444.11       8181.97        57.74 o                         
   5   1   5        295.97        320.86         7.71 o                         
   6   1   5       2258.47       2338.52        17.59 o                         
   7   1   5       6922.85       6835.35        44.16 o                         
   8   1   5       2741.57       2501.07        33.62 o                         
   9   1   5       3411.02       3367.75        68.31 o                         
  10   1   5       1108.12       1133.47        23.58 o                         
  11   1   5       2596.35       2484.81        26.53 o                         
  12   1   5         80.74         93.42         6.77 o                         
  13   1   5        338.51        375.31        12.22 o                         
  14   1   5        140.34        123.45        11.01 o                         
  15   1   5        278.77        289.95        15.90 o                         
  16   1   5        468.48        547.27        20.97 o                         
  17   1   5        706.30        726.79        25.01 o                         
  18   1   5        435.84        511.61        24.85 o                         
  19   1   5          1.84         16.39        14.55 o                         
 -22   2   5         10.28         24.83        13.98 o                         
 -21   2   5          1.35        -12.25        12.25 o                         
 -20   2   5        306.60        316.91        15.93 o                         
 -19   2   5        991.63       1001.73        23.70 o                         
 -18   2   5       1312.71       1313.75        20.73 o                         
 -17   2   5       1028.27       1022.24        15.37 o                         
 -16   2   5          4.19          2.29         5.55 o                         
 -15   2   5       3602.61       3502.76        39.72 o                         
 -14   2   5       4658.72       4521.53        33.19 o                         
 -13   2   5       4405.81       4544.30        39.34 o                         
 -12   2   5       1005.50        915.10        13.82 o                         
 -11   2   5          1.55          4.89         4.74 o                         
 -10   2   5       1538.17       1612.16        17.88 o                         
  -9   2   5       5220.26       5282.66        38.78 o                         
  -8   2   5       7515.64       8222.83        56.81 o                         
  -7   2   5        128.19        130.75         4.72 o                         
  -6   2   5        394.40        364.39         5.29 o                         
  -5   2   5       2472.36       2611.16        18.09 o                         
  -4   2   5       3159.88       3266.00        18.54 o                         
  -3   2   5        154.44        142.93         3.15 o                         
  -2   2   5         22.06         19.19         2.02 o                         
  -1   2   5        270.56        265.79         4.89 o                         
   0   2   5       4816.33       4988.71        31.61 o                         
   1   2   5       9584.06      10727.50        59.31 o                         
   2   2   5       3278.60       3348.06        19.55 o                         
   3   2   5        113.62         91.99         5.60 o                         
   4   2   5        177.87        217.88         9.52 o                         
   5   2   5       2095.75       2040.71        17.05 o                         
   6   2   5        719.37        609.68         8.83 o                         
   7   2   5        160.68        167.46         6.75 o                         
   8   2   5       3607.70       3607.02        29.60 o                         
   9   2   5       2962.58       2970.65        59.40 o                         
  10   2   5      16924.76      17038.72       133.59 o                         
  11   2   5       1965.66       1913.28        21.06 o                         
  12   2   5         93.79        113.27         7.51 o                         
  13   2   5         23.22         22.24         7.03 o                         
  14   2   5       1100.57       1075.04        22.27 o                         
  15   2   5       1468.21       1559.19        27.35 o                         
  16   2   5        226.14        240.28        14.46 o                         
  17   2   5         27.03         28.12        12.33 o                         
  18   2   5         79.77         75.98        16.86 o                         
  19   2   5        413.40        411.19        21.28 o                         
 -22   3   5        253.15        310.85        18.41 o                         
 -21   3   5        196.49        219.25        15.83 o                         
 -20   3   5          0.16         -1.01        11.11 o                         
 -19   3   5          6.92         14.67        10.63 o                         
 -18   3   5         68.21         63.32         8.88 o                         
 -17   3   5         99.60        100.50         8.56 o                         
 -16   3   5       1085.08       1029.00        14.54 o                         
 -15   3   5       2370.11       2294.74        24.25 o                         
 -14   3   5         84.30         73.14         6.52 o                         
 -13   3   5       1000.52       1005.35        12.98 o                         
 -12   3   5        214.43        194.86         8.24 o                         
 -11   3   5         68.81         57.32         3.28 o                         
 -10   3   5        401.13        454.89         6.05 o                         
  -9   3   5        371.47        386.42         7.34 o                         
  -8   3   5        307.41        278.97         6.36 o                         
  -7   3   5        603.08        653.30         8.60 o                         
  -6   3   5        330.19        395.79         4.86 o                         
  -5   3   5          0.08          0.04         1.85 o                         
  -4   3   5       1950.00       2062.14        13.89 o                         
  -3   3   5        700.21        797.21         7.64 o                         
  -2   3   5       2897.79       3340.30        22.35 o                         
  -1   3   5         49.25         49.33         2.39 o                         
   0   3   5        621.71        649.73         6.89 o                         
   1   3   5          4.07          3.99         2.08 o                         
   2   3   5         54.30         72.17         2.51 o                         
   3   3   5       1042.56       1286.48        11.78 o                         
   4   3   5         50.64         36.69         3.13 o                         
   5   3   5        342.71        343.57         7.83 o                         
   6   3   5         12.05         16.79         4.25 o                         
   7   3   5         70.55         69.26         4.47 o                         
   8   3   5        857.88        861.29        12.06 o                         
   9   3   5        484.56        499.46        10.22 o                         
  10   3   5        946.99        904.09        16.80 o                         
  11   3   5       4177.55       3827.88        33.80 o                         
  12   3   5        908.55        830.13        15.23 o                         
  13   3   5         75.93         75.03         7.84 o                         
  14   3   5          1.21         12.78         7.40 o                         
  15   3   5        104.33        111.63        11.59 o                         
  16   3   5         12.67         28.20        11.01 o                         
  17   3   5          1.86          8.95        12.25 o                         
  18   3   5         53.52         75.34        14.09 o                         
  19   3   5         66.93         54.89        15.45 o                         
 -22   4   5        373.34        401.17        22.58 o                         
 -21   4   5        370.99        386.05        19.93 o                         
 -20   4   5        240.98        264.11        15.45 o                         
 -19   4   5        994.07        966.95        20.22 o                         
 -18   4   5        670.51        612.56        16.93 o                         
 -17   4   5       1124.20       1098.00        18.86 o                         
 -16   4   5          2.36         -5.67         6.79 o                         
 -15   4   5       1393.25       1404.85        19.09 o                         
 -14   4   5       3751.67       3783.60        33.73 o                         
 -13   4   5       3491.76       3341.56        28.37 o                         
 -12   4   5       2524.21       2500.85        22.45 o                         
 -11   4   5        334.96        351.68         9.59 o                         
 -10   4   5       1052.76       1115.92        11.44 o                         
  -9   4   5        810.75        762.50        10.15 o                         
  -8   4   5       4309.62       4248.79        26.43 o                         
  -7   4   5       3206.17       3911.07        24.45 o                         
  -6   4   5        336.43        321.89         5.03 o                         
  -5   4   5       1150.89       1081.23        11.22 o                         
  -4   4   5       1207.56       1109.33         9.91 o                         
  -3   4   5       7946.10       8766.12        53.68 o                         
  -2   4   5        177.18        201.14         4.23 o                         
  -1   4   5       1594.49       1780.04        19.11 o                         
   0   4   5       1530.50       1463.46        11.87 o                         
   1   4   5       3857.69       3845.39        23.73 o                         
   2   4   5         19.41         45.82         2.55 o                         
   3   4   5       1439.70       1533.72        10.84 o                         
   4   4   5       2629.99       2838.89        23.36 o                         
   5   4   5       9125.17       9719.11        67.21 o                         
   6   4   5       1475.76       1476.82        15.42 o                         
   7   4   5         75.14         84.13         5.24 o                         
   8   4   5       1174.85       1133.85        17.76 o                         
   9   4   5       2788.00       2705.74        25.33 o                         
  10   4   5       1770.17       1799.10        25.05 o                         
  11   4   5        249.15        251.87        10.92 o                         
  12   4   5        184.49        153.06         8.37 o                         
  13   4   5        781.52        743.49        15.80 o                         
  14   4   5       1124.43       1127.16        19.96 o                         
  15   4   5        278.34        312.16        16.38 o                         
  16   4   5         30.93         52.21        11.98 o                         
  17   4   5        166.16        194.94        14.81 o                         
  18   4   5         54.24         56.42        14.08 o                         
 -22   5   5        355.65        379.73        25.86 o                         
 -21   5   5        254.40        299.70        17.31 o                         
 -20   5   5        532.07        515.17        22.01 o                         
 -19   5   5       1525.93       1536.09        24.39 o                         
 -18   5   5        176.86        159.03        10.75 o                         
 -17   5   5        511.78        470.78        13.40 o                         
 -16   5   5       1429.80       1416.31        17.49 o                         
 -15   5   5       1746.02       1625.19        17.89 o                         
 -14   5   5        443.41        441.75        11.25 o                         
 -13   5   5        152.45        144.26        10.57 o                         
 -12   5   5       1081.81       1130.02        13.81 o                         
 -11   5   5       7322.90       7523.34        53.84 o                         
 -10   5   5       1924.96       1847.99        16.12 o                         
  -9   5   5       2966.43       3099.55        23.00 o                         
  -8   5   5        527.14        582.91         8.87 o                         
  -7   5   5      11560.29      12650.41        77.12 o                         
  -6   5   5       6091.52       6707.50        42.89 o                         
  -5   5   5       7591.27       8195.28        51.05 o                         
  -4   5   5        307.55        332.30         5.57 o                         
  -3   5   5         26.07         10.39         2.07 o                         
  -2   5   5       1720.73       1488.92        12.23 o                         
  -1   5   5       6155.04       6909.05        43.35 o                         
   0   5   5         33.24         63.80         3.01 o                         
   1   5   5       3939.53       4127.18        25.42 o                         
   2   5   5      10146.93      10979.29        62.00 o                         
   3   5   5       5772.29       5884.71        35.39 o                         
   4   5   5       1024.73       1091.08        18.35 o                         
   5   5   5        973.09        956.43         8.78 o                         
   6   5   5       2090.38       2094.81        19.99 o                         
   7   5   5       4068.89       4063.93        33.18 o                         
   8   5   5       1891.38       1841.95        28.07 o                         
   9   5   5       1700.51       1680.04        21.04 o                         
  10   5   5        146.33        133.03         7.33 o                         
  11   5   5       1959.90       1867.90        22.03 o                         
  12   5   5        869.58        813.24        18.76 o                         
  13   5   5         81.45         80.46         8.30 o                         
  14   5   5         16.45         14.94         8.02 o                         
  15   5   5        351.92        393.57        16.49 o                         
  16   5   5       1084.04       1220.10        27.34 o                         
  17   5   5        317.87        324.02        18.10 o                         
  18   5   5        223.43        260.13        17.81 o                         
 -21   6   5        194.25        194.24        16.18 o                         
 -20   6   5        187.10        192.40        14.81 o                         
 -19   6   5         94.80        116.93        12.97 o                         
 -18   6   5         96.67         80.75         9.87 o                         
 -17   6   5         17.84          3.00         8.84 o                         
 -16   6   5        713.18        633.50        13.48 o                         
 -15   6   5        756.40        733.10        13.58 o                         
 -14   6   5         88.47         82.56         6.64 o                         
 -13   6   5       1664.77       1609.58        18.15 o                         
 -12   6   5        487.02        450.72        10.32 o                         
 -11   6   5        611.51        547.80         9.17 o                         
 -10   6   5         48.23         62.03         4.09 o                         
  -9   6   5        126.09        129.55         5.48 o                         
  -8   6   5        409.21        430.80        12.38 o                         
  -7   6   5         17.94         33.05         3.21 o                         
  -6   6   5       3484.71       3865.96        26.98 o                         
  -5   6   5         71.11         44.93         3.01 o                         
  -4   6   5         11.76          6.37         2.39 o                         
  -3   6   5       2041.37       2136.36        16.38 o                         
  -2   6   5       2663.70       2538.81        18.73 o                         
  -1   6   5       1198.21       1440.04        11.58 o                         
   0   6   5         74.07         45.01         2.49 o                         
   1   6   5          0.44          2.05         2.39 o                         
   2   6   5        309.23        346.73         5.67 o                         
   3   6   5         26.37         18.97         2.67 o                         
   4   6   5         26.51         24.73         3.47 o                         
   5   6   5        218.45        267.72         6.25 o                         
   6   6   5       1362.86       1365.26        17.93 o                         
   7   6   5        727.98        793.34        12.46 o                         
   8   6   5       1534.45       1541.89        17.98 o                         
   9   6   5        830.31        747.09        16.84 o                         
  10   6   5        194.13        141.62         8.06 o                         
  11   6   5        206.29        204.94         9.75 o                         
  12   6   5        562.95        521.06        17.26 o                         
  13   6   5         17.44          7.35         7.83 o                         
  14   6   5         17.55         19.92         8.52 o                         
  15   6   5         18.53         26.75         9.65 o                         
  16   6   5         24.63         32.04        12.06 o                         
  17   6   5          0.62         19.78        14.72 o                         
  18   6   5          9.31         -0.11        14.45 o                         
 -21   7   5         56.41         45.20        15.86 o                         
 -20   7   5        318.29        357.39        18.81 o                         
 -19   7   5          1.90          1.08        10.34 o                         
 -18   7   5        173.74        149.38        13.10 o                         
 -17   7   5       2201.59       2036.15        26.14 o                         
 -16   7   5       1316.27       1278.71        19.62 o                         
 -15   7   5       1002.81       1019.91        15.48 o                         
 -14   7   5        418.68        383.38        10.92 o                         
 -13   7   5        350.29        402.08        12.03 o                         
 -12   7   5        287.20        277.37        11.96 o                         
 -11   7   5       3657.28       3552.46        32.02 o                         
 -10   7   5        168.39        162.82         6.42 o                         
  -9   7   5         31.24         30.36         3.54 o                         
  -8   7   5        236.34        160.45         7.39 o                         
  -7   7   5       3984.90       4246.88        29.87 o                         
  -6   7   5       5698.59       6120.00        40.19 o                         
  -5   7   5        616.54        559.71         7.78 o                         
  -4   7   5        497.61        543.94         7.42 o                         
  -3   7   5          4.86         29.76         2.67 o                         
  -2   7   5       4641.91       5269.38        31.88 o                         
  -1   7   5         14.13          8.56         2.54 o                         
   0   7   5         43.44         75.37         4.03 o                         
   1   7   5        152.06        145.71         7.11 o                         
   2   7   5       1571.68       1468.43        12.25 o                         
   3   7   5       2460.11       2365.56        17.36 o                         
   4   7   5       1209.28       1231.44        12.28 o                         
   5   7   5         12.01          8.42         3.62 o                         
   6   7   5       1298.00       1297.76        15.29 o                         
   7   7   5        542.22        545.63         9.49 o                         
   8   7   5       1645.09       1533.94        17.76 o                         
   9   7   5         10.52         -1.27         6.29 o                         
  10   7   5        917.07        788.25        14.98 o                         
  11   7   5       1446.52       1477.68        20.74 o                         
  12   7   5       6280.01       6310.40        52.13 o                         
  13   7   5       1764.95       1800.46        28.55 o                         
  14   7   5        576.64        587.25        17.23 o                         
  15   7   5         87.54         79.46        12.75 o                         
  16   7   5        228.72        266.89        15.95 o                         
  17   7   5        362.81        410.07        32.71 o                         
  18   7   5        201.69        241.31        17.90 o                         
 -21   8   5         57.07         75.03        15.45 o                         
 -20   8   5          9.45          8.48        13.35 o                         
 -19   8   5        240.88        210.69        13.37 o                         
 -18   8   5        763.01        757.45        22.29 o                         
 -17   8   5        223.66        233.33        11.84 o                         
 -16   8   5         38.46         36.47         8.14 o                         
 -15   8   5       1103.26       1110.54        16.43 o                         
 -14   8   5       2095.97       2030.07        23.06 o                         
 -13   8   5       1134.85       1092.37        14.84 o                         
 -12   8   5       3751.68       3761.65        36.20 o                         
 -11   8   5        883.11        817.68        13.27 o                         
 -10   8   5        844.94        865.61        13.52 o                         
  -9   8   5        426.10        425.44         9.26 o                         
  -8   8   5       4631.02       4544.42        35.04 o                         
  -7   8   5        406.50        399.04         7.54 o                         
  -6   8   5        203.23        160.63         5.89 o                         
  -5   8   5       3078.14       2893.76        21.94 o                         
  -4   8   5       2175.41       2000.69        16.37 o                         
  -3   8   5        780.02        671.98         7.34 o                         
  -2   8   5        554.14        615.44         9.57 o                         
  -1   8   5       2974.36       2966.11        19.71 o                         
   0   8   5       4534.09       4396.82        40.42 o                         
   1   8   5       2758.48       2774.09        19.44 o                         
   2   8   5        448.69        457.76         6.92 o                         
   3   8   5       1021.85       1164.69        12.08 o                         
   4   8   5      11080.24      11637.71        72.64 o                         
   5   8   5       2741.71       2613.78        26.72 o                         
   6   8   5       1273.06       1378.41        14.34 o                         
   7   8   5       1397.33       1400.19        19.37 o                         
   8   8   5        317.71        318.50         9.08 o                         
   9   8   5       1433.77       1448.78        16.01 o                         
  10   8   5       1564.01       1617.16        20.96 o                         
  11   8   5        510.79        493.70        19.86 o                         
  12   8   5         85.92        102.26         8.86 o                         
  13   8   5        378.04        394.59        15.34 o                         
  14   8   5        405.40        417.35        19.62 o                         
  15   8   5        754.38        741.96        20.62 o                         
  16   8   5        180.10        184.20        18.45 o                         
  17   8   5          7.51         35.12        14.06 o                         
 -20   9   5        187.11        195.83        14.54 o                         
 -19   9   5          2.90          0.85        11.20 o                         
 -18   9   5          2.97         -0.19        10.14 o                         
 -17   9   5         66.17         76.02        10.46 o                         
 -16   9   5        122.85        122.84         8.80 o                         
 -15   9   5         14.03         16.95         6.95 o                         
 -14   9   5       1244.70       1216.96        19.63 o                         
 -13   9   5         59.12         59.36         6.58 o                         
 -12   9   5          8.07          6.95         7.86 o                         
 -11   9   5          8.85          5.49         5.59 o                         
 -10   9   5        205.61        194.36         8.64 o                         
  -9   9   5         24.34         17.35         4.48 o                         
  -8   9   5        758.35        746.79        12.78 o                         
  -7   9   5         13.51         16.37         4.41 o                         
  -6   9   5        439.04        395.57         7.71 o                         
  -5   9   5        625.15        665.98         9.10 o                         
  -4   9   5       1075.59       1239.02        12.22 o                         
  -3   9   5        373.91        356.27         9.62 o                         
  -2   9   5         30.57         20.49         3.62 o                         
  -1   9   5       1438.01       1708.68        17.28 o                         
   0   9   5        246.51        262.44         7.50 o                         
   1   9   5        272.11        267.83         6.90 o                         
   2   9   5       1228.46       1259.74        11.64 o                         
   3   9   5         28.17         35.67         4.03 o                         
   4   9   5        166.52        143.61         6.31 o                         
   5   9   5         28.81         29.05         4.15 o                         
   6   9   5         29.70         19.77         9.72 o                         
   7   9   5        839.24        729.26        11.63 o                         
   8   9   5        704.64        686.30        17.72 o                         
   9   9   5        275.09        242.03        12.02 o                         
  10   9   5        185.57        163.47         7.58 o                         
  11   9   5        217.79        192.70        13.50 o                         
  12   9   5        177.80        160.32        10.67 o                         
  13   9   5        318.11        297.52        13.11 o                         
  14   9   5         54.46         56.76        10.44 o                         
  15   9   5          3.23         -8.98        10.31 o                         
  16   9   5        113.58        126.30        12.88 o                         
  17   9   5         58.74         47.23        15.04 o                         
 -20  10   5         27.05         35.65        13.55 o                         
 -19  10   5        270.14        283.19        15.04 o                         
 -18  10   5        244.05        234.58        13.61 o                         
 -17  10   5        306.40        322.77        14.97 o                         
 -16  10   5         22.64         11.51         7.98 o                         
 -15  10   5          2.82         10.75         7.24 o                         
 -14  10   5       1157.93       1139.00        17.24 o                         
 -13  10   5        327.74        312.31        12.97 o                         
 -12  10   5         43.03         28.81         8.54 o                         
 -11  10   5          0.84         -5.10         5.10 o                         
 -10  10   5       1685.14       1657.46        17.58 o                         
  -9  10   5       3054.76       3087.87        30.66 o                         
  -8  10   5       1026.17        998.75        16.68 o                         
  -7  10   5        138.65        146.16         6.96 o                         
  -6  10   5        396.70        388.90        10.18 o                         
  -5  10   5       4405.13       4655.44        36.01 o                         
  -4  10   5       2903.82       3012.47        29.39 o                         
  -3  10   5       2508.09       2599.37        26.41 o                         
  -2  10   5         45.93         35.69         6.04 o                         
  -1  10   5       1028.69       1041.42        13.50 o                         
   0  10   5        336.46        291.66        10.66 o                         
   1  10   5       1490.10       1474.00        16.05 o                         
   2  10   5        221.28        263.81         8.20 o                         
   3  10   5        632.02        665.78         9.66 o                         
   4  10   5       1975.77       2081.47        26.05 o                         
   5  10   5        577.54        487.93        11.61 o                         
   6  10   5       1656.04       1720.03        23.69 o                         
   7  10   5        370.65        379.80        10.04 o                         
   8  10   5         12.09          8.01         5.85 o                         
   9  10   5        953.68        838.89        14.85 o                         
  10  10   5         54.65         71.73         7.15 o                         
  11  10   5        795.44        814.04        20.41 o                         
  12  10   5         10.76          8.70         8.57 o                         
  13  10   5        205.18        187.14        11.48 o                         
  14  10   5        161.34        150.43        12.15 o                         
  15  10   5        258.55        272.52        14.58 o                         
  16  10   5         49.50         56.57        13.03 o                         
 -19  11   5         13.34         25.27        12.80 o                         
 -18  11   5        325.91        326.54        15.45 o                         
 -17  11   5        645.53        636.79        20.64 o                         
 -16  11   5       1096.80       1077.81        21.65 o                         
 -15  11   5        509.90        500.33        15.28 o                         
 -14  11   5          7.88         15.81         7.43 o                         
 -13  11   5         25.06         30.94         7.70 o                         
 -12  11   5       1023.67        989.47        19.29 o                         
 -11  11   5       2089.89       2095.66        21.30 o                         
 -10  11   5        698.93        684.51        13.45 o                         
  -9  11   5         33.99         34.43         7.60 o                         
  -8  11   5        248.02        244.46         9.51 o                         
  -7  11   5       2870.38       2806.57        23.53 o                         
  -6  11   5       2827.13       2742.45        26.92 o                         
  -5  11   5        847.16        832.58        14.43 o                         
  -4  11   5          4.39         -0.44         4.21 o                         
  -3  11   5        302.68        327.89        10.16 o                         
  -2  11   5       1624.87       1591.71        18.52 o                         
  -1  11   5       1222.28       1180.88        15.04 o                         
   0  11   5          5.68          1.47         4.03 o                         
   1  11   5        950.00        916.11        12.17 o                         
   2  11   5       2426.47       2443.32        26.39 o                         
   3  11   5       3706.35       3842.97        47.44 o                         
   4  11   5        476.34        418.82         9.12 o                         
   5  11   5        194.13        190.48        11.41 o                         
   6  11   5         68.93         69.40         7.03 o                         
   7  11   5       1664.43       1626.06        21.27 o                         
   8  11   5        597.24        604.03        12.48 o                         
   9  11   5         45.25         31.40         6.45 o                         
  10  11   5         22.17         43.36         7.91 o                         
  11  11   5        429.34        449.27        18.67 o                         
  12  11   5       1553.78       1526.59        24.02 o                         
  13  11   5       2039.00       2149.67        29.07 o                         
  14  11   5        303.39        314.17        14.65 o                         
  15  11   5         11.26         10.20        11.69 o                         
  16  11   5         10.02         34.72        20.68 o                         
 -18  12   5          0.98          7.73        12.31 o                         
 -17  12   5          1.70          9.12        10.83 o                         
 -16  12   5          4.95          3.84        10.40 o                         
 -15  12   5          8.32         12.62         9.52 o                         
 -14  12   5        266.31        270.17        11.63 o                         
 -13  12   5        607.11        599.72        16.18 o                         
 -12  12   5         71.68         75.46        15.92 o                         
 -11  12   5        238.40        223.59        10.30 o                         
 -10  12   5          1.18         -6.41         6.41 o                         
  -9  12   5         22.39         23.10         5.65 o                         
  -8  12   5         79.14         74.13         6.07 o                         
  -7  12   5        230.35        231.37         8.40 o                         
  -6  12   5         43.99         49.01         7.48 o                         
  -5  12   5         34.57         24.71         7.42 o                         
  -4  12   5        124.73         78.21        15.84 o                         
  -3  12   5        114.00        113.96         7.44 o                         
  -2  12   5        569.82        617.35        13.46 o                         
  -1  12   5         89.70         87.54         7.44 o                         
   0  12   5          0.98          2.78         5.34 o                         
   1  12   5        684.68        646.20        13.15 o                         
   2  12   5          0.45          0.30         5.40 o                         
   3  12   5         63.07         53.75         6.24 o                         
   4  12   5         24.82         21.46         6.18 o                         
   5  12   5       1169.40       1182.33        14.75 o                         
   6  12   5        713.25        671.65        12.42 o                         
   7  12   5        886.19        799.38        14.98 o                         
   8  12   5         52.90         52.49         6.97 o                         
   9  12   5         23.48         20.20         6.93 o                         
  10  12   5         17.14         20.19         7.67 o                         
  11  12   5        294.70        277.12        15.38 o                         
  12  12   5        152.42        171.60        11.83 o                         
  13  12   5         90.16        122.43        12.05 o                         
  14  12   5          1.12        -11.49        11.49 o                         
  15  12   5          8.13         19.08        18.14 o                         
 -18  13   5         23.58         29.51        19.72 o                         
 -17  13   5        221.14        214.26        14.49 o                         
 -16  13   5        413.90        409.44        19.13 o                         
 -15  13   5        275.00        318.95        12.96 o                         
 -14  13   5        371.27        357.78        14.72 o                         
 -13  13   5         92.76         87.93        11.34 o                         
 -12  13   5        633.87        625.90        19.32 o                         
 -11  13   5        623.93        600.24        15.46 o                         
 -10  13   5       3517.72       3474.50        33.08 o                         
  -9  13   5        553.73        556.12        12.65 o                         
  -8  13   5        166.13        161.44         7.43 o                         
  -7  13   5        250.80        239.29         9.05 o                         
  -6  13   5        992.03        984.39        16.18 o                         
  -5  13   5        358.23        354.10        11.66 o                         
  -4  13   5        197.33        179.70         9.88 o                         
  -3  13   5       1045.91       1053.79        17.80 o                         
  -2  13   5       1532.92       1471.62        20.85 o                         
  -1  13   5        822.08        814.77        13.99 o                         
   0  13   5        714.50        692.40        13.08 o                         
   1  13   5        299.97        283.11        11.28 o                         
   2  13   5       1970.43       1878.04        21.93 o                         
   3  13   5        563.46        576.48        13.41 o                         
   4  13   5         13.61         17.37         6.58 o                         
   5  13   5         11.98         21.29         8.35 o                         
   6  13   5        134.98        117.38        10.00 o                         
   7  13   5        893.14        858.42        19.64 o                         
   8  13   5         26.63         26.15         7.05 o                         
   9  13   5         25.90         24.64         7.46 o                         
  10  13   5         48.64         40.63         8.26 o                         
  11  13   5        347.89        389.17        16.66 o                         
  12  13   5        610.52        603.06        20.46 o                         
  13  13   5        143.05        155.16        15.09 o                         
  14  13   5         22.68         17.34        14.30 o                         
 -17  14   5        434.10        394.53        18.13 o                         
 -16  14   5         12.08          1.38        11.83 o                         
 -15  14   5        189.38        187.41        11.82 o                         
 -14  14   5        326.26        343.32        14.53 o                         
 -13  14   5        919.67        891.55        20.55 o                         
 -12  14   5        532.76        537.50        15.41 o                         
 -11  14   5        137.01        123.63         8.86 o                         
 -10  14   5        776.10        759.99        16.70 o                         
  -9  14   5       2077.65       2047.16        21.46 o                         
  -8  14   5        947.23        893.99        17.37 o                         
  -7  14   5         32.95         18.93         7.18 o                         
  -6  14   5        228.45        212.82        10.89 o                         
  -5  14   5        886.76        853.74        16.01 o                         
  -4  14   5       3106.64       3119.02        34.77 o                         
  -3  14   5       1537.17       1482.33        19.69 o                         
  -2  14   5         79.16         78.52         6.57 o                         
  -1  14   5        350.66        355.55        10.87 o                         
   0  14   5        266.04        306.02        12.25 o                         
   1  14   5        812.80        737.61        15.17 o                         
   2  14   5        536.66        493.03        13.89 o                         
   3  14   5        127.50        114.18        10.67 o                         
   4  14   5       1565.44       1588.22        24.87 o                         
   5  14   5        679.83        686.51        23.93 o                         
   6  14   5        722.43        743.76        19.66 o                         
   7  14   5        145.88        124.29         9.66 o                         
   8  14   5        420.74        403.44        15.76 o                         
   9  14   5        191.01        210.26        11.57 o                         
  10  14   5        460.53        492.14        20.90 o                         
  11  14   5        443.40        461.50        22.40 o                         
  12  14   5         51.53         49.41        13.69 o                         
  13  14   5         29.83         29.31        16.40 o                         
 -16  15   5        142.63        153.89        16.47 o                         
 -15  15   5        139.34        118.46        19.27 o                         
 -14  15   5         34.14         16.55        11.55 o                         
 -13  15   5          9.64        -10.30        10.30 o                         
 -12  15   5        282.69        285.93        13.97 o                         
 -11  15   5        291.36        289.01        12.81 o                         
 -10  15   5         84.91         73.72        11.13 o                         
  -9  15   5         77.22         83.72         9.33 o                         
  -8  15   5         30.76          1.83         8.33 o                         
  -7  15   5        218.89        211.37        10.49 o                         
  -6  15   5          2.82          3.28         7.54 o                         
  -5  15   5         13.58          0.08         7.34 o                         
  -4  15   5          5.48         13.58         7.39 o                         
  -3  15   5         72.28         66.45         6.74 o                         
  -2  15   5        245.25        241.10        10.93 o                         
  -1  15   5         77.31         80.92         8.02 o                         
   0  15   5        145.31        129.74         8.91 o                         
   1  15   5         12.32         13.62         7.27 o                         
   2  15   5        335.10        338.31        13.77 o                         
   3  15   5        258.30        232.75        15.75 o                         
   4  15   5        371.33        363.02        14.85 o                         
   5  15   5         35.56         42.50        10.34 o                         
   6  15   5         10.82         -0.79         8.64 o                         
   7  15   5         33.01         33.26         9.09 o                         
   8  15   5         45.00         45.69        10.03 o                         
   9  15   5          5.10         -7.94         9.76 o                         
  10  15   5         70.45        102.09        13.55 o                         
  11  15   5         40.31         39.79        13.42 o                         
  12  15   5         15.79         15.21        14.32 o                         
 -15  16   5        136.46        153.53        19.96 o                         
 -14  16   5          1.85        -13.83        13.83 o                         
 -13  16   5         68.28         22.31        13.52 o                         
 -12  16   5          4.59        -12.20        12.20 o                         
 -11  16   5          1.79         -0.81        13.72 o                         
 -10  16   5         79.73         70.88        12.19 o                         
  -9  16   5       1308.73       1346.20        26.67 o                         
  -8  16   5        346.46        334.91        16.59 o                         
  -7  16   5         28.39         24.73        10.26 o                         
  -6  16   5         48.02         43.23        10.38 o                         
  -5  16   5         42.87         40.55        10.99 o                         
  -4  16   5        868.47        900.66        21.75 o                         
  -3  16   5        394.50        348.68        12.51 o                         
  -2  16   5          0.10         -5.90         7.79 o                         
  -1  16   5         39.30         24.69         8.02 o                         
   0  16   5        135.90        151.70         9.94 o                         
   1  16   5       1155.47       1089.59        19.52 o                         
   2  16   5        152.34        158.74        10.23 o                         
   3  16   5        326.86        309.48        21.13 o                         
   4  16   5        304.93        294.35        13.92 o                         
   5  16   5         89.30         97.92        10.57 o                         
   6  16   5         69.87         63.19        15.34 o                         
   7  16   5          0.19         -2.68         9.60 o                         
   8  16   5        153.63        155.70        12.19 o                         
   9  16   5        303.87        313.68        19.09 o                         
  10  16   5        462.63        511.37        24.37 o                         
  11  16   5         62.43         99.27        15.35 o                         
 -13  17   5         36.99         26.18        15.58 o                         
 -12  17   5        880.63        936.07        27.50 o                         
 -11  17   5        621.23        672.81        25.44 o                         
 -10  17   5        140.51        119.47        13.92 o                         
  -9  17   5        119.46        107.14        13.20 o                         
  -8  17   5         95.37         74.26        12.54 o                         
  -7  17   5        432.74        380.00        20.64 o                         
  -6  17   5         26.10         22.29        11.29 o                         
  -5  17   5         26.51         38.00        11.15 o                         
  -4  17   5         45.14         47.38        11.01 o                         
  -3  17   5        499.82        507.27        20.28 o                         
  -2  17   5        812.89        778.85        22.01 o                         
  -1  17   5        400.21        417.15        19.41 o                         
   0  17   5         18.68         29.82        10.49 o                         
   1  17   5         18.25         20.14        10.60 o                         
   2  17   5        732.68        765.73        29.44 o                         
   3  17   5       1082.04       1137.30        33.30 o                         
   4  17   5        740.24        798.03        24.05 o                         
   5  17   5        245.94        220.12        14.98 o                         
   6  17   5        224.44        236.35        15.47 o                         
   7  17   5        782.18        824.70        25.33 o                         
   8  17   5        404.98        410.72        20.11 o                         
   9  17   5         43.37         21.01        14.09 o                         
  10  17   5          0.43          3.39        17.13 o                         
 -12  18   5          1.97        -10.47        16.45 o                         
 -11  18   5        195.13        196.91        16.79 o                         
 -10  18   5         33.47         10.66        16.78 o                         
  -9  18   5         12.48        -11.59        12.47 o                         
  -8  18   5         56.35         76.62        13.42 o                         
  -7  18   5          5.52         -9.75        11.85 o                         
  -6  18   5         49.13         47.54        12.43 o                         
  -5  18   5        103.31        103.10        13.08 o                         
  -4  18   5          4.68         15.81        11.59 o                         
  -3  18   5         45.74         51.11        12.21 o                         
  -2  18   5        537.29        532.76        31.98 o                         
  -1  18   5        153.12        131.24        13.33 o                         
   0  18   5          9.67          5.89        12.70 o                         
   1  18   5          7.12         23.15        11.50 o                         
   2  18   5          0.38        -11.37        11.37 o                         
   3  18   5          5.01         11.17        12.21 o                         
   4  18   5         82.79        104.21        14.08 o                         
   5  18   5        296.13        323.43        17.75 o                         
   6  18   5        228.08        207.67        16.30 o                         
   7  18   5         12.84          6.29        17.43 o                         
   8  18   5          2.83        -14.21        14.21 o                         
 -10  19   5          0.78        -14.32        14.32 o                         
  -9  19   5          0.85         -1.07        14.19 o                         
  -8  19   5         76.32         91.65        17.58 o                         
  -7  19   5        976.64        957.42        29.15 o                         
  -6  19   5        166.53        169.22        15.84 o                         
  -5  19   5          0.85         11.28        12.86 o                         
  -4  19   5         41.81         33.98        12.99 o                         
  -3  19   5          3.18         -5.65        12.48 o                         
  -2  19   5        154.67        140.78        17.43 o                         
  -1  19   5        360.05        400.69        20.94 o                         
   0  19   5         32.59         34.73        13.86 o                         
   1  19   5          1.86          9.10        12.99 o                         
   2  19   5        158.13        165.27        19.43 o                         
   3  19   5         21.09         18.70        17.72 o                         
   4  19   5          6.57          3.39        13.68 o                         
   5  19   5         27.91         57.69        14.80 o                         
   6  19   5        157.72        184.97        18.15 o                         
  -7  20   5          0.71         -1.67        14.83 o                         
  -6  20   5         27.60         23.50        14.92 o                         
  -5  20   5         84.48         83.61        15.71 o                         
  -4  20   5        615.45        659.05        27.44 o                         
  -3  20   5        288.86        306.98        26.01 o                         
  -2  20   5          9.99         -7.48        13.85 o                         
  -1  20   5         95.24         95.03        15.18 o                         
   0  20   5        281.93        305.47        18.54 o                         
   1  20   5        447.79        514.45        26.41 o                         
   2  20   5        120.01        138.01        18.58 o                         
   3  20   5          0.12          3.33        15.15 o                         
 -22   0   6         84.13         64.72        21.78 o                         
 -21   0   6        172.06        160.97        20.30 o                         
 -20   0   6       1257.27       1105.04        68.31 o                         
 -19   0   6       1319.01       1327.17        36.71 o                         
 -18   0   6        210.11        205.26        38.12 o                         
 -17   0   6         65.04         55.09        12.94 o                         
 -16   0   6       2107.85       2189.34        28.57 o                         
 -15   0   6       3376.58       3413.72        43.95 o                         
 -14   0   6       4090.28       3808.21        78.21 o                         
 -13   0   6        548.79        515.31        17.50 o                         
 -12   0   6         57.07         62.37        10.89 o                         
 -11   0   6       1005.70        962.46        22.28 o                         
 -10   0   6       3305.56       3215.16        43.40 o                         
  -9   0   6       6751.15       8275.41       104.45 o                         
  -8   0   6       4896.34       5737.91        66.85 o                         
  -7   0   6         18.07         93.70        22.28 o                         
  -6   0   6         74.81        167.90         9.90 o                         
  -5   0   6       2676.07       4053.57        32.03 o                         
  -4   0   6       2207.16       2467.79        21.07 o                         
  -3   0   6       1267.66       1294.04        15.19 o                         
  -2   0   6      26214.84      29902.81       245.72 o                         
  -1   0   6        590.70        439.92         7.96 o                         
   0   0   6       5107.62       5048.46        39.16 o                         
   1   0   6        751.19        998.99        35.15 o                         
   2   0   6      16272.19      18391.69       118.16 o                         
   3   0   6      16885.90      18786.21       159.81 o                         
   4   0   6       5570.93       5560.97        74.25 o                         
   5   0   6       1098.81        967.37        19.94 o                         
   6   0   6       1757.62       1631.92        27.65 o                         
   7   0   6      12957.92      13163.98       178.20 o                         
   9   0   6      17244.76      17452.45       309.83 o                         
  10   0   6       1304.69       1155.66        28.35 o                         
  11   0   6          3.99          2.08        10.13 o                         
  12   0   6        412.98        379.45        33.17 o                         
  13   0   6       1665.47       1638.18        37.45 o                         
  14   0   6        100.25        119.45        33.17 o                         
  15   0   6        303.86        268.43        20.30 o                         
  16   0   6         25.25         14.85        16.06 o                         
  17   0   6        305.16        385.79        58.41 o                         
  18   0   6       1024.72       1156.82        50.99 o                         
 -22   1   6         42.63         38.34        13.40 o                         
 -21   1   6        437.26        458.72        32.66 o                         
 -20   1   6          5.18         -6.05        10.87 o                         
 -19   1   6         40.45         49.56        10.76 o                         
 -18   1   6        357.44        347.18        17.06 o                         
 -17   1   6       1245.49       1173.08        18.38 o                         
 -16   1   6       1826.68       1738.41        20.65 o                         
 -15   1   6        429.69        449.84        12.54 o                         
 -14   1   6         47.22         49.84         6.61 o                         
 -13   1   6        238.08        170.20         9.99 o                         
 -12   1   6         82.45         83.94         5.20 o                         
 -11   1   6          0.56          1.13         4.47 o                         
 -10   1   6        944.67       1014.67        14.47 o                         
  -9   1   6       1923.20       1887.52        20.54 o                         
  -8   1   6        162.17        155.73         9.72 o                         
  -7   1   6       7316.06       7728.45        53.14 o                         
  -6   1   6       1116.96       1224.95        10.33 o                         
  -5   1   6        248.08        215.78         4.77 o                         
  -4   1   6        414.88        338.29         4.31 o                         
  -3   1   6          7.75         23.64         2.44 o                         
  -2   1   6       2536.86       2685.23        18.85 o                         
  -1   1   6       1448.71       1531.49        12.30 o                         
   0   1   6       8634.41      10046.22        60.90 o                         
   1   1   6      23682.78      26964.54       144.92 o                         
   2   1   6       3435.21       3585.40        23.26 o                         
   3   1   6       3445.28       3804.19        32.00 o                         
   4   1   6         23.68         42.25         3.00 o                         
   5   1   6       3111.59       3024.27        29.19 o                         
   6   1   6       1148.37       1115.24        15.69 o                         
   7   1   6        322.21        319.02        11.57 o                         
   8   1   6        134.48        121.77        13.86 o                         
   9   1   6       1799.89       1721.09        26.28 o                         
  10   1   6       6461.36       5864.92        54.08 o                         
  11   1   6        463.63        451.25        15.21 o                         
  12   1   6         66.66         78.65         9.01 o                         
  13   1   6        150.72        144.56        11.10 o                         
  14   1   6        496.69        486.52        18.91 o                         
  15   1   6        583.27        652.49        21.51 o                         
  16   1   6          1.64          2.28        11.10 o                         
  17   1   6         15.26         18.23        12.99 o                         
  18   1   6         10.96         10.43        14.08 o                         
 -22   2   6         20.50          9.75        20.58 o                         
 -21   2   6        104.32        110.07        14.19 o                         
 -20   2   6        912.76        892.12        24.59 o                         
 -19   2   6        121.05        141.80        13.15 o                         
 -18   2   6          0.23         -8.85         8.85 o                         
 -17   2   6         19.06          9.55         7.24 o                         
 -16   2   6       2727.65       2671.29        27.20 o                         
 -15   2   6       2005.21       1958.33        21.69 o                         
 -14   2   6         39.34         55.00         7.20 o                         
 -13   2   6        115.03        105.19         7.57 o                         
 -12   2   6        497.58        555.49        12.01 o                         
 -11   2   6       1154.06       1149.85        17.07 o                         
 -10   2   6        294.24        274.34         7.11 o                         
  -9   2   6        222.51        265.95        10.66 o                         
  -8   2   6        543.34        653.18         7.67 o                         
  -7   2   6       3616.17       3958.70        30.01 o                         
  -6   2   6       1236.57       1260.85        12.35 o                         
  -5   2   6         65.76         99.31         3.10 o                         
  -4   2   6       1151.54       1309.11        10.02 o                         
  -3   2   6        260.94        358.30         5.35 o                         
  -2   2   6        941.83       1012.47         9.27 o                         
  -1   2   6       1810.47       1866.22        14.25 o                         
   0   2   6       3052.54       3401.12        27.00 o                         
   1   2   6        388.85        372.81         7.00 o                         
   2   2   6        127.79         99.51         3.05 o                         
   3   2   6        188.06        178.38         4.88 o                         
   4   2   6       3854.91       3993.29        30.68 o                         
   5   2   6        221.95        208.11         6.32 o                         
   6   2   6          5.29          2.09         3.36 o                         
   7   2   6       1034.13        999.74        12.46 o                         
   8   2   6          8.64          6.98         3.88 o                         
   9   2   6       2162.65       2041.99        25.33 o                         
  10   2   6        137.87        115.87         6.46 o                         
  11   2   6        709.15        584.45        12.33 o                         
  12   2   6          2.74          0.83         8.16 o                         
  13   2   6        107.50        117.43        10.38 o                         
  14   2   6         11.88         23.17        12.57 o                         
  15   2   6          7.23          2.09        10.21 o                         
  16   2   6        119.54        118.72        12.99 o                         
  17   2   6        289.53        360.54        33.15 o                         
  18   2   6         98.37         92.36        15.33 o                         
 -22   3   6        212.54        192.24        16.95 o                         
 -21   3   6        586.44        597.41        24.73 o                         
 -20   3   6        163.80        186.15        14.34 o                         
 -19   3   6       1150.36       1099.78        24.60 o                         
 -18   3   6       2176.34       2104.05        35.01 o                         
 -17   3   6       2657.69       2656.61        28.39 o                         
 -16   3   6       1084.85       1102.05        17.41 o                         
 -15   3   6         21.57         17.48         6.67 o                         
 -14   3   6        913.37        914.23        19.73 o                         
 -13   3   6       1203.44       1180.21        18.80 o                         
 -12   3   6       2261.34       2301.45        31.70 o                         
 -11   3   6         71.70         88.67         5.10 o                         
 -10   3   6       1445.43       1286.01        14.01 o                         
  -9   3   6       3356.68       3131.97        25.64 o                         
  -8   3   6       7525.78       8293.23        57.61 o                         
  -7   3   6       8133.70       8594.13        59.22 o                         
  -6   3   6         85.36         90.56         3.78 o                         
  -5   3   6       1108.54       1115.07         9.09 o                         
  -4   3   6        310.33        176.21         3.86 o                         
  -3   3   6       4359.56       4543.46        29.90 o                         
  -2   3   6        473.37        473.39         6.18 o                         
  -1   3   6       1694.12       1901.60        14.66 o                         
   0   3   6       6445.38       6906.75        43.39 o                         
   1   3   6      22148.51      24819.46       125.40 o                         
   2   3   6       7791.65       8341.96        42.02 o                         
   3   3   6       2309.75       2395.25        18.75 o                         
   4   3   6          3.70          6.36         2.99 o                         
   5   3   6        569.62        506.86         8.75 o                         
   6   3   6       5030.58       5026.25        47.08 o                         
   7   3   6        483.53        485.70         9.55 o                         
   8   3   6        705.40        634.55        10.95 o                         
   9   3   6        504.89        468.97        14.65 o                         
  10   3   6       3403.10       3425.42        34.04 o                         
  11   3   6       1259.39       1221.62        17.15 o                         
  12   3   6        375.89        374.86        12.65 o                         
  13   3   6         36.20         38.46         9.15 o                         
  14   3   6        503.21        506.25        19.42 o                         
  15   3   6        337.44        371.50        29.87 o                         
  16   3   6        189.50        200.35        14.71 o                         
  17   3   6        221.19        247.19        19.01 o                         
  18   3   6         16.64         33.37        14.57 o                         
 -22   4   6         40.88         31.74        14.46 o                         
 -21   4   6        501.77        522.36        33.84 o                         
 -20   4   6        139.25        126.56        13.61 o                         
 -19   4   6        107.77        102.65        12.12 o                         
 -18   4   6        257.59        225.28        11.08 o                         
 -17   4   6        448.34        457.50        17.90 o                         
 -16   4   6        250.46        232.90        10.52 o                         
 -15   4   6       3184.52       3162.87        42.77 o                         
 -14   4   6        740.47        776.58        15.70 o                         
 -13   4   6        228.42        222.04        11.32 o                         
 -12   4   6         96.68         77.34         6.41 o                         
 -11   4   6       1562.70       1542.52        18.19 o                         
 -10   4   6       4098.95       4210.98        33.31 o                         
  -9   4   6       2307.62       2268.54        20.55 o                         
  -8   4   6         51.19         55.81         2.56 o                         
  -7   4   6       2966.36       3826.01        24.07 o                         
  -6   4   6       1123.43        991.18        13.69 o                         
  -5   4   6        241.71        176.82         4.55 o                         
  -4   4   6       3385.94       4238.66        28.34 o                         
  -3   4   6       3608.08       4076.90        27.34 o                         
  -2   4   6        325.59        277.14         5.11 o                         
  -1   4   6       2021.15       1930.90        15.05 o                         
   0   4   6          9.06          5.13         2.20 o                         
   1   4   6        807.26        997.32         8.87 o                         
   2   4   6       2515.28       2572.26        17.45 o                         
   3   4   6       1231.75       1214.62         9.41 o                         
   4   4   6       2469.19       2604.79        22.55 o                         
   5   4   6         14.70         17.24         3.62 o                         
   6   4   6       1427.32       1535.54        16.54 o                         
   7   4   6       1383.75       1280.69        21.65 o                         
   8   4   6       2376.49       2415.95        23.37 o                         
   9   4   6       3937.08       3832.44        36.93 o                         
  10   4   6        972.41        924.30        16.42 o                         
  11   4   6        722.56        703.59        17.45 o                         
  12   4   6         27.71         26.65         7.11 o                         
  13   4   6         17.87         18.47         7.55 o                         
  14   4   6        132.32        144.15        12.12 o                         
  15   4   6         15.34         16.96        11.37 o                         
  16   4   6         65.36         89.78        13.63 o                         
  17   4   6        231.85        250.47        16.57 o                         
  18   4   6        129.05        146.90        19.43 o                         
 -22   5   6         18.59         34.44        14.84 o                         
 -21   5   6        321.38        309.77        17.40 o                         
 -20   5   6         52.67         51.91        12.60 o                         
 -19   5   6        153.08        132.27        12.83 o                         
 -18   5   6          8.10         -3.17         8.55 o                         
 -17   5   6         84.17         99.61         8.89 o                         
 -16   5   6        313.22        279.65        12.55 o                         
 -15   5   6       1751.34       1714.96        18.03 o                         
 -14   5   6       1060.53        973.78        13.11 o                         
 -13   5   6       1484.67       1420.10        17.49 o                         
 -12   5   6       3836.69       3854.35        44.19 o                         
 -11   5   6        323.55        255.82        12.00 o                         
 -10   5   6        183.05        194.27         7.79 o                         
  -9   5   6       3218.04       3463.59        28.83 o                         
  -8   5   6         97.90         97.73         5.31 o                         
  -7   5   6       1102.81       1206.22        11.57 o                         
  -6   5   6       1159.87       1223.24        11.50 o                         
  -5   5   6        173.95        149.82         4.68 o                         
  -4   5   6        164.90        160.67         4.70 o                         
  -3   5   6        662.82        678.39         7.86 o                         
  -2   5   6        548.87        569.71         7.30 o                         
  -1   5   6        725.68        841.21         8.91 o                         
   0   5   6          2.61          1.46         2.50 o                         
   1   5   6        366.28        369.55         5.66 o                         
   2   5   6          4.04         12.54         2.26 o                         
   3   5   6        297.58        402.57         6.19 o                         
   4   5   6       1995.64       2003.17        16.94 o                         
   5   5   6       2942.89       3036.11        26.18 o                         
   6   5   6       2821.73       2854.76        25.53 o                         
   7   5   6       1929.61       1892.60        20.06 o                         
   8   5   6        945.25        795.48        16.16 o                         
   9   5   6       1416.47       1237.75        17.13 o                         
  10   5   6        400.26        325.97        12.87 o                         
  11   5   6        381.89        343.91        14.42 o                         
  12   5   6         46.63         26.33         7.42 o                         
  13   5   6         38.16         21.10         9.97 o                         
  14   5   6          3.05         19.59         9.84 o                         
  15   5   6        114.91        129.98        13.11 o                         
  16   5   6          7.68         16.99        12.45 o                         
  17   5   6        131.10        142.10        15.09 o                         
  18   5   6        142.95        174.25        19.43 o                         
 -21   6   6        283.10        291.79        17.55 o                         
 -20   6   6       1364.39       1386.83        29.57 o                         
 -19   6   6        472.02        464.41        21.12 o                         
 -18   6   6        151.57        160.50        11.04 o                         
 -17   6   6        191.42        172.66        10.38 o                         
 -16   6   6       3412.65       3321.03        32.88 o                         
 -15   6   6       5359.87       5367.09        39.83 o                         
 -14   6   6        317.22        309.75         9.66 o                         
 -13   6   6       1123.77       1075.52        14.50 o                         
 -12   6   6         32.85         29.67         4.82 o                         
 -11   6   6       4019.76       4018.24        32.19 o                         
 -10   6   6       1735.21       1641.83        15.61 o                         
  -9   6   6        733.58        756.39         9.56 o                         
  -8   6   6       1513.59       1592.20        14.49 o                         
  -7   6   6       1592.23       1662.42        14.64 o                         
  -6   6   6       5940.22       6355.63        41.54 o                         
  -5   6   6       3819.33       3935.83        27.45 o                         
  -4   6   6        196.53        218.33         5.28 o                         
  -3   6   6         88.13         70.99         3.42 o                         
  -2   6   6       4477.49       4747.07        31.89 o                         
  -1   6   6       8746.27       9011.64        56.21 o                         
   0   6   6       3745.30       4120.35        26.02 o                         
   1   6   6          0.09         -0.86         2.34 o                         
   2   6   6       1294.20       1307.58        11.56 o                         
   3   6   6       2238.36       2128.86        16.43 o                         
   4   6   6       2029.42       2068.81        17.15 o                         
   5   6   6       1547.34       1498.68        14.18 o                         
   6   6   6         77.02         80.83         5.91 o                         
   7   6   6        909.62        887.40        13.52 o                         
   8   6   6       2504.23       2369.50        36.27 o                         
   9   6   6       2229.14       2268.48        24.09 o                         
  10   6   6        197.89        189.26        10.63 o                         
  11   6   6        111.80        104.55         8.20 o                         
  12   6   6       1002.18        975.73        18.18 o                         
  13   6   6        393.70        382.82        21.12 o                         
  14   6   6        400.05        458.49        18.99 o                         
  15   6   6          6.79          9.50        11.43 o                         
  16   6   6        208.79        222.59        15.96 o                         
  17   6   6        241.99        231.95        16.76 o                         
 -21   7   6         19.35          6.79        13.86 o                         
 -20   7   6        129.47        132.25        14.71 o                         
 -19   7   6          5.46          2.96        13.72 o                         
 -18   7   6        545.28        518.37        18.11 o                         
 -17   7   6        233.99        211.01        13.08 o                         
 -16   7   6         46.68         37.33         8.30 o                         
 -15   7   6        254.71        269.67        10.52 o                         
 -14   7   6       1675.45       1629.46        18.02 o                         
 -13   7   6        597.74        575.88        12.18 o                         
 -12   7   6        663.70        588.41        12.56 o                         
 -11   7   6         81.82         68.65         5.18 o                         
 -10   7   6          6.21          2.65         4.50 o                         
  -9   7   6       3948.30       4127.49        36.07 o                         
  -8   7   6       4811.58       4651.13        32.67 o                         
  -7   7   6       1498.22       1466.21        13.85 o                         
  -6   7   6        157.88        201.59         5.89 o                         
  -5   7   6        768.76        734.22         9.03 o                         
  -4   7   6       2775.08       2935.43        21.91 o                         
  -3   7   6        338.04        343.68         6.37 o                         
  -2   7   6       1041.26       1216.17        11.75 o                         
  -1   7   6        202.49        179.22         5.37 o                         
   0   7   6       1863.05       1898.23        14.34 o                         
   1   7   6       1225.13       1330.62        12.99 o                         
   2   7   6       1798.72       1749.94        14.31 o                         
   3   7   6       1507.85       1631.98        13.81 o                         
   4   7   6        668.16        628.00         9.09 o                         
   5   7   6         66.35         45.31         4.73 o                         
   6   7   6         60.19         45.18         4.94 o                         
   7   7   6        599.24        543.33        10.35 o                         
   8   7   6        265.93        250.80        11.72 o                         
   9   7   6        110.89         86.97         7.21 o                         
  10   7   6        603.95        560.28        16.00 o                         
  11   7   6        533.52        517.88        19.50 o                         
  12   7   6        324.26        319.63        13.37 o                         
  13   7   6          1.29         -8.42         8.42 o                         
  14   7   6         90.27         95.81        11.88 o                         
  15   7   6        146.32        156.16        14.19 o                         
  16   7   6        210.78        232.03        16.18 o                         
  17   7   6         94.29        124.89        16.03 o                         
 -21   8   6         53.29         58.20        15.29 o                         
 -20   8   6          0.78         -8.85        13.22 o                         
 -19   8   6          1.03         -0.38        10.86 o                         
 -18   8   6        281.09        329.77        14.78 o                         
 -17   8   6        533.98        508.88        19.28 o                         
 -16   8   6          2.71         -6.75        11.07 o                         
 -15   8   6        522.99        487.12        14.14 o                         
 -14   8   6         82.28         95.33        10.82 o                         
 -13   8   6          0.89          3.45         5.31 o                         
 -12   8   6        252.83        209.02        10.31 o                         
 -11   8   6        269.52        230.48        11.70 o                         
 -10   8   6        440.16        475.70        10.01 o                         
  -9   8   6         69.80         66.73         5.83 o                         
  -8   8   6        214.90        271.05         8.09 o                         
  -7   8   6       1060.02       1031.77        11.79 o                         
  -6   8   6       1284.85       1252.78        12.77 o                         
  -5   8   6        726.89        778.78         9.70 o                         
  -4   8   6        218.14        246.62         6.26 o                         
  -3   8   6        116.47        109.96         4.54 o                         
  -2   8   6        116.89         94.79         4.30 o                         
  -1   8   6         37.54         20.23         2.80 o                         
   0   8   6       1521.81       1602.13        14.55 o                         
   1   8   6          8.34          4.14         2.77 o                         
   2   8   6        959.62        998.21        10.49 o                         
   3   8   6       1445.62       1446.87        13.27 o                         
   4   8   6        316.68        304.44         8.29 o                         
   5   8   6        537.48        537.76         9.25 o                         
   6   8   6         61.32         47.00         6.11 o                         
   7   8   6          4.24         -1.01         4.42 o                         
   8   8   6         17.77         19.87         5.04 o                         
   9   8   6          1.89          1.40         7.11 o                         
  10   8   6        451.48        393.56        15.79 o                         
  11   8   6        706.05        745.43        19.71 o                         
  12   8   6       1652.14       1625.85        23.55 o                         
  13   8   6        237.88        256.08        12.03 o                         
  14   8   6        163.39        188.45        13.94 o                         
  15   8   6          1.83         -6.97        11.95 o                         
  16   8   6         18.78         35.06        13.69 o                         
  17   8   6          1.79         10.49        22.01 o                         
 -20   9   6         86.72         79.31        14.84 o                         
 -19   9   6         15.18         10.41        11.53 o                         
 -18   9   6        380.92        390.68        17.08 o                         
 -17   9   6       1162.14       1084.61        21.41 o                         
 -16   9   6        412.93        394.41        17.81 o                         
 -15   9   6        213.54        209.84        10.70 o                         
 -14   9   6        232.32        247.86         9.99 o                         
 -13   9   6       1151.10       1159.37        15.78 o                         
 -12   9   6       6500.40       6267.16        63.24 o                         
 -11   9   6       2517.74       2494.82        22.57 o                         
 -10   9   6        413.78        415.62        14.73 o                         
  -9   9   6        888.46        874.87        15.29 o                         
  -8   9   6       1230.75       1259.31        13.91 o                         
  -7   9   6        461.09        378.47         8.29 o                         
  -6   9   6         65.88         80.16         5.41 o                         
  -5   9   6       1549.30       1426.64        14.03 o                         
  -4   9   6       1270.21       1200.56        12.45 o                         
  -3   9   6       2724.56       2619.27        20.76 o                         
  -2   9   6       1142.27       1044.38        10.05 o                         
  -1   9   6        609.46        583.61         8.55 o                         
   0   9   6       4793.06       4933.79        34.18 o                         
   1   9   6       2810.78       2827.85        20.63 o                         
   2   9   6        914.89        854.67        10.68 o                         
   3   9   6        528.57        458.10        10.13 o                         
   4   9   6       2073.88       2081.11        18.74 o                         
   5   9   6       5841.85       6076.58        49.99 o                         
   6   9   6       6833.91       6826.96        63.17 o                         
   7   9   6       3312.20       3106.54        28.15 o                         
   8   9   6        292.61        299.90        10.47 o                         
   9   9   6        562.79        463.27        12.34 o                         
  10   9   6        892.84        883.85        19.68 o                         
  11   9   6        779.75        749.25        20.07 o                         
  12   9   6        267.65        282.36        15.59 o                         
  13   9   6        100.87        102.30        10.72 o                         
  14   9   6        357.52        347.45        15.77 o                         
  15   9   6        826.22        861.42        28.64 o                         
  16   9   6        763.30        818.76        36.58 o                         
 -20  10   6         32.04         47.23        14.96 o                         
 -19  10   6         95.15        114.12        13.06 o                         
 -18  10   6          1.30        -10.76        10.76 o                         
 -17  10   6        143.27        143.93        11.53 o                         
 -16  10   6         58.93         56.57         9.47 o                         
 -15  10   6        852.30        817.92        21.36 o                         
 -14  10   6       1543.68       1524.02        19.28 o                         
 -13  10   6        135.15        122.29         9.34 o                         
 -12  10   6          1.85          1.60         6.50 o                         
 -11  10   6         58.15         57.36         6.05 o                         
 -10  10   6          5.34          5.22         5.54 o                         
  -9  10   6        502.55        464.53        11.05 o                         
  -8  10   6         11.05          8.87         5.04 o                         
  -7  10   6       1420.22       1398.37        17.77 o                         
  -6  10   6       1797.52       1728.29        16.42 o                         
  -5  10   6        847.23        954.65        12.39 o                         
  -4  10   6        525.39        508.61         8.44 o                         
  -3  10   6       2316.93       2387.24        22.81 o                         
  -2  10   6       1219.53       1126.16        18.27 o                         
  -1  10   6        130.47        129.61         8.23 o                         
   0  10   6        713.45        766.67        17.85 o                         
   1  10   6        146.75        134.93         6.77 o                         
   2  10   6        118.56        138.18         5.84 o                         
   3  10   6       5854.34       5790.06        54.37 o                         
   4  10   6        529.57        503.91         9.98 o                         
   5  10   6        744.93        686.75        12.36 o                         
   6  10   6        234.63        198.07         8.12 o                         
   7  10   6        955.29        933.10        14.74 o                         
   8  10   6       1355.88       1320.97        17.84 o                         
   9  10   6         31.90         22.09         8.22 o                         
  10  10   6         62.13         62.05         8.49 o                         
  11  10   6         14.69         21.35         8.70 o                         
  12  10   6        839.37        855.36        20.21 o                         
  13  10   6        762.19        834.58        21.07 o                         
  14  10   6        154.97        168.72        12.92 o                         
  15  10   6         13.53         22.51        11.95 o                         
  16  10   6        112.08         99.09        16.98 o                         
 -19  11   6         15.78         37.93        12.61 o                         
 -18  11   6        148.74        159.58        13.25 o                         
 -17  11   6        336.83        379.44        17.27 o                         
 -16  11   6        184.86        232.85        12.27 o                         
 -15  11   6        140.38        146.24        10.26 o                         
 -14  11   6        281.69        270.05        11.05 o                         
 -13  11   6         64.91         60.27         8.07 o                         
 -12  11   6        117.62        114.94        10.80 o                         
 -11  11   6         21.23         32.89         7.04 o                         
 -10  11   6         11.14         12.24         6.00 o                         
  -9  11   6        160.68        160.42         7.66 o                         
  -8  11   6        359.26        336.39         9.52 o                         
  -7  11   6        210.41        196.05         7.90 o                         
  -6  11   6         10.53          1.59         4.77 o                         
  -5  11   6        548.83        520.41        10.22 o                         
  -4  11   6        409.35        392.06        11.33 o                         
  -3  11   6        265.10        269.64        13.72 o                         
  -2  11   6        366.47        320.79        10.62 o                         
  -1  11   6        545.73        502.51        13.50 o                         
   0  11   6         19.50         19.53         4.77 o                         
   1  11   6        142.07        123.20         5.94 o                         
   2  11   6        350.10        324.25        12.87 o                         
   3  11   6        124.50        105.16         6.12 o                         
   4  11   6         40.50         45.18         5.68 o                         
   5  11   6         76.54         87.85         6.41 o                         
   6  11   6         14.32         13.44         5.71 o                         
   7  11   6         25.78         22.55         5.89 o                         
   8  11   6         50.73         66.60         6.63 o                         
   9  11   6          9.02          9.15         6.64 o                         
  10  11   6        231.41        259.44        16.04 o                         
  11  11   6       1454.82       1388.15        22.87 o                         
  12  11   6         85.34         92.99        10.52 o                         
  13  11   6         46.47         67.39        11.08 o                         
  14  11   6         69.89         66.56        12.30 o                         
  15  11   6         13.77         11.15        12.49 o                         
 -18  12   6        245.57        242.05        15.39 o                         
 -17  12   6         40.93         40.32        11.36 o                         
 -16  12   6        749.85        706.42        20.58 o                         
 -15  12   6        214.42        211.09        12.18 o                         
 -14  12   6        352.63        357.11        13.95 o                         
 -13  12   6        535.10        511.85        15.98 o                         
 -12  12   6         94.44        111.17         9.09 o                         
 -11  12   6        818.76        809.29        20.25 o                         
 -10  12   6       3671.07       3718.38        30.82 o                         
  -9  12   6        433.62        396.96        11.13 o                         
  -8  12   6        362.14        364.80        13.87 o                         
  -7  12   6       1083.84       1019.08        13.74 o                         
  -6  12   6       2319.35       2195.42        20.22 o                         
  -5  12   6        959.12        993.55        17.41 o                         
  -4  12   6        271.28        218.87        12.41 o                         
  -3  12   6        125.05        112.80         8.86 o                         
  -2  12   6       3653.53       3442.54        31.15 o                         
  -1  12   6       1578.64       1633.68        26.03 o                         
   0  12   6         67.84         79.73         6.80 o                         
   1  12   6          1.09          1.68         4.91 o                         
   2  12   6       1250.71       1230.61        17.52 o                         
   3  12   6       2920.02       2846.76        27.99 o                         
   4  12   6        607.76        584.73        15.31 o                         
   5  12   6        381.14        405.50        11.82 o                         
   6  12   6        118.57         99.37         7.70 o                         
   7  12   6        209.97        208.11         8.89 o                         
   8  12   6       1211.48       1133.46        16.68 o                         
   9  12   6        551.55        540.79        17.16 o                         
  10  12   6         41.50         41.39         9.40 o                         
  11  12   6          1.88         11.59         9.68 o                         
  12  12   6         19.26         29.61        10.73 o                         
  13  12   6       1219.81       1329.40        25.67 o                         
  14  12   6        242.40        234.97        15.00 o                         
 -18  13   6        270.04        285.08        16.32 o                         
 -17  13   6        102.78         92.12        13.47 o                         
 -16  13   6        278.25        271.22        14.35 o                         
 -15  13   6          6.50         26.54        10.40 o                         
 -14  13   6       1280.03       1299.42        23.19 o                         
 -13  13   6       1168.52       1243.81        22.79 o                         
 -12  13   6        303.01        322.91        12.60 o                         
 -11  13   6        309.48        310.11        13.59 o                         
 -10  13   6          8.80         -5.00         6.49 o                         
  -9  13   6          7.40          6.00         7.63 o                         
  -8  13   6        680.69        652.78        13.65 o                         
  -7  13   6        292.94        282.59        12.47 o                         
  -6  13   6         56.62         59.42         7.15 o                         
  -5  13   6        412.74        393.06        13.70 o                         
  -4  13   6        386.98        375.02        16.15 o                         
  -3  13   6        907.39        835.51        16.60 o                         
  -2  13   6          1.74         -3.39         6.06 o                         
  -1  13   6         72.24         66.02         6.77 o                         
   0  13   6        388.48        401.02        12.12 o                         
   1  13   6        287.45        322.42        12.10 o                         
   2  13   6       1127.45       1134.36        18.60 o                         
   3  13   6        459.23        414.07        13.34 o                         
   4  13   6       2768.40       2613.49        38.27 o                         
   5  13   6       1104.58       1093.08        31.21 o                         
   6  13   6       1482.09       1546.51        21.81 o                         
   7  13   6       1007.07        978.82        18.58 o                         
   8  13   6         40.83         43.32         8.74 o                         
   9  13   6         69.54         76.53        11.33 o                         
  10  13   6         84.47        119.17        12.69 o                         
  11  13   6        356.30        356.88        24.01 o                         
  12  13   6        103.37        120.40        14.32 o                         
  13  13   6        152.94        200.13        16.72 o                         
 -17  14   6         84.77         81.03        16.05 o                         
 -16  14   6          6.44          3.62        12.21 o                         
 -15  14   6         99.92        126.05        13.73 o                         
 -14  14   6         42.85         53.31         9.91 o                         
 -13  14   6        179.99        184.40        10.41 o                         
 -12  14   6          4.84         -4.62         9.30 o                         
 -11  14   6         64.76         62.61         8.23 o                         
 -10  14   6        290.26        277.10        12.60 o                         
  -9  14   6        215.33        198.17        11.95 o                         
  -8  14   6        174.73        173.47         9.85 o                         
  -7  14   6        106.82        113.80         8.67 o                         
  -6  14   6         79.01         88.06         8.16 o                         
  -5  14   6         18.79         23.25         7.01 o                         
  -4  14   6         79.66         54.47         7.34 o                         
  -3  14   6        423.31        392.53        13.24 o                         
  -2  14   6         15.05         -0.22         5.74 o                         
  -1  14   6         45.56         35.15         6.32 o                         
   0  14   6        187.83        180.24         7.97 o                         
   1  14   6         53.69         36.04         7.46 o                         
   2  14   6          1.09          3.25         6.82 o                         
   3  14   6        857.86        819.86        19.61 o                         
   4  14   6         68.26         64.09         9.84 o                         
   5  14   6         66.59         67.61        12.57 o                         
   6  14   6          0.01         11.86         8.17 o                         
   7  14   6        170.93        158.51        10.43 o                         
   8  14   6        124.80        106.53        10.25 o                         
   9  14   6        189.01        204.17        14.15 o                         
  10  14   6        104.73        144.64        13.82 o                         
  11  14   6          0.85         10.79        16.69 o                         
  12  14   6          0.99         19.40        15.94 o                         
  13  14   6        139.55        172.07        17.00 o                         
 -16  15   6        121.31        132.31        16.64 o                         
 -15  15   6          3.83         13.76        13.89 o                         
 -14  15   6         37.68         28.06        11.55 o                         
 -13  15   6        837.75        896.20        21.95 o                         
 -12  15   6        143.98        144.15        11.46 o                         
 -11  15   6        334.56        320.80        15.09 o                         
 -10  15   6          1.00         -3.83         8.82 o                         
  -9  15   6       1382.94       1333.43        32.58 o                         
  -8  15   6       1077.55       1067.95        19.67 o                         
  -7  15   6        278.52        281.92        13.39 o                         
  -6  15   6         10.79         15.51         8.00 o                         
  -5  15   6        332.93        312.90        13.75 o                         
  -4  15   6        318.88        354.75        13.92 o                         
  -3  15   6       1309.53       1245.47        23.09 o                         
  -2  15   6        637.03        608.26        13.66 o                         
  -1  15   6        316.88        294.82        11.19 o                         
   0  15   6        358.08        352.72        14.13 o                         
   1  15   6        590.56        593.75        15.93 o                         
   2  15   6        520.70        506.57        15.71 o                         
   3  15   6         39.60         29.99        10.00 o                         
   4  15   6          2.78         13.41         8.35 o                         
   5  15   6        361.32        393.86        19.12 o                         
   6  15   6        554.41        577.23        18.26 o                         
   7  15   6        170.96        195.10        11.87 o                         
   8  15   6         14.39         17.28        10.23 o                         
   9  15   6        267.33        282.58        16.25 o                         
  10  15   6        555.26        619.52        25.44 o                         
  11  15   6        146.69        142.12        15.53 o                         
  12  15   6        929.85        983.03        30.22 o                         
 -14  16   6        386.20        373.77        18.75 o                         
 -13  16   6         65.22         45.91        13.72 o                         
 -12  16   6        227.01        230.48        13.79 o                         
 -11  16   6        562.77        518.90        27.58 o                         
 -10  16   6        186.90        199.04        12.39 o                         
  -9  16   6         51.39         48.73        13.00 o                         
  -8  16   6          6.78         -1.68         9.00 o                         
  -7  16   6        130.29        119.91        10.25 o                         
  -6  16   6        755.58        719.34        17.97 o                         
  -5  16   6        563.36        587.67        17.12 o                         
  -4  16   6          2.74         -4.58         9.49 o                         
  -3  16   6         16.22         18.14         7.12 o                         
  -2  16   6        394.18        420.17        13.53 o                         
  -1  16   6        346.03        342.04        15.19 o                         
   0  16   6        387.94        393.85        21.27 o                         
   1  16   6          0.02         -6.96         8.34 o                         
   2  16   6        196.87        200.58        10.95 o                         
   3  16   6       1226.61       1214.08        25.43 o                         
   4  16   6       1117.47       1110.69        21.75 o                         
   5  16   6        237.68        235.22        12.50 o                         
   6  16   6         12.60          0.43         9.96 o                         
   7  16   6        411.35        408.12        19.22 o                         
   8  16   6        345.94        359.09        16.39 o                         
   9  16   6         36.52         49.12        13.88 o                         
  10  16   6          6.10         31.48        14.38 o                         
 -13  17   6          3.90        -17.29        17.29 o                         
 -12  17   6         50.87         57.72        14.72 o                         
 -11  17   6         22.91         17.04        13.22 o                         
 -10  17   6          4.84         -8.64        12.11 o                         
  -9  17   6          7.65         12.27        11.71 o                         
  -8  17   6        580.23        593.59        22.61 o                         
  -7  17   6        163.31        147.61        13.61 o                         
  -6  17   6         25.21         17.30        11.37 o                         
  -5  17   6         59.83         62.43        11.62 o                         
  -4  17   6         69.54         73.62        12.86 o                         
  -3  17   6         13.93          9.41        10.36 o                         
  -2  17   6         26.35         18.57        10.14 o                         
  -1  17   6          8.26          5.04        13.74 o                         
   0  17   6          2.07         -9.24        10.36 o                         
   1  17   6         56.54         50.94        11.30 o                         
   2  17   6         77.05         63.12        12.23 o                         
   3  17   6         29.09         41.06        12.19 o                         
   4  17   6         83.28         69.00        12.97 o                         
   5  17   6          5.38         -2.43        10.29 o                         
   6  17   6         22.11         13.95        11.02 o                         
   7  17   6          1.75         -1.85        11.64 o                         
   8  17   6          6.93         -8.76        13.38 o                         
   9  17   6          0.26         19.57        14.23 o                         
 -11  18   6        196.51        192.48        16.70 o                         
 -10  18   6        328.41        343.56        18.39 o                         
  -9  18   6         70.77         80.85        14.42 o                         
  -8  18   6         65.19         49.27        13.72 o                         
  -7  18   6        104.91         99.92        13.92 o                         
  -6  18   6        243.13        242.67        15.84 o                         
  -5  18   6        570.13        625.94        32.68 o                         
  -4  18   6          0.64         -0.88        11.47 o                         
  -3  18   6         19.23         27.00        11.62 o                         
  -2  18   6        280.85        299.21        16.18 o                         
  -1  18   6        554.17        561.40        22.86 o                         
   0  18   6        474.75        510.39        22.36 o                         
   1  18   6        174.54        165.36        16.29 o                         
   2  18   6        112.58        137.40        13.82 o                         
   3  18   6        292.43        294.96        16.85 o                         
   4  18   6        560.89        599.20        29.82 o                         
   5  18   6        176.30        166.48        15.70 o                         
   6  18   6         41.96         44.40        14.33 o                         
   7  18   6        338.27        355.17        19.08 o                         
  -9  19   6        210.42        245.29        18.08 o                         
  -8  19   6        194.50        215.77        17.06 o                         
  -7  19   6        133.46        115.93        14.84 o                         
  -6  19   6         96.37         94.99        14.93 o                         
  -5  19   6        207.48        249.85        16.82 o                         
  -4  19   6        233.18        212.02        16.45 o                         
  -3  19   6        236.76        228.17        16.04 o                         
  -2  19   6        174.37        175.26        15.45 o                         
  -1  19   6          8.62         -3.33        12.83 o                         
   0  19   6        362.81        429.60        31.99 o                         
   1  19   6        181.36        173.69        15.44 o                         
   2  19   6        116.66        123.10        15.54 o                         
   3  19   6         74.66         99.83        15.43 o                         
   4  19   6         51.56         78.28        15.42 o                         
   5  19   6        367.86        398.06        20.58 o                         
  -6  20   6         22.14         28.59        15.86 o                         
  -5  20   6         23.78         11.26        21.43 o                         
  -4  20   6         36.17         47.03        15.08 o                         
  -3  20   6         35.18          9.90        14.58 o                         
  -2  20   6         14.40         18.64        14.08 o                         
  -1  20   6         22.51         16.13        14.20 o                         
   0  20   6         18.07         36.21        15.83 o                         
   1  20   6        299.79        326.80        19.74 o                         
   2  20   6          9.10         20.36        15.52 o                         
 -22   1   7          5.68         -0.95        13.31 o                         
 -21   1   7        146.72        123.36        14.23 o                         
 -20   1   7        468.37        391.94        19.73 o                         
 -19   1   7        992.45        899.26        22.88 o                         
 -18   1   7         27.63         19.93        11.00 o                         
 -17   1   7          7.98          4.66         8.39 o                         
 -16   1   7        417.31        440.04        15.96 o                         
 -15   1   7       1363.45       1327.66        21.65 o                         
 -14   1   7        863.85        841.20        17.43 o                         
 -13   1   7         26.17         25.51        11.39 o                         
 -12   1   7         31.71         37.99        10.29 o                         
 -11   1   7       2610.17       2625.42        27.47 o                         
 -10   1   7       4441.51       4395.83        39.35 o                         
  -9   1   7        493.45        427.43         9.64 o                         
  -8   1   7       3753.28       4163.08        36.63 o                         
  -7   1   7        106.93        189.41         5.78 o                         
  -6   1   7       3022.47       2975.20        19.19 o                         
  -5   1   7       2097.54       1929.05        13.56 o                         
  -4   1   7        540.72        813.90         8.33 o                         
  -3   1   7        246.94        254.75         4.76 o                         
  -2   1   7        384.96        621.31         7.38 o                         
  -1   1   7       6673.77       7227.25        45.44 o                         
   0   1   7      21017.97      24059.89       184.38 o                         
   1   1   7        306.70        333.71         4.99 o                         
   2   1   7          9.03          9.39         1.78 o                         
   3   1   7       1906.69       1685.50        13.63 o                         
   4   1   7       1795.36       1628.41        13.58 o                         
   5   1   7       5269.19       5187.63        45.65 o                         
   6   1   7          3.87          7.10         4.19 o                         
   7   1   7         43.08         28.57         6.08 o                         
   8   1   7        152.36        115.83        13.86 o                         
   9   1   7       1259.33       1247.69        20.41 o                         
  10   1   7         73.94         70.52         8.26 o                         
  11   1   7        165.62        154.97        10.38 o                         
  12   1   7        937.42        897.30        20.77 o                         
  13   1   7        449.45        436.09        17.92 o                         
  14   1   7        260.09        269.18        17.43 o                         
  15   1   7          0.75         -6.18        10.74 o                         
  16   1   7        118.99        138.38        13.83 o                         
  17   1   7         67.60         78.43        14.78 o                         
  18   1   7        206.11        239.66        18.80 o                         
 -22   2   7        985.83       1049.60        45.16 o                         
 -21   2   7        574.50        562.94        24.99 o                         
 -20   2   7         64.94         39.98        11.83 o                         
 -19   2   7         20.31          7.65        14.86 o                         
 -18   2   7       2110.65       1991.19        29.69 o                         
 -17   2   7       3332.83       3233.15        37.60 o                         
 -16   2   7       5134.24       5130.54        42.78 o                         
 -15   2   7       1847.21       1752.27        20.13 o                         
 -14   2   7        601.81        523.27        10.73 o                         
 -13   2   7        113.95        101.97        13.86 o                         
 -12   2   7        108.60         96.22         6.79 o                         
 -11   2   7        714.88        687.14        14.64 o                         
 -10   2   7       1267.51       1407.92        12.74 o                         
  -9   2   7       2526.27       2668.00        19.98 o                         
  -8   2   7        697.91        620.74        10.58 o                         
  -7   2   7       3883.34       4145.99        28.38 o                         
  -6   2   7        474.21        444.53         7.22 o                         
  -5   2   7        614.35        569.34         7.05 o                         
  -4   2   7       5724.84       6072.56        38.92 o                         
  -3   2   7       6858.13       7241.55        45.59 o                         
  -2   2   7       2154.54       2095.38        16.08 o                         
  -1   2   7       2677.54       2916.22        20.85 o                         
   0   2   7       2049.29       2085.15        16.15 o                         
   1   2   7       5130.17       5477.40        32.58 o                         
   2   2   7       3110.40       3215.03        18.42 o                         
   3   2   7       3233.30       3369.75        23.02 o                         
   4   2   7         95.20        115.84         6.24 o                         
   5   2   7       2783.87       2832.24        24.36 o                         
   6   2   7        415.49        416.17         7.67 o                         
   7   2   7         71.94         87.61         4.93 o                         
   8   2   7        781.74        843.40        30.69 o                         
   9   2   7        281.46        246.27        12.71 o                         
  10   2   7        276.42        312.82        14.72 o                         
  11   2   7        451.70        434.19        16.18 o                         
  12   2   7        245.86        231.10        12.25 o                         
  13   2   7          0.08         -8.84         9.86 o                         
  14   2   7        100.49         87.08        11.49 o                         
  15   2   7         61.81         62.44        12.00 o                         
  16   2   7         88.96         94.69        13.85 o                         
  17   2   7         35.43         53.82        14.46 o                         
 -22   3   7          0.05         12.24        13.46 o                         
 -21   3   7          9.10         26.76        14.43 o                         
 -20   3   7        244.31        254.24        15.07 o                         
 -19   3   7         82.14         84.63        11.75 o                         
 -18   3   7         22.21         26.92         9.88 o                         
 -17   3   7        145.52        170.35        11.50 o                         
 -16   3   7          5.08         11.06         6.64 o                         
 -15   3   7       1055.14        955.57        15.31 o                         
 -14   3   7        304.06        306.49        11.34 o                         
 -13   3   7          4.18         13.29         9.90 o                         
 -12   3   7        528.73        505.26         9.77 o                         
 -11   3   7          5.48         11.55         5.22 o                         
 -10   3   7       2154.24       2234.50        20.46 o                         
  -9   3   7       5168.01       5641.81        41.77 o                         
  -8   3   7         34.26         27.15         3.89 o                         
  -7   3   7        118.19         79.41         4.30 o                         
  -6   3   7       1332.80       1395.75        14.11 o                         
  -5   3   7        103.78        130.66         4.72 o                         
  -4   3   7         22.11         16.63         2.31 o                         
  -3   3   7        548.92        587.79         7.38 o                         
  -2   3   7         16.63         16.77         2.57 o                         
  -1   3   7       3434.12       3875.46        26.56 o                         
   0   3   7       2264.04       2607.09        22.51 o                         
   1   3   7        338.22        339.12         6.91 o                         
   2   3   7         35.73         48.27         2.47 o                         
   3   3   7         44.78         33.90         3.13 o                         
   4   3   7        829.03        888.70        11.44 o                         
   5   3   7        121.39        137.11         6.44 o                         
   6   3   7         88.30         86.63         6.90 o                         
   7   3   7       1838.70       1652.80        18.01 o                         
   8   3   7        194.75        183.05        14.36 o                         
   9   3   7        287.94        295.87        12.05 o                         
  10   3   7        160.30        152.43         7.58 o                         
  11   3   7         10.50         15.70         6.45 o                         
  12   3   7          0.06          1.61        10.72 o                         
  13   3   7        193.98        185.62        12.35 o                         
  14   3   7          5.50         -3.71         9.81 o                         
  15   3   7          1.18         11.81        11.26 o                         
  16   3   7         66.50         95.24        13.55 o                         
  17   3   7        334.96        369.06        19.17 o                         
 -22   4   7        153.49        140.87        15.95 o                         
 -21   4   7         11.33         -4.02        13.86 o                         
 -20   4   7        448.96        447.76        21.79 o                         
 -19   4   7          7.73          0.12        10.62 o                         
 -18   4   7          3.70          7.43         9.64 o                         
 -17   4   7        622.33        551.11        15.42 o                         
 -16   4   7        369.92        345.11        12.86 o                         
 -15   4   7        388.63        350.04        12.13 o                         
 -14   4   7         84.88         91.41         7.11 o                         
 -13   4   7        171.83        160.56        10.06 o                         
 -12   4   7        587.67        613.81        11.20 o                         
 -11   4   7        626.32        610.60        13.25 o                         
 -10   4   7        163.90        195.19         9.03 o                         
  -9   4   7        150.44        122.23         5.88 o                         
  -8   4   7       1716.45       1436.45        15.04 o                         
  -7   4   7         14.35         11.00         3.07 o                         
  -6   4   7        246.88        161.70         4.52 o                         
  -5   4   7        524.29        539.00         7.30 o                         
  -4   4   7       2062.38       2046.58        16.21 o                         
  -3   4   7       3294.95       3165.30        22.76 o                         
  -2   4   7       4449.99       4596.17        35.78 o                         
  -1   4   7       4090.90       4696.14        31.42 o                         
   0   4   7         88.18         85.54         3.75 o                         
   1   4   7       4875.00       5267.79        32.31 o                         
   2   4   7       8393.37       8359.36        45.74 o                         
   3   4   7        611.45        563.70        10.03 o                         
   4   4   7         46.11         38.98         4.49 o                         
   5   4   7        296.97        301.00         7.85 o                         
   6   4   7       6613.13       6540.09        55.10 o                         
   7   4   7       1664.20       1633.49        18.34 o                         
   8   4   7       4371.48       4171.43        36.02 o                         
   9   4   7        963.89        778.63        15.46 o                         
  10   4   7        763.64        721.20        14.24 o                         
  11   4   7       1849.72       1801.32        22.03 o                         
  12   4   7        266.53        288.67        16.18 o                         
  13   4   7         63.69         75.84        10.48 o                         
  14   4   7        154.77        156.76        12.80 o                         
  15   4   7        379.33        431.79        21.00 o                         
  16   4   7        100.64         91.07        14.20 o                         
  17   4   7        297.36        320.71        18.56 o                         
 -22   5   7        503.00        497.40        25.86 o                         
 -21   5   7        253.23        278.28        17.00 o                         
 -20   5   7        110.84        109.77        17.00 o                         
 -19   5   7        253.68        187.91        13.61 o                         
 -18   5   7        269.61        252.65        14.67 o                         
 -17   5   7         17.42         14.93        11.48 o                         
 -16   5   7         16.85         14.37         7.12 o                         
 -15   5   7       1107.90       1126.50        17.61 o                         
 -14   5   7        545.08        470.73        12.49 o                         
 -13   5   7        628.59        619.67        14.00 o                         
 -12   5   7        901.88        910.72        26.73 o                         
 -11   5   7        245.28        245.02        11.14 o                         
 -10   5   7       3809.30       3625.22        38.18 o                         
  -9   5   7       1509.96       1336.34        11.32 o                         
  -8   5   7        404.90        392.92         8.33 o                         
  -7   5   7        186.98        188.59         5.50 o                         
  -6   5   7       1964.83       1864.64        15.60 o                         
  -5   5   7       1882.98       1555.09        14.61 o                         
  -4   5   7       1737.93       1800.74        15.07 o                         
  -3   5   7       1021.62       1342.21        12.38 o                         
  -2   5   7       5194.70       5770.46        37.97 o                         
  -1   5   7      10041.46      10672.87        65.98 o                         
   0   5   7       8204.10       8682.15        54.70 o                         
   1   5   7       2400.39       2716.84        18.91 o                         
   2   5   7          5.02          9.45         2.86 o                         
   3   5   7       1761.43       1695.62        13.74 o                         
   4   5   7       8996.77       8979.48        63.84 o                         
   5   5   7       3411.48       3277.47        35.32 o                         
   6   5   7        135.39        150.45         7.58 o                         
   7   5   7        346.83        323.58        14.50 o                         
   8   5   7       1911.38       1807.54        25.84 o                         
   9   5   7        182.38        196.32        14.66 o                         
  10   5   7        247.21        255.37        11.78 o                         
  11   5   7          5.53          8.12         9.78 o                         
  12   5   7        443.28        419.68        14.74 o                         
  13   5   7       1554.01       1533.89        27.69 o                         
  14   5   7        537.40        596.54        21.59 o                         
  15   5   7          2.30         15.57        11.83 o                         
  16   5   7        112.05        122.43        14.76 o                         
  17   5   7         44.67         32.30        14.96 o                         
 -21   6   7         27.77         13.49        13.34 o                         
 -20   6   7         51.57         44.51        12.55 o                         
 -19   6   7         71.81         87.85        12.43 o                         
 -18   6   7        617.77        637.88        20.78 o                         
 -17   6   7          9.25         -1.01         8.25 o                         
 -16   6   7        770.93        707.64        16.24 o                         
 -15   6   7        888.12        848.60        16.40 o                         
 -14   6   7        333.06        326.41        12.04 o                         
 -13   6   7         34.72         36.53         7.02 o                         
 -12   6   7       1468.58       1397.63        36.14 o                         
 -11   6   7        566.10        561.26        12.21 o                         
 -10   6   7        133.80        133.35         6.05 o                         
  -9   6   7       1082.85       1163.34        14.46 o                         
  -8   6   7        996.18       1039.24        11.26 o                         
  -7   6   7        255.76        230.35         6.57 o                         
  -6   6   7         30.80         29.89         3.26 o                         
  -5   6   7        322.80        335.19         6.58 o                         
  -4   6   7        649.40        738.49         9.00 o                         
  -3   6   7          2.51         -0.74         2.60 o                         
  -2   6   7          5.15          5.82         2.54 o                         
  -1   6   7          4.20          4.01         2.75 o                         
   0   6   7        301.22        299.17         5.71 o                         
   1   6   7        132.47        130.65         4.90 o                         
   2   6   7        567.53        552.22         7.59 o                         
   3   6   7        237.17        262.09         6.02 o                         
   4   6   7          8.38          9.50         3.19 o                         
   5   6   7         96.19         98.06         6.41 o                         
   6   6   7         57.11         75.26         6.81 o                         
   7   6   7       1089.92       1102.79        17.67 o                         
   8   6   7       1292.58       1139.72        16.82 o                         
   9   6   7        192.09        191.24        10.62 o                         
  10   6   7          0.22         -0.03         8.11 o                         
  11   6   7         56.40         55.37         8.00 o                         
  12   6   7        396.89        416.62        15.49 o                         
  13   6   7        494.23        509.30        20.01 o                         
  14   6   7          3.61          3.45        11.43 o                         
  15   6   7         63.16         97.84        15.15 o                         
  16   6   7        157.13        152.53        15.43 o                         
  17   6   7         40.22         56.59        15.46 o                         
 -21   7   7         30.46         36.73        14.24 o                         
 -20   7   7        344.53        290.29        16.82 o                         
 -19   7   7       1505.98       1488.06        28.70 o                         
 -18   7   7        997.82        995.71        23.75 o                         
 -17   7   7        881.90        901.17        18.92 o                         
 -16   7   7         38.84         28.83         8.13 o                         
 -15   7   7        147.27        143.07         9.12 o                         
 -14   7   7        266.75        245.93        16.07 o                         
 -13   7   7       1054.62       1054.54        14.81 o                         
 -12   7   7        124.53        116.21         7.72 o                         
 -11   7   7          5.45          3.57         4.60 o                         
 -10   7   7         23.29         33.77         4.73 o                         
  -9   7   7       3098.62       3010.49        23.75 o                         
  -8   7   7        305.49        327.43         8.75 o                         
  -7   7   7       2139.32       2028.16        17.49 o                         
  -6   7   7       2489.53       2461.86        19.89 o                         
  -5   7   7       1414.40       1459.52        13.86 o                         
  -4   7   7        198.81        164.58         5.83 o                         
  -3   7   7          0.97          2.43         2.95 o                         
  -2   7   7        767.77        771.80         9.57 o                         
  -1   7   7       4330.07       4255.00        30.05 o                         
   0   7   7       2872.49       3130.52        21.55 o                         
   1   7   7       2267.84       2288.23        18.79 o                         
   2   7   7        467.05        457.50         8.49 o                         
   3   7   7       2012.96       1964.05        18.60 o                         
   4   7   7        169.67        150.21         6.36 o                         
   5   7   7        602.64        657.82        10.35 o                         
   6   7   7        190.69        206.58         9.23 o                         
   7   7   7          5.50          7.68         5.62 o                         
   8   7   7        207.05        206.66        10.76 o                         
   9   7   7        853.53        787.09        17.70 o                         
  10   7   7        324.44        307.96        13.29 o                         
  11   7   7         23.70         24.05         7.96 o                         
  12   7   7        176.79        179.16        10.67 o                         
  13   7   7        329.97        335.32        17.10 o                         
  14   7   7        170.31        183.62        14.46 o                         
  15   7   7        228.48        234.26        16.08 o                         
  16   7   7         93.55        110.10        15.28 o                         
 -21   8   7       1304.00       1334.50        32.05 o                         
 -20   8   7         70.14         58.33        13.79 o                         
 -19   8   7        128.17        136.69        13.97 o                         
 -18   8   7        186.65        187.86        13.85 o                         
 -17   8   7        272.82        259.64        12.09 o                         
 -16   8   7       1287.49       1218.24        23.87 o                         
 -15   8   7        403.17        387.89        14.04 o                         
 -14   8   7        190.42        168.21         7.68 o                         
 -13   8   7       2152.73       2157.79        22.86 o                         
 -12   8   7       1926.95       1890.93        21.72 o                         
 -11   8   7       1937.98       1847.53        18.21 o                         
 -10   8   7       1122.02       1115.63        14.79 o                         
  -9   8   7       2245.76       1981.18        21.54 o                         
  -8   8   7        579.52        503.19         9.03 o                         
  -7   8   7        997.68        959.48        12.47 o                         
  -6   8   7         98.24         79.22         4.92 o                         
  -5   8   7        223.56        198.85         7.84 o                         
  -4   8   7       7880.54       8264.82        53.38 o                         
  -3   8   7       3504.43       3543.78        26.25 o                         
  -2   8   7        175.48        151.80         5.80 o                         
  -1   8   7        123.90        132.29         5.56 o                         
   0   8   7        596.71        562.13         7.83 o                         
   1   8   7        817.31        703.27        10.89 o                         
   2   8   7       1197.55       1202.54        12.80 o                         
   3   8   7        295.43        262.14         7.06 o                         
   4   8   7         42.06         39.78         4.85 o                         
   5   8   7       3508.31       3363.95        32.85 o                         
   6   8   7       2291.43       2264.22        31.61 o                         
   7   8   7       3529.93       3404.89        31.63 o                         
   8   8   7        887.07        812.46        17.89 o                         
   9   8   7         52.73         59.18         7.74 o                         
  10   8   7         65.91         69.12        10.41 o                         
  11   8   7        605.39        653.29        19.95 o                         
  12   8   7        362.79        362.37        16.50 o                         
  13   8   7         84.47         88.80        10.71 o                         
  14   8   7        155.57        156.92        14.39 o                         
  15   8   7        843.97        934.65        27.80 o                         
  16   8   7        322.92        394.58        30.15 o                         
 -20   9   7          2.44         -2.70        13.47 o                         
 -19   9   7         85.51         93.84        14.09 o                         
 -18   9   7         49.81         47.38        11.02 o                         
 -17   9   7          7.35         -1.82         9.15 o                         
 -16   9   7        218.89        201.80        12.62 o                         
 -15   9   7          0.77          7.85         7.95 o                         
 -14   9   7        124.63        124.86         7.81 o                         
 -13   9   7        115.77        112.53         8.71 o                         
 -12   9   7         36.67         31.20         6.51 o                         
 -11   9   7        130.12        125.70         7.21 o
[truncated: 407,028 more chars]
