# Supplementary material for: Nickel(II) carbonyl, ammonia, and aceto­nitrile complexes supported by a pyridine dipyrrolide pincer ligand
Source: Acta Crystallogr E Crystallogr Commun. 2020 Oct 9;76(Pt 11):1741–7. doi: 10.1107/S2056989020013341 (PMC7643235; doi:10.1107/S2056989020013341)
Supplement: Supplementary file 5 [file e-76-01741-pyrr2PyNiCNMesup5.hkl]

data_pyrr2PyNiCNMe                                                              
_shelx_title ' dias960_0m in P-1'                                               
_shelx_refln_list_code          4                                               
_shelx_F_calc_maximum      275.58                                               
_exptl_crystal_F_000       800.00                                               
_reflns_d_resolution_high  0.7500                                               
                                                                                
loop_                                                                           
 _space_group_symop_operation_xyz                                               
 'x, y, z'                                                                      
 '-x, -y, -z'                                                                   
                                                                                
_cell_length_a    11.2735                                                       
_cell_length_b    14.1802                                                       
_cell_length_c    14.6884                                                       
_cell_angle_alpha  67.162                                                       
_cell_angle_beta   68.881                                                       
_cell_angle_gamma  80.665                                                       
                                                                                
_shelx_F_squared_multiplier     1.000                                           
                                                                                
loop_                                                                           
 _refln_index_h                                                                 
 _refln_index_k                                                                 
 _refln_index_l                                                                 
 _refln_F_squared_calc                                                          
 _refln_F_squared_meas                                                          
 _refln_F_squared_sigma                                                         
 _refln_observed_status                                                         
   2   0   0       5718.18       6485.32       244.75 o                         
   3   0   0         14.54          5.23         4.14 o                         
   4   0   0        173.04        125.65        10.09 o                         
   5   0   0       1481.14       1455.04        59.01 o                         
   6   0   0          4.06          2.42         5.42 o                         
   7   0   0        120.74        120.10        12.27 o                         
   8   0   0         45.85         46.20         9.30 o                         
   9   0   0       1381.66       1306.16        57.45 o                         
  10   0   0        754.44        764.60        49.71 o                         
  11   0   0        705.26        672.41        36.81 o                         
  12   0   0         65.47         93.71        16.00 o                         
  13   0   0          3.25          0.00        18.57 o                         
 -13   1   0         18.63          0.81        19.37 o                         
 -12   1   0        290.05        311.71        25.71 o                         
 -11   1   0        301.37        304.28        24.23 o                         
 -10   1   0         66.13         71.28        12.57 o                         
  -9   1   0       1530.78       1473.11        63.93 o                         
  -8   1   0        111.62        105.37        12.39 o                         
  -7   1   0        620.32        530.24        26.54 o                         
  -6   1   0         97.41        123.48        11.49 o                         
  -5   1   0       3420.57       3446.14       133.42 o                         
  -4   1   0        246.96        286.15        15.01 o                         
  -3   1   0       7072.35       6402.09       242.57 o                         
  -2   1   0          6.05         25.16         3.97 o                         
  -1   1   0        370.55        422.16        22.26 o                         
   1   1   0        178.16        181.38        10.27 o                         
   2   1   0       4583.07       4185.20       135.20 o                         
   3   1   0        754.02        660.43        27.93 o                         
   4   1   0       3301.02       3430.82       131.87 o                         
   5   1   0        301.44        243.99        16.79 o                         
   6   1   0         29.87         20.68         6.42 o                         
   7   1   0        215.51        134.58        12.73 o                         
   8   1   0          8.75         13.09         7.29 o                         
   9   1   0        894.78        893.65        41.78 o                         
  10   1   0        988.23        997.37        35.62 o                         
  11   1   0        585.17        589.08        27.88 o                         
  12   1   0          7.51         15.32        10.54 o                         
  13   1   0          7.14          0.00        17.76 o                         
  14   1   0          6.12         16.95        24.22 o                         
 -13   2   0          2.45          4.04        21.80 o                         
 -12   2   0        356.22        384.82        37.39 o                         
 -11   2   0         98.45        121.75        16.51 o                         
 -10   2   0          7.92          7.33         8.87 o                         
  -9   2   0        448.54        430.61        25.80 o                         
  -8   2   0        100.29        127.67        13.16 o                         
  -7   2   0        805.41        748.76        37.94 o                         
  -6   2   0         65.67         84.34         9.26 o                         
  -5   2   0          5.60          6.66         5.19 o                         
  -4   2   0       1621.62       1872.97        93.47 o                         
  -3   2   0       3432.60       3194.20       122.53 o                         
  -2   2   0      15683.55      16141.86       607.44 o                         
  -1   2   0        684.18        488.25        29.47 o                         
   0   2   0       4382.09       4563.76       172.57 o                         
   1   2   0       1900.11       1920.23        73.48 o                         
   2   2   0        872.64        970.44        38.37 o                         
   3   2   0        556.84        478.74        17.84 o                         
   4   2   0         55.32         56.24         5.32 o                         
   5   2   0       1224.08       1078.92        38.12 o                         
   6   2   0        268.39        250.86        12.87 o                         
   7   2   0        532.41        462.86        20.23 o                         
   8   2   0          2.70          3.19         5.15 o                         
   9   2   0        536.49        487.60        22.70 o                         
  10   2   0          1.35          0.00         6.13 o                         
  11   2   0         92.45         68.26        11.94 o                         
  12   2   0          1.50          7.10         9.52 o                         
  13   2   0         68.78         44.40        25.03 o                         
 -13   3   0          0.46         41.98        28.25 o                         
 -12   3   0        369.07        350.94        37.05 o                         
 -11   3   0         94.04        106.14        20.83 o                         
 -10   3   0         25.75         40.04        11.17 o                         
  -9   3   0         94.18        123.42        14.11 o                         
  -8   3   0          9.69          1.05         6.71 o                         
  -7   3   0        865.06        801.72        36.74 o                         
  -6   3   0        937.35        933.10        40.60 o                         
  -5   3   0        179.97        189.58        17.86 o                         
  -4   3   0          4.21          9.87         4.52 o                         
  -3   3   0       1457.66       1327.76        52.91 o                         
  -2   3   0      20672.59      20089.17       755.41 o                         
  -1   3   0       3749.30       3420.77       145.13 o                         
   0   3   0        142.52        144.99        13.78 o                         
   1   3   0        985.27        996.67        41.62 o                         
   2   3   0       2342.39       2199.46        85.13 o                         
   3   3   0        272.91        245.76        12.90 o                         
   4   3   0        455.88        413.72        19.39 o                         
   5   3   0         11.31          6.32         3.63 o                         
   6   3   0        116.25         93.95         7.85 o                         
   7   3   0        604.26        559.94        23.05 o                         
   8   3   0        559.79        510.40        22.40 o                         
   9   3   0        374.05        320.29        19.29 o                         
  10   3   0        520.19        508.67        27.96 o                         
  11   3   0         77.65         56.76        11.22 o                         
  12   3   0          4.51         10.75        11.69 o                         
  13   3   0         44.52         54.89        25.83 o                         
 -13   4   0         26.42          0.00        25.03 o                         
 -12   4   0        102.61         98.32        34.71 o                         
 -11   4   0          9.63          8.16        15.38 o                         
 -10   4   0        227.19        220.59        27.65 o                         
  -9   4   0         10.65          0.00         7.34 o                         
  -8   4   0          0.92         10.90         7.29 o                         
  -7   4   0        468.70        465.34        24.68 o                         
  -6   4   0          0.11          1.96         5.46 o                         
  -5   4   0        575.38        466.91        23.88 o                         
  -4   4   0        462.84        475.32        22.01 o                         
  -3   4   0        142.69        145.01         9.46 o                         
  -2   4   0      14534.26      13575.04       512.04 o                         
  -1   4   0       5831.60       5549.28       289.33 o                         
   0   4   0        792.45        774.25        31.82 o                         
   1   4   0        107.31        105.79         8.20 o                         
   2   4   0        682.98        656.35        39.99 o                         
   3   4   0        394.18        381.79        17.95 o                         
   4   4   0        113.32         76.11         7.71 o                         
   5   4   0        160.56        129.36        10.13 o                         
   6   4   0        184.45        168.01        12.06 o                         
   7   4   0       2112.63       1844.87        75.02 o                         
   8   4   0          2.95          3.13         5.84 o                         
   9   4   0       3512.36       3028.23       148.70 o                         
  10   4   0        450.17        368.90        29.87 o                         
  11   4   0         13.32         16.15        11.62 o                         
  12   4   0          4.34          0.00        10.67 o                         
  13   4   0         65.61         40.36        26.64 o                         
 -13   5   0          2.82          0.00        25.03 o                         
 -12   5   0          5.31         36.33        19.41 o                         
 -11   5   0          9.51         17.72        15.63 o                         
 -10   5   0        361.61        401.25        35.91 o                         
  -9   5   0         35.93         58.21        16.20 o                         
  -8   5   0        121.87        119.38        17.45 o                         
  -7   5   0        663.60        632.69        30.88 o                         
  -6   5   0        245.56        316.78        19.49 o                         
  -5   5   0        241.68        216.25        16.58 o                         
  -4   5   0         77.73         88.22        17.45 o                         
  -3   5   0        459.96        375.46        18.16 o                         
  -2   5   0       3407.93       3176.03       122.19 o                         
  -1   5   0        826.53        855.54        50.59 o                         
   0   5   0        792.71        707.19        29.95 o                         
   1   5   0         79.55         86.29         7.73 o                         
   2   5   0       2130.93       2288.42        89.32 o                         
   3   5   0        568.57        598.12        35.39 o                         
   4   5   0       4870.65       4962.42       204.10 o                         
   5   5   0         21.66         31.46         5.93 o                         
   6   5   0       1129.66       1015.56        43.45 o                         
   7   5   0        495.04        458.63        23.50 o                         
   8   5   0        165.18        183.80        19.88 o                         
   9   5   0       1885.93       1714.94        88.75 o                         
  10   5   0         43.29         52.28        13.66 o                         
  11   5   0         20.23         27.02        12.76 o                         
  12   5   0         24.77         11.19        12.76 o                         
  13   5   0         76.72         72.65        29.06 o                         
 -13   6   0         31.72         41.98        32.29 o                         
 -12   6   0         88.12        122.45        26.18 o                         
 -11   6   0         20.14         16.08        17.10 o                         
 -10   6   0        185.64        239.62        37.94 o                         
  -9   6   0         18.55         24.15        14.24 o                         
  -8   6   0         49.05         29.31        12.26 o                         
  -7   6   0         29.45         11.76        12.11 o                         
  -6   6   0        177.34        174.44        13.12 o                         
  -5   6   0        500.68        462.29        22.91 o                         
  -4   6   0         12.51          5.92         4.18 o                         
  -3   6   0        548.91        469.29        21.96 o                         
  -2   6   0        433.63        559.06        24.99 o                         
  -1   6   0         38.78         35.58         6.02 o                         
   0   6   0        319.71        275.80        14.98 o                         
   1   6   0        438.31        440.08        20.80 o                         
   2   6   0        130.94         75.65        12.31 o                         
   3   6   0        581.28        571.39        35.94 o                         
   4   6   0       3622.68       4030.87       233.58 o                         
   5   6   0         70.91        111.91        10.22 o                         
   6   6   0       2081.56       2152.87        86.37 o                         
   7   6   0       2133.61       1918.68        96.75 o                         
   8   6   0        231.31        204.60        24.62 o                         
   9   6   0         70.50         53.47        13.41 o                         
  10   6   0         12.39         17.83        12.40 o                         
  11   6   0         61.97         39.83        14.35 o                         
  12   6   0        260.68        352.00        33.45 o                         
  13   6   0        229.58        248.64        46.82 o                         
 -12   7   0        143.86        154.34        28.54 o                         
 -11   7   0          0.11          0.00        13.09 o                         
 -10   7   0         59.00         97.72        21.84 o                         
  -9   7   0        214.43        186.74        24.43 o                         
  -8   7   0         19.47         35.85        13.98 o                         
  -7   7   0        311.43        295.77        27.11 o                         
  -6   7   0        260.84        267.00        23.38 o                         
  -5   7   0        853.58        894.85        54.09 o                         
  -4   7   0        820.13        751.52        33.20 o                         
  -3   7   0       2434.22       2468.64       121.57 o                         
  -2   7   0        293.32        229.27        21.12 o                         
  -1   7   0        149.51        152.40        12.52 o                         
   0   7   0        613.25        480.52        22.93 o                         
   1   7   0          0.32          1.74         4.28 o                         
   2   7   0        371.17        393.32        19.66 o                         
   3   7   0         96.33        111.84         9.97 o                         
   4   7   0        767.94        825.64        36.63 o                         
   5   7   0        257.75        302.36        17.46 o                         
   6   7   0        247.60        263.92        19.42 o                         
   7   7   0       3531.65       3561.44       172.96 o                         
   8   7   0         24.56         12.39        10.55 o                         
   9   7   0         12.78          0.36        11.25 o                         
  10   7   0         30.12         20.47        13.72 o                         
  11   7   0        130.05        104.79        19.31 o                         
  12   7   0        110.12        124.63        21.03 o                         
 -12   8   0         86.70         98.59        25.97 o                         
 -11   8   0          4.21          0.00        15.69 o                         
 -10   8   0        128.22        157.09        25.83 o                         
  -9   8   0        579.49        637.43        49.24 o                         
  -8   8   0          1.59          0.00        11.83 o                         
  -7   8   0         91.57         78.78        17.76 o                         
  -6   8   0         18.36         26.64        11.30 o                         
  -5   8   0       1246.12       1205.25        76.65 o                         
  -4   8   0         28.71         47.70        21.80 o                         
  -3   8   0        497.34        393.98        20.43 o                         
  -2   8   0          1.56          3.03         4.95 o                         
  -1   8   0        812.19        790.42        35.06 o                         
   0   8   0        672.46        665.03        30.07 o                         
   1   8   0         53.13         87.90         8.99 o                         
   2   8   0       1451.18       1331.22        55.13 o                         
   3   8   0        296.05        276.98        16.21 o                         
   4   8   0       1921.08       1859.23        75.65 o                         
   5   8   0       1888.48       1808.63        81.37 o                         
   6   8   0         57.95         62.77        12.56 o                         
   7   8   0       2118.83       1943.12       102.08 o                         
   8   8   0         34.76         33.37        12.83 o                         
   9   8   0        132.39        113.04        18.84 o                         
  10   8   0         15.45          9.69        12.56 o                         
  11   8   0        183.54        205.55        27.11 o                         
  12   8   0         96.56         93.75        21.13 o                         
 -11   9   0          8.38         20.99        19.64 o                         
 -10   9   0         90.16        127.72        23.89 o                         
  -9   9   0         17.48         26.31        28.25 o                         
  -8   9   0        161.34        166.70        54.49 o                         
  -7   9   0        304.43        322.73        30.68 o                         
  -6   9   0          0.20         11.71        11.42 o                         
  -5   9   0        844.31        822.26        50.50 o                         
  -4   9   0         48.75         34.31        10.85 o                         
  -3   9   0        225.70        216.86        14.46 o                         
  -2   9   0         92.12         69.78         8.77 o                         
  -1   9   0        923.61        978.62        42.67 o                         
   0   9   0        668.05        550.94        26.75 o                         
   1   9   0         35.14         28.60         8.86 o                         
   2   9   0       1088.43        993.60        43.15 o                         
   3   9   0         22.04         33.93         7.48 o                         
   4   9   0       2761.55       2775.64       110.58 o                         
   5   9   0        965.53        976.98        55.06 o                         
   6   9   0        471.05        418.26        31.11 o                         
   7   9   0        308.45        353.15        29.67 o                         
   8   9   0         51.22         60.58        25.03 o                         
   9   9   0        641.70        701.52        47.64 o                         
  10   9   0          0.48          0.44        13.56 o                         
  11   9   0        320.54        380.91        35.65 o                         
  12   9   0         18.42         29.06        30.68 o                         
 -11  10   0          0.70         16.42        18.24 o                         
 -10  10   0          0.84         18.93        16.87 o                         
  -9  10   0          3.60          0.00        14.27 o                         
  -8  10   0         13.99         14.55        15.69 o                         
  -7  10   0        168.26        166.25        22.69 o                         
  -6  10   0         18.85         22.94        12.26 o                         
  -5  10   0        362.44        373.50        39.52 o                         
  -4  10   0         19.44         23.81        11.42 o                         
  -3  10   0        412.94        346.39        27.97 o                         
  -2  10   0        222.81        204.41        19.83 o                         
  -1  10   0        449.37        468.65        24.77 o                         
   0  10   0          3.66          8.98         6.00 o                         
   1  10   0        606.81        498.64        25.66 o                         
   2  10   0        807.54        727.88        34.07 o                         
   3  10   0        431.82        399.83        25.53 o                         
   4  10   0        435.79        430.71        30.81 o                         
   5  10   0         44.74         39.85        12.40 o                         
   6  10   0         36.63         87.56        37.13 o                         
   7  10   0        158.94        152.13        27.45 o                         
   8  10   0         69.06         58.02        25.03 o                         
   9  10   0        484.91        506.06        75.48 o                         
  10  10   0         21.63         14.53        14.55 o                         
  11  10   0        243.04        289.66        34.71 o                         
 -10  11   0         78.25        120.05        25.86 o                         
  -9  11   0          3.60          8.05        16.77 o                         
  -8  11   0         28.23         45.52        17.67 o                         
  -7  11   0        305.82        327.95        32.52 o                         
  -6  11   0         80.54         78.54        17.40 o                         
  -5  11   0        144.75        151.71        20.83 o                         
  -4  11   0         84.53         83.43        15.98 o                         
  -3  11   0        974.15       1021.12        58.79 o                         
  -2  11   0        249.58        226.18        22.81 o                         
  -1  11   0          2.80          3.35         7.16 o                         
   0  11   0         21.92         23.58         7.95 o                         
   1  11   0         67.84         66.92         9.89 o                         
   2  11   0         52.13         57.99        11.19 o                         
   3  11   0         23.93         25.23        11.12 o                         
   4  11   0        190.58        186.24        22.60 o                         
   5  11   0          5.64         21.10        12.52 o                         
   6  11   0        313.05        366.86        31.68 o                         
   7  11   0        101.41        117.08        19.64 o                         
   8  11   0          9.05         12.63        14.13 o                         
   9  11   0        509.95        590.08        44.51 o                         
  10  11   0          1.99          7.75        15.05 o                         
  11  11   0        264.40        295.66        35.10 o                         
  -9  12   0          0.23          1.17        15.38 o                         
  -8  12   0          8.97          9.58        16.44 o                         
  -7  12   0        136.24        115.03        22.86 o                         
  -6  12   0        275.83        302.77        31.11 o                         
  -5  12   0         49.77         50.13        16.52 o                         
  -4  12   0         37.73         24.77        19.78 o                         
  -3  12   0        420.32        402.93        50.01 o                         
  -2  12   0        316.97        331.10        30.27 o                         
  -1  12   0         13.19         21.03        10.86 o                         
   0  12   0       1819.08       1969.71       145.00 o                         
   1  12   0         67.18         65.26        10.56 o                         
   2  12   0         24.44         26.86         8.79 o                         
   3  12   0          3.99          0.62         8.92 o                         
   4  12   0         19.21         16.56        12.03 o                         
   5  12   0         12.82         24.31        13.72 o                         
   6  12   0        164.13        156.40        22.24 o                         
   7  12   0         97.92         70.32        17.40 o                         
   8  12   0         79.43        104.99        21.10 o                         
   9  12   0        308.34        338.49        35.38 o                         
  10  12   0         24.31         32.52        37.94 o                         
  -9  13   0         14.94          9.26        20.45 o                         
  -8  13   0         28.65         35.05        19.88 o                         
  -7  13   0         88.28         83.90        22.50 o                         
  -6  13   0        306.42        362.14        37.10 o                         
  -5  13   0        581.87        582.25        45.08 o                         
  -4  13   0         25.70         39.15        15.98 o                         
  -3  13   0        216.34        217.29        25.93 o                         
  -2  13   0          2.64          0.00         9.98 o                         
  -1  13   0         11.71          7.14        11.25 o                         
   0  13   0        238.32        219.37        23.65 o                         
   1  13   0         51.54         51.93        10.63 o                         
   2  13   0        248.56        263.69        25.03 o                         
   3  13   0         29.07         44.46        14.13 o                         
   4  13   0        510.51        548.18        39.52 o                         
   5  13   0          9.15          3.79        13.09 o                         
   6  13   0          2.11         16.67        15.29 o                         
   7  13   0        204.72        234.25        29.68 o                         
   8  13   0         89.34        113.12        37.94 o                         
   9  13   0        284.98        332.24        35.38 o                         
  -8  14   0         15.07         31.22        23.81 o                         
  -7  14   0         18.63         33.52        18.55 o                         
  -6  14   0        207.06        182.57        27.47 o                         
  -5  14   0        236.10        194.57        71.44 o                         
  -4  14   0          9.86          1.79        12.61 o                         
  -3  14   0        178.81        221.66        59.33 o                         
  -2  14   0         91.24        111.64        19.54 o                         
  -1  14   0         46.75         55.75        23.41 o                         
   0  14   0         69.01         47.29        14.81 o                         
   1  14   0         31.88         25.03        22.60 o                         
   2  14   0        181.88        215.54        37.94 o                         
   3  14   0          8.17         24.70        16.55 o                         
   4  14   0        234.19        226.45        26.81 o                         
   5  14   0         39.33         44.27        16.08 o                         
   6  14   0         49.59         67.97        20.99 o                         
   7  14   0        380.87        434.23        54.09 o                         
   8  14   0        111.55        149.62        25.67 o                         
  -6  15   0         16.02         32.98        19.18 o                         
  -5  15   0         94.40        123.79        24.21 o                         
  -4  15   0          8.59          2.97        14.13 o                         
  -3  15   0        100.52         70.96        20.99 o                         
  -2  15   0         53.03         46.39        15.95 o                         
  -1  15   0         13.71         29.49        14.48 o                         
   0  15   0         68.00        115.44        31.48 o                         
   1  15   0         25.09         40.36        21.80 o                         
   2  15   0        166.63        194.55        37.94 o                         
   3  15   0         31.39         58.12        28.25 o                         
   4  15   0         28.17         42.82        23.81 o                         
   5  15   0          3.27         13.74        15.71 o                         
   6  15   0         92.57         77.06        20.59 o                         
   7  15   0        285.15        295.57        35.75 o                         
  -5  16   0        123.31        131.60        26.26 o                         
  -4  16   0          0.82          3.76        16.52 o                         
  -3  16   0         45.09         67.80        20.21 o                         
  -2  16   0         55.33         96.79        44.00 o                         
  -1  16   0          0.90          0.00        20.99 o                         
   0  16   0          2.78          0.00        21.80 o                         
   1  16   0         26.35         51.67        28.25 o                         
   2  16   0         47.23         75.08        31.48 o                         
   3  16   0          1.85         29.06        26.64 o                         
   4  16   0          2.03          0.00        24.22 o                         
   5  16   0         24.61         42.50        19.11 o                         
  -2  17   0         12.18          0.00        20.99 o                         
  -1  17   0         47.42         84.76        30.68 o                         
   0  17   0          6.76         16.15        24.22 o                         
   1  17   0         21.03         31.48        26.64 o                         
   2  17   0         40.46         61.35        30.68 o                         
   3  17   0         15.85         51.67        30.68 o                         
   0 -17   1         28.81         19.37        26.64 o                         
  -4 -16   1        231.44        316.45        56.51 o                         
  -3 -16   1         48.21         57.32        30.68 o                         
  -2 -16   1        203.41        217.16        43.59 o                         
  -1 -16   1         26.03         36.33        26.64 o                         
   0 -16   1          9.78          0.00        21.80 o                         
   1 -16   1         91.43        137.24        34.71 o                         
   2 -16   1         11.00         14.53        25.03 o                         
   3 -16   1          1.22          0.00        14.55 o                         
   4 -16   1          0.05          0.37        16.66 o                         
  -6 -15   1        182.14        229.04        37.13 o                         
  -5 -15   1        140.64        123.16        39.56 o                         
  -4 -15   1         76.30         72.43        19.78 o                         
  -3 -15   1          5.86         17.95        16.77 o                         
  -2 -15   1        279.85        327.75        50.05 o                         
  -1 -15   1         85.09         81.53        29.06 o                         
   0 -15   1         55.34         75.08        27.45 o                         
   1 -15   1         38.76         23.41        23.41 o                         
   2 -15   1         18.93         20.97        20.59 o                         
   3 -15   1         51.14         41.49        18.24 o                         
   4 -15   1          5.39          0.00        14.55 o                         
   5 -15   1         43.78         40.22        32.29 o                         
   6 -15   1         90.42         70.82        22.75 o                         
  -7 -14   1        219.06        282.94        34.53 o                         
  -6 -14   1         89.06        103.85        22.07 o                         
  -5 -14   1          4.41          0.00        12.40 o                         
  -4 -14   1        184.57        257.70        29.54 o                         
  -3 -14   1          5.02          2.69        12.61 o                         
  -2 -14   1        408.32        541.82        40.80 o                         
  -1 -14   1          0.20          0.00        19.37 o                         
   0 -14   1         59.55         35.52        22.60 o                         
   1 -14   1        149.90        170.51        23.89 o                         
   2 -14   1         41.23         47.54        14.93 o                         
   3 -14   1         50.29         40.24        15.38 o                         
   4 -14   1         51.29         51.06        35.52 o                         
   5 -14   1         41.13         27.84        16.52 o                         
   6 -14   1        111.80        114.00        23.40 o                         
   7 -14   1         57.85         84.82        22.81 o                         
  -8 -13   1         29.75         43.39        19.12 o                         
  -7 -13   1        248.44        279.26        35.12 o                         
  -6 -13   1         34.93         73.01        29.47 o                         
  -5 -13   1          8.23          0.00        11.37 o                         
  -4 -13   1        307.48        339.29        38.75 o                         
  -3 -13   1          4.88         13.88        12.97 o                         
  -2 -13   1         85.92        109.31        18.60 o                         
  -1 -13   1         16.75         17.69        16.95 o                         
   0 -13   1        264.99        321.83        46.01 o                         
   1 -13   1         38.62         38.09        13.77 o                         
   2 -13   1        128.42        106.05        18.24 o                         
   3 -13   1         55.10         87.58        17.40 o                         
   4 -13   1          2.94          0.00        12.18 o                         
   5 -13   1        227.89        254.78        30.54 o                         
   6 -13   1        269.08        262.75        31.01 o                         
   7 -13   1          2.91          4.20        14.74 o                         
   8 -13   1         66.94         87.91        22.86 o                         
  -9 -12   1        336.70        390.02        39.34 o                         
  -8 -12   1         23.90          5.88        13.56 o                         
  -7 -12   1        217.79        269.64        29.96 o                         
  -6 -12   1         96.64        117.41        23.01 o                         
  -5 -12   1         46.51         56.73        15.50 o                         
  -4 -12   1         68.87         84.29        16.26 o                         
  -3 -12   1        140.09        130.90        19.54 o                         
  -2 -12   1         30.94         31.26        12.40 o                         
  -1 -12   1        618.45        697.32        44.35 o                         
   0 -12   1        198.22        241.00        31.10 o                         
   1 -12   1          3.92          0.00         8.72 o                         
   2 -12   1          0.94         11.45        14.13 o                         
   3 -12   1        108.35        138.69        19.95 o                         
   4 -12   1          8.77          3.27        12.26 o                         
   5 -12   1        707.77        781.23        51.64 o                         
   6 -12   1         80.43         77.90        19.41 o                         
   7 -12   1        141.26        195.95        63.77 o                         
   8 -12   1         13.67         12.51        16.55 o                         
   9 -12   1         28.15         28.64        19.64 o                         
 -10 -11   1          0.36          8.07        16.55 o                         
  -9 -11   1        227.07        276.86        32.79 o                         
  -8 -11   1         17.96         17.57        14.55 o                         
  -7 -11   1        160.50        165.92        23.32 o                         
  -6 -11   1        854.09        853.10        53.05 o                         
  -5 -11   1        318.61        335.67        29.67 o                         
  -4 -11   1         67.93         53.83        31.08 o                         
  -3 -11   1        478.22        400.97        30.44 o                         
  -2 -11   1       1486.40       1388.26        74.10 o                         
  -1 -11   1        965.76        864.36        40.40 o                         
   0 -11   1        995.73       1043.64        67.53 o                         
   1 -11   1        173.27        173.97        20.65 o                         
   2 -11   1        103.88         79.64        15.12 o                         
   3 -11   1        226.33        209.47        22.81 o                         
   4 -11   1         14.57         24.78        12.26 o                         
   5 -11   1        299.94        284.49        29.11 o                         
   6 -11   1          0.63          1.81        10.67 o                         
   7 -11   1        290.99        277.27        29.96 o                         
   8 -11   1          4.71         20.99        15.41 o                         
   9 -11   1         10.40         13.81        15.90 o                         
  10 -11   1         72.01        113.65        23.64 o                         
 -11 -10   1        116.58        142.39        25.03 o                         
 -10 -10   1         49.82         43.62        17.36 o                         
  -9 -10   1        218.42        264.64        30.24 o                         
  -8 -10   1          9.06          9.69        13.70 o                         
  -7 -10   1        278.53        305.52        42.79 o                         
  -6 -10   1        282.30        284.90        27.97 o                         
  -5 -10   1       1501.65       1478.26        79.29 o                         
  -4 -10   1        710.51        647.55        41.62 o                         
  -3 -10   1        460.34        472.45        32.64 o                         
  -2 -10   1       2209.62       2289.71        92.56 o                         
  -1 -10   1         18.30         17.94         6.54 o                         
   0 -10   1         75.65         71.54         9.77 o                         
   1 -10   1         39.00         58.01        11.25 o                         
   2 -10   1        126.11        157.26        13.79 o                         
   3 -10   1        506.29        438.07        35.88 o                         
   4 -10   1         21.93         16.53        10.80 o                         
   5 -10   1        295.09        295.37        27.33 o                         
   6 -10   1         90.85         78.46        16.83 o                         
   7 -10   1        306.30        392.01        34.50 o                         
   8 -10   1         26.27         19.54        14.74 o                         
   9 -10   1         45.97         85.57        20.55 o                         
  10 -10   1         27.99         35.87        28.66 o                         
  11 -10   1          0.18          3.96        17.92 o                         
 -11  -9   1         27.10         47.92        17.40 o                         
 -10  -9   1        104.16        125.10        21.67 o                         
  -9  -9   1        109.31         97.89        18.97 o                         
  -8  -9   1         16.00         11.64        12.26 o                         
  -7  -9   1         49.86         60.27        13.91 o                         
  -6  -9   1        258.85        206.86        22.83 o                         
  -5  -9   1       4049.80       3971.32       192.33 o                         
  -4  -9   1        857.98        906.74        51.60 o                         
  -3  -9   1        173.24        145.81        21.80 o                         
  -2  -9   1       1075.20       1044.94        45.28 o                         
  -1  -9   1        230.65        220.62        15.05 o                         
   0  -9   1         71.68         81.11         9.74 o                         
   1  -9   1         80.37         85.60         9.81 o                         
   2  -9   1         41.16         25.06        13.52 o                         
   3  -9   1        504.02        528.19        32.46 o                         
   4  -9   1          3.96          0.00         7.99 o                         
   5  -9   1        702.42        668.81        42.52 o                         
   6  -9   1         40.27         35.10        13.09 o                         
   7  -9   1        303.79        273.30        28.47 o                         
   8  -9   1          7.16          0.81        12.56 o                         
   9  -9   1         16.21         21.22        14.13 o                         
  10  -9   1         42.46         43.20        20.99 o                         
  11  -9   1         24.59          3.63        17.12 o                         
 -12  -8   1         15.15          0.00        14.71 o                         
 -11  -8   1        185.81        209.57        26.54 o                         
 -10  -8   1         38.39         58.92        16.49 o                         
  -9  -8   1         37.40          9.85        12.52 o                         
  -8  -8   1          1.91          4.60        11.37 o                         
  -7  -8   1          5.86          9.69        11.42 o                         
  -6  -8   1        115.48        150.92        22.60 o                         
  -5  -8   1       1472.72       1319.86        69.92 o                         
  -4  -8   1       1634.27       1519.02        92.84 o                         
  -3  -8   1         23.26         14.61         5.52 o                         
  -2  -8   1       1726.98       1607.98        65.67 o                         
  -1  -8   1          7.46          5.49         5.28 o                         
   0  -8   1        326.41        398.34        20.72 o                         
   1  -8   1         13.89          5.05         5.22 o                         
   2  -8   1        100.14         72.03         8.90 o                         
   3  -8   1         72.82         32.17         6.75 o                         
   4  -8   1         60.35         49.04         8.80 o                         
   5  -8   1        318.67        309.28        43.19 o                         
   6  -8   1         11.90         10.63         9.98 o                         
   7  -8   1        285.90        294.84        26.76 o                         
   8  -8   1         44.45         64.35        16.44 o                         
   9  -8   1         55.00         47.83        16.87 o                         
  10  -8   1         15.50          0.00        13.77 o                         
  11  -8   1        111.83        115.30        24.81 o                         
  12  -8   1         90.19        118.67        41.98 o                         
 -12  -7   1         74.52         38.97        17.24 o                         
 -11  -7   1        141.24        142.68        24.62 o                         
 -10  -7   1          0.79         16.97        12.98 o                         
  -9  -7   1          9.95          3.52        10.86 o                         
  -8  -7   1        139.69        107.12        16.52 o                         
  -7  -7   1       2175.47       2090.37       106.46 o                         
  -6  -7   1         89.06         84.27        14.24 o                         
  -5  -7   1        720.49        617.36        37.66 o                         
  -4  -7   1        842.56        865.83        37.96 o                         
  -3  -7   1        486.78        528.92        24.86 o                         
  -2  -7   1       1591.54       1493.71        60.54 o                         
  -1  -7   1        141.51         93.66         8.96 o                         
   0  -7   1       1007.29        897.06        38.65 o                         
   1  -7   1        501.96        553.06        25.91 o                         
   2  -7   1        461.24        400.72        20.28 o                         
   3  -7   1        691.36        742.63        32.90 o                         
   4  -7   1        156.81        139.21        11.16 o                         
   5  -7   1        177.12        134.42        11.35 o                         
   6  -7   1         36.90         46.94        12.26 o                         
   7  -7   1        508.86        482.28        34.81 o                         
   8  -7   1        461.28        473.66        36.08 o                         
   9  -7   1        243.10        263.38        29.05 o                         
  10  -7   1         12.96         29.54        15.83 o                         
  11  -7   1        264.00        288.94        64.58 o                         
  12  -7   1         47.96          0.81        28.25 o                         
 -12  -6   1        183.12        166.76        43.59 o                         
 -11  -6   1        138.99        122.60        20.69 o                         
 -10  -6   1          0.53         11.66        12.61 o                         
  -9  -6   1         28.11         11.06        11.71 o                         
  -8  -6   1         46.07         45.69        12.76 o                         
  -7  -6   1       4278.04       3813.76       184.37 o                         
  -6  -6   1          4.88         28.69        12.92 o                         
  -5  -6   1        401.37        345.24        29.24 o                         
  -4  -6   1        504.22        510.19        25.71 o                         
  -3  -6   1        118.56        108.70         8.95 o                         
  -2  -6   1       1543.64       1471.56        59.47 o                         
  -1  -6   1         67.05        117.68         9.73 o                         
   0  -6   1        204.13        225.15        13.41 o                         
   1  -6   1        126.11        108.29         9.64 o                         
   2  -6   1       1132.88       1037.10        72.08 o                         
   3  -6   1       3954.78       3640.30       140.83 o                         
   4  -6   1       3637.65       3777.78       146.08 o                         
   5  -6   1        820.07        796.34        35.50 o                         
   6  -6   1         61.86         53.10         8.02 o                         
   7  -6   1         39.99         37.21        12.18 o                         
   8  -6   1          5.92         19.77        11.61 o                         
   9  -6   1        242.67        280.09        28.27 o                         
  10  -6   1          1.14          8.34        13.14 o                         
  11  -6   1         78.13        120.35        51.26 o                         
  12  -6   1        114.76        128.36        37.94 o                         
  13  -6   1          0.28         17.76        30.68 o                         
 -13  -5   1         24.71         33.10        23.41 o                         
 -12  -5   1        182.03        196.48        25.67 o                         
 -11  -5   1         42.25         37.60        14.32 o                         
 -10  -5   1         11.12         19.08        12.21 o                         
  -9  -5   1        148.30        187.36        24.62 o                         
  -8  -5   1        617.63        615.74        39.64 o                         
  -7  -5   1       2394.94       2191.92       109.60 o                         
  -6  -5   1         13.91         12.81         5.16 o                         
  -5  -5   1        860.76        858.90        38.83 o                         
  -4  -5   1         72.12         63.74         6.96 o                         
  -3  -5   1          8.41          9.05         4.34 o                         
  -2  -5   1        122.72        170.58        17.64 o                         
  -1  -5   1        727.27        650.22        27.93 o                         
   0  -5   1       2714.33       2603.49       100.81 o                         
   1  -5   1        448.28        411.00        19.71 o                         
   2  -5   1       4664.68       4515.19       172.55 o                         
   3  -5   1         34.96         28.73         5.19 o                         
   4  -5   1      10065.36       9959.50       377.98 o                         
   5  -5   1       2468.01       2197.87        87.19 o                         
   6  -5   1        682.96        620.62        29.30 o                         
   7  -5   1        688.60        649.28        31.60 o                         
   8  -5   1         26.70         45.85         8.90 o                         
   9  -5   1        235.02        240.68        29.87 o                         
  10  -5   1         32.24         18.57        14.84 o                         
  11  -5   1          0.50          9.49        14.93 o                         
  12  -5   1        200.29        294.39        51.26 o                         
  13  -5   1         31.38         37.13        29.06 o                         
 -13  -4   1          0.33         24.22        23.41 o                         
 -12  -4   1         18.62         33.96        44.00 o                         
 -11  -4   1         16.19         26.01        20.99 o                         
 -10  -4   1         63.67         58.97        14.71 o                         
  -9  -4   1        195.80        192.09        27.04 o                         
  -8  -4   1        409.55        336.39        62.16 o                         
  -7  -4   1        368.21        308.27        17.91 o                         
  -6  -4   1         49.65         75.02         8.16 o                         
  -5  -4   1       1662.76       1524.11        61.80 o                         
  -4  -4   1       2011.22       2104.38        82.79 o                         
  -3  -4   1          4.00          3.08         3.82 o                         
  -2  -4   1       3121.02       3026.02       159.99 o                         
  -1  -4   1        508.51        575.08        24.49 o                         
   0  -4   1        304.84        338.06        16.27 o                         
   1  -4   1       1313.30       1370.99        93.12 o                         
   2  -4   1       5285.72       5036.07       191.97 o                         
   3  -4   1          2.05          3.82         4.18 o                         
   4  -4   1       7241.01       7246.04       275.61 o                         
   5  -4   1       3303.92       3361.87       130.41 o                         
   6  -4   1        773.13        802.53        35.74 o                         
   7  -4   1        410.30        410.12        22.39 o                         
   8  -4   1         32.14         28.83         8.31 o                         
   9  -4   1        988.79        990.65        46.04 o                         
  10  -4   1        121.12        165.46        61.76 o                         
  11  -4   1         10.98         11.11        13.72 o                         
  12  -4   1         92.55         91.96        24.62 o                         
  13  -4   1        114.88         96.07        34.71 o                         
 -13  -3   1         40.76         37.13        24.22 o                         
 -12  -3   1          1.38         18.55        12.98 o                         
 -11  -3   1         56.66         47.14        11.73 o                         
 -10  -3   1          0.93          3.38         7.58 o                         
  -9  -3   1       1767.46       1617.23        67.64 o                         
  -8  -3   1          3.75          8.45         6.17 o                         
  -7  -3   1       1603.77       1405.56        49.98 o                         
  -6  -3   1        259.75        232.10        12.34 o                         
  -5  -3   1       1321.46       1023.24        36.69 o                         
  -4  -3   1          1.88          7.50         3.82 o                         
  -3  -3   1        109.66        111.97         7.73 o                         
  -2  -3   1        586.02        627.72        43.32 o                         
  -1  -3   1         27.92         14.76         3.61 o                         
   0  -3   1       9862.87       9534.38       359.08 o                         
   1  -3   1       2867.29       3151.61       216.23 o                         
   2  -3   1      26708.04      26025.92       978.94 o                         
   3  -3   1       1250.14       1044.19        42.52 o                         
   4  -3   1       1027.74        941.76        39.37 o                         
   5  -3   1       2715.65       2302.90        90.81 o                         
   6  -3   1        281.20        299.33        16.97 o                         
   7  -3   1        555.65        501.67        25.18 o                         
   8  -3   1        116.34        124.79        13.22 o                         
   9  -3   1       1100.80       1072.59        48.93 o                         
  10  -3   1        109.15        134.80        16.55 o                         
  11  -3   1        338.66        368.95        34.53 o                         
  12  -3   1        160.70        225.77        29.39 o                         
  13  -3   1         36.29         27.45        27.45 o                         
 -13  -2   1        118.46         49.24        24.22 o                         
 -12  -2   1          7.14         13.72        10.54 o                         
 -11  -2   1         23.19          1.98         8.02 o                         
 -10  -2   1        128.99        129.08        14.70 o                         
  -9  -2   1       1479.30       1358.93        50.31 o                         
  -8  -2   1       1210.12       1046.52        39.40 o                         
  -7  -2   1       2128.91       1915.08        66.45 o                         
  -6  -2   1        279.91        264.55        17.29 o                         
  -5  -2   1          3.61          2.04         3.59 o                         
  -4  -2   1         44.02         26.56         4.51 o                         
  -3  -2   1       1577.34       1244.84        42.34 o                         
  -2  -2   1       3184.14       2844.16       132.99 o                         
  -1  -2   1      13755.30      12646.33       579.53 o                         
   0  -2   1       5991.93       6660.79       250.66 o                         
   1  -2   1       4476.75       4480.85       169.93 o                         
   2  -2   1      59603.48      57707.83      2166.01 o                         
   3  -2   1       8715.22       8846.10       334.05 o                         
   4  -2   1        142.24        139.29         9.81 o                         
   5  -2   1         29.28         34.47         5.65 o                         
   6  -2   1        136.88        170.36        12.19 o                         
   7  -2   1        292.03        362.09        20.26 o                         
   8  -2   1         18.19         18.01         7.43 o                         
   9  -2   1        210.73        243.41        24.07 o                         
  10  -2   1        137.18        117.35        14.57 o                         
  11  -2   1        925.98        889.64        46.97 o                         
  12  -2   1        325.35        327.25        26.18 o                         
  13  -2   1         59.66         47.63        27.45 o                         
  14  -2   1        104.28        126.74        35.52 o                         
 -13  -1   1          0.07          8.07        21.80 o                         
 -12  -1   1         37.78         44.00        11.92 o                         
 -11  -1   1         12.29         12.05         9.30 o                         
 -10  -1   1          1.26          1.15         6.50 o                         
  -9  -1   1        656.44        648.12        33.03 o                         
  -8  -1   1          3.69         13.38         7.00 o                         
  -7  -1   1       1710.37       1556.59        64.60 o                         
  -6  -1   1        124.26        103.04        10.17 o                         
  -5  -1   1         51.88         84.23         8.96 o                         
  -4  -1   1        621.60        542.92        24.67 o                         
  -3  -1   1       1297.60       1473.72        58.25 o                         
  -2  -1   1        928.26        959.10        32.87 o                         
  -1  -1   1       5131.07       4657.77       172.59 o                         
   0  -1   1       5576.25       6064.36       401.98 o                         
   1  -1   1        101.49         57.79         4.92 o                         
   2  -1   1      75943.55      77224.42      2900.99 o                         
   3  -1   1       8783.84       8790.46       332.04 o                         
   4  -1   1        216.87        285.95        14.53 o                         
   5  -1   1         33.18         41.72         6.43 o                         
   6  -1   1        339.87        287.05        16.52 o                         
   7  -1   1         12.33         19.27         6.80 o                         
   8  -1   1         39.07         20.99         7.95 o                         
   9  -1   1          2.72          9.39         7.81 o                         
  10  -1   1          5.71         20.49        10.58 o                         
  11  -1   1        426.52        452.60        29.13 o                         
  12  -1   1         91.50         91.20        24.17 o                         
  13  -1   1         21.12         18.03        16.55 o                         
  14  -1   1        105.40        114.63        32.29 o                         
 -13   0   1          0.10          0.00        20.99 o                         
 -12   0   1         81.49         84.68        14.27 o                         
 -11   0   1        132.99        111.55        15.60 o                         
 -10   0   1        296.22        260.36        20.61 o                         
  -9   0   1        550.17        570.62        31.21 o                         
  -8   0   1        167.65        153.29        14.54 o                         
  -7   0   1        886.51        811.44        37.25 o                         
  -6   0   1        455.68        565.26        39.07 o                         
  -5   0   1         52.92         36.19        10.62 o                         
  -4   0   1          0.92         13.86         5.01 o                         
  -3   0   1       2255.65       2267.49        87.45 o                         
  -2   0   1       3768.26       4553.61       172.26 o                         
  -1   0   1          2.17          0.00         4.04 o                         
   1   0   1        495.43        551.97        26.81 o                         
   2   0   1        352.66        581.66        23.44 o                         
   3   0   1         65.52         86.67         7.70 o                         
   4   0   1         32.28         32.67         5.66 o                         
   5   0   1       2812.98       2984.58       115.72 o                         
   6   0   1        323.66        372.62        19.71 o                         
   7   0   1        231.20        236.56        15.98 o                         
   8   0   1        106.17        136.60        13.79 o                         
   9   0   1         67.38         70.92        10.70 o                         
  10   0   1        185.57        155.46        15.79 o                         
  11   0   1        279.30        325.07        24.04 o                         
  12   0   1         60.28         38.99        12.52 o                         
  13   0   1          1.77          0.00        13.98 o                         
  14   0   1          8.28          6.46        21.80 o                         
 -13   1   1          0.40          0.00        21.80 o                         
 -12   1   1        198.18        257.68        26.49 o                         
 -11   1   1          3.10          8.94        10.38 o                         
 -10   1   1        281.86        274.04        28.26 o                         
  -9   1   1        116.77        129.44        18.33 o                         
  -8   1   1        148.64        147.64        15.04 o                         
  -7   1   1         10.27          3.76         6.61 o                         
  -6   1   1          9.85         31.80         7.14 o                         
  -5   1   1         71.22         59.78         8.19 o                         
  -4   1   1         95.51        125.37        10.90 o                         
  -3   1   1       3996.36       4223.66       199.50 o                         
  -2   1   1       4530.03       4858.96       227.76 o                         
  -1   1   1        191.29        171.78        13.32 o                         
   1   1   1        338.45        240.50        16.55 o                         
   2   1   1         22.23          8.07         2.37 o                         
   3   1   1        488.67        572.02        29.96 o                         
   4   1   1        740.83        736.63        31.22 o                         
   5   1   1         70.24         88.14         9.00 o                         
   6   1   1        712.64        711.75        32.00 o                         
   7   1   1        747.03        680.10        31.69 o                         
   8   1   1        219.09        216.61        16.00 o                         
   9   1   1        123.84        155.94        14.86 o                         
  10   1   1         62.92         43.21        17.02 o                         
  11   1   1        601.52        637.00        32.74 o                         
  12   1   1        101.22        128.77        21.40 o                         
  13   1   1          3.56          0.00        20.18 o                         
  14   1   1          5.50          0.00        20.18 o                         
 -13   2   1          4.78         16.15        25.03 o                         
 -12   2   1        371.75        399.33        38.25 o                         
 -11   2   1          7.13         20.05        10.78 o                         
 -10   2   1        401.81        456.42        46.90 o                         
  -9   2   1          2.89          8.96         8.79 o                         
  -8   2   1        212.60        202.32        16.73 o                         
  -7   2   1        222.90        236.59        16.88 o                         
  -6   2   1        816.68        873.73        38.32 o                         
  -5   2   1        615.54        632.14        68.91 o                         
  -4   2   1        913.00        882.36        46.42 o                         
  -3   2   1       2176.56       1987.85        96.18 o                         
  -2   2   1       2679.30       3087.61       212.93 o                         
  -1   2   1       5660.40       5245.39       245.17 o                         
   0   2   1       4349.73       5205.74       243.17 o                         
   1   2   1          7.52         20.76         3.56 o                         
   2   2   1        319.41        375.55        16.30 o                         
   3   2   1         12.25         16.49         4.14 o                         
   4   2   1       1127.65       1014.36        35.27 o                         
   5   2   1         51.83         36.25         4.98 o                         
   6   2   1        829.95        783.58        29.13 o                         
   7   2   1        428.09        375.31        17.09 o                         
   8   2   1         36.09         59.40         7.47 o                         
   9   2   1       1076.41        986.26        41.60 o                         
  10   2   1        322.17        299.93        17.72 o                         
  11   2   1        590.84        547.51        25.94 o                         
  12   2   1        445.24        461.68        53.28 o                         
  13   2   1          5.94          0.00        20.18 o                         
  14   2   1          1.03         28.25        23.41 o                         
 -13   3   1          4.70         16.49        18.81 o                         
 -12   3   1         67.95         66.95        19.59 o                         
 -11   3   1         63.34         73.38        19.41 o                         
 -10   3   1        251.77        260.45        22.28 o                         
  -9   3   1          4.35          4.61         8.96 o                         
  -8   3   1        712.36        749.15        36.38 o                         
  -7   3   1        209.03        252.33        17.01 o                         
  -6   3   1          4.12          8.48         5.92 o                         
  -5   3   1       1422.43       1609.99       131.97 o                         
  -4   3   1        208.80        211.23        17.10 o                         
  -3   3   1          3.17         16.02         4.11 o                         
  -2   3   1        597.80        449.58        25.67 o                         
  -1   3   1       1503.31       1295.31        63.07 o                         
   0   3   1          4.64         21.80         8.48 o                         
   1   3   1         21.86         30.34         4.61 o                         
   2   3   1       3544.33       3206.24       122.41 o                         
   3   3   1          1.20          0.00         3.67 o                         
   4   3   1       2622.64       2692.84       104.24 o                         
   5   3   1        439.47        403.54        19.54 o                         
   6   3   1       1556.13       1472.81        51.11 o                         
   7   3   1        199.56        167.11        10.78 o                         
   8   3   1        476.94        428.42        22.01 o                         
   9   3   1       1679.20       1583.94        56.74 o                         
  10   3   1          3.56         14.75         7.81 o                         
  11   3   1        437.07        455.90        22.99 o                         
  12   3   1        656.54        656.23        66.20 o                         
  13   3   1          2.29         29.06        23.41 o                         
  14   3   1         10.60          0.00        21.80 o                         
 -13   4   1          0.39         22.16        20.17 o                         
 -12   4   1         89.48         98.99        23.68 o                         
 -11   4   1          0.40          9.69        14.71 o                         
 -10   4   1        319.02        368.70        35.10 o                         
  -9   4   1         43.22         25.18        13.33 o                         
  -8   4   1        969.11        933.96        43.13 o                         
  -7   4   1        105.66        101.00        11.17 o                         
  -6   4   1        395.79        442.04        22.63 o                         
  -5   4   1        749.09        771.21        66.68 o                         
  -4   4   1        161.26        172.30        11.40 o                         
  -3   4   1       3198.73       3135.34       120.77 o                         
  -2   4   1          1.74          0.42         5.40 o                         
  -1   4   1       3801.70       3222.29       152.98 o                         
   0   4   1       2902.57       3180.85       121.60 o                         
   1   4   1        301.50        286.27        14.40 o                         
   2   4   1         32.34         34.37         5.27 o                         
   3   4   1        167.19        163.60        10.52 o                         
   4   4   1       4668.88       4385.07       167.93 o                         
   5   4   1       1541.37       1432.31        57.79 o                         
   6   4   1       2085.48       2244.67        89.18 o                         
   7   4   1        281.35        199.50        13.99 o                         
   8   4   1        693.69        693.59        32.91 o                         
   9   4   1        965.95        881.19        40.82 o                         
  10   4   1        447.24        446.33        26.13 o                         
  11   4   1         69.80         40.02        13.56 o                         
  12   4   1        300.93        283.35        43.59 o                         
  13   4   1         36.56         58.93        26.64 o                         
  14   4   1        190.70        194.55        40.36 o                         
 -13   5   1         55.96        141.55        28.52 o                         
 -12   5   1        293.71        377.12        41.09 o                         
 -11   5   1          6.93          2.45        15.95 o                         
 -10   5   1        449.54        510.97        41.38 o                         
  -9   5   1        114.10        151.98        21.97 o                         
  -8   5   1        223.25        269.04        27.07 o                         
  -7   5   1        484.61        496.59        26.16 o                         
  -6   5   1         95.11        105.32        13.79 o                         
  -5   5   1         50.17         77.92         8.86 o                         
  -4   5   1        320.84        309.54        21.93 o                         
  -3   5   1        864.33        753.47        31.89 o                         
  -2   5   1       1016.72        796.89        42.52 o                         
  -1   5   1        231.47        262.30        13.31 o                         
   0   5   1       2182.59       2008.17        78.25 o                         
   1   5   1        412.28        424.79        19.86 o                         
   2   5   1        527.43        515.70        36.14 o                         
   3   5   1         71.85         81.71         8.07 o                         
   4   5   1         53.02         26.24         5.57 o                         
   5   5   1        147.03        151.26        12.25 o                         
   6   5   1       1836.93       1780.14        71.93 o                         
   7   5   1       1269.53       1198.24        50.93 o                         
   8   5   1        277.05        280.43        17.82 o                         
   9   5   1       2595.92       2727.95       109.51 o                         
  10   5   1        416.07        370.31        30.00 o                         
  11   5   1         57.84         58.93        16.55 o                         
  12   5   1          1.15          0.00        20.18 o                         
  13   5   1         58.18         82.34        30.68 o                         
 -12   6   1        381.40        536.31        49.00 o                         
 -11   6   1         46.67         74.85        29.06 o                         
 -10   6   1        434.56        421.77        65.35 o                         
  -9   6   1         23.36         31.48        14.24 o                         
  -8   6   1          1.35          0.35        10.86 o                         
  -7   6   1       1203.36       1173.04        66.15 o                         
  -6   6   1         40.48         51.92        12.18 o                         
  -5   6   1         24.78         16.24         5.46 o                         
  -4   6   1        232.84        212.96        12.67 o                         
  -3   6   1       4101.32       3756.02       144.96 o                         
  -2   6   1        597.33        576.01        25.17 o                         
  -1   6   1        889.02        887.69        37.03 o                         
   0   6   1        850.50        749.79        31.79 o                         
   1   6   1        411.42        407.21        19.68 o                         
   2   6   1       1932.29       1755.06        69.74 o                         
   3   6   1       2179.73       2426.17        97.93 o                         
   4   6   1       2238.43       2270.21        89.80 o                         
   5   6   1          1.02          2.34         4.98 o                         
   6   6   1       1960.57       1993.90        80.31 o                         
   7   6   1         11.93         13.87         6.48 o                         
   8   6   1          1.91          8.13         6.29 o                         
   9   6   1       1043.03       1066.03        60.20 o                         
  10   6   1         58.95         53.68        13.66 o                         
  11   6   1        219.98        171.07        22.24 o                         
  12   6   1          1.76         24.22        21.80 o                         
  13   6   1         81.20        108.17        33.10 o                         
 -12   7   1        375.21        467.71        45.31 o                         
 -11   7   1         39.75         59.04        21.10 o                         
 -10   7   1        499.98        635.89        48.78 o                         
  -9   7   1         66.52        111.98        19.97 o                         
  -8   7   1        266.75        247.47        44.00 o                         
  -7   7   1        573.31        564.56        39.37 o                         
  -6   7   1         55.57         67.43        14.27 o                         
  -5   7   1        333.99        311.04        24.53 o                         
  -4   7   1         72.41         86.16         7.67 o                         
  -3   7   1       1435.20       1150.86        47.78 o                         
  -2   7   1         17.62         12.67         4.63 o                         
  -1   7   1          2.64          1.80         4.11 o                         
   0   7   1        444.35        361.07        18.09 o                         
   1   7   1       2113.91       1996.74        79.18 o                         
   2   7   1        327.39        264.42        15.19 o                         
   3   7   1        320.28        384.91        19.73 o                         
   4   7   1        838.03        770.87        34.16 o                         
   5   7   1        174.00        175.34        13.17 o                         
   6   7   1        881.05        870.01        38.96 o                         
   7   7   1       1065.67       1075.47        47.48 o                         
   8   7   1         49.59         58.04        12.83 o                         
   9   7   1         43.86         41.68        13.72 o                         
  10   7   1         11.88         10.64        12.51 o                         
  11   7   1        196.06        158.25        22.07 o                         
  12   7   1         25.48         16.95        23.41 o                         
  13   7   1        218.79        242.99        46.01 o                         
 -12   8   1        131.08        179.92        31.01 o                         
 -11   8   1          8.65         11.42        17.97 o                         
 -10   8   1        181.96        142.84        25.36 o                         
  -9   8   1          0.99          4.81        13.66 o                         
  -8   8   1        344.52        361.28        43.15 o                         
  -7   8   1         48.51         45.06        14.13 o                         
  -6   8   1          1.35          8.28        10.60 o                         
  -5   8   1       1314.96       1371.84        74.18 o                         
  -4   8   1         99.85         87.53        13.91 o                         
  -3   8   1        618.05        521.59        33.11 o                         
  -2   8   1         14.92         12.78         4.10 o                         
  -1   8   1        545.38        539.67        37.79 o                         
   0   8   1        717.94        692.45        30.85 o                         
   1   8   1         71.09         63.09         8.78 o                         
   2   8   1       1151.07       1007.42        43.01 o                         
   3   8   1         43.44         53.05         7.76 o                         
   4   8   1        857.92        867.45        38.68 o                         
   5   8   1         84.64         56.77         8.96 o                         
   6   8   1        358.31        427.77        23.32 o                         
   7   8   1        298.77        287.40        40.36 o                         
   8   8   1         67.93        103.70        16.44 o                         
   9   8   1        235.91        259.35        26.32 o                         
  10   8   1         16.29         20.59        13.56 o                         
  11   8   1        296.86        410.01        35.84 o                         
  12   8   1          1.88          0.00        25.03 o                         
  13   8   1        282.59        279.32        49.24 o                         
 -11   9   1          5.54         25.89        20.83 o                         
 -10   9   1        271.76        356.02        39.02 o                         
  -9   9   1        175.26        185.40        26.50 o                         
  -8   9   1         50.09         61.23        20.59 o                         
  -7   9   1         73.41         92.13        17.97 o                         
  -6   9   1         18.60         16.71        17.76 o                         
  -5   9   1        764.77        786.84        48.48 o                         
  -4   9   1        149.25        116.61        16.08 o                         
  -3   9   1        285.11        247.77        29.47 o                         
  -2   9   1         98.03         81.87         8.62 o                         
  -1   9   1       1488.66       1477.03        60.96 o                         
   0   9   1       1024.42        973.36        42.17 o                         
   1   9   1        215.63        188.97        13.42 o                         
   2   9   1        245.07        261.20        16.34 o                         
   3   9   1        149.74        122.14        11.59 o                         
   4   9   1        271.11        287.43        18.14 o                         
   5   9   1         74.83         93.50        11.34 o                         
   6   9   1        135.68        147.33        28.25 o                         
   7   9   1          6.48          6.46        10.09 o                         
   8   9   1          3.37          0.00         9.50 o                         
   9   9   1        554.77        606.14        42.50 o                         
  10   9   1         17.52         27.90        25.83 o                         
  11   9   1        205.38        155.30        24.62 o                         
  12   9   1         35.71         35.52        26.64 o                         
 -11  10   1         54.37         42.81        21.97 o                         
 -10  10   1        222.62        255.60        32.40 o                         
  -9  10   1         13.34         10.69        15.83 o                         
  -8  10   1        223.94        261.65        31.07 o                         
  -7  10   1        135.48        151.83        22.54 o                         
  -6  10   1        114.94        125.44        20.11 o                         
  -5  10   1        337.53        322.62        28.54 o                         
  -4  10   1        261.05        214.31        22.54 o                         
  -3  10   1        217.65        208.01        21.12 o                         
  -2  10   1         43.15         50.56        21.39 o                         
  -1  10   1        599.45        605.47        30.28 o                         
   0  10   1       1183.81       1072.29        52.21 o                         
   1  10   1        190.30        215.55        15.14 o                         
   2  10   1        369.62        295.06        18.33 o                         
   3  10   1         17.92         11.09         6.80 o                         
   4  10   1         81.38         86.10        10.70 o                         
   5  10   1        351.07        358.79        27.95 o                         
   6  10   1        157.93        112.30        16.26 o                         
   7  10   1         16.65         13.10        11.37 o                         
   8  10   1         13.91         14.93        14.13 o                         
   9  10   1        488.13        536.38        40.79 o                         
  10  10   1          2.83         13.72        14.27 o                         
  11  10   1        694.90        835.16        57.05 o                         
  12  10   1        139.79        180.83        41.17 o                         
 -10  11   1         37.73         31.40        31.89 o                         
  -9  11   1          5.24         39.56        18.55 o                         
  -8  11   1         10.91         15.42        16.20 o                         
  -7  11   1        137.20        159.69        23.95 o                         
  -6  11   1        108.92         97.82        18.73 o                         
  -5  11   1        201.53        193.79        25.04 o                         
  -4  11   1        142.02        151.71        20.21 o                         
  -3  11   1        868.49        873.30        51.95 o                         
  -2  11   1        161.13        160.45        19.69 o                         
  -1  11   1        738.51        714.74        43.94 o                         
   0  11   1        213.71        199.92        15.37 o                         
   1  11   1        141.83        145.60        13.34 o                         
   2  11   1       1514.55       1636.74        68.42 o                         
   3  11   1        411.58        410.67        23.49 o                         
   4  11   1          7.62          4.11         9.50 o                         
   5  11   1        291.93        258.77        25.10 o                         
   6  11   1         16.18          5.51        11.12 o                         
   7  11   1        147.81        206.11        24.55 o                         
   8  11   1          4.47          0.00        11.61 o                         
   9  11   1         97.63        115.59        20.21 o                         
  10  11   1         22.08          2.06        14.55 o                         
  11  11   1        169.91        163.88        35.52 o                         
  -9  12   1          0.95          0.00        15.71 o                         
  -8  12   1          9.66         17.09        18.57 o                         
  -7  12   1         70.94         67.82        18.49 o                         
  -6  12   1        147.06        151.29        41.17 o                         
  -5  12   1        108.66         97.78        19.69 o                         
  -4  12   1         58.76         54.29        15.69 o                         
  -3  12   1       1284.86       1191.74        68.20 o                         
  -2  12   1        176.34        157.21        30.68 o                         
  -1  12   1        266.81        231.03        23.38 o                         
   0  12   1         16.44          9.02         9.98 o                         
   1  12   1         46.35         63.32        13.40 o                         
   2  12   1          7.37          4.20         6.80 o                         
   3  12   1        136.94        134.72        13.81 o                         
   4  12   1        252.11        264.97        35.52 o                         
   5  12   1         29.26          9.28        11.42 o                         
   6  12   1         99.02         84.58        25.03 o                         
   7  12   1        240.41        252.78        28.22 o                         
   8  12   1          4.50          5.30        13.91 o                         
   9  12   1        274.95        317.34        34.12 o                         
  10  12   1         15.81         11.71        17.70 o                         
  -9  13   1          2.28          0.00        16.66 o                         
  -8  13   1          1.19          3.01        16.44 o                         
  -7  13   1         17.90         24.82        15.69 o                         
  -6  13   1         22.90         27.29        17.40 o                         
  -5  13   1         87.31         66.88        43.59 o                         
  -4  13   1         77.89         51.76        30.27 o                         
  -3  13   1        362.32        349.45        51.26 o                         
  -2  13   1        114.56        113.92        41.57 o                         
  -1  13   1        353.29        333.10        29.10 o                         
   0  13   1       1213.90       1294.79        72.47 o                         
   1  13   1        173.70        213.04        22.86 o                         
   2  13   1         33.26         35.36        15.37 o                         
   3  13   1         55.20         67.63        23.81 o                         
   4  13   1        290.43        325.14        28.69 o                         
   5  13   1         17.27          5.78        12.83 o                         
   6  13   1         32.88         53.79        16.20 o                         
   7  13   1        128.26        150.40        42.38 o                         
   8  13   1         60.08         95.93        19.95 o                         
   9  13   1        302.92        361.83        36.24 o                         
  10  13   1          1.87          0.00        16.08 o                         
  -8  14   1         52.56         65.75        25.03 o                         
  -7  14   1          2.62         24.92        18.96 o                         
  -6  14   1          0.52         24.96        28.66 o                         
  -5  14   1        307.88        394.11        44.76 o                         
  -4  14   1         32.79         38.69        27.85 o                         
  -3  14   1        118.38        129.06        21.39 o                         
  -2  14   1         15.09          3.46        11.95 o                         
  -1  14   1        409.58        381.93        32.73 o                         
   0  14   1         42.54         58.42        15.50 o                         
   1  14   1        155.44        131.37        19.18 o                         
   2  14   1          3.83          0.00        18.57 o                         
   3  14   1        213.16        246.40        26.89 o                         
   4  14   1        165.72        154.27        41.98 o                         
   5  14   1          7.03          7.47        13.38 o                         
   6  14   1         42.51         26.13        15.29 o                         
   7  14   1         27.35         61.52        17.97 o                         
   8  14   1         73.64         60.20        18.81 o                         
   9  14   1        187.67        261.90        33.87 o                         
  -7  15   1          0.46         14.05        18.03 o                         
  -6  15   1         65.51         62.64        19.76 o                         
  -5  15   1        139.25        168.63        27.11 o                         
  -4  15   1         32.40         74.63        19.12 o                         
  -3  15   1        182.96        164.25        24.53 o                         
  -2  15   1          2.10          5.79        13.09 o                         
  -1  15   1         65.99         54.77        16.20 o                         
   0  15   1         19.03         31.96        14.93 o                         
   1  15   1         39.18         50.86        25.83 o                         
   2  15   1         51.27         63.77        25.83 o                         
   3  15   1        134.42        158.23        33.91 o                         
   4  15   1         62.56         86.05        18.60 o                         
   5  15   1         11.51         22.91        19.78 o                         
   6  15   1        236.89        288.08        36.73 o                         
   7  15   1         54.90         50.88        19.54 o                         
   8  15   1        138.24        112.91        28.25 o                         
  -5  16   1         58.97         67.99        21.49 o                         
  -4  16   1         52.66         62.89        33.50 o                         
  -3  16   1        493.66        528.17        44.79 o                         
  -2  16   1         28.87         21.03        16.20 o                         
  -1  16   1        121.02        160.55        35.52 o                         
   0  16   1         12.67         14.53        23.41 o                         
   1  16   1         65.73         81.53        29.06 o                         
   2  16   1         17.89         17.76        23.41 o                         
   3  16   1         55.60         58.12        29.87 o                         
   4  16   1         57.82         54.09        28.25 o                         
   5  16   1         10.01         14.78        16.52 o                         
   6  16   1        420.12        535.26        45.86 o                         
  -3  17   1        326.28        427.29        41.88 o                         
  -2  17   1         15.48         15.43        18.97 o                         
  -1  17   1        269.93        278.51        47.63 o                         
   0  17   1         36.96         33.91        27.45 o                         
   1  17   1        171.10        188.09        39.56 o                         
   2  17   1          0.79          0.00        22.60 o                         
   3  17   1         50.56         64.58        31.48 o                         
   4  17   1          6.71          0.00        26.64 o                         
  -3 -16   2          2.04          0.00        27.45 o                         
  -2 -16   2        106.03        163.07        36.33 o                         
  -1 -16   2         13.90          6.46        25.83 o                         
   0 -16   2         56.00         71.85        32.29 o                         
   1 -16   2          6.28          4.04        27.45 o                         
   2 -16   2        104.91        119.48        33.91 o                         
   3 -16   2          1.91          0.00        22.60 o                         
  -5 -15   2         35.78         49.84        19.20 o                         
  -4 -15   2        148.41        170.86        25.97 o                         
  -3 -15   2          1.65         12.27        17.01 o                         
  -2 -15   2        107.30        150.96        36.33 o                         
  -1 -15   2         39.89         17.76        24.22 o                         
   0 -15   2        137.60        209.08        41.17 o                         
   1 -15   2         13.43         10.49        23.41 o                         
   2 -15   2         45.78         43.59        27.45 o                         
   3 -15   2         38.92         34.43        15.69 o                         
   4 -15   2          6.16         10.66        15.69 o                         
   5 -15   2          9.02         27.91        17.35 o                         
   6 -15   2          0.42         34.46        31.08 o                         
  -7 -14   2         46.19         60.86        44.40 o                         
  -6 -14   2         15.61         17.99        16.77 o                         
  -5 -14   2        154.85        193.80        26.83 o                         
  -4 -14   2        136.80        139.91        25.83 o                         
  -3 -14   2        162.41        221.96        32.29 o                         
  -2 -14   2         25.89         32.67        16.20 o                         
  -1 -14   2         37.89         31.48        25.03 o                         
   0 -14   2        319.44        338.25        51.67 o                         
   1 -14   2        100.32        161.45        33.91 o                         
   2 -14   2        244.10        258.67        29.09 o                         
   3 -14   2        130.57        130.49        42.38 o                         
   4 -14   2         22.17         31.78        16.08 o                         
   5 -14   2         23.59         28.97        17.35 o                         
   6 -14   2         35.78         13.77        16.44 o                         
   7 -14   2        185.95        235.16        66.20 o                         
  -8 -13   2         18.21         11.83        16.29 o                         
  -7 -13   2         70.62        111.73        23.64 o                         
  -6 -13   2          6.95          0.00        12.69 o                         
  -5 -13   2          3.83          0.00        12.83 o                         
  -4 -13   2        377.20        384.73        34.53 o                         
  -3 -13   2        138.75        143.95        21.67 o                         
  -2 -13   2         76.95        103.39        18.49 o                         
  -1 -13   2        507.17        587.47        42.14 o                         
   0 -13   2        215.24        277.70        44.40 o                         
   1 -13   2        541.59        552.27        52.88 o                         
   2 -13   2         75.95         95.21        18.39 o                         
   3 -13   2         37.07         38.87        20.99 o                         
   4 -13   2         87.63         74.14        18.73 o                         
   5 -13   2        103.18         85.02        19.07 o                         
   6 -13   2          0.72          0.79        15.12 o                         
   7 -13   2        266.63        276.66        34.82 o                         
   8 -13   2          3.47          3.75        15.86 o                         
  -9 -12   2         32.87         28.62        18.81 o                         
  -8 -12   2          3.89         12.30        16.77 o                         
  -7 -12   2         51.72         64.97        18.49 o                         
  -6 -12   2         70.21         49.24        16.55 o                         
  -5 -12   2          5.24          4.50        12.83 o                         
  -4 -12   2        548.47        638.65        44.17 o                         
  -3 -12   2        396.70        438.28        34.45 o                         
  -2 -12   2        308.84        347.34        30.34 o                         
  -1 -12   2        365.51        390.78        32.30 o                         
   0 -12   2       1235.65       1302.04        98.45 o                         
   1 -12   2        165.52        166.69        16.72 o                         
   2 -12   2         61.04         93.98        17.35 o                         
   3 -12   2         10.42         11.03        11.69 o                         
   4 -12   2          2.08          0.00        11.42 o                         
   5 -12   2        121.45        151.93        22.17 o                         
   6 -12   2          7.94          5.05        14.81 o                         
   7 -12   2        118.48        156.88        25.40 o                         
   8 -12   2          1.07          7.71        15.50 o                         
   9 -12   2        131.32        181.61        48.03 o                         
  -9 -11   2        135.64        159.73        26.26 o                         
  -8 -11   2         55.45         20.59        16.26 o                         
  -7 -11   2         94.17        113.78        20.69 o                         
  -6 -11   2         98.53        105.36        19.64 o                         
  -5 -11   2        247.55        222.38        26.54 o                         
  -4 -11   2         25.59         25.71        26.24 o                         
  -3 -11   2       1003.78       1039.12        60.17 o                         
  -2 -11   2        813.18        826.12        49.89 o                         
  -1 -11   2        272.41        280.70        25.86 o                         
   0 -11   2        506.54        588.46        31.17 o                         
   1 -11   2          0.41          0.00         7.48 o                         
   2 -11   2          2.19         10.41         7.67 o                         
   3 -11   2          1.15         18.69        11.04 o                         
   4 -11   2         46.80         48.62        20.99 o                         
   5 -11   2        432.41        450.85        35.65 o                         
   6 -11   2          2.85          2.89        11.69 o                         
   7 -11   2        108.35         97.45        20.26 o                         
   8 -11   2          0.36          8.79        14.55 o                         
   9 -11   2         83.35        118.59        23.95 o                         
  10 -11   2         43.16         49.91        19.69 o                         
 -10 -10   2         12.77         31.58        18.57 o                         
  -9 -10   2          4.27          3.10        14.81 o                         
  -8 -10   2         20.31          7.39        14.24 o                         
  -7 -10   2         12.46         26.52        13.91 o                         
  -6 -10   2        104.88         93.45        20.99 o                         
  -5 -10   2        403.41        411.69        32.52 o                         
  -4 -10   2        100.72         94.45        16.52 o                         
  -3 -10   2       1645.76       1606.76        84.73 o                         
  -2 -10   2       2013.58       1946.70        99.28 o                         
  -1 -10   2        626.52        650.46        31.99 o                         
   0 -10   2        612.63        607.13        34.98 o                         
   1 -10   2        352.34        312.24        21.35 o                         
   2 -10   2         93.31        129.77        13.47 o                         
   3 -10   2         16.85         19.18         7.91 o                         
   4 -10   2         26.46         19.94        11.37 o                         
   5 -10   2        395.62        369.04        30.50 o                         
   6 -10   2        140.99        150.75        21.35 o                         
   7 -10   2        141.18        145.66        53.28 o                         
   8 -10   2          1.44          9.58        14.55 o                         
   9 -10   2        159.16        170.90        25.36 o                         
  10 -10   2         99.70        128.30        31.48 o                         
  11 -10   2         24.27         59.74        29.87 o                         
 -11  -9   2        156.16        189.65        27.68 o                         
 -10  -9   2          0.46          1.05        12.21 o                         
  -9  -9   2         27.27         52.86        16.66 o                         
  -8  -9   2         24.72         21.30        13.91 o                         
  -7  -9   2          9.08         16.93        12.26 o                         
  -6  -9   2         19.66         14.77        11.37 o                         
  -5  -9   2        426.99        415.04        31.68 o                         
  -4  -9   2         68.75         55.09        24.22 o                         
  -3  -9   2        878.91        806.90        47.60 o                         
  -2  -9   2       1469.54       1277.29        67.86 o                         
  -1  -9   2         44.57         41.79         7.60 o                         
   0  -9   2       1055.50       1078.79        47.03 o                         
   1  -9   2         18.32         17.39         6.87 o                         
   2  -9   2         62.93         40.14         8.60 o                         
   3  -9   2        197.81        160.76        13.90 o                         
   4  -9   2        190.32        202.14        15.43 o                         
   5  -9   2        464.82        393.41        56.07 o                         
   6  -9   2        104.20        101.44        17.10 o                         
   7  -9   2        165.90        221.83        26.24 o                         
   8  -9   2          0.62          2.54        11.25 o                         
   9  -9   2        274.56        321.88        34.25 o                         
  10  -9   2        190.73        174.02        27.24 o                         
  11  -9   2         10.18          1.76        17.26 o                         
 -11  -8   2         44.62         34.63        16.49 o                         
 -10  -8   2         38.36         48.22        16.26 o                         
  -9  -8   2        158.24        166.56        22.54 o                         
  -8  -8   2        118.63        110.46        35.52 o                         
  -7  -8   2          6.10          0.00         9.41 o                         
  -6  -8   2         25.92         16.97        10.55 o                         
  -5  -8   2       2501.67       2244.63       113.01 o                         
  -4  -8   2        309.49        278.14        33.50 o                         
  -3  -8   2        101.00        127.78        23.41 o                         
  -2  -8   2          4.41         11.64         5.14 o                         
  -1  -8   2        200.85        221.76        18.90 o                         
   0  -8   2        362.28        390.34        20.90 o                         
   1  -8   2         11.98          4.72         5.81 o                         
   2  -8   2        561.92        596.97        29.02 o                         
   3  -8   2        706.27        748.57        34.50 o                         
   4  -8   2        808.69        800.17        36.37 o                         
   5  -8   2        350.25        394.59        29.62 o                         
   6  -8   2        164.98        154.25        19.31 o                         
   7  -8   2        796.20        772.37        48.17 o                         
   8  -8   2        130.92        145.24        20.95 o                         
   9  -8   2        277.61        306.26        31.58 o                         
  10  -8   2         57.43         58.06        19.37 o                         
  11  -8   2         64.57         53.97        19.07 o                         
  12  -8   2         31.62         20.99        32.29 o                         
 -12  -7   2          1.65         15.05        15.95 o                         
 -11  -7   2        248.81        236.57        28.04 o                         
 -10  -7   2         89.54         91.22        18.24 o                         
  -9  -7   2        567.18        560.83        39.95 o                         
  -8  -7   2         96.14        100.07        16.83 o                         
  -7  -7   2        125.55        133.97        18.55 o                         
  -6  -7   2         33.55          7.60         9.65 o                         
  -5  -7   2       1718.09       1612.61        83.61 o                         
  -4  -7   2        331.68        313.56        23.95 o                         
  -3  -7   2        307.54        253.36        19.38 o                         
  -2  -7   2       2093.86       1849.23        74.06 o                         
  -1  -7   2         14.93         13.87         4.95 o                         
   0  -7   2        559.64        506.32        24.62 o                         
   1  -7   2        130.04        117.54        17.62 o                         
   2  -7   2        724.08        762.67        34.30 o                         
   3  -7   2       1348.30       1277.01        53.51 o                         
   4  -7   2       1774.80       1723.58        70.24 o                         
   5  -7   2        645.53        576.43        28.09 o                         
   6  -7   2        361.18        414.09        24.90 o                         
   7  -7   2       1039.22       1043.29        59.90 o                         
   8  -7   2        199.62        218.03        24.55 o                         
   9  -7   2          1.39         11.06        12.26 o                         
  10  -7   2         11.91         12.41        16.55 o                         
  11  -7   2         99.06        133.52        24.13 o                         
  12  -7   2         33.06         46.01        33.10 o                         
 -12  -6   2        303.84        329.33        44.80 o                         
 -11  -6   2         65.77         76.26        18.39 o                         
 -10  -6   2         77.26         96.77        18.39 o                         
  -9  -6   2        224.23        218.60        24.79 o                         
  -8  -6   2        293.58        235.82        23.97 o                         
  -7  -6   2       2528.46       2252.89       113.31 o                         
  -6  -6   2          5.53          6.86         9.13 o                         
  -5  -6   2       2383.59       2049.90       101.89 o                         
  -4  -6   2         73.03         57.15        10.55 o                         
  -3  -6   2          2.66          0.00         2.92 o                         
  -2  -6   2       1181.92       1204.09        49.49 o                         
  -1  -6   2        221.73        207.14        12.82 o                         
   0  -6   2        391.91        350.96        18.09 o                         
   1  -6   2        238.51        243.37        14.72 o                         
   2  -6   2       1097.18       1103.32        53.31 o                         
   3  -6   2       1461.81       1338.83        55.09 o                         
   4  -6   2       2167.23       2104.52        83.78 o                         
   5  -6   2        346.05        285.87        16.72 o                         
   6  -6   2       1629.40       1568.63        65.26 o                         
   7  -6   2       1882.23       1791.50        74.40 o                         
   8  -6   2       2803.88       2853.44       144.09 o                         
   9  -6   2        276.36        248.21        29.47 o                         
  10  -6   2          1.74         13.30        12.52 o                         
  11  -6   2        175.11        194.75        26.38 o                         
  12  -6   2          9.03          0.00        27.45 o                         
  13  -6   2          0.63          6.46        28.25 o                         
 -12  -5   2        523.73        533.31        42.45 o                         
 -11  -5   2         44.36         33.59        25.03 o                         
 -10  -5   2          2.06          0.66        10.60 o                         
  -9  -5   2         98.61         80.09        33.50 o                         
  -8  -5   2         23.89         16.58        11.03 o                         
  -7  -5   2        865.71        844.21        49.08 o                         
  -6  -5   2         94.46         74.69        15.34 o                         
  -5  -5   2       1976.36       1853.90        92.47 o                         
  -4  -5   2        528.27        454.26        30.68 o                         
  -3  -5   2       1684.99       1331.75        53.99 o                         
  -2  -5   2        833.07        625.79        27.34 o                         
  -1  -5   2        139.65        153.39        10.43 o                         
   0  -5   2       1381.39       1064.00        43.64 o                         
   1  -5   2        122.05        127.04        10.38 o                         
   2  -5   2        595.24        582.70        26.24 o                         
   3  -5   2       1767.85       1680.74        67.37 o                         
   4  -5   2       5081.37       4879.91       187.12 o                         
   5  -5   2       1824.79       1610.25        65.60 o                         
   6  -5   2       1002.37        967.57        42.29 o                         
   7  -5   2        377.39        366.14        27.30 o                         
   8  -5   2        518.59        523.09        27.80 o                         
   9  -5   2        266.78        244.79        29.47 o                         
  10  -5   2         25.45         33.20        13.56 o                         
  11  -5   2        102.89        101.79        30.68 o                         
  12  -5   2         63.90         78.31        33.10 o                         
  13  -5   2         19.02          0.00        23.41 o                         
 -12  -4   2        319.78        277.78        30.34 o                         
 -11  -4   2        135.87        107.19        19.39 o                         
 -10  -4   2         15.89          5.65        11.62 o                         
  -9  -4   2        600.23        530.11        36.48 o                         
  -8  -4   2        173.99        148.21        18.55 o                         
  -7  -4   2       1093.03        926.00        51.95 o                         
  -6  -4   2          7.72          9.22         5.25 o                         
  -5  -4   2       1257.21       1087.33        45.73 o                         
  -4  -4   2        451.14        377.82        32.65 o                         
  -3  -4   2        201.25        213.72        17.12 o                         
  -2  -4   2        366.92        435.86        25.40 o                         
  -1  -4   2        789.94        686.67        28.98 o                         
   0  -4   2         48.55         32.87         5.28 o                         
   1  -4   2        347.49        337.76        16.62 o                         
   2  -4   2       2113.07       2146.37        84.03 o                         
   3  -4   2        870.51        881.35        36.92 o                         
   4  -4   2       6255.72       6133.56       234.02 o                         
   5  -4   2       2919.64       2803.38       110.08 o                         
   6  -4   2        121.38        109.81        10.17 o                         
   7  -4   2         17.53          9.39         6.00 o                         
   8  -4   2          8.30          3.61         6.63 o                         
   9  -4   2         21.56         24.87        12.90 o                         
  10  -4   2         18.98         14.60        13.91 o                         
  11  -4   2         84.33        110.85        21.03 o                         
  12  -4   2         84.42        141.27        36.33 o                         
  13  -4   2        137.14        116.25        37.13 o                         
 -13  -3   2          8.42          0.00        13.56 o                         
 -12  -3   2        181.91        175.32        25.83 o                         
 -11  -3   2        171.43        173.98        23.12 o                         
 -10  -3   2          9.58          4.54         8.78 o                         
  -9  -3   2         31.74         30.33         9.17 o                         
  -8  -3   2         98.81         79.30        11.46 o                         
  -7  -3   2       1029.98        938.96        35.54 o                         
  -6  -3   2         21.46         19.04         4.97 o                         
  -5  -3   2        874.55        817.37        30.30 o                         
  -4  -3   2        429.08        392.68        18.65 o                         
  -3  -3   2        496.58        585.56        39.56 o                         
  -2  -3   2        299.64        403.30        31.85 o                         
  -1  -3   2        396.89        509.24        21.98 o                         
   0  -3   2        274.11        192.67        10.92 o                         
   1  -3   2       8084.94       8444.70       385.44 o                         
   2  -3   2       1299.73       1193.60        47.99 o                         
   3  -3   2        114.46        103.69         8.60 o                         
   4  -3   2       4502.02       4357.70       167.27 o                         
   5  -3   2       3981.62       3976.20       153.59 o                         
   6  -3   2         32.83         18.51         5.84 o                         
   7  -3   2         24.81         37.48         7.18 o                         
   8  -3   2        282.24        301.76        19.15 o                         
   9  -3   2          2.99         13.13         8.36 o                         
  10  -3   2          0.92          8.61         8.39 o                         
  11  -3   2         99.58        107.04        21.04 o                         
  12  -3   2          9.70         41.17        26.64 o                         
  13  -3   2        328.54        278.51        50.05 o                         
  14  -3   2         41.14         66.20        33.10 o                         
 -13  -2   2          1.67         14.94        11.42 o                         
 -12  -2   2         91.46        108.46        15.92 o                         
 -11  -2   2         55.69         55.78        12.27 o                         
 -10  -2   2         50.92         54.07        17.88 o                         
  -9  -2   2        219.57        201.90        17.56 o                         
  -8  -2   2        149.09        141.99        11.89 o                         
  -7  -2   2       1191.81       1043.37        38.91 o                         
  -6  -2   2         29.40         44.87         8.51 o                         
  -5  -2   2       1646.99       1469.87        51.21 o                         
  -4  -2   2          9.30          4.63         3.45 o                         
  -3  -2   2        573.95        537.89        20.11 o                         
  -2  -2   2        186.61        154.28        12.83 o                         
  -1  -2   2        493.97        424.05        23.68 o                         
   0  -2   2       1466.31       1280.17        50.80 o                         
   1  -2   2        409.87        433.45        21.48 o                         
   2  -2   2       6224.97       5658.26       214.51 o                         
   3  -2   2       4339.33       4072.33       155.63 o                         
   4  -2   2       1047.77       1030.95        42.38 o                         
   5  -2   2        838.90        948.24        39.88 o                         
   6  -2   2        297.12        330.04        18.23 o                         
   7  -2   2        466.71        463.81        23.84 o                         
   8  -2   2        311.37        279.75        18.44 o                         
   9  -2   2          2.71          3.42         6.82 o                         
  10  -2   2         29.99         27.84        10.43 o                         
  11  -2   2         40.00         51.07        12.53 o                         
  12  -2   2          1.79          0.00        11.25 o                         
  13  -2   2         94.51        102.52        32.29 o                         
  14  -2   2         33.22         86.38        33.10 o                         
 -13  -1   2          7.11          4.00        10.30 o                         
 -12  -1   2         54.11         39.68        15.19 o                         
 -11  -1   2         17.86          2.42         9.14 o                         
 -10  -1   2       1029.72        945.40        45.00 o                         
  -9  -1   2         87.73         75.07         9.73 o                         
  -8  -1   2        231.10        243.85        22.82 o                         
  -7  -1   2        776.89        688.45        32.70 o                         
  -6  -1   2          0.12          5.86         5.17 o                         
  -5  -1   2         27.88         15.47         5.94 o                         
  -4  -1   2        545.10        661.50        29.30 o                         
  -3  -1   2        432.67        428.68        25.50 o                         
  -2  -1   2        320.21        313.66        15.52 o                         
  -1  -1   2      10498.46       9816.42       362.19 o                         
   0  -1   2        665.52       1164.15       117.01 o                         
   1  -1   2          3.38          3.42         3.20 o                         
   2  -1   2       3318.78       3620.73       137.46 o                         
   3  -1   2       3782.76       3665.06       140.10 o                         
   4  -1   2       4281.01       4276.11       163.40 o                         
   5  -1   2          2.06         12.96         7.22 o                         
   6  -1   2          3.56         13.53         5.36 o                         
   7  -1   2       1751.97       1759.54        71.88 o                         
   8  -1   2        289.00        265.84        20.30 o                         
   9  -1   2        361.33        376.90        22.98 o                         
  10  -1   2          0.17          8.56         8.87 o                         
  11  -1   2        253.92        262.11        33.74 o                         
  12  -1   2        176.11        156.79        22.41 o                         
  13  -1   2        123.59        126.61        21.84 o                         
  14  -1   2        156.85        104.95        32.29 o                         
 -13   0   2         23.28         21.89        17.34 o                         
 -12   0   2        101.04         99.80        15.85 o                         
 -11   0   2          0.45          0.86        12.76 o                         
 -10   0   2        821.27        796.66        40.92 o                         
  -9   0   2         25.54         21.74         8.96 o                         
  -8   0   2        283.12        285.15        19.92 o                         
  -7   0   2        219.06        209.32        15.99 o                         
  -6   0   2        117.60        121.57        11.33 o                         
  -5   0   2        119.80         95.66        10.17 o                         
  -4   0   2        783.31       1061.50        54.76 o                         
  -3   0   2         20.67          9.66         4.96 o                         
  -2   0   2       1358.53       2222.18       148.54 o                         
  -1   0   2        395.24        644.88        26.70 o                         
   0   0   2        890.31       1265.44       211.06 o                         
   1   0   2          5.50          7.70         4.84 o                         
   2   0   2       3145.96       2833.51       132.10 o                         
   3   0   2        963.92        932.68        37.25 o                         
   4   0   2       1153.24       1139.00        45.95 o                         
   5   0   2         15.48          9.15         4.50 o                         
   6   0   2        487.55        552.61        31.52 o                         
   7   0   2        781.02        651.30        33.66 o                         
   8   0   2        221.85        271.71        17.99 o                         
   9   0   2        819.58        794.95        38.06 o                         
  10   0   2         94.45         94.83        15.50 o                         
  11   0   2        109.64        128.03        17.05 o                         
  12   0   2        156.38        141.74        20.83 o                         
  13   0   2        164.28        155.99        38.75 o                         
  14   0   2        414.06        505.14        43.37 o                         
 -13   1   2          1.79          0.79        13.41 o                         
 -12   1   2        250.95        253.67        29.36 o                         
 -11   1   2        190.34        162.80        18.62 o                         
 -10   1   2        788.48        716.16        37.90 o                         
  -9   1   2         83.51         94.77        12.97 o                         
  -8   1   2       1201.68       1252.36        55.17 o                         
  -7   1   2        281.37        298.38        19.33 o                         
  -6   1   2        337.63        417.59        26.88 o                         
  -5   1   2       1242.07       1369.11        79.00 o                         
  -4   1   2       2834.15       2797.66       135.28 o                         
  -3   1   2        220.42        221.39        15.95 o                         
  -2   1   2       3062.14       4392.84       203.45 o                         
  -1   1   2         30.61        103.40         7.82 o                         
   0   1   2        725.02        747.45        52.47 o                         
   1   1   2       2299.25       2387.73       111.00 o                         
   2   1   2          6.06          4.31         4.25 o                         
   3   1   2       1264.96       1317.40        52.03 o                         
   4   1   2       2400.19       2250.79        90.85 o                         
   5   1   2       3122.53       3425.03       132.19 o                         
   6   1   2       1353.72       1304.00        80.76 o                         
   7   1   2        470.63        449.22        22.98 o                         
   8   1   2        137.74        142.16        13.50 o                         
   9   1   2        886.50        864.35        40.54 o                         
  10   1   2         41.32         60.84        14.91 o                         
  11   1   2        311.28        314.50        27.05 o                         
  12   1   2        298.59        322.39        30.25 o                         
  13   1   2         56.48         84.53        18.49 o                         
  14   1   2        234.03        270.44        46.01 o                         
 -13   2   2          8.83         15.34        25.83 o                         
 -12   2   2        385.15        486.71        63.77 o                         
 -11   2   2          9.83          8.37        10.59 o                         
 -10   2   2        346.76        384.10        27.11 o                         
  -9   2   2        164.31        164.65        16.72 o                         
  -8   2   2       1582.46       1576.04        67.33 o                         
  -7   2   2       1155.33       1182.30        51.65 o                         
  -6   2   2        193.34        195.88        14.39 o                         
  -5   2   2       4272.51       5012.38       375.32 o                         
  -4   2   2        365.93        559.32        32.25 o                         
  -3   2   2       2473.74       2536.25       122.16 o                         
  -2   2   2      20048.84      20511.42       770.64 o                         
  -1   2   2       7459.85       8094.50       304.85 o                         
   0   2   2       8996.10      12664.52      1483.65 o                         
   1   2   2       1420.10       1959.64       134.07 o                         
   2   2   2       4179.63       4183.80       158.91 o                         
   3   2   2        446.14        482.41        20.94 o                         
   4   2   2        418.86        439.47        16.65 o                         
   5   2   2       1831.02       1859.96        62.57 o                         
   6   2   2       2818.82       2981.47        99.06 o                         
   7   2   2       1543.68       1512.65        52.69 o                         
   8   2   2        121.04        149.88        10.86 o                         
   9   2   2        460.34        433.64        23.70 o                         
  10   2   2         32.27         19.04         7.46 o                         
  11   2   2        544.00        494.40        24.24 o                         
  12   2   2        544.82        517.44        38.50 o                         
  13   2   2          2.38         19.51        14.81 o                         
  14   2   2        156.80        150.96        36.33 o                         
 -13   3   2         22.75         49.24        32.29 o                         
 -12   3   2        593.59        679.83        52.28 o                         
 -11   3   2          1.44          4.84        14.84 o                         
 -10   3   2        374.88        381.49        35.40 o                         
  -9   3   2         45.65         51.99        12.48 o                         
  -8   3   2       1459.52       1509.19        64.94 o                         
  -7   3   2       1070.03       1155.44        50.68 o                         
  -6   3   2        198.06        212.99        14.86 o                         
  -5   3   2       2165.32       2052.44       102.46 o                         
  -4   3   2       2682.89       2802.53       203.56 o                         
  -3   3   2       6836.42       6749.14       256.20 o                         
  -2   3   2        496.13        412.66        18.62 o                         
  -1   3   2      17293.03      17914.51       832.49 o                         
   0   3   2        129.03        165.49        17.76 o                         
   1   3   2          4.10         33.16         5.72 o                         
   2   3   2       4718.94       4994.53       189.36 o                         
   3   3   2        481.75        492.62        21.43 o                         
   4   3   2        195.64        165.94        10.59 o                         
   5   3   2       1098.81       1125.16        46.13 o                         
   6   3   2       1365.76       1228.21        50.79 o                         
   7   3   2        947.74       1001.90        36.57 o                         
   8   3   2        392.18        379.56        17.66 o                         
   9   3   2        755.81        741.30        29.79 o                         
  10   3   2          0.11          3.36         5.87 o                         
  11   3   2        422.90        433.49        22.13 o                         
  12   3   2        527.62        543.75        39.60 o                         
  13   3   2         38.61         54.09        27.45 o                         
  14   3   2         43.57         37.13        27.45 o                         
 -13   4   2         12.99          0.00        17.65 o                         
 -12   4   2        300.31        353.00        40.23 o                         
 -11   4   2         47.06         59.25        19.76 o                         
 -10   4   2        680.45        799.52        53.94 o                         
  -9   4   2          6.66         12.13        12.83 o                         
  -8   4   2       1366.15       1444.84        62.55 o                         
  -7   4   2        281.95        319.53        20.16 o                         
  -6   4   2        583.64        648.67        31.02 o                         
  -5   4   2        725.40        743.22        33.23 o                         
  -4   4   2        747.67        873.51        37.26 o                         
  -3   4   2       1399.53       1439.23        57.50 o                         
  -2   4   2         17.36         27.90         7.12 o                         
  -1   4   2        181.23        103.48        12.11 o                         
   0   4   2       1691.05       1836.06        61.90 o                         
   1   4   2        155.15        126.71        11.80 o                         
   2   4   2       2725.61       2690.64       103.61 o                         
   3   4   2          4.03          4.00         4.02 o                         
   4   4   2        795.44        665.09        28.57 o                         
   5   4   2        369.74        364.81        18.44 o                         
   6   4   2        302.40        241.21        14.46 o                         
   7   4   2        400.12        373.01        21.49 o                         
   8   4   2       2640.95       2514.59       100.36 o                         
   9   4   2        533.40        523.52        27.60 o                         
  10   4   2         83.23         99.30        12.47 o                         
  11   4   2        261.56        246.46        19.76 o                         
  12   4   2        235.54        254.29        41.98 o                         
  13   4   2         38.69         49.24        26.64 o                         
  14   4   2          5.50          0.00        20.99 o                         
 -12   5   2         93.23         63.82        23.64 o                         
 -11   5   2         18.70         41.04        31.08 o                         
 -10   5   2        640.17        720.58        51.09 o                         
  -9   5   2         33.70         23.91        14.93 o                         
  -8   5   2        517.89        587.20        41.05 o                         
  -7   5   2         32.00         60.93        13.79 o                         
  -6   5   2         15.33         22.21         6.95 o                         
  -5   5   2        322.82        235.63        14.84 o                         
  -4   5   2        582.34        603.64        27.31 o                         
  -3   5   2        822.40        661.06        37.66 o                         
  -2   5   2        240.84        225.30        17.12 o                         
  -1   5   2       1414.58       1396.92        69.63 o                         
   0   5   2        978.80        868.32        35.49 o                         
   1   5   2         53.47         50.60         8.50 o                         
   2   5   2        978.65        858.46        35.72 o                         
   3   5   2        860.03        900.38        37.44 o                         
   4   5   2        868.61        711.62        30.75 o                         
   5   5   2        776.36        726.30        32.00 o                         
   6   5   2         49.62         78.39         8.52 o                         
   7   5   2         96.71         94.84        10.75 o                         
   8   5   2       1120.95       1064.89        46.41 o                         
   9   5   2        346.13        319.49        20.50 o                         
  10   5   2        159.06        137.04        18.98 o                         
  11   5   2        107.77        126.44        29.47 o                         
  12   5   2         80.45         89.61        29.06 o                         
  13   5   2        102.21         52.47        27.45 o                         
  14   5   2        123.44        125.13        37.13 o                         
 -12   6   2        126.74        107.23        25.36 o                         
 -11   6   2          0.80          0.00        15.38 o                         
 -10   6   2        518.94        643.93        61.35 o                         
  -9   6   2         14.31          8.88        13.97 o                         
  -8   6   2        347.08        408.06        33.66 o                         
  -7   6   2        554.78        616.56        73.06 o                         
  -6   6   2        383.97        363.80        43.15 o                         
  -5   6   2        332.12        372.06        22.27 o                         
  -4   6   2         97.46         68.05         6.94 o                         
  -3   6   2        242.46        194.08        17.12 o                         
  -2   6   2        607.21        621.16        35.67 o                         
  -1   6   2        920.04        813.10        44.00 o                         
   0   6   2        307.02        319.15        16.04 o                         
   1   6   2        464.25        488.07        22.30 o                         
   2   6   2       2078.41       2098.23        82.31 o                         
   3   6   2         87.06         84.82         8.36 o                         
   4   6   2         73.86         68.46         7.90 o                         
   5   6   2        504.36        539.22        25.30 o                         
   6   6   2        118.03        119.37        10.90 o                         
   7   6   2       1325.48       1154.94        49.70 o                         
   8   6   2        275.11        256.70        17.28 o                         
   9   6   2        393.49        411.79        24.08 o                         
  10   6   2        126.84        124.07        18.16 o                         
  11   6   2        303.26        284.47        27.74 o                         
  12   6   2          2.05          0.00        16.95 o                         
  13   6   2         58.87         45.21        26.64 o                         
 -12   7   2        112.95        173.12        31.11 o                         
 -11   7   2         41.58         54.96        21.10 o                         
 -10   7   2        185.47        177.32        26.26 o                         
  -9   7   2          1.90         19.71        16.08 o                         
  -8   7   2        102.58         99.86        18.24 o                         
  -7   7   2        390.09        373.62        33.91 o                         
  -6   7   2        581.67        548.51        37.39 o                         
  -5   7   2        717.80        719.39        43.64 o                         
  -4   7   2        139.38        152.91        31.08 o                         
  -3   7   2       1340.55       1277.43        67.06 o                         
  -2   7   2         59.80         45.24         9.13 o                         
  -1   7   2        362.93        342.58        17.77 o                         
   0   7   2        778.37        700.03        30.42 o                         
   1   7   2        762.83        840.07        35.66 o                         
   2   7   2       5002.02       5235.17       200.36 o                         
   3   7   2       1641.64       1899.56       109.44 o                         
   4   7   2       2005.47       1852.19        74.41 o                         
   5   7   2        259.99        278.06        17.40 o                         
   6   7   2       1987.82       1856.51        75.03 o                         
   7   7   2         12.19         15.20         6.53 o                         
   8   7   2         76.37         69.55        10.17 o                         
   9   7   2        100.81        107.28        16.87 o                         
  10   7   2          5.08         13.96        10.14 o                         
  11   7   2        637.46        691.09        45.82 o                         
  12   7   2         74.59         67.00        27.45 o                         
  13   7   2         63.57         58.93        27.45 o                         
 -11   8   2         64.83        114.90        30.27 o                         
 -10   8   2         81.20        124.62        24.59 o                         
  -9   8   2         26.01          1.65        15.12 o                         
  -8   8   2        792.75        867.64        55.80 o                         
  -7   8   2        249.71        262.91        28.15 o                         
  -6   8   2         65.04         75.96        16.20 o                         
  -5   8   2        506.32        449.75        31.95 o                         
  -4   8   2        421.74        432.20        30.24 o                         
  -3   8   2        647.19        677.71        40.24 o                         
  -2   8   2        326.23        333.92        23.97 o                         
  -1   8   2        906.50        834.17        35.85 o                         
   0   8   2        444.25        398.08        19.95 o                         
   1   8   2       1775.52       1835.26        73.58 o                         
   2   8   2       3180.56       3247.21       127.04 o                         
   3   8   2        114.73        125.28        11.30 o                         
   4   8   2        826.81        835.94        45.59 o                         
   5   8   2        182.67        165.28        13.60 o                         
   6   8   2        271.72        340.69        20.13 o                         
   7   8   2         36.85         37.88         8.70 o                         
   8   8   2         64.96         69.92        13.77 o                         
   9   8   2         46.87         73.07        15.08 o                         
  10   8   2         29.85         33.94        13.56 o                         
  11   8   2        340.82        372.13        40.32 o                         
  12   8   2        286.80        359.24        51.67 o                         
  13   8   2        141.35        171.95        38.75 o                         
 -11   9   2          6.05         47.23        29.47 o                         
 -10   9   2         16.17         10.49        18.84 o                         
  -9   9   2        138.09        131.15        24.62 o                         
  -8   9   2        366.29        391.55        64.54 o                         
  -7   9   2         21.78         38.61        15.05 o                         
  -6   9   2         25.79         11.71        12.21 o                         
  -5   9   2        384.20        348.47        28.52 o                         
  -4   9   2         20.13         24.98        10.80 o                         
  -3   9   2        182.21        140.06        17.40 o                         
  -2   9   2         21.25         16.79         8.51 o                         
  -1   9   2       1520.12       1443.25        95.71 o                         
   0   9   2        882.24        895.22        40.92 o                         
   1   9   2          3.91          0.00         4.96 o                         
   2   9   2        463.33        433.34        22.56 o                         
   3   9   2         94.16        128.51        12.02 o                         
   4   9   2        269.31        220.94        15.97 o                         
   5   9   2        150.82        194.02        26.70 o                         
   6   9   2         31.21         30.53         9.17 o                         
   7   9   2        457.96        416.70        24.35 o                         
   8   9   2        178.05        144.95        18.84 o                         
   9   9   2        329.95        306.29        29.10 o                         
  10   9   2         17.88          0.00        11.69 o                         
  11   9   2        263.67        319.54        31.83 o                         
  12   9   2         24.63         36.33        26.64 o                         
 -11  10   2          2.33         25.15        25.83 o                         
 -10  10   2         44.40         70.12        35.12 o                         
  -9  10   2         21.19         18.74        17.26 o                         
  -8  10   2         14.70         19.78        19.78 o                         
  -7  10   2        153.21        208.20        64.18 o                         
  -6  10   2         28.88         20.92        13.09 o                         
  -5  10   2        236.37        245.24        29.47 o                         
  -4  10   2        161.31        152.54        19.12 o                         
  -3  10   2        594.49        585.96        38.50 o                         
  -2  10   2          5.62          0.00         7.36 o                         
  -1  10   2       1346.03       1199.20        64.50 o                         
   0  10   2       1258.89       1163.49        49.70 o                         
   1  10   2        599.41        548.22        35.05 o                         
   2  10   2         84.92         71.72         9.34 o                         
   3  10   2        401.00        394.49        22.28 o                         
   4  10   2        246.43        269.62        18.13 o                         
   5  10   2        268.94        244.80        17.67 o                         
   6  10   2          3.28          4.04         7.43 o                         
   7  10   2          7.09         15.34        11.12 o                         
   8  10   2        216.79        267.57        27.38 o                         
   9  10   2        469.90        487.74        37.93 o                         
  10  10   2         21.62         15.71        14.81 o                         
  11  10   2         88.58        137.58        23.44 o                         
  12  10   2          3.03         10.49        25.03 o                         
 -10  11   2        289.15        361.53        62.93 o                         
  -9  11   2        122.37        134.32        25.97 o                         
  -8  11   2        214.31        254.96        32.64 o                         
  -7  11   2         23.68         11.81        14.55 o                         
  -6  11   2         24.73         20.00        22.60 o                         
  -5  11   2         11.38          2.30        11.37 o                         
  -4  11   2        153.48        140.75        19.69 o                         
  -3  11   2        723.48        750.84        47.07 o                         
  -2  11   2         15.36         20.61        14.93 o                         
  -1  11   2       1550.31       1460.12       104.54 o                         
   0  11   2       1104.69       1130.92        49.28 o                         
   1  11   2        447.23        377.19        26.09 o                         
   2  11   2        596.81        579.29        29.05 o                         
   3  11   2         11.47         11.60         7.23 o                         
   4  11   2        368.29        382.68        25.87 o                         
   5  11   2        316.90        289.82        23.97 o                         
   6  11   2        153.63        133.87        18.55 o                         
   7  11   2        219.76        262.34        26.54 o                         
   8  11   2         43.21         49.94        16.95 o                         
   9  11   2        296.79        336.08        33.91 o                         
  10  11   2         36.05         51.56        17.76 o                         
  11  11   2        421.62        423.42        39.34 o                         
  12  11   2          7.76         77.50        33.10 o                         
  -9  12   2         33.97         40.17        21.10 o                         
  -8  12   2        185.76        213.57        34.71 o                         
  -7  12   2          0.25          0.00        13.98 o                         
  -6  12   2        109.74         93.93        19.97 o                         
  -5  12   2          2.29          0.00        11.83 o                         
  -4  12   2         20.50         27.66        13.72 o                         
  -3  12   2        654.07        574.56        39.64 o                         
  -2  12   2         36.29         24.22        11.99 o                         
  -1  12   2       1568.40       1254.73        69.35 o                         
   0  12   2         23.62         16.24        10.23 o                         
   1  12   2       1317.99       1175.77        51.60 o                         
   2  12   2       1235.15       1120.05        49.64 o                         
   3  12   2        508.14        559.78        29.78 o                         
   4  12   2         94.43        122.96        16.23 o                         
   5  12   2        696.98        706.84        47.23 o                         
   6  12   2        331.29        308.31        28.54 o                         
   7  12   2         41.54         53.10        15.69 o                         
   8  12   2         96.27        109.36        33.91 o                         
   9  12   2        165.49        198.91        34.31 o                         
  10  12   2        141.92        189.77        26.76 o                         
  11  12   2        143.32        182.99        42.38 o                         
  -9  13   2         23.42          8.89        20.21 o                         
  -8  13   2        146.03        186.87        29.87 o                         
  -7  13   2          0.94         12.08        16.52 o                         
  -6  13   2        126.94        105.49        33.10 o                         
  -5  13   2          1.17         11.72        13.97 o                         
  -4  13   2          4.17          4.44        11.99 o                         
  -3  13   2        458.52        475.09        36.48 o                         
  -2  13   2        233.94        259.28        27.07 o                         
  -1  13   2        339.45        326.47        44.40 o                         
   0  13   2        231.77        179.06        21.69 o                         
   1  13   2        967.07        960.61        56.48 o                         
   2  13   2         20.08          9.54         7.98 o                         
   3  13   2        287.23        282.99        21.78 o                         
   4  13   2         56.59         69.52        15.50 o                         
   5  13   2          0.96         10.49        12.40 o                         
   6  13   2        482.02        543.31        39.34 o                         
   7  13   2          8.48         25.83        15.41 o                         
   8  13   2        170.80        183.90        31.08 o                         
   9  13   2        212.36        196.32        27.40 o                         
  10  13   2         55.46         53.03        18.96 o                         
  -8  14   2        144.71        127.09        27.90 o                         
  -7  14   2          0.14          7.08        17.67 o                         
  -6  14   2         36.22         52.88        23.81 o                         
  -5  14   2         14.75         14.42        16.26 o                         
  -4  14   2         22.77         27.98        19.78 o                         
  -3  14   2        189.77        251.74        38.75 o                         
  -2  14   2         14.69         43.19        14.84 o                         
  -1  14   2        156.93        140.45        20.83 o                         
   0  14   2        152.63        136.64        20.21 o                         
   1  14   2        265.73        288.16        34.31 o                         
   2  14   2          1.56         10.08        11.20 o                         
   3  14   2        443.60        445.35        33.53 o                         
   4  14   2         26.15         35.44        14.48 o                         
   5  14   2          3.54          2.94        12.40 o                         
   6  14   2        398.44        411.40        42.75 o                         
   7  14   2        109.98        134.45        21.97 o                         
   8  14   2        373.54        421.99        39.67 o                         
   9  14   2        138.35        160.21        24.83 o                         
  -7  15   2          5.10         10.03        17.44 o                         
  -6  15   2          1.15          7.62        15.05 o                         
  -5  15   2         80.17        114.18        27.85 o                         
  -4  15   2          1.56          8.41        14.74 o                         
  -3  15   2        264.55        226.79        82.75 o                         
  -2  15   2          0.72          5.50        12.97 o                         
  -1  15   2       1286.28       1289.61        74.77 o                         
   0  15   2         96.56        100.09        19.31 o                         
   1  15   2        302.63        336.07        30.57 o                         
   2  15   2         66.42         86.38        26.64 o                         
   3  15   2        198.91        205.05        38.75 o                         
   4  15   2          3.98          2.21        10.88 o                         
   5  15   2          5.76          6.95        14.71 o                         
   6  15   2        161.39        270.26        31.49 o                         
   7  15   2        290.21        379.38        36.89 o                         
   8  15   2        113.79        120.80        23.97 o                         
  -5  16   2         66.39         31.26        18.16 o                         
  -4  16   2         27.11         27.11        19.12 o                         
  -3  16   2        127.82        131.69        23.44 o                         
  -2  16   2          0.07         22.63        15.95 o                         
  -1  16   2        392.25        406.52        35.91 o                         
   0  16   2        102.89         83.58        18.39 o                         
   1  16   2        359.57        363.52        35.10 o                         
   2  16   2          0.61          0.00        16.95 o                         
   3  16   2        172.22        180.83        37.13 o                         
   4  16   2         29.88         71.85        28.25 o                         
   5  16   2          5.13          0.81        20.99 o                         
   6  16   2        119.68        121.43        23.44 o                         
   7  16   2        181.32        228.27        55.70 o                         
  -3  17   2         40.66         31.68        17.92 o                         
  -2  17   2          1.39          0.00        15.63 o                         
  -1  17   2        104.36        110.93        22.20 o                         
   0  17   2         91.96         93.02        24.62 o                         
   1  17   2        240.79        291.43        48.44 o                         
   2  17   2          2.00          0.00        21.80 o                         
   3  17   2        127.99        189.71        40.36 o                         
   4  17   2        174.01        322.10        56.51 o                         
   5  17   2          7.00         20.99        25.83 o                         
   0  18   2          0.19         32.29        27.45 o                         
   1  18   2         83.55         39.56        29.06 o                         
   2  18   2         24.25          0.00        25.03 o                         
   0 -16   3         49.47         59.74        32.29 o                         
   1 -16   3         20.48         38.75        30.68 o                         
  -4 -15   3         21.59         19.66        17.97 o                         
  -3 -15   3        111.81         88.68        48.44 o                         
  -2 -15   3        158.89        176.79        41.17 o                         
  -1 -15   3         77.96        108.17        31.48 o                         
   0 -15   3         68.42         52.47        29.06 o                         
   1 -15   3         78.24         95.26        32.29 o                         
   2 -15   3        452.52        436.65        60.55 o                         
   3 -15   3        191.81        219.58        42.79 o                         
   4 -15   3          0.50         14.14        15.29 o                         
   5 -15   3         33.71         38.94        19.31 o                         
  -6 -14   3         48.73         83.82        22.54 o                         
  -5 -14   3         38.36         44.55        23.01 o                         
  -4 -14   3        116.79         96.14        21.97 o                         
  -3 -14   3          1.18          2.83        14.84 o                         
  -2 -14   3        150.00        167.74        24.83 o                         
  -1 -14   3          6.30          3.24        15.69 o                         
   0 -14   3        388.17        507.69        59.74 o                         
   1 -14   3        151.10        114.63        33.10 o                         
   2 -14   3        192.05        280.93        49.24 o                         
   3 -14   3        144.51        166.92        24.47 o                         
   4 -14   3          2.77          3.67        12.98 o                         
   5 -14   3          9.61         17.09        18.57 o                         
   6 -14   3         13.27          6.51        16.29 o                         
   7 -14   3        125.50        168.74        27.95 o                         
  -7 -13   3         13.54         15.93        18.49 o                         
  -6 -13   3         59.70         58.35        19.38 o                         
  -5 -13   3         77.47         82.95        19.95 o                         
  -4 -13   3        248.13        282.96        31.65 o                         
  -3 -13   3          4.55          3.46        13.56 o                         
  -2 -13   3         48.59         60.86        17.24 o                         
  -1 -13   3        132.68        119.95        24.62 o                         
   0 -13   3        452.72        561.78        42.87 o                         
   1 -13   3        208.41        254.29        45.21 o                         
   2 -13   3        259.23        271.24        44.40 o                         
   3 -13   3        143.14        149.39        21.97 o                         
   4 -13   3          6.21          8.07        12.76 o                         
   5 -13   3          4.90         19.44        14.71 o                         
   6 -13   3         42.34         47.78        17.92 o                         
   7 -13   3        126.26        158.87        27.85 o                         
   8 -13   3         10.61          1.49        14.71 o                         
  -8 -12   3         15.64         31.89        19.41 o                         
  -7 -12   3         26.82         28.12        17.67 o                         
  -6 -12   3          0.57          0.00        13.66 o                         
  -5 -12   3         14.91         13.56        16.15 o                         
  -4 -12   3        433.01        498.37        38.95 o                         
  -3 -12   3        113.66        118.62        27.85 o                         
  -2 -12   3        358.62        353.11        31.95 o                         
  -1 -12   3        703.14        840.11        76.69 o                         
   0 -12   3        392.42        438.02        35.02 o                         
   1 -12   3        798.24        824.51        51.37 o                         
   2 -12   3         78.56         87.04        16.52 o                         
   3 -12   3         31.95         46.92        14.81 o                         
   4 -12   3         18.94         12.01        13.72 o                         
   5 -12   3        103.12        133.02        21.35 o                         
   6 -12   3          0.51         10.03        14.13 o                         
   7 -12   3        215.39        217.15        44.00 o                         
   8 -12   3          6.05         24.19        16.52 o                         
   9 -12   3         80.92         95.28        25.03 o                         
  -9 -11   3         42.86         22.23        18.39 o                         
  -8 -11   3          0.08          8.56        15.95 o                         
  -7 -11   3         58.06         63.53        19.12 o                         
  -6 -11   3         13.88         15.37        16.55 o                         
  -5 -11   3         52.67         57.72        16.55 o                         
  -4 -11   3        116.30        127.71        19.98 o                         
  -3 -11   3        385.26        434.77        34.45 o                         
  -2 -11   3        500.17        584.18        39.91 o                         
  -1 -11   3        216.51        202.23        52.88 o                         
   0 -11   3       1347.77       1502.92        81.00 o                         
   1 -11   3        499.70        564.69        33.75 o                         
   2 -11   3        285.95        276.93        20.72 o                         
   3 -11   3         51.61         52.65        13.38 o                         
   4 -11   3          4.47         12.53        11.95 o                         
   5 -11   3         33.21         29.15        12.98 o                         
   6 -11   3         83.15         66.12        16.77 o                         
   7 -11   3        143.14        160.91        23.68 o                         
   8 -11   3          3.02          8.88        13.56 o                         
   9 -11   3        119.93        139.42        33.91 o                         
  10 -11   3          0.79         10.30        19.18 o                         
  -9 -10   3         37.78         15.31        15.29 o                         
  -8 -10   3          0.12          5.93        13.41 o                         
  -7 -10   3        115.24         92.05        54.49 o                         
  -6 -10   3        196.70        159.69        22.50 o                         
  -5 -10   3        166.54        192.18        23.68 o                         
  -4 -10   3          6.46         14.05        11.83 o                         
  -3 -10   3        739.89        676.03        43.09 o                         
  -2 -10   3        312.15        337.52        28.52 o                         
  -1 -10   3        110.11        135.48        27.45 o                         
   0 -10   3        203.60        217.02        17.23 o                         
   1 -10   3          1.14         12.86         8.22 o                         
   2 -10   3        299.77        321.35        21.24 o                         
   3 -10   3        399.10        463.50        26.46 o                         
   4 -10   3          5.24         23.85        15.74 o                         
   5 -10   3        435.77        463.50        35.39 o                         
   6 -10   3        129.16        134.04        25.43 o                         
   7 -10   3        193.09        200.00        42.38 o                         
   8 -10   3          0.27         15.26        14.55 o                         
   9 -10   3        128.64        121.01        21.97 o                         
  10 -10   3         19.90         33.63        17.40 o                         
  11 -10   3         46.07         48.44        30.68 o                         
 -10  -9   3         11.74         10.42        15.12 o                         
  -9  -9   3         58.96         62.82        18.24 o                         
  -8  -9   3         58.21         51.30        16.26 o                         
  -7  -9   3        424.17        471.74        37.09 o                         
  -6  -9   3        221.01        206.87        24.21 o                         
  -5  -9   3        219.76        239.89        41.98 o                         
  -4  -9   3        119.44        124.24        17.67 o                         
  -3  -9   3        582.82        623.99        40.52 o                         
  -2  -9   3       1272.88       1263.81        67.90 o                         
  -1  -9   3        353.13        372.11        64.95 o                         
   0  -9   3        219.32        236.69        16.86 o                         
   1  -9   3        230.31        220.64        19.09 o                         
   2  -9   3         93.90         51.57         9.25 o                         
   3  -9   3        511.60        477.21        30.68 o                         
   4  -9   3        339.63        331.91        20.64 o                         
   5  -9   3        578.76        572.63        41.17 o                         
   6  -9   3        209.86        170.89        21.93 o                         
   7  -9   3         77.50         78.23        16.66 o                         
   8  -9   3          2.32         16.29        13.77 o                         
   9  -9   3        466.01        509.78        60.95 o                         
  10  -9   3         83.82         98.92        22.60 o                         
  11  -9   3         13.76         27.45        25.03 o                         
 -11  -8   3         19.16         14.53        16.77 o                         
 -10  -8   3        150.50        197.48        25.97 o                         
  -9  -8   3        390.63        412.08        45.97 o                         
  -8  -8   3         42.74         35.01        14.93 o                         
  -7  -8   3        680.73        683.42        48.03 o                         
  -6  -8   3        800.02        669.76        43.64 o                         
  -5  -8   3        547.67        557.89        37.39 o                         
  -4  -8   3        630.99        626.55        39.64 o                         
  -3  -8   3       1923.75       1898.08        96.42 o                         
  -2  -8   3         58.23         42.31        12.11 o                         
  -1  -8   3        189.22        145.70        12.54 o                         
   0  -8   3       1860.27       1891.38        77.05 o                         
   1  -8   3         84.40        133.84        12.71 o                         
   2  -8   3          6.61          1.72         6.14 o                         
   3  -8   3        486.18        571.79        28.72 o                         
   4  -8   3        586.18        620.62        30.61 o                         
   5  -8   3        817.76        792.61        37.05 o                         
   6  -8   3        234.73        229.13        45.61 o                         
   7  -8   3        278.24        324.58        28.79 o                         
   8  -8   3          0.77          0.00         9.98 o                         
   9  -8   3        242.63        297.11        31.65 o                         
  10  -8   3        517.45        596.45        77.90 o                         
  11  -8   3         10.78         27.45        25.83 o                         
  12  -8   3          0.61          0.00        27.45 o                         
 -11  -7   3         23.03         12.05        14.55 o                         
 -10  -7   3        488.66        452.22        53.64 o                         
  -9  -7   3        500.27        474.73        54.49 o                         
  -8  -7   3        277.36        278.75        27.11 o                         
  -7  -7   3        112.80         98.04        16.52 o                         
  -6  -7   3        313.38        284.21        25.40 o                         
  -5  -7   3       1480.15       1266.80        68.49 o                         
  -4  -7   3       1180.30       1153.36        62.49 o                         
  -3  -7   3       1744.96       1502.16        77.63 o                         
  -2  -7   3         18.58         28.00         5.75 o                         
  -1  -7   3         14.32          7.07         5.09 o                         
   0  -7   3        135.20        112.41        10.33 o                         
   1  -7   3        144.78        139.79        12.43 o                         
   2  -7   3        121.73         77.17        15.33 o                         
   3  -7   3         24.03         11.48         6.29 o                         
   4  -7   3        106.20         69.41         9.14 o                         
   5  -7   3        517.11        497.08        25.54 o                         
   6  -7   3        395.73        378.72        21.95 o                         
   7  -7   3       1553.41       1457.92       130.78 o                         
   8  -7   3        198.82        181.68        36.33 o                         
   9  -7   3        183.86        194.57        37.13 o                         
  10  -7   3        657.11        767.88        52.04 o                         
  11  -7   3          1.54         13.72        28.25 o                         
  12  -7   3         17.29         29.06        27.45 o                         
 -11  -6   3         11.39          3.44        13.33 o                         
 -10  -6   3        124.32        151.90        22.24 o                         
  -9  -6   3        373.09        354.51        31.11 o                         
  -8  -6   3         85.99         97.84        16.77 o                         
  -7  -6   3         42.08         27.18        14.13 o                         
  -6  -6   3         90.92         88.58        22.20 o                         
  -5  -6   3        252.33        232.90        21.12 o                         
  -4  -6   3        129.99        109.20        14.81 o                         
  -3  -6   3        149.08        155.03        16.83 o                         
  -2  -6   3        324.66        354.85        18.05 o                         
  -1  -6   3         16.44          9.34         4.78 o                         
   0  -6   3          7.51         10.20         6.73 o                         
   1  -6   3        235.04        227.51        14.40 o                         
   2  -6   3       1487.54       1721.19        69.75 o                         
   3  -6   3        140.81        175.72        12.72 o                         
   4  -6   3        244.57        303.91        17.51 o                         
   5  -6   3        290.78        249.47        15.98 o                         
   6  -6   3        991.40       1045.70        45.94 o                         
   7  -6   3        759.77        695.24        33.58 o                         
   8  -6   3          7.16         10.49        11.44 o                         
   9  -6   3         23.49         41.73        13.91 o                         
  10  -6   3         64.31         60.84        16.08 o                         
  11  -6   3         42.28         97.68        33.91 o                         
  12  -6   3          8.71          0.00        19.37 o                         
  13  -6   3          1.18          8.07        30.68 o                         
 -12  -5   3        181.84        209.33        27.58 o                         
 -11  -5   3          6.09          0.00        12.40 o                         
 -10  -5   3         13.57         17.09        12.98 o                         
  -9  -5   3         49.44         52.07        14.84 o                         
  -8  -5   3        113.01        101.48        28.66 o                         
  -7  -5   3        690.31        678.07        42.24 o                         
  -6  -5   3         40.74         26.00        12.11 o                         
  -5  -5   3       1318.40       1132.57        60.50 o                         
  -4  -5   3          7.06          5.96         7.36 o                         
  -3  -5   3        721.19        584.44        34.53 o                         
  -2  -5   3        135.79        110.09         7.96 o                         
  -1  -5   3        107.02        119.47        13.13 o                         
   0  -5   3       1304.44       1635.63        68.18 o                         
   1  -5   3        982.12       1093.81        45.51 o                         
   2  -5   3         42.49         16.41         5.59 o                         
   3  -5   3          7.71          2.92         4.96 o                         
   4  -5   3        629.05        528.24        25.22 o                         
   5  -5   3        656.16        643.93        29.71 o                         
   6  -5   3       1216.19       1248.46        52.83 o                         
   7  -5   3       1316.24       1418.92        60.03 o                         
   8  -5   3        646.99        649.56        32.77 o                         
   9  -5   3         18.78         33.01         9.36 o                         
  10  -5   3          1.79          2.38        10.45 o                         
  11  -5   3         64.60        163.88        37.94 o                         
  12  -5   3         19.15          0.00        21.80 o                         
  13  -5   3         55.49        167.11        43.59 o                         
 -12  -4   3        225.76        260.81        56.91 o                         
 -11  -4   3         32.28         42.42        15.63 o                         
 -10  -4   3         73.84         99.49        17.59 o                         
  -9  -4   3         21.65          1.22        11.12 o                         
  -8  -4   3         55.28         79.08        15.12 o                         
  -7  -4   3        280.39        208.41        21.67 o                         
  -6  -4   3          9.34          4.25         8.51 o                         
  -5  -4   3       1758.11       1463.23        78.71 o                         
  -4  -4   3        282.83        240.37        19.38 o                         
  -3  -4   3        552.26        514.58        30.54 o                         
  -2  -4   3        671.81        656.73        36.53 o                         
  -1  -4   3       1728.68       1465.11        58.70 o                         
   0  -4   3          4.11          3.94         4.36 o                         
   1  -4   3        106.76        137.50        10.52 o                         
   2  -4   3          4.29          5.79         4.61 o                         
   3  -4   3       1399.82       1192.06        49.07 o                         
   4  -4   3       1221.38        907.79        38.61 o                         
   5  -4   3       2688.92       2430.69        96.25 o                         
   6  -4   3        795.84        700.32        32.07 o                         
   7  -4   3       1266.92       1246.09        53.34 o                         
   8  -4   3        114.45         83.59        10.78 o                         
   9  -4   3        456.94        488.92        27.81 o                         
  10  -4   3        111.82         78.05        12.31 o                         
  11  -4   3         58.54         58.93        24.22 o                         
  12  -4   3          7.80          0.00        23.41 o                         
  13  -4   3        149.15        155.80        39.56 o                         
 -12  -3   3        134.94         78.80        23.81 o                         
 -11  -3   3         44.21         30.06        14.55 o                         
 -10  -3   3        723.53        595.71        33.00 o                         
  -9  -3   3          9.90         19.62        10.79 o                         
  -8  -3   3        621.49        550.81        29.81 o                         
  -7  -3   3        667.21        644.28        31.64 o                         
  -6  -3   3          5.01          7.17         6.49 o                         
  -5  -3   3       1768.10       1709.48        59.27 o                         
  -4  -3   3        803.35        746.25        41.10 o                         
  -3  -3   3       3512.38       2921.23       139.27 o                         
  -2  -3   3        452.11        314.25        20.83 o                         
  -1  -3   3       1722.37       1786.02        86.76 o                         
   0  -3   3       4761.86       4603.93       175.70 o                         
   1  -3   3       1565.80       1635.76        64.47 o                         
   2  -3   3       2356.06       2161.09        84.35 o                         
   3  -3   3        106.21        138.54        12.44 o                         
   4  -3   3       1779.24       1741.17        69.41 o                         
   5  -3   3       2731.23       2800.77       109.62 o                         
   6  -3   3         24.98         34.78         6.80 o                         
   7  -3   3        415.82        390.66        21.44 o                         
   8  -3   3         32.78         19.97         7.43 o                         
   9  -3   3        689.83        711.68        45.23 o                         
  10  -3   3         42.84         35.22        10.19 o                         
  11  -3   3         90.51         63.89        17.24 o                         
  12  -3   3         47.05        106.56        32.29 o                         
  13  -3   3         68.66         48.44        27.45 o                         
  14  -3   3         59.16          0.00        26.64 o                         
 -12  -2   3         35.31         41.33        12.93 o                         
 -11  -2   3         35.62         41.57        11.94 o                         
 -10  -2   3       1194.38       1065.51        49.52 o                         
  -9  -2   3         42.94         42.75        10.36 o                         
  -8  -2   3       2053.93       1794.34        74.49 o                         
  -7  -2   3        210.53        161.83        17.42 o                         
  -6  -2   3         96.97         83.28         7.85 o                         
  -5  -2   3        416.68        340.15        15.84 o                         
  -4  -2   3          1.56          6.87         3.51 o                         
  -3  -2   3        594.68        466.73        22.02 o                         
  -2  -2   3        719.37        806.09        33.66 o                         
  -1  -2   3       1543.92       1601.63        94.45 o                         
   0  -2   3      12080.84      16090.74       698.28 o                         
   1  -2   3      19195.19      24129.33      1185.67 o                         
   2  -2   3        268.99        346.78        16.77 o                         
   3  -2   3       1871.94       1680.17        66.31 o                         
   4  -2   3        600.82        463.70        21.37 o                         
   5  -2   3       2603.69       2439.14        95.64 o                         
   6  -2   3        628.16        610.68        28.17 o                         
   7  -2   3       1065.61        923.98        40.45 o                         
   8  -2   3         17.85         12.63         6.87 o                         
   9  -2   3        951.79        967.78        44.65 o                         
  10  -2   3          5.27          9.78         9.17 o                         
  11  -2   3        531.37        560.88        40.42 o                         
  12  -2   3          9.07         14.56        13.91 o                         
  13  -2   3         48.27         62.97        29.06 o                         
  14  -2   3        137.75         63.77        33.10 o                         
 -12  -1   3         14.72         30.20        14.54 o                         
 -11  -1   3         74.85         81.31        14.18 o                         
 -10  -1   3        218.97        192.83        21.29 o                         
  -9  -1   3        642.77        561.06        30.71 o                         
  -8  -1   3        627.69        550.96        24.89 o                         
  -7  -1   3        293.16        309.93        19.07 o                         
  -6  -1   3        577.99        591.34        28.49 o                         
  -5  -1   3       2099.49       2253.56        89.60 o                         
  -4  -1   3       2053.16       2252.12       141.01 o                         
  -3  -1   3       1376.78       1402.43        48.78 o                         
  -2  -1   3       2513.22       2384.30        91.11 o                         
  -1  -1   3       2725.46       3359.18       244.76 o                         
   0  -1   3      23537.93      31434.43      1811.08 o                         
   1  -1   3       3688.87       3853.42       179.51 o                         
   2  -1   3       1247.82       1365.66        86.73 o                         
   3  -1   3       2557.42       2478.18        95.52 o                         
   4  -1   3       1203.36       1234.66        49.65 o                         
   5  -1   3        460.67        498.52        23.19 o                         
   6  -1   3        337.88        263.81        15.00 o                         
   7  -1   3       1989.93       1932.26        77.76 o                         
   8  -1   3         21.06         20.71         6.96 o                         
   9  -1   3       1343.23       1428.46        71.86 o                         
  10  -1   3         47.72         29.60         9.79 o                         
  11  -1   3        464.97        445.98        35.02 o                         
  12  -1   3         26.62         19.84        22.20 o                         
  13  -1   3          4.13          6.97        14.13 o                         
  14  -1   3        353.60        457.64        61.35 o                         
 -13   0   3          5.83         13.93        14.53 o                         
 -12   0   3        159.36        155.14        18.30 o                         
 -11   0   3          5.29         16.52        10.17 o                         
 -10   0   3        728.18        655.45        45.31 o                         
  -9   0   3       1734.93       1515.91        65.93 o                         
  -8   0   3        683.82        556.77        35.54 o                         
  -7   0   3        447.40        442.55        24.24 o                         
  -6   0   3        993.30        886.14        39.21 o                         
  -5   0   3       3288.02       3258.79       127.20 o                         
  -4   0   3        444.26        519.95        24.30 o                         
  -3   0   3       3243.12       4336.27       283.35 o                         
  -2   0   3       2778.66       4048.67       265.83 o                         
  -1   0   3        171.32        273.58        37.84 o                         
   0   0   3         31.06         32.97         6.25 o                         
   1   0   3      12131.82      12395.84       466.89 o                         
   2   0   3        921.22        746.60        37.66 o                         
   3   0   3        604.61        634.51        26.49 o                         
   4   0   3       6545.86       5697.95       216.37 o                         
   5   0   3       1914.18       1906.04        75.47 o                         
   6   0   3       1356.92       1350.61        55.42 o                         
   7   0   3       1971.05       2183.22       108.22 o                         
   8   0   3        267.98        310.21        19.37 o                         
   9   0   3        953.74        992.27        85.67 o                         
  10   0   3          0.31          3.57         7.60 o                         
  11   0   3        135.49        129.85        19.69 o                         
  12   0   3         55.76         43.00        15.05 o                         
  13   0   3         10.08          2.44        14.15 o                         
  14   0   3        589.04        665.95        50.19 o                         
 -13   1   3          0.32          5.14        13.98 o                         
 -12   1   3        296.85        230.88        46.01 o                         
 -11   1   3          3.20          9.88        13.33 o                         
 -10   1   3        426.33        435.57        28.73 o                         
  -9   1   3         58.65         60.17        11.63 o                         
  -8   1   3        873.63        913.67        43.03 o                         
  -7   1   3        526.66        563.80        29.21 o                         
  -6   1   3       2537.79       3225.64       127.48 o                         
  -5   1   3       1944.81       2066.44       105.58 o                         
  -4   1   3        820.60       1013.58        58.16 o                         
  -3   1   3       6137.77       9300.90       429.68 o                         
  -2   1   3      12486.21      20571.53       944.97 o                         
  -1   1   3      21955.69      38981.55      1645.87 o                         
   0   1   3       8374.71      14202.14       534.92 o                         
   1   1   3        285.02        377.41        16.46 o                         
   2   1   3        110.63        132.39        10.23 o                         
   3   1   3       1406.12       1376.28        66.76 o                         
   4   1   3         79.77         86.87        10.35 o                         
   5   1   3        175.25        168.08        11.15 o                         
   6   1   3        769.66        827.96        36.01 o                         
   7   1   3        574.34        507.32        24.97 o                         
   8   1   3        402.89        426.80        22.95 o                         
   9   1   3       1726.45       1724.37        72.38 o                         
  10   1   3        338.32        309.41        21.30 o                         
  11   1   3        174.70        187.80        24.22 o                         
  12   1   3         64.33         55.35        17.10 o                         
  13   1   3         41.33         13.86        15.12 o                         
  14   1   3        358.68        391.58        53.24 o                         
 -12   2   3        227.91        201.01        44.40 o                         
 -11   2   3        114.36        107.37        30.68 o                         
 -10   2   3        265.98        263.07        23.00 o                         
  -9   2   3          0.99          5.09         8.63 o                         
  -8   2   3        836.50        790.28        38.76 o                         
  -7   2   3        116.13        103.73        12.65 o                         
  -6   2   3       3395.80       3623.17       141.77 o                         
  -5   2   3       1847.80       2141.09       177.98 o                         
  -4   2   3        195.49        170.79        16.26 o                         
  -3   2   3       1069.06       1048.81        61.33 o                         
  -2   2   3        166.48        200.00        14.98 o                         
  -1   2   3       5084.59       6649.93       471.91 o                         
   0   2   3       1356.21       2043.63       157.67 o                         
   1   2   3       4051.19       4620.88       174.89 o                         
   2   2   3        834.74        748.93        37.66 o                         
   3   2   3         57.89         55.81         7.99 o                         
   4   2   3        242.77        184.72        10.67 o                         
   5   2   3        331.42        293.13        12.39 o                         
   6   2   3        368.51        305.84        13.55 o                         
   7   2   3        736.65        766.78        28.82 o                         
   8   2   3         27.13         37.15         8.04 o                         
   9   2   3        265.31        269.52        15.26 o                         
  10   2   3        346.95        340.47        18.99 o                         
  11   2   3        154.18        169.76        21.67 o                         
  12   2   3        217.04        220.49        47.63 o                         
  13   2   3         19.70         24.72        14.93 o                         
  14   2   3         53.92         57.94        18.39 o                         
 -12   3   3        120.12         46.01        32.29 o                         
 -11   3   3        102.75         72.40        19.76 o                         
 -10   3   3         98.29        117.43        21.35 o                         
  -9   3   3         71.19         78.59        12.85 o                         
  -8   3   3        510.01        577.34        31.39 o                         
  -7   3   3         12.01          0.00         6.48 o                         
  -6   3   3       2106.55       2263.90       127.91 o                         
  -5   3   3         94.31        151.12        13.36 o                         
  -4   3   3       1420.33       1631.95        65.65 o                         
  -3   3   3        225.78        207.73        12.57 o                         
  -2   3   3       1192.22       1248.15        49.96 o                         
  -1   3   3        111.78        140.85         9.37 o                         
   0   3   3       1304.80       1688.43        99.27 o                         
   1   3   3         69.86         84.52         7.08 o                         
   2   3   3       1442.40       1428.33        68.77 o                         
   3   3   3         10.89         24.69         4.60 o                         
   4   3   3       2358.51       2316.07        89.94 o                         
   5   3   3        107.86        126.12         9.59 o                         
   6   3   3        431.36        345.83        20.05 o                         
   7   3   3        791.46        761.97        34.12 o                         
   8   3   3        253.52        184.32        11.56 o                         
   9   3   3        353.24        363.90        17.73 o                         
  10   3   3        572.83        483.34        22.39 o                         
  11   3   3         98.97        107.33        17.59 o                         
  12   3   3        353.65        379.24        32.73 o                         
  13   3   3          1.88          0.00        11.62 o                         
  14   3   3        105.55        111.40        33.10 o                         
 -12   4   3        133.99        197.86        30.92 o                         
 -11   4   3        143.83        124.27        31.08 o                         
 -10   4   3        109.08        153.52        24.37 o                         
  -9   4   3         23.22         31.87        15.29 o                         
  -8   4   3         85.89         83.56        12.53 o                         
  -7   4   3        301.44        325.76        21.03 o                         
  -6   4   3         90.45         90.74        10.37 o                         
  -5   4   3         47.57         51.70         8.57 o                         
  -4   4   3        235.15        212.16        13.53 o                         
  -3   4   3        938.79        804.05        34.31 o                         
  -2   4   3         22.86         30.53         4.53 o                         
  -1   4   3       1813.97       1664.90        81.91 o                         
   0   4   3       2984.62       3628.28       250.96 o                         
   1   4   3       1275.28       1276.76        62.15 o                         
   2   4   3        762.03        678.10        34.81 o                         
   3   4   3         50.15         61.25         6.82 o                         
   4   4   3       5482.85       5426.26       207.07 o                         
   5   4   3         41.74         66.17         7.10 o                         
   6   4   3        174.24        194.80        12.78 o                         
   7   4   3        554.08        548.71        26.37 o                         
   8   4   3         39.95         30.28         7.23 o                         
   9   4   3        121.65        116.78        12.33 o                         
  10   4   3        148.14        126.43        13.52 o                         
  11   4   3         17.37         12.16        12.52 o                         
  12   4   3        130.47         46.90        15.32 o                         
  13   4   3        534.88        564.20        62.97 o                         
  14   4   3        120.01        153.38        35.52 o                         
 -12   5   3         91.20         93.58        24.59 o                         
 -11   5   3         21.69         16.15        17.92 o                         
 -10   5   3        176.08        173.25        26.76 o                         
  -9   5   3         11.69          0.79        13.41 o                         
  -8   5   3        686.40        804.34        51.66 o                         
  -7   5   3        155.02        142.83        41.98 o                         
  -6   5   3          8.91          2.11         5.96 o                         
  -5   5   3       2132.97       1849.85        75.04 o                         
  -4   5   3        360.19        405.36        21.06 o                         
  -3   5   3       3312.81       3224.08       125.10 o                         
  -2   5   3       2346.25       2448.37       119.01 o                         
  -1   5   3         19.35         67.84        14.13 o                         
   0   5   3         41.41         66.41         8.61 o                         
   1   5   3        264.26        266.19        29.47 o                         
   2   5   3        821.82        947.17        69.34 o                         
   3   5   3         52.05         61.74        10.18 o                         
   4   5   3       5066.90       5327.12       203.50 o                         
   5   5   3       1613.05       1597.10        64.00 o                         
   6   5   3        265.95        201.52        13.69 o                         
   7   5   3       1566.70       1487.62        61.34 o                         
   8   5   3       2507.24       2195.85        88.70 o                         
   9   5   3        188.98        216.24        16.58 o                         
  10   5   3        505.92        431.29        24.71 o                         
  11   5   3         19.17         25.46        12.83 o                         
  12   5   3          5.11         38.75        22.60 o                         
  13   5   3        638.72        713.55        73.46 o                         
  14   5   3         45.72         43.59        28.25 o                         
 -12   6   3          3.55          8.42        19.20 o                         
 -11   6   3         19.36          3.39        17.01 o                         
 -10   6   3        323.43        407.75        39.10 o                         
  -9   6   3          8.35         14.64        16.55 o                         
  -8   6   3        786.18        831.49        60.14 o                         
  -7   6   3         92.40         84.89        17.01 o                         
  -6   6   3        295.36        319.76        27.38 o                         
  -5   6   3       1046.40       1026.45        57.37 o                         
  -4   6   3        320.64        277.14        15.27 o                         
  -3   6   3       1665.22       1496.11        76.76 o                         
  -2   6   3          4.93          4.44         6.28 o                         
  -1   6   3       1712.09       1441.96        73.06 o                         
   0   6   3         66.17         56.26         6.42 o                         
   1   6   3       1846.39       1956.67        76.67 o                         
   2   6   3       7271.69       8512.38       322.40 o                         
   3   6   3       2203.56       2529.16        98.79 o                         
   4   6   3       5131.14       5024.25       192.47 o                         
   5   6   3       1126.64       1240.08        51.26 o                         
   6   6   3        865.95        785.72        34.94 o                         
   7   6   3        418.49        410.17        21.96 o                         
   8   6   3       1044.24       1026.01        45.50 o                         
   9   6   3        237.21        224.81        16.92 o                         
  10   6   3          0.58          2.98         7.18 o                         
  11   6   3         47.88         58.12        24.22 o                         
  12   6   3         16.75          0.00        18.57 o                         
  13   6   3        179.72        184.06        37.94 o                         
  14   6   3        117.31        102.52        34.71 o                         
 -12   7   3         25.61         31.61        29.06 o                         
 -11   7   3          1.14          0.00        17.01 o                         
 -10   7   3        104.74        111.17        23.41 o                         
  -9   7   3         11.24         28.83        32.29 o                         
  -8   7   3         54.50         64.99        17.24 o                         
  -7   7   3         65.05         41.33        20.18 o                         
  -6   7   3       1082.27       1086.22        62.50 o                         
  -5   7   3        891.45        830.57        49.62 o                         
  -4   7   3        232.47        250.04        21.93 o                         
  -3   7   3          4.87          0.00         7.36 o                         
  -2   7   3          5.77          6.62         7.12 o                         
  -1   7   3        314.93        345.06        49.24 o                         
   0   7   3        103.00        179.75        17.76 o                         
   1   7   3       1985.69       2178.48        85.66 o                         
   2   7   3       2461.44       2433.09        95.33 o                         
   3   7   3       2133.26       2373.05        93.49 o                         
   4   7   3       1576.04       1531.03        62.44 o                         
   5   7   3          0.32          6.46         5.13 o                         
   6   7   3       1123.17       1072.99        46.14 o                         
   7   7   3         76.06         75.60         9.74 o                         
   8   7   3        224.62        244.91        17.39 o                         
   9   7   3          2.57          3.77         7.16 o                         
  10   7   3        173.16        173.82        24.49 o                         
  11   7   3        330.96        487.51        55.70 o                         
  12   7   3         45.54         30.68        25.03 o                         
  13   7   3        151.36        120.28        33.10 o                         
 -11   8   3         26.04          2.81        19.95 o                         
 -10   8   3         83.00        161.08        27.38 o                         
  -9   8   3          2.67         15.37        16.44 o                         
  -8   8   3          3.19         20.45        15.38 o                         
  -7   8   3         66.77         94.56        18.23 o                         
  -6   8   3        331.36        347.28        43.19 o                         
  -5   8   3        811.89        803.79        49.35 o                         
  -4   8   3          7.75          3.12         8.26 o                         
  -3   8   3        515.02        465.68        31.11 o                         
  -2   8   3         10.56          9.02         8.14 o                         
  -1   8   3       1480.52       1141.75        60.50 o                         
   0   8   3         79.22         74.39         7.53 o                         
   1   8   3       1993.76       2146.30        85.19 o                         
   2   8   3       1086.36       1204.14        50.13 o                         
   3   8   3        322.81        409.08        21.37 o                         
   4   8   3        264.59        244.11        16.14 o                         
   5   8   3          1.28          5.45         5.08 o                         
   6   8   3       1373.45       1424.64        60.12 o                         
   7   8   3         10.20          8.64         6.91 o                         
   8   8   3         42.68         67.78        10.48 o                         
   9   8   3        121.17        126.65        13.89 o                         
  10   8   3        505.55        534.17        40.77 o                         
  11   8   3        540.83        575.51        62.97 o                         
  12   8   3          4.72          0.00        20.18 o                         
  13   8   3        184.51        275.28        49.24 o                         
 -11   9   3          4.72          2.41        19.69 o                         
 -10   9   3        197.91        239.85        32.54 o                         
  -9   9   3          5.30          6.58        15.69 o                         
  -8   9   3        342.87        307.87        31.38 o                         
  -7   9   3        401.51        477.47        52.07 o                         
  -6   9   3        213.66        196.39        24.79 o                         
  -5   9   3        140.11        123.90        17.70 o                         
  -4   9   3        389.19        361.28        28.25 o                         
  -3   9   3        128.89        129.84        17.10 o                         
  -2   9   3         18.83         40.21        10.46 o                         
  -1   9   3       1153.97       1037.16        56.50 o                         
   0   9   3        775.63        790.64        34.83 o                         
   1   9   3       1951.12       1894.26        76.18 o                         
   2   9   3       2120.09       2177.89       102.95 o                         
   3   9   3        652.53        651.10        30.71 o                         
   4   9   3        691.74        618.16        32.32 o                         
   5   9   3          1.71         14.06         7.29 o                         
   6   9   3        157.76        173.92        15.00 o                         
   7   9   3        165.36        160.12        15.05 o                         
   8   9   3        226.02        212.66        27.10 o                         
   9   9   3        153.89        150.22        21.10 o                         
  10   9   3        287.95        318.11        30.44 o                         
  11   9   3        431.05        575.51        62.97 o                         
  12   9   3         11.62          0.00        20.99 o                         
  13   9   3        174.66        201.82        41.98 o                         
 -10  10   3        186.14        209.44        32.25 o                         
  -9  10   3        147.54        123.12        31.48 o                         
  -8  10   3        642.67        636.99        63.37 o                         
  -7  10   3        254.11        270.58        57.72 o                         
  -6  10   3        297.33        300.48        31.01 o                         
  -5  10   3          1.29          4.55        11.12 o                         
  -4  10   3         31.67         53.06        16.95 o                         
  -3  10   3         71.35         83.24        14.81 o                         
  -2  10   3        147.12        130.78        16.55 o                         
  -1  10   3       1497.68       1292.70        69.07 o                         
   0  10   3        614.38        584.04        35.09 o                         
   1  10   3       2791.46       2721.90       108.00 o                         
   2  10   3        661.96        669.81        31.56 o                         
   3  10   3        745.91        823.31        33.17 o                         
   4  10   3       1242.50       1183.06        51.54 o                         
   5  10   3         93.53         92.82        11.78 o                         
   6  10   3        686.92        776.83        37.60 o                         
   7  10   3        382.09        375.75        23.87 o                         
   8  10   3        323.64        371.24        31.07 o                         
   9  10   3         93.84         89.00        17.26 o                         
  10  10   3         36.34         38.66        16.55 o                         
  11  10   3        377.34        435.04        56.51 o                         
  12  10   3         39.35          0.00        24.22 o                         
 -10  11   3         21.85         33.53        35.92 o                         
  -9  11   3         17.71         37.13        18.84 o                         
  -8  11   3        127.31        134.40        24.59 o                         
  -7  11   3        114.53         96.61        21.71 o                         
  -6  11   3        494.37        433.78        39.11 o                         
  -5  11   3          8.15         12.02        12.92 o                         
  -4  11   3         60.54         70.70        16.15 o                         
  -3  11   3        136.07        146.62        25.03 o                         
  -2  11   3         10.13         11.71        10.90 o                         
  -1  11   3        879.55        811.58        48.52 o                         
   0  11   3        320.31        322.54        25.97 o                         
   1  11   3       2788.98       2396.11        96.05 o                         
   2  11   3         72.00         69.36        11.24 o                         
   3  11   3       1292.70       1202.07        52.62 o                         
   4  11   3        455.97        435.11        24.62 o                         
   5  11   3        143.12        188.75        30.98 o                         
   6  11   3         18.89         13.09         8.83 o                         
   7  11   3         21.50         10.38        11.95 o                         
   8  11   3        388.44        397.67        33.05 o                         
   9  11   3         75.81        104.37        28.66 o                         
  10  11   3         62.92         59.97        17.26 o                         
  11  11   3        261.81        372.96        54.89 o                         
  12  11   3        101.54        117.86        37.94 o                         
  -9  12   3        183.17        167.34        28.84 o                         
  -8  12   3        218.10        271.36        34.36 o                         
  -7  12   3         96.60        139.61        24.79 o                         
  -6  12   3        243.98        299.59        31.11 o                         
  -5  12   3         12.06          0.00        11.95 o                         
  -4  12   3         11.27         17.80        12.98 o                         
  -3  12   3         58.35         52.09        14.13 o                         
  -2  12   3         10.70          7.07        10.55 o                         
  -1  12   3        216.26        183.93        21.10 o                         
   0  12   3        164.91        190.83        21.10 o                         
   1  12   3         18.99         26.33        18.16 o                         
   2  12   3        403.74        406.88        23.57 o                         
   3  12   3        897.30        915.46        42.33 o                         
   4  12   3        629.78        666.13        34.12 o                         
   5  12   3        202.03        201.54        17.84 o                         
   6  12   3         91.16        120.97        26.24 o                         
   7  12   3        321.44        322.08        29.62 o                         
   8  12   3        423.52        487.73        37.93 o                         
   9  12   3        124.51        104.85        19.95 o                         
  10  12   3          7.95          5.03        14.48 o                         
  11  12   3        290.92        413.24        58.12 o                         
  -8  13   3        177.64        206.37        32.16 o                         
  -7  13   3         41.27         72.45        20.21 o                         
  -6  13   3         89.30        104.83        22.54 o                         
  -5  13   3          3.94          0.73        12.40 o                         
  -4  13   3        166.91        113.30        33.50 o                         
  -3  13   3        184.80        194.85        23.68 o                         
  -2  13   3        206.08        158.78        21.35 o                         
  -1  13   3        976.76        969.84        57.94 o                         
   0  13   3         74.11         69.55        14.84 o                         
   1  13   3         19.80          8.29        10.55 o                         
   2  13   3        653.93        589.72        60.95 o                         
   3  13   3        573.65        545.14        29.71 o                         
   4  13   3          5.25          4.10         7.95 o                         
   5  13   3        193.40        186.55        22.75 o                         
   6  13   3         29.53         35.12        21.39 o                         
   7  13   3         62.35         97.17        17.97 o                         
   8  13   3        397.27        453.66        37.67 o                         
   9  13   3        375.83        425.73        38.23 o                         
  10  13   3        123.80        121.83        49.24 o                         
  11  13   3         53.81         44.40        30.68 o                         
  -8  14   3        160.26        176.85        34.31 o                         
  -7  14   3         11.87         30.83        19.69 o                         
  -6  14   3         49.38         16.40        16.44 o                         
  -5  14   3         53.39         61.21        18.73 o                         
  -4  14   3         22.88         12.30        14.53 o                         
  -3  14   3        104.99         88.41        19.12 o                         
  -2  14   3         37.99         39.65        19.78 o                         
  -1  14   3        305.51        241.55        28.66 o                         
   0  14   3         18.40          6.80        10.80 o                         
   1  14   3        967.58       1002.35        59.63 o                         
   2  14   3        254.04        263.44        35.12 o                         
   3  14   3        245.81        278.48        70.64 o                         
   4  14   3          1.37          4.26        11.95 o                         
   5  14   3         53.30        113.61        19.39 o                         
   6  14   3         17.72         19.48        13.41 o                         
   7  14   3          3.47          0.36        12.61 o                         
   8  14   3         56.42         72.29        18.60 o                         
   9  14   3        401.63        547.98        44.51 o                         
  10  14   3         21.38         19.11        17.92 o                         
  -7  15   3          3.24         29.07        31.89 o                         
  -6  15   3         40.17         41.75        20.95 o                         
  -5  15   3          8.82         23.08        17.35 o                         
  -4  15   3        118.15         96.51        22.17 o                         
  -3  15   3         61.36         52.40        17.92 o                         
  -2  15   3         16.89          5.68        13.91 o                         
  -1  15   3         11.86         48.84        15.41 o                         
   0  15   3        227.11        196.57        24.47 o                         
   1  15   3        164.49        150.95        27.45 o                         
   2  15   3        103.32        102.85        23.41 o                         
   3  15   3        109.07         62.97        24.22 o                         
   4  15   3         22.69         32.29        22.60 o                         
   5  15   3         86.55        111.21        19.78 o                         
   6  15   3        248.52        329.62        32.87 o                         
   7  15   3          5.97          4.64        13.66 o                         
   8  15   3         92.17        122.04        24.21 o                         
   9  15   3         37.49         26.32        17.35 o                         
  -5  16   3          0.21          0.00        11.62 o                         
  -4  16   3         35.76         44.67        19.38 o                         
  -3  16   3        121.89        110.59        26.64 o                         
  -2  16   3         70.40         96.83        34.31 o                         
  -1  16   3         68.45         59.61        17.24 o                         
   0  16   3        138.53        132.39        22.17 o                         
   1  16   3        193.41        158.97        23.38 o                         
   2  16   3         13.14          0.00        11.04 o                         
   3  16   3        119.84        190.52        37.13 o                         
   4  16   3         19.11         28.25        25.03 o                         
   5  16   3        164.82        193.75        39.56 o                         
   6  16   3        234.47        272.46        41.57 o                         
   7  16   3         13.85         14.76        17.07 o                         
   8  16   3          2.01         13.74        18.24 o                         
  -4  17   3         32.25          9.36        18.23 o                         
  -3  17   3        144.59        117.51        34.31 o                         
  -2  17   3        162.19        169.17        60.14 o                         
  -1  17   3          1.36         22.30        15.63 o                         
   0  17   3         71.62         67.91        27.45 o                         
   1  17   3        165.57        195.47        56.51 o                         
   2  17   3          2.50          0.00        21.80 o                         
   3  17   3         60.62         28.25        25.83 o                         
   4  17   3         17.85         43.59        27.45 o                         
   5  17   3         25.27         23.41        27.45 o                         
   6  17   3         96.17        117.05        37.13 o                         
  -1  18   3         44.57         15.70        18.97 o                         
   0  18   3          0.37          3.05        13.73 o                         
   1  18   3         93.30        111.40        33.91 o                         
   2  18   3          4.47         16.15        25.03 o                         
   3  18   3        112.91        109.79        33.91 o                         
  -2 -15   4        195.32        158.23        41.98 o                         
  -1 -15   4          0.06         25.03        27.45 o                         
   0 -15   4         65.86         56.51        30.68 o                         
   1 -15   4          3.60         11.30        24.22 o                         
   2 -15   4        234.04        318.07        55.70 o                         
   3 -15   4        107.35        171.95        40.36 o                         
   4 -15   4         32.39         17.76        25.83 o                         
  -4 -14   4         24.95         48.84        19.98 o                         
  -3 -14   4         63.59         76.15        39.96 o                         
  -2 -14   4        120.45        164.84        25.40 o                         
  -1 -14   4          6.74          0.00        15.05 o                         
   0 -14   4        327.39        382.65        55.70 o                         
   1 -14   4        170.23        165.49        37.94 o                         
   2 -14   4        453.53        533.53        62.16 o                         
   3 -14   4        361.13        474.60        58.12 o                         
   4 -14   4          6.06         12.92        20.99 o                         
   5 -14   4         48.52         42.37        31.48 o                         
   6 -14   4          4.61         27.91        18.49 o                         
  -6 -13   4         79.16         96.80        21.93 o                         
  -5 -13   4         56.47         59.29        36.73 o                         
  -4 -13   4         13.90         44.94        18.24 o                         
  -3 -13   4          1.06          0.00        14.55 o                         
  -2 -13   4         99.38        109.18        38.35 o                         
  -1 -13   4          0.56          7.31        14.93 o                         
   0 -13   4        578.41        650.30        47.54 o                         
   1 -13   4        136.08        159.03        33.10 o                         
   2 -13   4         76.43        126.74        31.48 o                         
   3 -13   4        199.91        175.99        35.52 o                         
   4 -13   4          7.36          7.51        12.69 o                         
   5 -13   4         37.90         40.54        17.36 o                         
   6 -13   4          0.45         25.32        15.50 o                         
   7 -13   4         77.67        109.46        22.81 o                         
   8 -13   4         14.52         19.37        17.70 o                         
  -7 -12   4          2.24         14.11        16.83 o                         
  -6 -12   4         47.39         29.16        18.03 o                         
  -5 -12   4        484.62        518.19        41.57 o                         
  -4 -12   4        118.12        110.38        20.83 o                         
  -3 -12   4         63.68         79.12        31.48 o                         
  -2 -12   4        219.89        236.72        28.84 o                         
  -1 -12   4        348.31        383.26        34.24 o                         
   0 -12   4        404.74        501.00        39.02 o                         
   1 -12   4        210.72        276.75        62.56 o                         
   2 -12   4        139.86         78.31        25.83 o                         
   3 -12   4        278.75        309.46        28.96 o                         
   4 -12   4         35.56         59.71        15.90 o                         
   5 -12   4        113.87        149.92        22.75 o                         
   6 -12   4         22.28         26.96        15.12 o                         
   7 -12   4         36.43         32.03        15.86 o                         
   8 -12   4          7.74         11.85        16.20 o                         
   9 -12   4         49.68         58.12        20.55 o                         
  -8 -11   4          1.61          0.00        20.18 o                         
  -7 -11   4         22.29         26.14        28.66 o                         
  -6 -11   4          0.00         10.80        14.15 o                         
  -5 -11   4        168.72        205.46        40.36 o                         
  -4 -11   4        208.88        229.17        27.95 o                         
  -3 -11   4         58.38         62.87        18.16 o                         
  -2 -11   4        360.51        375.43        32.82 o                         
  -1 -11   4        511.48        491.74        37.93 o                         
   0 -11   4        132.22        131.08        19.95 o                         
   1 -11   4        108.16        105.49        18.55 o                         
   2 -11   4         47.05         52.23        10.86 o                         
   3 -11   4        197.54        170.61        42.38 o                         
   4 -11   4         80.91         80.72        16.83 o                         
   5 -11   4        629.56        613.86        42.81 o                         
   6 -11   4         23.24         58.10        16.83 o                         
   7 -11   4        140.09        137.82        46.42 o                         
   8 -11   4          0.33         12.68        15.69 o                         
   9 -11   4        132.53        123.03        23.64 o                         
  10 -11   4          5.70         31.48        29.06 o                         
  -9 -10   4          4.50         15.46        15.74 o                         
  -8 -10   4         22.72         47.99        18.49 o                         
  -7 -10   4        107.38         99.96        21.10 o                         
  -6 -10   4        109.16         94.62        19.78 o                         
  -5 -10   4        118.36        122.16        20.55 o                         
  -4 -10   4        221.82        216.85        25.36 o                         
  -3 -10   4        428.19        458.31        35.39 o                         
  -2 -10   4        597.04        611.59        41.38 o                         
  -1 -10   4        312.39        331.14        29.10 o                         
   0 -10   4        649.19        734.50        45.95 o                         
   1 -10   4         12.32         16.49         8.22 o                         
   2 -10   4        156.92        133.72        14.36 o                         
   3 -10   4         36.74         25.86         9.58 o                         
   4 -10   4         25.06         26.74         8.70 o                         
   5 -10   4        166.99        123.33        18.27 o                         
   6 -10   4        153.95        135.49        19.69 o                         
   7 -10   4        193.97        240.77        28.54 o                         
   8 -10   4         13.80          0.00        13.09 o                         
   9 -10   4        198.58        261.59        94.05 o                         
  10 -10   4          0.14          0.81        22.60 o                         
  11 -10   4        131.39        220.39        46.01 o                         
  -9  -9   4          5.06          2.72        14.81 o                         
  -8  -9   4         89.19         81.03        27.04 o                         
  -7  -9   4        809.21        802.76        52.23 o                         
  -6  -9   4          1.34          0.00        10.85 o                         
  -5  -9   4         47.53         35.64        13.33 o                         
  -4  -9   4        424.16        362.96        30.54 o                         
  -3  -9   4        156.64        146.82        27.04 o                         
  -2  -9   4        246.10        277.95        25.36 o                         
  -1  -9   4       1019.10        916.39        53.94 o                         
   0  -9   4          4.49         15.50        16.95 o                         
   1  -9   4        296.50        333.37        44.88 o                         
   2  -9   4        205.30        205.47        23.88 o                         
   3  -9   4         68.61         81.85        11.42 o                         
   4  -9   4          1.46          7.19         7.27 o                         
   5  -9   4         46.53         21.80        10.85 o                         
   6  -9   4         63.85         52.64        15.34 o                         
   7  -9   4        159.82        169.52        22.54 o                         
   8  -9   4         12.61         16.95        20.59 o                         
   9  -9   4        251.39        250.63        29.39 o                         
  10  -9   4         10.31          4.04        20.18 o                         
  11  -9   4         60.73         48.44        27.45 o                         
 -10  -8   4        216.50        274.71        32.54 o                         
  -9  -8   4         39.21         31.15        15.38 o                         
  -8  -8   4         36.69         23.24        14.93 o                         
  -7  -8   4        994.78        946.29        95.26 o                         
  -6  -8   4        432.19        376.31        31.95 o                         
  -5  -8   4         21.07          3.53        10.55 o                         
  -4  -8   4         17.71         14.17        10.23 o                         
  -3  -8   4        329.62        300.31        26.83 o                         
  -2  -8   4        218.90        177.71        20.21 o                         
  -1  -8   4          1.40          7.22         9.08 o                         
   0  -8   4         47.49         36.68         8.03 o                         
   1  -8   4         45.84         63.46         9.37 o                         
   2  -8   4        134.70        162.34        14.47 o                         
   3  -8   4        121.81        138.33        13.50 o                         
   4  -8   4        717.14        793.91        37.56 o                         
   5  -8   4          5.42          9.77         7.18 o                         
   6  -8   4         70.31         62.14        13.98 o                         
   7  -8   4        175.80        180.97        29.06 o                         
   8  -8   4         68.47         56.94        15.29 o                         
   9  -8   4        584.89        620.04        45.25 o                         
  10  -8   4        103.10        150.15        37.94 o                         
  11  -8   4          4.19          0.00        20.99 o                         
  12  -8   4         49.61         47.63        32.29 o                         
 -10  -7   4         87.59        109.95        21.26 o                         
  -9  -7   4          1.04          8.30        13.41 o                         
  -8  -7   4         43.57         27.04        13.70 o                         
  -7  -7   4        124.81        120.02        18.49 o                         
  -6  -7   4          6.87          3.71        10.46 o                         
  -5  -7   4        140.97        137.68        29.47 o                         
  -4  -7   4         93.63         99.16        30.68 o                         
  -3  -7   4       1628.54       1588.52        82.47 o                         
  -2  -7   4        395.64        424.45        29.39 o                         
  -1  -7   4        409.72        468.79        23.40 o                         
   0  -7   4        129.85        105.68        10.56 o                         
   1  -7   4          4.70         17.21         6.37 o                         
   2  -7   4         73.77         51.99         8.51 o                         
   3  -7   4         44.68         53.66         8.83 o                         
   4  -7   4        797.05        784.78        36.02 o                         
   5  -7   4          8.18         10.65         9.08 o                         
   6  -7   4        102.95        102.69        19.83 o                         
   7  -7   4       1449.79       1510.59        64.88 o                         
   8  -7   4        168.60        173.66        22.17 o                         
   9  -7   4        175.47        214.57        26.54 o                         
  10  -7   4        202.69        175.99        38.75 o                         
  11  -7   4          1.76          0.00        25.03 o                         
  12  -7   4        142.42        180.02        43.59 o                         
 -11  -6   4          6.46         26.19        15.38 o                         
 -10  -6   4        132.07        108.49        20.78 o                         
  -9  -6   4        161.28        151.32        37.54 o                         
  -8  -6   4        323.20        282.45        28.52 o                         
  -7  -6   4          6.85         13.08        14.53 o                         
  -6  -6   4         20.87         20.99        10.55 o                         
  -5  -6   4       1213.83       1081.04        66.60 o                         
  -4  -6   4          0.62          2.34         8.26 o                         
  -3  -6   4       2031.37       1847.49        93.61 o                         
  -2  -6   4         72.35         74.14        20.99 o                         
  -1  -6   4       1757.27       1642.94        67.07 o                         
   0  -6   4         99.38         88.28         9.49 o                         
   1  -6   4         27.62         10.14         5.57 o                         
   2  -6   4        840.50        981.35        53.04 o                         
   3  -6   4         24.61         27.07         8.27 o                         
   4  -6   4         21.55         23.24         6.56 o                         
   5  -6   4         78.12         57.45         8.39 o                         
   6  -6   4        180.58        168.82        14.31 o                         
   7  -6   4       4101.41       3961.35       218.12 o                         
   8  -6   4        276.90        347.97        22.34 o                         
   9  -6   4        953.78       1082.21       118.27 o                         
  10  -6   4         59.98         40.36        23.41 o                         
  11  -6   4        155.34        269.63        48.44 o                         
  12  -6   4         50.77         83.96        31.48 o                         
  13  -6   4        151.12        199.40        46.82 o                         
 -11  -5   4         11.39         15.03        17.76 o                         
 -10  -5   4        176.26        148.80        21.60 o                         
  -9  -5   4        320.95        295.03        29.10 o                         
  -8  -5   4        600.69        570.00        39.67 o                         
  -7  -5   4          9.01         16.93        10.55 o                         
  -6  -5   4        609.97        516.40        51.26 o                         
  -5  -5   4       1522.08       1260.83        67.35 o                         
  -4  -5   4         75.69         79.63        15.74 o                         
  -3  -5   4        836.83        691.73        39.96 o                         
  -2  -5   4       1161.39       1163.18        60.79 o                         
  -1  -5   4       1400.52       1450.61        67.19 o                         
   0  -5   4       1406.19       1364.31        59.79 o                         
   1  -5   4        626.61        584.63        36.21 o                         
   2  -5   4       3826.55       3595.98       139.19 o                         
   3  -5   4         49.06         34.94         6.82 o                         
   4  -5   4        140.85        130.82        11.42 o                         
   5  -5   4        535.46        486.56        24.43 o                         
   6  -5   4        267.68        243.09        16.19 o                         
   7  -5   4        932.86        938.90        42.38 o                         
   8  -5   4         75.54         75.80        11.11 o                         
   9  -5   4        695.49        708.18        35.86 o                         
  10  -5   4        123.01        102.52        29.87 o                         
  11  -5   4        405.26        394.76        51.67 o                         
  12  -5   4         32.47         25.83        27.45 o                         
  13  -5   4         64.08         63.77        31.48 o                         
 -11  -4   4         26.23         19.42        14.48 o                         
 -10  -4   4        137.60        126.27        20.45 o                         
  -9  -4   4        245.63        285.47        28.25 o                         
  -8  -4   4        656.82        557.26        38.23 o                         
  -7  -4   4        285.69        248.27        23.68 o                         
  -6  -4   4        449.44        392.62        28.54 o                         
  -5  -4   4        964.86        824.34        79.92 o                         
  -4  -4   4          8.39          8.62         9.28 o                         
  -3  -4   4        514.82        447.22        28.25 o                         
  -2  -4   4         14.93         25.14         8.48 o                         
  -1  -4   4       1550.69       1515.58        61.01 o                         
   0  -4   4       8355.58       9574.79       362.53 o                         
   1  -4   4        597.88        728.79        31.96 o                         
   2  -4   4       3354.82       3583.44       138.41 o                         
   3  -4   4       1155.33       1393.32        57.16 o                         
   4  -4   4        553.57        553.75        26.01 o                         
   5  -4   4       1189.18       1102.31        46.55 o                         
   6  -4   4        102.00         96.05        10.31 o                         
   7  -4   4        176.39        136.11        12.47 o                         
   8  -4   4        240.30        285.42        19.20 o                         
   9  -4   4        500.72        445.70        25.35 o                         
  10  -4   4          1.29          0.00        10.75 o                         
  11  -4   4        549.66        643.32        69.43 o                         
  12  -4   4         12.85         13.72        22.60 o                         
  13  -4   4         99.84        117.05        37.13 o                         
 -12  -3   4         39.00         25.92        15.90 o                         
 -11  -3   4         45.91         24.05        26.24 o                         
 -10  -3   4         25.00         33.57        15.74 o                         
  -9  -3   4        314.36        330.24        23.56 o                         
  -8  -3   4        822.23        685.52        34.93 o                         
  -7  -3   4        596.34        488.58        27.00 o                         
  -6  -3   4        695.45        571.05        29.04 o                         
  -5  -3   4       1137.13       1062.65        45.79 o                         
  -4  -3   4         66.12         63.95        10.80 o                         
  -3  -3   4       1797.87       1727.57        85.62 o                         
  -2  -3   4        157.60        227.11        17.97 o                         
  -1  -3   4        655.74        796.87        33.43 o                         
   0  -3   4       4901.50       6235.08       408.17 o                         
   1  -3   4        177.03        268.43        15.69 o                         
   2  -3   4       2747.91       3011.90       116.83 o                         
   3  -3   4        128.34         88.64         9.14 o                         
   4  -3   4         58.23         48.77         7.12 o                         
   5  -3   4       1889.06       1851.73        74.03 o                         
   6  -3   4        194.80        175.05        12.77 o                         
   7  -3   4        714.82        750.95        34.55 o                         
   8  -3   4         14.58          8.68         6.48 o                         
   9  -3   4        733.00        794.26        38.32 o                         
  10  -3   4        128.78        100.48        17.65 o                         
  11  -3   4        426.19        487.02        65.79 o                         
  12  -3   4          2.47          2.39        14.32 o                         
  13  -3   4         58.17         13.72        21.80 o                         
  14  -3   4         31.76         43.59        32.29 o                         
 -12  -2   4         41.23         39.52        13.29 o                         
 -11  -2   4         51.13         47.80        13.17 o                         
 -10  -2   4        144.63        135.08        16.45 o                         
  -9  -2   4        372.51        330.30        23.54 o                         
  -8  -2   4        100.12        102.19        13.05 o                         
  -7  -2   4       2195.07       1696.72        70.31 o                         
  -6  -2   4        274.50        234.62        16.59 o                         
  -5  -2   4         69.22         50.25         7.22 o                         
  -4  -2   4        920.60        871.93        32.06 o                         
  -3  -2   4       4435.22       4132.93       156.43 o                         
  -2  -2   4        608.33        585.45        26.22 o                         
  -1  -2   4        915.22        762.21        79.11 o                         
   0  -2   4       2752.11       3774.95       144.94 o                         
   1  -2   4        226.07        254.50        17.24 o                         
   2  -2   4       1791.79       2057.43       123.82 o                         
   3  -2   4        183.70        168.54        11.02 o                         
   4  -2   4         18.55         39.63         5.76 o                         
   5  -2   4       1174.37       1248.73        51.36 o                         
   6  -2   4        995.26        827.09        36.12 o                         
   7  -2   4        131.46        129.06        11.59 o                         
   8  -2   4        431.90        420.21        22.92 o                         
   9  -2   4        608.45        626.21        32.10 o                         
  10  -2   4          1.95         16.41        10.55 o                         
  11  -2   4        585.58        636.62        44.02 o                         
  12  -2   4          0.35          4.81        12.97 o                         
  13  -2   4          0.96          1.75        13.56 o                         
  14  -2   4         21.58         33.10        25.83 o                         
 -12  -1   4         80.73         86.04        15.07 o                         
 -11  -1   4          1.44          0.00         9.79 o                         
 -10  -1   4        563.10        523.02        30.88 o                         
  -9  -1   4         16.64         17.49         9.79 o                         
  -8  -1   4        520.66        463.38        27.11 o                         
  -7  -1   4       1050.30        967.16        43.45 o                         
  -6  -1   4        128.24        119.72        10.21 o                         
  -5  -1   4         64.45         53.72         8.84 o                         
  -4  -1   4       1124.09       1173.29        48.59 o                         
  -3  -1   4        766.46        693.63        30.71 o                         
  -2  -1   4       1961.61       1647.98        55.95 o                         
  -1  -1   4         99.64        103.02         6.76 o                         
   0  -1   4       4789.33       5359.15       219.04 o                         
   1  -1   4      11796.05      14557.77       635.65 o                         
   2  -1   4       1479.94       1490.04        72.77 o                         
   3  -1   4         63.92         37.78         5.34 o                         
   4  -1   4        634.50        659.20        29.94 o                         
   5  -1   4          3.56          5.85         4.15 o                         
   6  -1   4       2214.81       2040.48        81.51 o                         
   7  -1   4        607.21        543.64        26.28 o                         
   8  -1   4        414.98        431.28        23.00 o                         
   9  -1   4        440.90        398.56        22.93 o                         
  10  -1   4          1.28          3.87         9.40 o                         
  11  -1   4       1037.21        971.10        58.19 o                         
  12  -1   4         48.81         23.01        15.95 o                         
  13  -1   4         22.08         23.46        14.13 o                         
  14  -1   4         23.04          4.76        15.67 o                         
 -12   0   4        117.07         96.29        16.45 o                         
 -11   0   4          0.19          3.05         9.60 o                         
 -10   0   4          2.08          5.22         9.84 o                         
  -9   0   4         18.09         24.49        12.61 o                         
  -8   0   4        108.63        101.08        16.85 o                         
  -7   0   4        117.42         93.89        11.45 o                         
  -6   0   4        184.81        178.80        14.24 o                         
  -5   0   4       1672.35       1747.24        71.42 o                         
  -4   0   4       1684.16       2269.22       284.93 o                         
  -3   0   4        864.88        890.36       104.14 o                         
  -2   0   4       1323.64       1721.25        68.01 o                         
  -1   0   4       1574.61       1702.05       158.63 o                         
   0   0   4        486.44        845.18        47.18 o                         
   1   0   4        663.90        788.37        27.70 o                         
   2   0   4        207.23        233.49        12.11 o                         
   3   0   4        772.41        765.84        31.63 o                         
   4   0   4         50.24         48.28         5.48 o                         
   5   0   4        941.79        987.46        40.93 o                         
   6   0   4        141.79        120.40         9.70 o                         
   7   0   4          5.06          1.84         4.75 o                         
   8   0   4        515.33        496.04        35.09 o                         
   9   0   4        540.41        608.39        41.81 o                         
  10   0   4         57.84         56.15        13.98 o                         
  11   0   4        362.83        351.35        30.82 o                         
  12   0   4        290.01        238.61        37.13 o                         
  13   0   4        107.74        123.78        22.20 o                         
  14   0   4        148.90        146.48        24.59 o                         
 -12   1   4        117.95         96.83        58.12 o                         
 -11   1   4         20.21          6.96        14.13 o                         
 -10   1   4        145.14        142.20        20.72 o                         
  -9   1   4        481.99        503.66        37.24 o                         
  -8   1   4        226.91        208.62        17.97 o                         
  -7   1   4          5.32         10.43         7.27 o                         
  -6   1   4       1643.66       1772.51        73.09 o                         
  -5   1   4        397.22        480.83        32.69 o                         
  -4   1   4       2593.86       3314.66       222.72 o                         
  -3   1   4        940.35       1347.18       120.81 o                         
  -2   1   4        299.30        362.01        69.39 o                         
  -1   1   4       2928.13       5179.28       197.73 o                         
   0   1   4       5325.54       9004.56       564.25 o                         
   1   1   4        287.19        408.84        18.48 o                         
   2   1   4         53.08         39.16         3.60 o                         
   3   1   4         16.10         14.74         5.40 o                         
   4   1   4       2096.46       1855.30        89.87 o                         
   5   1   4        145.91        158.31        10.46 o                         
   6   1   4       1106.45        956.36        52.09 o                         
   7   1   4         92.90         81.73         8.89 o                         
   8   1   4        162.09        159.14        13.31 o                         
   9   1   4       1156.39       1179.26        74.76 o                         
  10   1   4         10.77          2.49        10.55 o                         
  11   1   4          7.30         13.98        14.93 o                         
  12   1   4          2.37          8.48        13.13 o                         
  13   1   4         98.18         98.33        20.26 o                         
  14   1   4        293.23        293.92        32.52 o                         
 -12   2   4         76.61         65.39        33.91 o                         
 -11   2   4          4.56          0.00        21.80 o                         
 -10   2   4        189.69        159.52        22.40 o                         
  -9   2   4        153.92        132.20        15.74 o                         
  -8   2   4         68.63         61.22        11.14 o                         
  -7   2   4          3.70          0.82         7.04 o                         
  -6   2   4        419.73        428.62        23.70 o                         
  -5   2   4        186.70        132.67        15.95 o                         
  -4   2   4        812.48       1064.49        60.14 o                         
  -3   2   4        309.64        302.99        36.85 o                         
  -2   2   4        970.96       1585.98       122.50 o                         
  -1   2   4       1863.99       3535.51       191.96 o                         
   0   2   4       3083.53       3872.84       182.95 o                         
   1   2   4        576.34        488.93        31.92 o                         
   2   2   4       1533.11       1481.00        57.93 o                         
   3   2   4        276.20        269.82        31.89 o                         
   4   2   4       2585.63       2547.30       121.55 o                         
   5   2   4          0.11          4.66         3.34 o                         
   6   2   4       3067.68       3270.83       107.79 o                         
   7   2   4         84.67         67.97         8.97 o                         
   8   2   4        275.09        268.51        13.74 o                         
   9   2   4        697.48        658.82        26.68 o                         
  10   2   4        274.42        281.81        42.38 o                         
  11   2   4        113.75         98.63        17.97 o                         
  12   2   4        126.36        153.96        22.26 o                         
  13   2   4         64.73         94.55        18.55 o                         
  14   2   4        157.28        176.57        31.48 o                         
 -12   3   4         50.85          8.88        29.87 o                         
 -11   3   4          0.14          0.00        22.60 o                         
 -10   3   4        217.51        263.15        30.76 o                         
  -9   3   4        426.98        415.91        45.90 o                         
  -8   3   4         44.80         64.40        11.77 o                         
  -7   3   4        194.78        192.91        17.21 o                         
  -6   3   4         18.24         22.09         7.30 o                         
  -5   3   4        716.84        839.67        37.76 o                         
  -4   3   4        237.34        216.96        14.46 o                         
  -3   3   4       1645.55       1703.29        68.13 o                         
  -2   3   4       1824.56       1935.63        88.64 o                         
  -1   3   4      11960.70      14154.19       652.21 o                         
   0   3   4        996.04       1328.64        73.23 o                         
   1   3   4       8368.01       8873.71       553.51 o                         
   2   3   4        345.70        326.66        15.45 o                         
   3   3   4        144.97        182.49        10.33 o                         
   4   3   4        443.71        407.38        18.75 o                         
   5   3   4        446.33        421.77        19.69 o                         
   6   3   4       4218.27       4080.68       157.36 o                         
   7   3   4       1066.73       1012.00        42.92 o                         
   8   3   4        132.20        121.36        11.25 o                         
   9   3   4        381.04        341.57        29.12 o                         
  10   3   4        256.02        267.35        24.79 o                         
  11   3   4        135.54        123.53        18.55 o                         
  12   3   4         65.82         56.35        16.26 o                         
  13   3   4         14.37         25.43        14.84 o                         
  14   3   4          3.55         15.98        16.20 o                         
 -12   4   4        143.32        203.43        48.44 o                         
 -11   4   4          1.53          0.33        15.38 o                         
 -10   4   4        252.68        237.73        30.24 o                         
  -9   4   4        310.15        354.96        33.62 o                         
  -8   4   4         90.74         95.39        17.84 o                         
  -7   4   4        808.32        806.78        47.67 o                         
  -6   4   4       1136.61       1078.04        47.50 o                         
  -5   4   4        907.09        836.87        37.39 o                         
  -4   4   4          3.53         12.84         5.38 o                         
  -3   4   4       1594.99       1364.50        55.68 o                         
  -2   4   4         40.35         82.72         8.08 o                         
  -1   4   4         12.32         22.68         4.78 o                         
   0   4   4        110.12         81.29         7.34 o                         
   1   4   4        148.39        192.41        11.11 o                         
   2   4   4         97.38        105.60         8.36 o                         
   3   4   4        155.37        178.34        10.78 o                         
   4   4   4       6167.05       6763.07       447.03 o                         
   5   4   4          6.85         27.42         5.90 o                         
   6   4   4       2299.44       2325.80        91.80 o                         
   7   4   4        970.20       1003.60        42.78 o                         
   8   4   4         58.92         53.62         8.02 o                         
   9   4   4        365.87        360.99        23.99 o                         
  10   4   4        567.63        578.72        38.77 o                         
  11   4   4         23.39         32.00        14.13 o                         
  12   4   4          6.11         35.27        15.74 o                         
  13   4   4          2.39         14.53        14.81 o                         
  14   4   4          5.79         17.76        24.22 o                         
 -12   5   4        263.58        287.39        54.89 o                         
 -11   5   4          5.72          7.06        16.42 o                         
 -10   5   4        141.74        149.26        33.91 o                         
  -9   5   4         17.89         18.81        18.16 o                         
  -8   5   4        454.33        504.43        39.37 o                         
  -7   5   4        334.96        381.09        31.38 o                         
  -6   5   4        158.51        173.07        14.98 o                         
  -5   5   4        501.22        462.28        23.99 o                         
  -4   5   4        261.51        285.53        16.50 o                         
  -3   5   4       5436.30       6181.28       236.30 o                         
  -2   5   4        150.74        131.13         9.15 o                         
  -1   5   4          7.81          1.86         3.38 o                         
   0   5   4        484.40        748.82       118.27 o                         
   1   5   4        922.11        920.66        46.39 o                         
   2   5   4         32.56         25.93         5.54 o                         
   3   5   4        636.71        627.52        64.40 o                         
   4   5   4      12347.94      13652.90       630.28 o                         
   5   5   4        266.47        260.80        14.60 o                         
   6   5   4       2892.17       2740.18       107.65 o                         
   7   5   4        224.16        207.44        13.98 o                         
   8   5   4        248.36        171.12        13.53 o                         
   9   5   4          2.20         11.96         7.65 o                         
  10   5   4          0.56          0.00         9.65 o                         
  11   5   4         36.61         32.98        13.41 o                         
  12   5   4         45.79         40.82        15.69 o                         
  13   5   4        280.63        343.90        49.24 o                         
  14   5   4         13.89          0.00        21.80 o                         
 -12   6   4        156.21        166.33        30.84 o                         
 -11   6   4         11.06         39.86        43.59 o                         
 -10   6   4        111.88        117.00        25.12 o                         
  -9   6   4          3.90          4.74        13.98 o                         
  -8   6   4       1036.84       1049.70        64.22 o                         
  -7   6   4          1.27          0.00        10.55 o                         
  -6   6   4          2.23          1.24        10.55 o                         
  -5   6   4       2016.53       1834.50        94.46 o                         
  -4   6   4        693.79        601.69        27.92 o                         
  -3   6   4       2169.14       1865.26        94.47 o                         
  -2   6   4        353.50        338.87        23.40 o                         
  -1   6   4        367.59        250.71        21.39 o                         
   0   6   4        274.42        249.51        13.68 o                         
   1   6   4       2453.05       2823.76       152.24 o                         
   2   6   4         60.66        155.29        17.57 o                         
   3   6   4       4362.54       5373.89       303.37 o                         
   4   6   4       2281.67       2407.10       210.27 o                         
   5   6   4         35.91         48.78         7.00 o                         
   6   6   4        973.68        930.01        40.51 o                         
   7   6   4        512.72        478.31        24.31 o                         
   8   6   4       1205.77       1181.28        51.23 o                         
   9   6   4        126.01        116.81        12.68 o                         
  10   6   4         63.33         39.20        12.61 o                         
  11   6   4         29.18         19.94        13.19 o                         
  12   6   4        189.23        196.53        24.83 o                         
  13   6   4        437.54        520.61        63.77 o                         
  14   6   4          6.62          0.00        23.41 o                         
 -11   7   4         10.95         26.76        19.76 o                         
 -10   7   4        126.06        150.75        27.00 o                         
  -9   7   4          5.16          9.90        14.32 o                         
  -8   7   4        773.31        769.73        62.56 o                         
  -7   7   4          8.06         11.20        13.09 o                         
  -6   7   4        236.23        238.24        23.97 o                         
  -5   7   4       1374.81       1448.51        78.49 o                         
  -4   7   4        539.12        589.08        37.93 o                         
  -3   7   4        316.02        330.85        24.26 o                         
  -2   7   4          0.23          6.05         7.42 o                         
  -1   7   4        149.77        175.13        16.26 o                         
   0   7   4         51.37         44.87         6.03 o                         
   1   7   4       1896.92       1858.50        74.01 o                         
   2   7   4       1561.78       1736.37        69.52 o                         
   3   7   4       2918.64       3446.08       173.36 o                         
   4   7   4        566.36        684.58        31.06 o                         
   5   7   4         13.36         23.70         6.20 o                         
   6   7   4        855.31        736.06        33.51 o                         
   7   7   4        330.09        306.79        23.22 o                         
   8   7   4       1078.80       1106.35        48.74 o                         
   9   7   4         12.17         11.10         7.43 o                         
  10   7   4        375.18        388.59        31.07 o                         
  11   7   4        298.29        331.25        29.87 o                         
  12   7   4         65.39         46.01        25.83 o                         
  13   7   4        226.42        229.27        42.79 o                         
  14   7   4          4.95          0.00        25.83 o                         
 -11   8   4         13.10          5.09        18.81 o                         
 -10   8   4        230.40        261.69        68.62 o                         
  -9   8   4          2.07          6.05        15.41 o                         
  -8   8   4        353.21        380.36        36.74 o                         
  -7   8   4        225.37        236.72        27.95 o                         
  -6   8   4       1095.49        913.74        55.65 o                         
  -5   8   4        645.59        648.19        42.52 o                         
  -4   8   4        326.08        252.66        23.11 o                         
  -3   8   4         44.60         34.87         9.98 o                         
  -2   8   4          6.65          7.53         7.69 o                         
  -1   8   4        641.60        548.61        33.66 o                         
   0   8   4        524.74        523.47        31.29 o                         
   1   8   4        848.73        752.04        33.08 o                         
   2   8   4       2561.15       2696.86       105.89 o                         
   3   8   4       1656.87       1591.75        64.90 o                         
   4   8   4       1708.39       1771.11        71.89 o                         
   5   8   4        101.04         95.78        10.19 o                         
   6   8   4        348.48        346.27        20.01 o                         
   7   8   4        128.36        129.94        12.70 o                         
   8   8   4         21.30          9.85         6.43 o                         
   9   8   4          9.15         10.03         9.60 o                         
  10   8   4        429.01        462.70        56.47 o                         
  11   8   4        260.38        237.34        41.17 o                         
  12   8   4         40.28         49.24        25.03 o                         
  13   8   4        193.74        212.31        41.17 o                         
 -11   9   4         66.43         43.76        23.95 o                         
 -10   9   4        127.90        152.25        29.11 o                         
  -9   9   4          8.97          0.00        16.26 o                         
  -8   9   4        214.99        268.55        34.31 o                         
  -7   9   4        324.07        287.58        30.57 o                         
  -6   9   4        732.79        704.73        47.38 o                         
  -5   9   4        482.06        440.77        34.81 o                         
  -4   9   4        124.00        122.58        17.10 o                         
  -3   9   4        104.11         66.76        12.83 o                         
  -2   9   4        134.15        101.95        24.62 o                         
  -1   9   4        161.12        181.60        17.97 o                         
   0   9   4        242.16        241.22        13.91 o                         
   1   9   4        238.91        214.64        16.01 o                         
   2   9   4       2447.29       2461.15        97.64 o                         
   3   9   4        238.74        271.77        17.01 o                         
   4   9   4       1336.56       1318.47        55.75 o                         
   5   9   4        413.30        457.59        24.38 o                         
   6   9   4        635.40        599.09        29.98 o                         
   7   9   4          0.12          2.92         6.80 o                         
   8   9   4        171.35        181.69        16.61 o                         
   9   9   4         49.47         54.19        12.96 o                         
  10   9   4         35.88         78.31        26.64 o                         
  11   9   4        103.64        108.98        31.48 o                         
  12   9   4         34.44         55.70        29.06 o                         
  13   9   4        227.54        375.38        55.70 o                         
 -10  10   4        222.18        274.79        76.29 o                         
  -9  10   4          3.80          0.00        16.26 o                         
  -8  10   4         53.06         40.30        18.39 o                         
  -7  10   4        783.74        727.56        51.54 o                         
  -6  10   4        320.75        312.85        38.35 o                         
  -5  10   4        111.92        105.33        18.55 o                         
  -4  10   4        562.18        551.17        38.23 o                         
  -3  10   4        493.22        414.35        39.11 o                         
  -2  10   4         12.21         15.19        10.49 o                         
  -1  10   4        815.18        721.97        43.37 o                         
   0  10   4         34.05         39.05         6.47 o                         
   1  10   4        470.42        453.99        23.27 o                         
   2  10   4       1320.78       1442.09        60.30 o                         
   3  10   4        195.28        186.37        14.66 o                         
   4  10   4       1220.01       1381.57        59.01 o                         
   5  10   4        332.13        285.38        19.41 o                         
   6  10   4        199.96        215.68        17.54 o                         
   7  10   4         55.29         79.48        11.59 o                         
   8  10   4        139.63        179.35        17.23 o                         
   9  10   4        146.98        115.86        18.61 o                         
  10  10   4         56.63         39.56        23.41 o                         
  11  10   4         55.78         92.84        30.68 o                         
  12  10   4          1.28          8.88        25.03 o                         
  13  10   4         64.28         92.84        31.48 o                         
 -10  11   4        231.17        277.61        88.80 o                         
  -9  11   4        137.78        125.97        26.17 o                         
  -8  11   4        201.79        199.07        28.32 o                         
  -7  11   4        298.86        323.20        35.65 o                         
  -6  11   4        160.98        197.37        29.47 o                         
  -5  11   4          5.34          5.65        12.56 o                         
  -4  11   4         46.45         41.59        22.60 o                         
  -3  11   4          2.47          1.14         9.65 o                         
  -2  11   4        275.61        268.07        24.26 o                         
  -1  11   4         33.25         17.40        10.23 o                         
   0  11   4         94.59         57.76        15.34 o                         
   1  11   4       1006.88        952.82        42.48 o                         
   2  11   4         49.94         35.24         9.26 o                         
   3  11   4          7.89          8.70         7.08 o                         
   4  11   4        741.87        675.49        33.37 o                         
   5  11   4        418.56        432.42        25.33 o                         
   6  11   4        444.95        406.97        25.14 o                         
   7  11   4         25.70         33.91        10.59 o                         
   8  11   4        100.44        114.79        18.81 o                         
   9  11   4        146.51        174.34        37.13 o                         
  10  11   4        147.54        133.20        32.29 o                         
  11  11   4        319.77        409.21        55.70 o                         
  12  11   4          1.68         25.03        25.83 o                         
  -9  12   4          3.81          0.70        18.02 o                         
  -8  12   4         48.67         77.50        22.83 o                         
  -7  12   4          0.39          0.78        14.81 o                         
  -6  12   4        103.17        133.93        59.74 o                         
  -5  12   4        231.15        208.29        25.74 o                         
  -4  12   4         49.06         48.19        14.93 o                         
  -3  12   4         27.76          1.91        10.80 o                         
  -2  12   4        285.89        225.89        60.95 o                         
  -1  12   4         60.37         61.30        13.98 o                         
   0  12   4        578.69        487.44        34.53 o                         
   1  12   4        966.74        989.32        57.37 o                         
   2  12   4        302.56        302.04        19.60 o                         
   3  12   4        217.35        214.00        17.30 o                         
   4  12   4        269.06        294.24        20.28 o                         
   5  12   4        715.30        810.06        39.72 o                         
   6  12   4          2.15          7.94         8.83 o                         
   7  12   4         15.23         19.37         9.91 o                         
   8  12   4         94.26        106.51        19.18 o                         
   9  12   4         12.26         11.79        14.24 o                         
  10  12   4        191.08        201.01        39.56 o                         
  11  12   4        291.39        392.33        56.51 o                         
  12  12   4         21.57         57.32        31.48 o                         
  -8  13   4         81.40        103.13        25.04 o                         
  -7  13   4         13.35         12.04        16.85 o                         
  -6  13   4        138.86        142.26        26.64 o                         
  -5  13   4        142.61        116.53        21.10 o                         
  -4  13   4        130.75        141.42        21.40 o                         
  -3  13   4        141.54        137.22        20.83 o                         
  -2  13   4         11.26         18.41        12.76 o                         
  -1  13   4        111.13         67.70        17.76 o                         
   0  13   4          0.00          2.98        11.03 o                         
   1  13   4          6.87          0.00         9.41 o                         
   2  13   4        550.52        481.00        34.81 o                         
   3  13   4        427.47        417.59        24.77 o                         
   4  13   4        458.72        399.37        25.01 o                         
   5  13   4        118.59        114.74        14.35 o                         
   6  13   4        133.32        158.50        17.04 o                         
   7  13   4        107.21        132.76        19.98 o                         
   8  13   4        188.52        226.83        28.39 o                         
   9  13   4          6.26          0.36        14.35 o                         
  10  13   4         29.50         16.95        25.83 o                         
  11  13   4         54.54         71.04        32.29 o                         
  -7  14   4         27.72         33.25        39.56 o                         
  -6  14   4        128.30        170.66        57.32 o                         
  -5  14   4          1.65         10.03        13.56 o                         
  -4  14   4        140.19        127.88        22.50 o                         
  -3  14   4        233.31        174.85        24.26 o                         
  -2  14   4        330.68        331.23        30.76 o                         
  -1  14   4        593.60        601.55        42.81 o                         
   0  14   4         88.68         49.09        14.81 o                         
   1  14   4         21.28         38.78        13.19 o                         
   2  14   4        579.10        574.50        40.17 o                         
   3  14   4        367.98        365.55        31.58 o                         
   4  14   4        106.14        121.39        14.72 o                         
   5  14   4         87.77         83.33        29.87 o                         
   6  14   4        479.21        521.00        45.21 o                         
   7  14   4        165.51        237.55        29.05 o                         
   8  14   4        463.27        606.24        51.67 o                         
   9  14   4         17.28         44.00        17.40 o                         
  10  14   4        136.86        177.60        37.94 o                         
  -6  15   4         57.44         34.71        19.20 o                         
  -5  15   4          1.54          5.06        16.20 o                         
  -4  15   4         41.54         65.01        20.26 o                         
  -3  15   4        212.20        218.11        28.25 o                         
  -2  15   4        587.72        538.88        42.50 o                         
  -1  15   4        805.53        713.75        71.44 o                         
   0  15   4         62.06         57.82        16.95 o                         
   1  15   4        342.59        268.52        35.12 o                         
   2  15   4         45.67         56.45        15.29 o                         
   3  15   4        141.57        137.47        20.45 o                         
   4  15   4         25.15         44.38        14.93 o                         
   5  15   4         46.72         33.62        14.15 o                         
   6  15   4        365.26        445.30        36.74 o                         
   7  15   4         94.80         99.58        21.03 o                         
   8  15   4        286.00        372.55        43.15 o                         
   9  15   4          9.78         15.03        16.44 o                         
  -5  16   4         23.66         13.05        17.67 o                         
  -4  16   4          9.87         10.20        17.26 o                         
  -3  16   4         68.75         46.63        18.97 o                         
  -2  16   4         38.26         21.83        15.95 o                         
  -1  16   4        238.64        333.73        45.61 o                         
   0  16   4         50.81         48.52        22.20 o                         
   1  16   4         91.80        124.63        31.08 o                         
   2  16   4          5.34          7.10        12.09 o                         
   3  16   4        200.74        218.96        42.38 o                         
   4  16   4         77.67        129.97        33.10 o                         
   5  16   4         26.07         28.25        24.22 o                         
   6  16   4        123.68         49.48        17.35 o                         
   7  16   4          3.61          6.57        13.56 o                         
   8  16   4        141.13        144.81        24.81 o                         
  -4  17   4         21.87         16.99        18.96 o                         
  -3  17   4        224.71        233.25        31.38 o                         
  -2  17   4          1.25          9.83        15.86 o                         
  -1  17   4        199.51        220.24        29.29 o                         
   0  17   4         14.86          3.70        13.56 o                         
   1  17   4         48.57         60.14        17.70 o                         
   2  17   4          6.80          0.00        13.41 o                         
   3  17   4         74.97         59.74        26.64 o                         
   4  17   4        327.58        344.71        51.67 o                         
   5  17   4         94.77         75.88        28.25 o                         
   6  17   4         73.27        111.40        33.10 o                         
   7  17   4          0.13          0.00        23.41 o                         
  -2  18   4         10.20          0.00        14.84 o                         
  -1  18   4         37.72         66.81        19.88 o                         
   0  18   4          1.51          0.41        14.55 o                         
   1  18   4        139.69        144.92        24.83 o                         
   2  18   4          3.68         34.71        27.45 o                         
   3  18   4         19.73         13.72        25.83 o                         
   4  18   4        144.86        178.41        39.56 o                         
  -3 -14   5         92.92         88.12        37.13 o                         
  -2 -14   5        112.87         82.28        22.07 o                         
  -1 -14   5          3.43          0.00        16.77 o                         
   0 -14   5         41.09         19.37        29.06 o                         
   1 -14   5          3.60         19.37        25.03 o                         
   2 -14   5         73.23         40.36        27.45 o                         
   3 -14   5         39.14         47.63        29.06 o                         
   4 -14   5          3.57         29.06        25.83 o                         
   5 -14   5        111.45        108.98        34.71 o                         
  -5 -13   5         94.86        112.56        24.71 o                         
  -4 -13   5          3.62          0.00        16.08 o                         
  -3 -13   5        289.36        268.95        35.92 o                         
  -2 -13   5        130.41        161.65        25.40 o                         
  -1 -13   5          2.16          2.56        14.93 o                         
   0 -13   5        659.15        749.80        78.71 o                         
   1 -13   5        200.84        189.71        38.75 o                         
   2 -13   5        110.06        166.30        36.33 o                         
   3 -13   5        150.28        201.82        38.75 o                         
   4 -13   5         34.53         39.56        23.41 o                         
   5 -13   5        121.89         93.20        21.39 o                         
   6 -13   5         91.16        158.78        48.03 o                         
   7 -13   5         49.73         62.76        19.88 o                         
  -6 -12   5          0.17          5.75        16.77 o                         
  -5 -12   5        152.88        135.63        24.21 o                         
  -4 -12   5         29.59         32.77        17.35 o                         
  -3 -12   5         13.87          3.81        15.05 o                         
  -2 -12   5         95.84        130.36        22.81 o                         
  -1 -12   5          7.32         10.43        14.71 o                         
   0 -12   5        550.32        633.37        55.30 o                         
   1 -12   5        242.88        273.73        30.54 o                         
   2 -12   5        101.44        141.55        21.84 o                         
   3 -12   5          0.46          0.00        18.57 o                         
   4 -12   5          3.03         38.94        14.48 o                         
   5 -12   5        100.24        109.36        19.98 o                         
   6 -12   5         72.58         74.50        19.95 o                         
   7 -12   5         64.56        100.34        33.91 o                         
   8 -12   5          4.25          5.20        15.29 o                         
  -7 -11   5          1.76          3.06        16.20 o                         
  -6 -11   5          2.54          6.46        15.50 o                         
  -5 -11   5        267.70        269.27        32.54 o                         
  -4 -11   5         39.22         47.63        16.55 o                         
  -3 -11   5         12.80         19.04        14.48 o                         
  -2 -11   5         80.30         77.88        17.40 o                         
  -1 -11   5        383.23        440.19        35.95 o                         
   0 -11   5         89.88         88.68        18.24 o                         
   1 -11   5         13.63         33.07        29.06 o                         
   2 -11   5         81.83         81.68        17.97 o                         
   3 -11   5         16.86          8.41         8.87 o                         
   4 -11   5         48.60         21.65        12.26 o                         
   5 -11   5         11.17         21.64        25.43 o                         
   6 -11   5         69.02         59.74        17.12 o                         
   7 -11   5          7.39         12.16        14.48 o                         
   8 -11   5          8.79          4.58        15.63 o                         
   9 -11   5         66.98         92.03        33.10 o                         
  -8 -10   5         70.33         50.76        18.96 o                         
  -7 -10   5         93.09         98.59        20.83 o                         
  -6 -10   5        135.01        115.11        21.69 o                         
  -5 -10   5        365.89        416.06        35.96 o                         
  -4 -10   5         21.52         18.63        13.91 o                         
  -3 -10   5          2.36         12.78        14.13 o                         
  -2 -10   5        165.39        151.35        22.26 o                         
  -1 -10   5        182.74        209.30        26.50 o                         
   0 -10   5         37.55         58.53        15.05 o                         
   1 -10   5        124.54        126.23        19.31 o                         
   2 -10   5         30.92         55.22        12.06 o                         
   3 -10   5          0.50          4.87         7.93 o                         
   4 -10   5        215.65        244.23        20.18 o                         
   5 -10   5         72.85        103.41        29.06 o                         
   6 -10   5         30.17         12.21        11.61 o                         
   7 -10   5        103.71        116.52        20.78 o                         
   8 -10   5          7.05         27.53        16.44 o                         
   9 -10   5        112.92        126.84        22.64 o                         
  10 -10   5          0.14          0.00        25.03 o                         
  -9  -9   5         13.13         22.63        23.41 o                         
  -8  -9   5        131.69        201.98        45.21 o                         
  -7  -9   5        190.63        208.18        26.81 o                         
  -6  -9   5         17.81         20.21        13.98 o                         
  -5  -9   5        390.14        399.34        33.96 o                         
  -4  -9   5         10.06          3.52        10.86 o                         
  -3  -9   5        107.42        120.83        18.49 o                         
  -2  -9   5        321.21        307.67        28.22 o                         
  -1  -9   5        280.46        248.04        25.67 o                         
   0  -9   5        464.09        492.08        35.96 o                         
   1  -9   5         20.01         15.55        11.69 o                         
   2  -9   5         49.88         59.63        10.56 o                         
   3  -9   5          1.87          1.93         6.92 o                         
   4  -9   5        881.66        912.78        43.18 o                         
   5  -9   5          2.74          7.36         7.75 o                         
   6  -9   5         85.17         95.87        17.67 o                         
   7  -9   5        196.49        204.69        54.49 o                         
   8  -9   5         38.97         21.93        14.24 o                         
   9  -9   5        540.41        635.61        47.29 o                         
  10  -9   5          8.14          0.00        23.41 o                         
  11  -9   5        150.76         87.99        34.71 o                         
  -9  -8   5          9.81          2.51        12.61 o                         
  -8  -8   5         69.14         63.96        17.67 o                         
  -7  -8   5        659.53        557.27        42.80 o                         
  -6  -8   5        156.37        129.94        21.03 o                         
  -5  -8   5        141.35        191.33        40.77 o                         
  -4  -8   5          1.19         11.12        11.71 o                         
  -3  -8   5        441.78        457.74        35.12 o                         
  -2  -8   5        835.26        817.31        49.37 o                         
  -1  -8   5       2654.77       2802.58       138.71 o                         
   0  -8   5        935.41        926.27       108.17 o                         
   1  -8   5        470.27        458.59        25.32 o                         
   2  -8   5         52.00         53.42         9.62 o                         
   3  -8   5          2.14          2.34         7.08 o                         
   4  -8   5        707.94        775.37        42.16 o                         
   5  -8   5          0.83          4.98         7.00 o                         
   6  -8   5         19.25         29.11         8.95 o                         
   7  -8   5        123.15        155.50        32.29 o                         
   8  -8   5          5.87          3.52        12.40 o                         
   9  -8   5       1628.92       1768.78       246.62 o                         
  10  -8   5          0.94          0.00        17.76 o                         
  11  -8   5        103.54        148.54        39.56 o                         
  12  -8   5         20.56          0.00        21.80 o                         
 -10  -7   5          4.40          3.50        14.74 o                         
  -9  -7   5         22.90         22.53        15.05 o                         
  -8  -7   5         26.77         18.13        13.56 o                         
  -7  -7   5        844.57        863.38        54.23 o                         
  -6  -7   5        293.06        287.07        38.75 o                         
  -5  -7   5        366.27        326.75        28.25 o                         
  -4  -7   5         48.66         46.57        24.62 o                         
  -3  -7   5        420.48        363.12        45.97 o                         
  -2  -7   5        132.66        145.65        18.81 o                         
  -1  -7   5         14.73         14.39         9.65 o                         
   0  -7   5        464.14        388.47        21.74 o                         
   1  -7   5        389.13        349.59        21.70 o                         
   2  -7   5        525.77        532.70        27.47 o                         
   3  -7   5         50.90         40.65         8.49 o                         
   4  -7   5       1554.62       1613.65        67.72 o                         
   5  -7   5         21.79         15.75         7.66 o                         
   6  -7   5          1.37          8.45         6.87 o                         
   7  -7   5         19.67         23.06         8.86 o                         
   8  -7   5         61.75         65.81        15.29 o                         
   9  -7   5       1469.12       1641.63        90.37 o                         
  10  -7   5          3.18          0.00        19.37 o                         
  11  -7   5        146.16        114.63        33.91 o                         
  12  -7   5         10.40          0.00        23.41 o                         
 -10  -6   5          9.01          6.78        14.55 o                         
  -9  -6   5        482.17        377.12        34.82 o                         
  -8  -6   5        195.98        178.39        46.82 o                         
  -7  -6   5         13.09         34.21        13.66 o                         
  -6  -6   5         39.96         41.92        12.83 o                         
  -5  -6   5        346.99        344.31        27.97 o                         
  -4  -6   5         60.36         51.86        12.26 o                         
  -3  -6   5       2317.20       2045.39       103.32 o                         
  -2  -6   5        913.23        896.77        51.09 o                         
  -1  -6   5         93.57         97.17        13.91 o                         
   0  -6   5        933.94        908.00        46.40 o                         
   1  -6   5        271.63        284.11        17.68 o                         
   2  -6   5       2258.81       2471.08       129.45 o                         
   3  -6   5         12.46          5.97         6.20 o                         
   4  -6   5        536.80        548.00        30.43 o                         
   5  -6   5         26.56         29.87         7.76 o                         
   6  -6   5         18.47         18.81         7.68 o                         
   7  -6   5        171.59        171.45        21.76 o                         
   8  -6   5         34.38         25.41        11.89 o                         
   9  -6   5          1.57          4.31        11.00 o                         
  10  -6   5          1.36          0.00        17.76 o                         
  11  -6   5        150.17        186.48        40.36 o                         
  12  -6   5         48.13         40.36        32.29 o                         
  13  -6   5        245.74        394.76        62.97 o                         
 -11  -5   5          8.30         14.18        16.55 o                         
 -10  -5   5         71.20         50.42        16.26 o                         
  -9  -5   5        776.96        687.42        47.09 o                         
  -8  -5   5        294.89        272.06        27.65 o                         
  -7  -5   5        331.15        338.74        42.79 o                         
  -6  -5   5         78.15         47.31        13.09 o                         
  -5  -5   5        854.91        645.76        40.53 o                         
  -4  -5   5         38.41         22.72         9.98 o                         
  -3  -5   5       1039.38        951.61        52.80 o                         
  -2  -5   5          7.78          1.49         7.36 o                         
  -1  -5   5        235.59        233.76        16.09 o                         
   0  -5   5         65.17         50.20         7.17 o                         
   1  -5   5         74.04        102.57        11.05 o                         
   2  -5   5       5820.70       6013.86       230.23 o                         
   3  -5   5        259.92        279.77        16.77 o                         
   4  -5   5          3.88          0.24         4.92 o                         
   5  -5   5          0.76          1.75         5.57 o                         
   6  -5   5          7.29          7.03         5.96 o                         
   7  -5   5        933.63        939.33        43.21 o                         
   8  -5   5        167.96        189.77        15.71 o                         
   9  -5   5          4.65         11.12         8.39 o                         
  10  -5   5         11.59          1.61        17.76 o                         
  11  -5   5        178.28        115.44        32.29 o                         
  12  -5   5          0.13         14.53        25.03 o                         
  13  -5   5        292.94        352.78        58.93 o                         
 -11  -4   5         17.36         25.89        15.86 o                         
 -10  -4   5         26.63         45.88        16.52 o                         
  -9  -4   5         89.50        108.50        19.38 o                         
  -8  -4   5         37.58         47.23        13.70 o                         
  -7  -4   5        635.30        587.64        39.10 o                         
  -6  -4   5        546.79        490.24        33.96 o                         
  -5  -4   5        920.88        727.28        43.38 o                         
  -4  -4   5        104.64         87.39        12.92 o                         
  -3  -4   5        496.16        398.86        27.11 o                         
  -2  -4   5        199.80        247.76        27.45 o                         
  -1  -4   5       1118.53       1086.08        44.75 o                         
   0  -4   5          2.96          2.78         4.87 o                         
   1  -4   5        212.07        208.49        13.88 o                         
   2  -4   5       3203.96       3604.09       139.97 o                         
   3  -4   5          2.09          0.00         4.92 o                         
   4  -4   5         17.05         17.47         5.96 o                         
   5  -4   5          5.39         20.87         6.14 o                         
   6  -4   5         34.77         26.33         7.92 o                         
   7  -4   5        106.65        120.62        12.23 o                         
   8  -4   5        427.19        424.27        28.27 o                         
   9  -4   5         74.51         72.51        11.42 o                         
  10  -4   5         11.67          0.43        10.23 o                         
  11  -4   5        192.49        213.29        51.26 o                         
  12  -4   5          0.65          0.00        17.76 o                         
  13  -4   5        136.18        170.33        41.98 o                         
 -11  -3   5          1.87         11.30        13.38 o                         
 -10  -3   5        111.24         92.75        18.73 o                         
  -9  -3   5          2.17          1.45        11.25 o                         
  -8  -3   5         18.33         17.38         9.26 o                         
  -7  -3   5        444.21        348.86        22.81 o                         
  -6  -3   5         96.80         85.66        11.65 o                         
  -5  -3   5        648.45        492.01        32.54 o                         
  -4  -3   5          0.22          0.00         6.78 o                         
  -3  -3   5         16.53          9.84         7.69 o                         
  -2  -3   5       1140.65       1278.81        65.93 o                         
  -1  -3   5       2921.65       3088.04       138.46 o                         
   0  -3   5         38.01         17.70         4.96 o                         
   1  -3   5        313.81        364.44        23.47 o                         
   2  -3   5       1325.18       1230.53        50.64 o                         
   3  -3   5       1679.76       1882.54        75.34 o                         
   4  -3   5        840.01        697.67        31.20 o                         
   5  -3   5          0.18         11.91         5.10 o                         
   6  -3   5        705.16        720.79        32.85 o                         
   7  -3   5        111.17        107.86        11.28 o                         
   8  -3   5        229.32        199.22        15.40 o                         
   9  -3   5         27.30         38.25        14.15 o                         
  10  -3   5         41.74         41.06        17.36 o                         
  11  -3   5        375.14        409.36        33.79 o                         
  12  -3   5          0.52         11.03        13.19 o                         
  13  -3   5        161.95        196.17        41.98 o                         
  14  -3   5          1.61         33.10        26.64 o                         
 -11  -2   5          0.13          3.64        10.56 o                         
 -10  -2   5        266.20        212.91        20.79 o                         
  -9  -2   5         22.89         10.31         9.11 o                         
  -8  -2   5         66.27         80.70        14.26 o                         
  -7  -2   5        320.22        246.15        18.93 o                         
  -6  -2   5        204.16        184.48        15.97 o                         
  -5  -2   5        294.25        280.18        18.46 o                         
  -4  -2   5        168.82        176.34        13.87 o                         
  -3  -2   5        131.22        103.54        10.31 o                         
  -2  -2   5          3.05          1.54         5.97 o                         
  -1  -2   5       2398.04       2542.47        99.28 o                         
   0  -2   5        226.10        316.65        16.10 o                         
   1  -2   5        120.30        193.60        12.27 o                         
   2  -2   5         35.22         38.79         6.20 o                         
   3  -2   5        924.40       1023.11        42.71 o                         
   4  -2   5        333.62        366.32        19.35 o                         
   5  -2   5        540.64        473.25        22.60 o                         
   6  -2   5         95.26         90.36         9.50 o                         
   7  -2   5        156.69        111.24        10.88 o                         
   8  -2   5        269.99        270.73        22.57 o                         
   9  -2   5        269.65        272.99        18.95 o                         
  10  -2   5         67.31         50.83        13.97 o                         
  11  -2   5        476.48        489.61        37.56 o                         
  12  -2   5         11.74          1.40        12.80 o                         
  13  -2   5        207.91        214.97        28.04 o                         
  14  -2   5          1.16          0.00        22.60 o                         
 -12  -1   5        105.13         92.69        20.71 o                         
 -11  -1   5          1.61          1.53        11.01 o                         
 -10  -1   5        734.32        590.90        34.00 o                         
  -9  -1   5         36.61         27.11        11.72 o                         
  -8  -1   5          2.32          1.06         8.23 o                         
  -7  -1   5        484.21        477.27        27.02 o                         
  -6  -1   5        346.59        245.49        17.70 o                         
  -5  -1   5       2130.92       1715.50        69.54 o                         
  -4  -1   5        292.68        276.60        17.06 o                         
  -3  -1   5       3145.91       3096.97       119.04 o                         
  -2  -1   5          3.39          2.08         3.08 o                         
  -1  -1   5       2803.89       3447.47       113.13 o                         
   0  -1   5       3327.05       3512.84       191.95 o                         
   1  -1   5       2793.09       3636.58       243.38 o                         
   2  -1   5         16.76         25.64         5.34 o                         
   3  -1   5         26.52         29.47         5.46 o                         
   4  -1   5        658.71        540.32        24.44 o                         
   5  -1   5         81.30         56.24         7.10 o                         
   6  -1   5       1599.98       1436.74        58.65 o                         
   7  -1   5          0.98          3.19         4.39 o                         
   8  -1   5        139.02        145.01        12.53 o                         
   9  -1   5        131.58        136.81        19.37 o                         
  10  -1   5        160.14        143.93        19.12 o                         
  11  -1   5        339.29        393.52        47.99 o                         
  12  -1   5         13.39         30.27        14.84 o                         
  13  -1   5         16.05         40.44        17.92 o                         
  14  -1   5          0.53         11.58        16.29 o                         
 -12   0   5        196.93        163.38        20.81 o                         
 -11   0   5         72.85         49.60        13.82 o                         
 -10   0   5        679.85        575.29        33.63 o                         
  -9   0   5         71.59         63.03        12.23 o                         
  -8   0   5       1022.63        875.08        53.19 o                         
  -7   0   5        486.62        390.70        45.97 o                         
  -6   0   5        164.49        173.70        14.56 o                         
  -5   0   5        737.48        707.19        58.93 o                         
  -4   0   5       2274.25       3548.45       238.15 o                         
  -3   0   5       1705.65       2671.83       180.02 o                         
  -2   0   5         68.99        106.00        16.23 o                         
  -1   0   5       2197.54       2472.01       123.92 o                         
   0   0   5       1684.80       2570.33        97.91 o                         
   1   0   5       7429.77       8638.30       278.28 o                         
   2   0   5         57.09         79.24         7.41 o                         
   3   0   5         41.70         31.16         6.20 o                         
   4   0   5        280.45        314.25        15.54 o                         
   5   0   5        547.09        518.89        23.48 o                         
   6   0   5       1547.80       1503.59        60.81 o                         
   7   0   5         79.59         86.82         9.00 o                         
   8   0   5        659.75        699.64        32.67 o                         
   9   0   5        487.89        412.77        29.93 o                         
  10   0   5         34.53         27.43        21.39 o                         
  11   0   5        594.80        570.70        49.24 o                         
  12   0   5          4.02          0.40        12.56 o                         
  13   0   5         22.68         47.98        31.48 o                         
  14   0   5          4.54          0.00        15.05 o                         
 -12   1   5        396.20        305.09        35.52 o                         
 -11   1   5        117.96        119.10        17.66 o                         
 -10   1   5          5.36          4.21        13.73 o                         
  -9   1   5          8.65          5.50        12.21 o                         
  -8   1   5        341.79        293.39        28.12 o                         
  -7   1   5        481.34        503.64        27.87 o                         
  -6   1   5          4.69         10.40         7.44 o                         
  -5   1   5       1261.40       1395.61       106.56 o                         
  -4   1   5        299.81        326.97        42.79 o                         
  -3   1   5       2316.75       3409.26       250.06 o                         
  -2   1   5          0.60          2.70         4.60 o                         
  -1   1   5       4864.63       7976.55       302.08 o                         
   0   1   5          5.02         52.67         9.28 o                         
   1   1   5        915.56        953.38        39.15 o                         
   2   1   5       4627.46       4396.16       142.60 o                         
   3   1   5        339.09        275.23        15.59 o                         
   4   1   5       2201.73       1823.63        88.73 o                         
   5   1   5        377.47        423.24        26.50 o                         
   6   1   5       1393.32       1341.78        60.76 o                         
   7   1   5         55.69         40.92         8.05 o                         
   8   1   5       1038.77       1089.72        49.09 o                         
   9   1   5        780.87        808.62        48.43 o                         
  10   1   5          9.35         11.53        11.62 o                         
  11   1   5        176.47        220.10        46.42 o                         
  12   1   5         55.62         44.84        15.12 o                         
  13   1   5        131.59        143.27        23.11 o                         
  14   1   5         47.59         53.55        18.55 o                         
 -12   2   5        560.12        472.98        67.81 o                         
 -11   2   5          1.02          3.23        24.22 o                         
 -10   2   5         76.53         90.49        19.41 o                         
  -9   2   5        157.91         96.26        18.52 o                         
  -8   2   5        278.01        263.70        23.85 o                         
  -7   2   5        874.71        884.19        42.29 o                         
  -6   2   5         11.00         13.50         7.91 o                         
  -5   2   5        482.51        554.06        35.17 o                         
  -4   2   5        302.13        306.76        35.52 o                         
  -3   2   5       5926.76       9338.07       432.54 o                         
  -2   2   5         15.86         20.94         5.76 o                         
  -1   2   5       2418.41       4671.10       179.08 o                         
   0   2   5       2915.61       4801.31       183.45 o                         
   1   2   5       1960.12       2218.54        85.90 o                         
   2   2   5       1833.39       1838.81        97.23 o                         
   3   2   5        396.65        368.29        22.24 o                         
   4   2   5        524.32        652.22        35.38 o                         
   5   2   5        935.85       1033.39        53.92 o                         
   6   2   5        899.70        853.88        35.97 o                         
   7   2   5        192.28        201.78        10.09 o                         
   8   2   5       1639.47       1567.13        54.22 o                         
   9   2   5        702.63        735.89        44.79 o                         
  10   2   5          0.85         10.96        10.80 o                         
  11   2   5          3.95         15.90        11.83 o                         
  12   2   5         19.14         14.36        15.34 o                         
  13   2   5         95.60        134.63        31.08 o                         
  14   2   5          7.41          6.86        15.41 o                         
 -12   3   5        250.57        245.41        51.67 o                         
 -11   3   5        124.31        136.43        38.75 o                         
 -10   3   5        850.01        879.85        89.61 o                         
  -9   3   5        137.22        121.43        21.05 o                         
  -8   3   5        468.25        499.01        29.46 o                         
  -7   3   5        562.96        565.62        39.42 o                         
  -6   3   5        340.65        350.82        21.55 o                         
  -5   3   5        989.64       1302.80        55.67 o                         
  -4   3   5          2.15         10.58         6.32 o                         
  -3   3   5       3888.84       4828.81       263.66 o                         
  -2   3   5          0.07          0.86         4.49 o                         
  -1   3   5       1746.86       2254.73       161.08 o                         
   0   3   5       1306.58       1604.62       144.02 o                         
   1   3   5          5.99         17.58         4.61 o                         
   2   3   5        809.13        675.99        28.38 o                         
   3   3   5        980.51        939.50        38.46 o                         
   4   3   5       4144.64       3795.45       179.20 o                         
   5   3   5        508.58        469.43        28.25 o                         
   6   3   5       4711.63       4571.77       175.36 o                         
   7   3   5       1041.04        994.17        42.41 o                         
   8   3   5       1039.61        987.18        42.87 o                         
   9   3   5        252.49        224.11        22.54 o                         
  10   3   5          0.68          0.00         9.41 o                         
  11   3   5        121.04        137.81        20.55 o                         
  12   3   5         28.33          4.91        13.33 o                         
  13   3   5          2.52          0.00        12.26 o                         
  14   3   5         32.86         28.18        17.24 o                         
 -12   4   5         18.28         63.77        36.33 o                         
 -11   4   5        183.92         56.51        35.52 o                         
 -10   4   5        463.89        450.91        71.81 o                         
  -9   4   5          1.70          2.18        14.13 o                         
  -8   4   5        473.74        418.37        35.40 o                         
  -7   4   5        139.44        126.72        16.18 o                         
  -6   4   5       1292.67       1086.08        48.57 o                         
  -5   4   5       1213.68       1126.58        48.76 o                         
  -4   4   5         42.84         38.38         7.58 o                         
  -3   4   5       4567.14       4473.73       172.82 o                         
  -2   4   5        551.14        722.89        31.75 o                         
  -1   4   5       8222.59      10695.82       777.32 o                         
   0   4   5         39.65         89.95         9.62 o                         
   1   4   5       1329.44       1544.07        76.19 o                         
   2   4   5         55.68         61.87         6.36 o                         
   3   4   5        487.64        542.64        24.02 o                         
   4   4   5        255.31        220.84        17.21 o                         
   5   4   5        108.91        156.15        10.57 o                         
   6   4   5       4039.97       3767.25       145.69 o                         
   7   4   5        389.39        438.20        21.86 o                         
   8   4   5        694.83        617.97        29.20 o                         
   9   4   5         59.32         45.59        13.32 o                         
  10   4   5         43.67         66.79        14.55 o                         
  11   4   5         41.85         24.15        13.98 o                         
  12   4   5         78.67         73.21        20.59 o                         
  13   4   5          7.85         14.38        15.69 o                         
  14   4   5         10.95         18.29        15.69 o                         
 -11   5   5        248.25        324.52        58.12 o                         
 -10   5   5         12.21         15.02        18.03 o                         
  -9   5   5         43.00         25.38        17.59 o                         
  -8   5   5        207.69        232.29        28.27 o                         
  -7   5   5         22.86         33.68        14.24 o                         
  -6   5   5       3044.38       3090.91       124.04 o                         
  -5   5   5        398.01        459.96        24.58 o                         
  -4   5   5        398.82        381.47        29.35 o                         
  -3   5   5       1530.16       1638.74        66.70 o                         
  -2   5   5        322.73        293.72        15.91 o                         
  -1   5   5        226.19        136.70        23.66 o                         
   0   5   5        411.52        592.14        47.45 o                         
   1   5   5       1965.17       2423.43       165.29 o                         
   2   5   5       1565.43       1614.47        64.13 o                         
   3   5   5       2391.11       2172.62        85.12 o                         
   4   5   5       2258.51       2419.05       152.20 o                         
   5   5   5       1330.08       1449.93        58.99 o                         
   6   5   5       1949.52       1930.17        77.02 o                         
   7   5   5         38.65         29.84         7.60 o                         
   8   5   5          9.33          6.01         5.77 o                         
   9   5   5        843.21        872.29        51.09 o                         
  10   5   5        244.62        228.87        23.89 o                         
  11   5   5        281.31        315.53        29.05 o                         
  12   5   5         67.71         58.89        17.36 o                         
  13   5   5          2.01          9.69        14.24 o                         
  14   5   5          4.46          0.00        21.80 o                         
 -11   6   5         24.37          7.15        17.61 o                         
 -10   6   5         96.01         83.28        22.64 o                         
  -9   6   5         14.77          4.48        15.29 o                         
  -8   6   5        170.25        177.24        25.04 o                         
  -7   6   5          5.39          9.28        11.99 o                         
  -6   6   5        556.63        456.07        34.81 o                         
  -5   6   5        649.42        600.58        39.10 o                         
  -4   6   5       1211.37       1043.79        49.46 o                         
  -3   6   5       2626.17       2542.57       100.83 o                         
  -2   6   5         77.34         61.83         8.87 o                         
  -1   6   5        577.47        727.62        48.84 o                         
   0   6   5        642.73        887.42        79.42 o                         
   1   6   5         42.44         79.73         8.71 o                         
   2   6   5       1051.70       1153.43        81.59 o                         
   3   6   5         35.46         38.89         6.14 o                         
   4   6   5       3553.91       3842.81       172.15 o                         
   5   6   5          0.51          0.61         4.75 o                         
   6   6   5       1948.56       1871.18        75.32 o                         
   7   6   5        273.50        236.82        16.49 o                         
   8   6   5         39.91         43.83         8.10 o                         
   9   6   5        141.28        136.84        35.12 o                         
  10   6   5          4.84          0.00         9.65 o                         
  11   6   5        381.77        354.61        35.12 o                         
  12   6   5          3.98          1.61        11.99 o                         
  13   6   5        396.55        392.13        36.16 o                         
  14   6   5         13.08         35.52        25.83 o                         
 -11   7   5         16.39         16.36        21.60 o                         
 -10   7   5          8.20          3.07        17.61 o                         
  -9   7   5          0.63          0.00        14.48 o                         
  -8   7   5        450.29        429.76        37.39 o                         
  -7   7   5         13.34          0.00        13.41 o                         
  -6   7   5         72.97         74.19        15.95 o                         
  -5   7   5       2138.74       1909.16        99.60 o                         
  -4   7   5        589.75        623.50        43.19 o                         
  -3   7   5        863.56        885.38        50.52 o                         
  -2   7   5        370.10        334.39        25.83 o                         
  -1   7   5        187.41        113.43        14.27 o                         
   0   7   5        152.21        208.21        11.25 o                         
   1   7   5          3.50         14.57         4.85 o                         
   2   7   5       3466.71       4139.89       159.81 o                         
   3   7   5         88.65         59.81         7.55 o                         
   4   7   5        685.08        827.50        36.31 o                         
   5   7   5         95.63         97.34        10.07 o                         
   6   7   5       1743.73       1587.90        65.38 o                         
   7   7   5        414.92        394.70        21.77 o                         
   8   7   5        380.94        344.97        20.96 o                         
   9   7   5          1.63          3.81        10.23 o                         
  10   7   5         58.91         72.10        23.41 o                         
  11   7   5        215.96        195.17        23.79 o                         
  12   7   5         15.97          0.00        12.52 o                         
  13   7   5        289.65        296.27        48.44 o                         
  14   7   5          3.34          2.42        26.64 o                         
 -11   8   5         65.44         36.85        24.13 o                         
 -10   8   5         73.98         75.90        24.26 o                         
  -9   8   5         45.55         36.61        29.47 o                         
  -8   8   5        330.06        311.47        40.77 o                         
  -7   8   5         17.57         33.08        15.05 o                         
  -6   8   5        649.75        623.67        50.86 o                         
  -5   8   5       1295.82       1209.42        68.47 o                         
  -4   8   5        282.16        246.27        23.40 o                         
  -3   8   5        440.91        362.71        27.65 o                         
  -2   8   5          2.67          5.59         7.36 o                         
  -1   8   5       1730.80       1645.99        84.48 o                         
   0   8   5        692.42        607.63        27.78 o                         
   1   8   5        119.32        109.82        12.93 o                         
   2   8   5       1882.18       1955.37        78.20 o                         
   3   8   5         43.44         53.57        10.78 o                         
   4   8   5       2315.32       2261.21        90.39 o                         
   5   8   5         20.26         13.52         6.29 o                         
   6   8   5       1275.42       1260.62        53.90 o                         
   7   8   5        206.45        206.48        16.32 o                         
   8   8   5        777.91        848.02        39.68 o                         
   9   8   5        144.10        152.61        15.88 o                         
  10   8   5        340.17        404.89        72.21 o                         
  11   8   5         81.41         82.41        17.10 o                         
  12   8   5          8.08          8.88        20.99 o                         
  13   8   5         33.65         43.59        29.06 o                         
  14   8   5         10.52         11.30        25.83 o                         
 -10   9   5         32.34         71.32        24.47 o                         
  -9   9   5         82.29         86.24        35.12 o                         
  -8   9   5        234.46        286.49        34.19 o                         
  -7   9   5         24.63         14.30        14.55 o                         
  -6   9   5        309.85        242.36        31.89 o                         
  -5   9   5        319.01        290.53        28.52 o                         
  -4   9   5        304.53        304.86        27.65 o                         
  -3   9   5          1.74          4.54         9.08 o                         
  -2   9   5        750.05        701.12        42.23 o                         
  -1   9   5        713.32        652.56        39.96 o                         
   0   9   5         31.39         41.10         8.35 o                         
   1   9   5       1918.16       1790.09        63.12 o                         
   2   9   5         13.71         31.59         7.26 o                         
   3   9   5        812.81        833.41        37.32 o                         
   4   9   5       1738.27       1779.10        72.81 o                         
   5   9   5        243.29        259.26        17.50 o                         
   6   9   5         59.33         30.70        16.18 o                         
   7   9   5         58.50         86.04        10.72 o                         
   8   9   5        149.83        128.11        13.63 o                         
   9   9   5         86.77        105.57        13.93 o                         
  10   9   5        257.26        284.61        32.69 o                         
  11   9   5         79.68        108.98        30.68 o                         
  12   9   5         40.22         29.06        26.64 o                         
  13   9   5         76.79        122.71        34.71 o                         
 -10  10   5          0.63          5.78        18.49 o                         
  -9  10   5        115.24         72.65        23.97 o                         
  -8  10   5        329.40        335.24        35.39 o                         
  -7  10   5         22.89         24.09        16.44 o                         
  -6  10   5        127.67        109.84        21.12 o                         
  -5  10   5          7.97          9.58        12.98 o                         
  -4  10   5         66.29         72.24        16.26 o                         
  -3  10   5         40.84         41.86        11.95 o                         
  -2  10   5        142.61        130.65        17.10 o                         
  -1  10   5         19.34         23.83         9.88 o                         
   0  10   5        146.73        121.35        15.38 o                         
   1  10   5         15.03          5.47         5.28 o                         
   2  10   5         13.28         14.23         7.49 o                         
   3  10   5       1074.99       1101.44        47.89 o                         
   4  10   5       1148.88       1193.08        51.81 o                         
   5  10   5        488.55        507.38        27.00 o                         
   6  10   5        386.60        453.61        25.89 o                         
   7  10   5         37.21         42.62         9.62 o                         
   8  10   5        496.71        550.38        30.25 o                         
   9  10   5        209.29        222.83        24.93 o                         
  10  10   5        134.56        106.56        30.68 o                         
  11  10   5         96.59         54.89        27.45 o                         
  12  10   5        101.80         82.34        32.29 o                         
  13  10   5        332.45        464.91        62.97 o                         
  -9  11   5          9.23          0.00        19.69 o                         
  -8  11   5         72.77         97.30        22.50 o                         
  -7  11   5          7.76         55.43        18.49 o                         
  -6  11   5        127.63        178.92        53.68 o                         
  -5  11   5          3.30          0.00        12.03 o                         
  -4  11   5        278.74        318.38        52.88 o                         
  -3  11   5        401.70        309.19        27.40 o                         
  -2  11   5        293.75        253.63        24.26 o                         
  -1  11   5          3.97          4.33         9.41 o                         
   0  11   5         21.76          3.18         9.41 o                         
   1  11   5        276.89        247.94        22.75 o                         
   2  11   5        353.84        293.61        19.73 o                         
   3  11   5        268.59        318.45        20.16 o                         
   4  11   5       1195.86       1183.88        52.13 o                         
   5  11   5        227.19        255.10        19.21 o                         
   6  11   5       1260.99       1319.17        58.09 o                         
   7  11   5        576.75        612.24        32.93 o                         
   8  11   5        513.31        560.44        31.78 o                         
   9  11   5          0.93          0.00        10.80 o                         
  10  11   5        382.87        502.85        58.93 o                         
  11  11   5         20.36          0.00        21.80 o                         
  12  11   5         24.95         43.59        29.06 o                         
  -9  12   5         80.92         97.33        27.24 o                         
  -8  12   5        257.85        231.78        35.12 o                         
  -7  12   5          8.58         16.11        18.49 o                         
  -6  12   5         99.54        145.65        24.55 o                         
  -5  12   5          8.09          4.74        12.76 o                         
  -4  12   5        568.55        543.55        40.24 o                         
  -3  12   5        425.01        379.51        31.38 o                         
  -2  12   5        429.38        377.05        31.11 o                         
  -1  12   5        653.35        550.06        37.93 o                         
   0  12   5          1.56         14.70        10.80 o                         
   1  12   5       1579.17       1503.22        80.76 o                         
   2  12   5          1.97          4.39         6.28 o                         
   3  12   5         71.49         75.66        11.17 o                         
   4  12   5        364.88        354.25        22.43 o                         
   5  12   5          4.15          0.48         7.85 o                         
   6  12   5       1399.42       1614.73        70.04 o                         
   7  12   5        163.35        134.52        15.66 o                         
   8  12   5        950.82       1106.57        52.34 o                         
   9  12   5         12.17          0.00        12.40 o                         
  10  12   5        408.09        476.21        58.12 o                         
  11  12   5        167.24        148.54        37.13 o                         
  12  12   5          5.85         25.03        27.45 o                         
  -8  13   5         72.67         49.81        21.84 o                         
  -7  13   5        128.21        116.96        24.43 o                         
  -6  13   5         35.03         43.51        30.68 o                         
  -5  13   5          7.40         26.17        31.08 o                         
  -4  13   5        556.21        544.62        41.93 o                         
  -3  13   5         58.65         78.26        17.24 o                         
  -2  13   5        211.45        166.73        21.97 o                         
  -1  13   5        859.77        841.50        52.23 o                         
   0  13   5        222.50        180.10        25.03 o                         
   1  13   5       1692.61       1547.36        84.18 o                         
   2  13   5        353.04        339.00        42.38 o                         
   3  13   5        223.62        256.78        19.33 o                         
   4  13   5         10.56         14.55         9.07 o                         
   5  13   5         89.07        102.09        13.48 o                         
   6  13   5        241.79        316.61        23.28 o                         
   7  13   5         11.35          2.90         9.60 o                         
   8  13   5        800.94        886.64        55.93 o                         
   9  13   5          6.95          0.81        13.13 o                         
  10  13   5        342.99        446.34        57.32 o                         
  11  13   5         67.59         63.77        31.48 o                         
  -7  14   5        116.28        147.27        35.12 o                         
  -6  14   5          6.52          7.02        16.66 o                         
  -5  14   5        123.24        111.94        22.54 o                         
  -4  14   5        315.69        290.39        30.81 o                         
  -3  14   5         35.82         22.36        13.98 o                         
  -2  14   5        123.40        144.42        37.54 o                         
  -1  14   5        476.96        489.72        38.19 o                         
   0  14   5        609.42        593.94        41.93 o                         
   1  14   5        551.49        561.20        39.96 o                         
   2  14   5        207.06        190.68        23.40 o                         
   3  14   5         82.90        115.40        18.55 o                         
   4  14   5         58.58         91.66        20.64 o                         
   5  14   5         14.34         19.19        10.13 o                         
   6  14   5        225.57        314.84        51.74 o                         
   7  14   5          1.11          5.53        12.98 o                         
   8  14   5        389.39        422.29        37.39 o                         
   9  14   5          0.03          0.00        14.48 o                         
  10  14   5         45.77          0.00        25.03 o                         
  11  14   5          2.60          0.00        25.83 o                         
  -6  15   5          2.41          0.00        15.83 o                         
  -5  15   5         36.12         17.19        16.77 o                         
  -4  15   5         88.49         92.90        21.40 o                         
  -3  15   5          0.42          4.44        14.27 o                         
  -2  15   5         13.57         16.07        18.16 o                         
  -1  15   5        136.78        104.66        19.12 o                         
   0  15   5         54.94         35.25        20.59 o                         
   1  15   5        183.19        217.45        32.69 o                         
   2  15   5         21.04          6.54        11.25 o                         
   3  15   5         38.66         63.04        15.98 o                         
   4  15   5        133.22        116.99        32.29 o                         
   5  15   5        179.63        145.69        17.44 o                         
   6  15   5        342.42        338.83        31.91 o                         
   7  15   5         15.87          0.00        12.56 o                         
   8  15   5        107.99        115.60        21.84 o                         
   9  15   5          3.34         12.97        16.52 o                         
  10  15   5         14.98          0.00        23.41 o                         
  -5  16   5         39.17         27.48        19.38 o                         
  -4  16   5         15.94         13.19        17.40 o                         
  -3  16   5          1.06          0.36        13.97 o                         
  -2  16   5         60.83         83.16        19.98 o                         
  -1  16   5        695.07        720.83        69.83 o                         
   0  16   5         13.75          0.00        12.83 o                         
   1  16   5        144.93        177.86        54.49 o                         
   2  16   5         16.04          7.05        12.76 o                         
   3  16   5          1.77          2.09        12.21 o                         
   4  16   5        127.06        177.66        36.33 o                         
   5  16   5         64.48         25.83        21.80 o                         
   6  16   5        317.26        347.93        49.24 o                         
   7  16   5          0.22          0.00        13.19 o                         
   8  16   5         70.43         90.41        20.53 o                         
   9  16   5          5.16          8.88        21.80 o                         
  -4  17   5          0.87          0.00        16.52 o                         
  -3  17   5          7.34          6.49        15.63 o                         
  -2  17   5         33.98         39.38        43.19 o                         
  -1  17   5        158.91        157.53        26.24 o                         
   0  17   5         30.94         47.10        17.10 o                         
   1  17   5         24.30         24.74        15.95 o                         
   2  17   5         73.31         81.66        18.55 o                         
   3  17   5         73.64         83.30        18.73 o                         
   4  17   5        151.75        164.68        36.33 o                         
   5  17   5         36.27         62.16        28.25 o                         
   6  17   5         95.15        148.54        34.71 o                         
   7  17   5          2.32          0.00        24.22 o                         
  -2  18   5         11.32         24.68        18.24 o                         
  -1  18   5         39.20         21.10        18.55 o                         
   0  18   5          4.37         11.10        15.69 o                         
   1  18   5         29.49         68.29        22.60 o                         
   2  18   5         59.31         33.10        17.70 o                         
   3  18   5        121.62        166.30        36.33 o                         
   4  18   5        112.51        181.64        40.36 o                         
   5  18   5        168.88        172.76        40.36 o                         
  -1 -14   6         70.91         72.65        21.69 o                         
   0 -14   6         13.96         16.95        29.06 o                         
   1 -14   6         43.53         11.30        27.45 o                         
   2 -14   6        398.38        482.67        66.20 o                         
   3 -14   6         11.08          0.00        23.41 o                         
   4 -14   6         16.60          0.00        21.80 o                         
  -3 -13   6        155.65        191.64        28.54 o                         
  -2 -13   6         70.72        109.52        39.96 o                         
  -1 -13   6         15.05         34.70        38.75 o                         
   0 -13   6         52.26         95.93        21.93 o                         
   1 -13   6          7.53         11.81        16.08 o                         
   2 -13   6        141.77        268.01        46.01 o                         
   3 -13   6         25.47         31.48        25.83 o                         
   4 -13   6          1.01         15.34        23.41 o                         
   5 -13   6         74.47        104.95        33.10 o                         
   6 -13   6         16.01          3.63        15.41 o                         
  -5 -12   6        275.25        375.12        41.09 o                         
  -4 -12   6         24.46          8.61        17.97 o                         
  -3 -12   6        181.39        190.73        39.96 o                         
  -2 -12   6         77.28         94.91        21.12 o                         
  -1 -12   6          4.49         20.24        15.63 o                         
   0 -12   6        403.45        426.98        39.39 o                         
   1 -12   6         69.44         71.66        19.31 o                         
   2 -12   6        210.42        323.00        33.96 o                         
   3 -12   6         13.02         48.44        23.41 o                         
   4 -12   6         26.69         52.47        25.83 o                         
   5 -12   6         26.04         16.15        14.84 o                         
   6 -12   6        167.63        179.83        61.35 o                         
   7 -12   6         12.97          0.40        15.41 o                         
   8 -12   6          7.71          1.37        14.32 o                         
  -6 -11   6         11.17         24.60        17.92 o                         
  -5 -11   6        451.85        463.32        41.38 o                         
  -4 -11   6        101.45        161.65        25.10 o                         
  -3 -11   6        120.37        137.45        23.38 o                         
  -2 -11   6         53.12         43.58        17.10 o                         
  -1 -11   6         21.07         46.10        21.39 o                         
   0 -11   6        223.41        267.18        32.69 o                         
   1 -11   6        203.99        236.30        60.14 o                         
   2 -11   6        210.87        270.10        30.76 o                         
   3 -11   6         14.71         21.96        13.91 o                         
   4 -11   6         96.83        121.62        19.38 o                         
   5 -11   6         12.78         15.07        19.78 o                         
   6 -11   6        260.63        222.66        28.15 o                         
   7 -11   6         22.46         18.16        15.41 o                         
   8 -11   6          0.94          0.00        13.33 o                         
   9 -11   6         69.62        108.17        33.91 o                         
  -7 -10   6        104.33         96.72        21.93 o                         
  -6 -10   6          5.20         13.75        16.52 o                         
  -5 -10   6        639.08        631.34        48.44 o                         
  -4 -10   6         32.72         28.25        14.84 o                         
  -3 -10   6        194.96        215.45        27.38 o                         
  -2 -10   6         27.89         33.91        21.39 o                         
  -1 -10   6         53.31         43.58        15.12 o                         
   0 -10   6        497.59        514.10        48.44 o                         
   1 -10   6         80.90         76.67        22.60 o                         
   2 -10   6        250.22        289.28        29.96 o                         
   3 -10   6         85.21         68.75        12.46 o                         
   4 -10   6        102.39        123.00        19.29 o                         
   5 -10   6         37.81         56.38        14.24 o                         
   6 -10   6        319.31        367.06        32.25 o                         
   7 -10   6          8.29         12.08        15.38 o                         
   8 -10   6         47.24         58.58        18.24 o                         
   9 -10   6         52.21         57.32        29.87 o                         
  10 -10   6          1.73          0.00        23.41 o                         
  -8  -9   6         37.07         25.62        17.35 o                         
  -7  -9   6         48.34         46.65        22.20 o                         
  -6  -9   6         10.23         12.32        13.77 o                         
  -5  -9   6        725.76        685.07        79.11 o                         
  -4  -9   6          2.77          0.00        11.99 o                         
  -3  -9   6        356.38        376.63        33.11 o                         
  -2  -9   6         40.22         29.94        13.91 o                         
  -1  -9   6         66.67         99.23        18.55 o                         
   0  -9   6        662.13        677.53        45.08 o                         
   1  -9   6        145.62        151.51        20.78 o                         
   2  -9   6        263.47        232.93        42.38 o                         
   3  -9   6         42.03         35.44        11.25 o                         
   4  -9   6         98.17        118.83        14.27 o                         
   5  -9   6          4.44          0.00         7.55 o                         
   6  -9   6        126.06        161.25        21.49 o                         
   7  -9   6         17.26         37.62        14.55 o                         
   8  -9   6         16.82         14.43        16.95 o                         
   9  -9   6          1.40          0.00        21.80 o                         
  10  -9   6         96.91         96.07        32.29 o                         
  11  -9   6        137.31        127.55        37.13 o                         
  -9  -8   6        124.92        141.20        24.53 o                         
  -8  -8   6         71.14         34.06        17.35 o                         
  -7  -8   6         57.34         44.12        16.29 o                         
  -6  -8   6         44.97         63.37        17.70 o                         
  -5  -8   6        243.36        240.78        27.11 o                         
  -4  -8   6          0.05          0.00        10.80 o                         
  -3  -8   6        411.39        375.01        31.40 o                         
  -2  -8   6         67.04         71.56        15.98 o                         
  -1  -8   6         68.63         49.62        14.55 o                         
   0  -8   6        590.19        541.77        37.67 o                         
   1  -8   6        195.31        207.27        23.64 o                         
   2  -8   6        420.19        387.41        23.37 o                         
   3  -8   6        291.53        303.57        24.93 o                         
   4  -8   6        877.34        925.41        43.34 o                         
   5  -8   6         27.78         15.27         8.49 o                         
   6  -8   6        194.37        221.50        30.14 o                         
   7  -8   6          1.37          6.02        11.12 o                         
   8  -8   6          2.38          0.00        11.95 o                         
   9  -8   6         41.63         56.51        23.41 o                         
  10  -8   6        168.38        159.03        35.52 o                         
  11  -8   6         90.23        105.75        36.33 o                         
  -9  -7   6        105.17        129.49        23.38 o                         
  -8  -7   6          1.52          0.00        12.56 o                         
  -7  -7   6        979.92        813.43        52.80 o                         
  -6  -7   6        282.59        230.14        26.24 o                         
  -5  -7   6         10.89          7.45        11.03 o                         
  -4  -7   6        205.60        128.25        18.49 o                         
  -3  -7   6        440.85        346.72        33.91 o                         
  -2  -7   6         11.30          2.02         9.70 o                         
  -1  -7   6       1597.20       1414.02       114.23 o                         
   0  -7   6        565.05        522.54        35.38 o                         
   1  -7   6        113.33        114.36        12.28 o                         
   2  -7   6        337.18        360.74        21.97 o                         
   3  -7   6        346.12        360.77        22.16 o                         
   4  -7   6       1172.84       1228.65        53.90 o                         
   5  -7   6          0.14          5.11         7.46 o                         
   6  -7   6         65.41         45.35         9.73 o                         
   7  -7   6        258.28        301.08        21.47 o                         
   8  -7   6         23.39         29.29        13.56 o                         
   9  -7   6        123.68        113.83        30.68 o                         
  10  -7   6          3.48         18.57        24.22 o                         
  11  -7   6          1.43         18.57        22.60 o                         
  12  -7   6         30.68          4.84        23.41 o                         
 -10  -6   6         18.86         22.56        18.16 o                         
  -9  -6   6         16.10         45.21        17.70 o                         
  -8  -6   6          5.23          0.00        13.66 o                         
  -7  -6   6        458.51        419.83        34.82 o                         
  -6  -6   6        152.12        114.09        18.97 o                         
  -5  -6   6        825.75        704.13        45.10 o                         
  -4  -6   6        138.77        106.29        16.26 o                         
  -3  -6   6        621.14        566.84        37.96 o                         
  -2  -6   6        431.10        449.94        32.25 o                         
  -1  -6   6        686.52        610.03        68.21 o                         
   0  -6   6        381.76        370.40        27.95 o                         
   1  -6   6        246.32        223.16        16.19 o                         
   2  -6   6        329.08        344.01        20.49 o                         
   3  -6   6         20.15         31.40         7.57 o                         
   4  -6   6       1880.71       1910.90        78.76 o                         
   5  -6   6          3.49          3.77         6.91 o                         
   6  -6   6         93.01         58.82        10.50 o                         
   7  -6   6         13.29          2.94         7.57 o                         
   8  -6   6          7.60          9.60         8.36 o                         
   9  -6   6         85.98         73.16        15.90 o                         
  10  -6   6          4.73          1.61        18.57 o                         
  11  -6   6          5.80          0.00        24.22 o                         
  12  -6   6          9.21         16.15        26.64 o                         
  13  -6   6        134.67        193.75        44.40 o                         
 -10  -5   6        105.77         83.58        19.64 o                         
  -9  -5   6         36.25         32.52        19.37 o                         
  -8  -5   6        170.30        196.35        24.53 o                         
  -7  -5   6         47.16         28.19        13.98 o                         
  -6  -5   6          8.35          9.00        11.03 o                         
  -5  -5   6        415.68        312.10        27.68 o                         
  -4  -5   6         39.74         46.91        12.52 o                         
  -3  -5   6        558.84        546.42        35.67 o                         
  -2  -5   6        299.18        264.02        27.85 o                         
  -1  -5   6        427.88        448.58        53.24 o                         
   0  -5   6          4.95         34.05         7.03 o                         
   1  -5   6       1973.30       2179.01        89.34 o                         
   2  -5   6       1078.44        988.62        43.31 o                         
   3  -5   6        133.57        126.42        12.10 o                         
   4  -5   6        801.06        829.27        37.89 o                         
   5  -5   6         13.01         14.75         7.18 o                         
   6  -5   6          6.64         11.76         6.53 o                         
   7  -5   6         28.12         23.73         7.90 o                         
   8  -5   6         18.54         25.70         8.48 o                         
   9  -5   6          7.40          0.00        10.09 o                         
  10  -5   6         74.71         87.38        17.84 o                         
  11  -5   6         25.85         35.52        25.83 o                         
  12  -5   6         45.60        100.91        33.91 o                         
  13  -5   6        146.90        175.99        42.79 o                         
 -10  -4   6        419.59        397.04        35.95 o                         
  -9  -4   6         27.29         17.73        14.13 o                         
  -8  -4   6        345.15        264.44        29.05 o                         
  -7  -4   6         49.71         56.58        23.01 o                         
  -6  -4   6          9.56         17.95        13.32 o                         
  -5  -4   6        768.27        603.64        39.10 o                         
  -4  -4   6        162.10        157.06        18.24 o                         
  -3  -4   6        969.77        828.28        47.38 o                         
  -2  -4   6         55.01         73.20        12.83 o                         
  -1  -4   6        895.72        871.75        48.78 o                         
   0  -4   6        153.64        179.74        12.50 o                         
   1  -4   6       3868.49       4556.93       176.33 o                         
   2  -4   6        883.77        893.25        44.22 o                         
   3  -4   6        255.04        211.87        14.57 o                         
   4  -4   6        969.24        937.41        41.46 o                         
   5  -4   6         84.78        105.16        10.95 o                         
   6  -4   6        565.86        577.37        28.40 o                         
   7  -4   6        552.53        531.02        27.64 o                         
   8  -4   6         65.88         65.20        10.38 o                         
   9  -4   6        243.78        249.49        25.21 o                         
  10  -4   6          0.35          0.00         9.88 o                         
  11  -4   6        164.63        173.19        22.86 o                         
  12  -4   6          2.47          0.00        19.37 o                         
  13  -4   6        277.40        336.63        57.32 o                         
 -11  -3   6          5.10         19.88        15.95 o                         
 -10  -3   6        450.21        345.78        33.30 o                         
  -9  -3   6          3.28         10.04        12.52 o                         
  -8  -3   6       1378.92       1040.88        61.36 o                         
  -7  -3   6        313.11        243.95        25.10 o                         
  -6  -3   6         31.80         32.69        11.99 o                         
  -5  -3   6        784.06        671.62        41.38 o                         
  -4  -3   6         73.86         60.86        12.52 o                         
  -3  -3   6       1256.74       1049.78        56.51 o                         
  -2  -3   6        365.72        381.15        27.41 o                         
  -1  -3   6       1157.44       1138.19        47.22 o                         
   0  -3   6       2420.92       2440.94        96.15 o                         
   1  -3   6       4573.07       5745.92       232.76 o                         
   2  -3   6        784.34        755.74        36.86 o                         
   3  -3   6         54.81         68.74         8.51 o                         
   4  -3   6        892.71        758.92        34.00 o                         
   5  -3   6         81.24         91.37        16.33 o                         
   6  -3   6       1167.95       1068.58        46.06 o                         
   7  -3   6        158.57        155.98        13.68 o                         
   8  -3   6       1048.90       1021.34        45.92 o                         
   9  -3   6        794.97        774.38        48.03 o                         
  10  -3   6         30.68         52.13        14.48 o                         
  11  -3   6        174.79        231.66        26.24 o                         
  12  -3   6         28.45         57.17        18.03 o                         
  13  -3   6        126.85        155.80        40.36 o                         
  14  -3   6         97.11         65.39        34.71 o                         
 -11  -2   6         82.47         58.61        14.90 o                         
 -10  -2   6        359.87        300.87        25.75 o                         
  -9  -2   6         26.80         19.92        10.70 o                         
  -8  -2   6        929.10        751.67        38.64 o                         
  -7  -2   6        301.50        265.89        20.88 o                         
  -6  -2   6        164.16        174.66        16.77 o                         
  -5  -2   6       1334.67       1235.21        53.05 o                         
  -4  -2   6        370.48        248.55        41.65 o                         
  -3  -2   6       3101.44       2806.56       109.24 o                         
  -2  -2   6          0.16          3.36         6.57 o                         
  -1  -2   6       2504.12       2860.14       111.68 o                         
   0  -2   6        564.64        608.15        27.52 o                         
   1  -2   6       1642.71       1747.12       133.60 o                         
   2  -2   6       2845.66       3571.08       138.42 o                         
   3  -2   6        781.41        891.18        94.85 o                         
   4  -2   6       1277.02       1276.92        52.80 o                         
   5  -2   6        506.93        421.83        22.50 o                         
   6  -2   6        272.21        266.43        15.77 o                         
   7  -2   6         54.18         59.86         7.97 o                         
   8  -2   6        535.37        544.37        27.37 o                         
   9  -2   6        195.30        181.57        20.53 o                         
  10  -2   6         99.92        138.57        46.01 o                         
  11  -2   6        289.81        314.94        34.71 o                         
  12  -2   6          2.70          0.00        11.25 o                         
  13  -2   6         74.12         49.64        17.24 o                         
  14  -2   6         82.94         69.43        33.10 o                         
 -11  -1   6        240.52        196.32        30.03 o                         
 -10  -1   6        511.83        438.74        30.69 o                         
  -9  -1   6         11.14         17.74        10.87 o                         
  -8  -1   6        296.07        234.22        20.51 o                         
  -7  -1   6         20.42          9.43         8.29 o                         
  -6  -1   6        419.94        353.51        22.30 o                         
  -5  -1   6        758.02        588.44        29.47 o                         
  -4  -1   6        393.22        394.14        21.91 o                         
  -3  -1   6       3105.64       3003.56       106.83 o                         
  -2  -1   6          0.96          0.48         3.61 o                         
  -1  -1   6       6689.04       8248.64       266.61 o                         
   0  -1   6         21.31         45.31         6.14 o                         
   1  -1   6        203.14        194.67        15.74 o                         
   2  -1   6        111.98        102.23         9.45 o                         
   3  -1   6        626.18        679.33        56.06 o                         
   4  -1   6        736.57        625.60        28.19 o                         
   5  -1   6        782.82        753.66        39.83 o                         
   6  -1   6        829.42        793.06        34.95 o                         
   7  -1   6        600.08        651.00        30.19 o                         
   8  -1   6        143.41        132.29        16.66 o                         
   9  -1   6        174.25        159.59        20.53 o                         
  10  -1   6        403.60        384.81        31.49 o                         
  11  -1   6        201.73        204.29        25.40 o                         
  12  -1   6         80.66         59.05        16.77 o                         
  13  -1   6         88.14         49.44        53.28 o                         
  14  -1   6         28.59         34.19        18.96 o                         
 -11   0   6         89.32        100.97        26.65 o                         
 -10   0   6        612.38        486.61        31.69 o                         
  -9   0   6          3.83          2.43         9.23 o                         
  -8   0   6         27.65         20.32        10.70 o                         
  -7   0   6         18.66         23.47        11.37 o                         
  -6   0   6        543.66        553.24        36.99 o                         
  -5   0   6        695.97        709.38        42.71 o                         
  -4   0   6        239.35        327.30        62.97 o                         
  -3   0   6       1281.22       1686.83       164.68 o                         
  -2   0   6        281.80        350.11        22.97 o                         
  -1   0   6       6296.29       8548.34       383.32 o                         
   0   0   6        761.60       1168.80        55.56 o                         
   1   0   6       3565.05       3904.21       146.79 o                         
   2   0   6         62.19         35.73         5.77 o                         
   3   0   6        186.86        267.08        29.84 o                         
   4   0   6        825.97        851.63        36.12 o                         
   5   0   6          0.11          1.68         3.38 o                         
   6   0   6       2196.69       2136.30        84.72 o                         
   7   0   6        417.83        407.68        20.54 o                         
   8   0   6        415.63        400.46        28.47 o                         
   9   0   6        549.23        547.18        61.35 o                         
  10   0   6        551.02        597.35        40.57 o                         
  11   0   6        241.65        274.58        29.47 o                         
  12   0   6         20.50         24.81        15.34 o                         
  13   0   6         21.23         11.77        15.90 o                         
  14   0   6          0.41          0.72        13.77 o                         
 -11   1   6         51.24         62.06        17.81 o                         
 -10   1   6        854.95        752.23        42.76 o                         
  -9   1   6         38.40         42.03        16.95 o                         
  -8   1   6        189.66        192.90        30.68 o                         
  -7   1   6        150.36        201.93        54.09 o                         
  -6   1   6        216.99        204.23        16.80 o                         
  -5   1   6        317.12        255.10        36.33 o                         
  -4   1   6        384.94        443.11        45.21 o                         
  -3   1   6        422.19        591.71        64.68 o                         
  -2   1   6         32.98         22.19         6.26 o                         
  -1   1   6       5756.46       9528.35       520.86 o                         
   0   1   6        199.53        277.50        15.80 o                         
   1   1   6       6396.79       7299.89       338.98 o                         
   2   1   6        144.99        136.40         7.70 o                         
   3   1   6       1403.17       1189.56        47.79 o                         
   4   1   6       2666.60       2522.80       121.55 o                         
   5   1   6          0.49          3.38         5.97 o                         
   6   1   6       1701.29       1784.48        89.27 o                         
   7   1   6        187.16        237.92        20.99 o                         
   8   1   6       1348.87       1284.50        68.74 o                         
   9   1   6        392.23        397.57        30.11 o                         
  10   1   6        108.81        113.60        17.92 o                         
  11   1   6        337.58        290.88        48.44 o                         
  12   1   6         62.37         73.64        18.16 o                         
  13   1   6         53.68         70.29        20.18 o                         
  14   1   6         23.13         18.15        16.29 o                         
 -11   2   6        116.24         57.32        33.10 o                         
 -10   2   6        104.86         68.62        31.48 o                         
  -9   2   6        339.98        331.34        32.94 o                         
  -8   2   6        471.33        489.43        37.04 o                         
  -7   2   6        225.79        200.58        18.26 o                         
  -6   2   6        116.18        164.42        15.51 o                         
  -5   2   6        245.85        263.11        31.76 o                         
  -4   2   6        214.15        258.64        24.85 o                         
  -3   2   6       1956.43       2894.99       150.39 o                         
  -2   2   6        243.87        279.24        16.92 o                         
  -1   2   6       4051.40       7244.92       275.81 o                         
   0   2   6        599.33        926.16        54.73 o                         
   1   2   6       1640.49       1641.87        65.40 o                         
   2   2   6        307.90        271.77        14.29 o                         
   3   2   6        980.41        988.18        33.96 o                         
   4   2   6        100.28        106.51        12.26 o                         
   5   2   6       2534.66       2751.15       132.40 o                         
   6   2   6       1538.87       1467.41        75.02 o                         
   7   2   6         66.92         51.73        10.46 o                         
   8   2   6       2454.80       2394.87       119.27 o                         
   9   2   6        513.84        453.69        32.48 o                         
  10   2   6        277.68        273.14        26.24 o                         
  11   2   6        307.92        282.69        27.68 o                         
  12   2   6          4.56          8.76        11.83 o                         
  13   2   6         95.51         94.21        19.98 o                         
  14   2   6         67.56        101.43        22.54 o                         
 -11   3   6          1.20         39.56        32.29 o                         
 -10   3   6          1.66          4.84        25.03 o                         
  -9   3   6        212.25        176.79        41.17 o                         
  -8   3   6        156.10        162.81        17.95 o                         
  -7   3   6          6.09          8.28         8.28 o                         
  -6   3   6        655.97        617.69        32.19 o                         
  -5   3   6        240.73        258.55        18.20 o                         
  -4   3   6       1278.71       1352.64        70.29 o                         
  -3   3   6       2425.25       3101.31       121.89 o                         
  -2   3   6       1138.35       1934.39        77.65 o                         
  -1   3   6       2147.50       3501.02       136.22 o                         
   0   3   6         36.83         26.79         5.81 o                         
   1   3   6        613.37        688.46        37.09 o                         
   2   3   6         54.18         53.51         6.29 o                         
   3   3   6        177.09        164.76        14.29 o                         
   4   3   6       1910.70       1684.68        83.02 o                         
   5   3   6         57.33         56.03        10.09 o                         
   6   3   6        725.09        594.48        48.84 o                         
   7   3   6         84.03         90.89        12.83 o                         
   8   3   6       1449.19       1399.13        73.88 o                         
   9   3   6         18.55          6.05         9.50 o                         
  10   3   6         94.51        106.71        17.10 o                         
  11   3   6        159.06        149.42        21.12 o                         
  12   3   6          0.18          8.81        12.40 o                         
  13   3   6        145.79        114.15        21.93 o                         
  14   3   6         32.66         42.81        18.81 o                         
  15   3   6         15.38         16.48        17.35 o                         
 -11   4   6          6.94          1.61        30.68 o                         
 -10   4   6          3.09          0.00        24.22 o                         
  -9   4   6        259.47        264.64        44.00 o                         
  -8   4   6          3.43          0.00        12.18 o                         
  -7   4   6        415.45        425.79        26.59 o                         
  -6   4   6        183.71        171.17        17.31 o                         
  -5   4   6        429.26        359.66        29.95 o                         
  -4   4   6       1408.12       1431.04        60.16 o                         
  -3   4   6       2310.62       2773.78       133.21 o                         
  -2   4   6         35.39         34.46         6.76 o                         
  -1   4   6         28.52         37.33         6.71 o                         
   0   4   6        140.73        314.68        26.41 o                         
   1   4   6       1258.13       1600.82        79.32 o                         
   2   4   6        201.50        211.07        12.47 o                         
   3   4   6       1403.58       1435.08        57.60 o                         
   4   4   6       1887.79       1921.91        75.93 o                         
   5   4   6          3.18          0.77         6.55 o                         
   6   4   6       2858.57       2800.16       109.46 o                         
   7   4   6        309.52        319.03        16.93 o                         
   8   4   6       2294.97       2076.58       105.01 o                         
   9   4   6         16.21         31.04        11.37 o                         
  10   4   6        103.92         81.81        23.01 o                         
  11   4   6        298.04        333.50        30.25 o                         
  12   4   6          9.73          4.84        12.56 o                         
  13   4   6        186.39        186.93        58.12 o                         
  14   4   6         13.77         38.14        34.31 o                         
 -11   5   6          5.98         19.37        33.10 o                         
 -10   5   6         44.16         48.44        34.71 o                         
  -9   5   6         60.11         61.61        20.55 o                         
  -8   5   6         44.57         41.49        16.87 o                         
  -7   5   6          0.01          0.00        12.18 o                         
  -6   5   6        405.94        446.55        34.45 o                         
  -5   5   6          9.25         10.91         7.44 o                         
  -4   5   6        726.67        641.98        31.02 o                         
  -3   5   6       2898.32       2847.54       112.06 o                         
  -2   5   6         47.83         81.81        15.48 o                         
  -1   5   6       9638.16      11193.14       484.84 o                         
   0   5   6        254.37        288.97        19.61 o                         
   1   5   6        117.91        213.49        26.53 o                         
   2   5   6        181.47        150.14        10.64 o                         
   3   5   6        814.06        699.64        30.54 o                         
   4   5   6       1247.88       1177.89        48.26 o                         
   5   5   6         26.58         35.57         8.38 o                         
   6   5   6       1520.64       1506.84        61.60 o                         
   7   5   6          9.63          2.38         4.66 o                         
   8   5   6       1032.64        990.87        55.65 o                         
   9   5   6        473.51        481.96        33.96 o                         
  10   5   6        349.29        383.91        47.99 o                         
  11   5   6        102.69        111.18        19.07 o                         
  12   5   6        161.49        221.08        27.24 o                         
  13   5   6        506.94        491.96        40.24 o                         
  14   5   6         75.22         79.92        20.55 o                         
 -11   6   6         41.87         87.19        40.36 o                         
 -10   6   6         55.33         39.80        19.78 o                         
  -9   6   6        109.93        101.52        23.32 o                         
  -8   6   6          7.52         15.34        15.41 o                         
  -7   6   6        339.49        329.52        44.80 o                         
  -6   6   6       1059.10       1120.76        65.36 o                         
  -5   6   6        411.58        369.68        29.62 o                         
  -4   6   6       1328.82       1379.92        58.49 o                         
  -3   6   6       1038.70       1154.22        69.41 o                         
  -2   6   6         61.44         64.42        11.38 o                         
  -1   6   6          8.93         21.41         5.19 o                         
   0   6   6       1912.51       2487.43       170.33 o                         
   1   6   6        590.82        623.49        43.66 o                         
   2   6   6        334.99        290.06        15.76 o                         
   3   6   6        284.31        316.94        16.87 o                         
   4   6   6       2776.80       2715.89       106.23 o                         
   5   6   6         71.62         72.04        10.32 o                         
   6   6   6       1804.72       1844.01        74.68 o                         
   7   6   6        492.03        524.63        35.39 o                         
   8   6   6        532.11        552.17        35.67 o                         
   9   6   6        594.87        618.85        71.44 o                         
  10   6   6       1085.20       1135.83        64.79 o                         
  11   6   6         54.73         93.83        17.40 o                         
  12   6   6        515.78        560.68        41.31 o                         
  13   6   6        364.11        422.07        48.40 o                         
  14   6   6         23.10         38.87        18.23 o                         
 -11   7   6        149.82        282.44        38.75 o                         
 -10   7   6          1.83         21.87        20.69 o                         
  -9   7   6        147.82        127.81        24.79 o                         
  -8   7   6        112.54        113.58        22.41 o                         
  -7   7   6        191.29        211.19        27.33 o                         
  -6   7   6        321.85        336.17        31.38 o                         
  -5   7   6        140.65        155.25        31.08 o                         
  -4   7   6        697.27        566.17        37.66 o                         
  -3   7   6       1222.94       1161.30        63.65 o                         
  -2   7   6         67.35         27.54        10.09 o                         
  -1   7   6        445.89        385.24        65.75 o                         
   0   7   6        173.15        208.19        19.77 o                         
   1   7   6       3303.67       3822.79       147.97 o                         
   2   7   6        228.95        241.78        14.63 o                         
   3   7   6        504.10        411.17        20.86 o                         
   4   7   6        907.61        881.23        38.20 o                         
   5   7   6        147.66        127.38        11.33 o                         
   6   7   6       1263.23       1258.74        53.22 o                         
   7   7   6        471.33        457.19        23.85 o                         
   8   7   6        674.27        705.59        34.22 o                         
   9   7   6        174.53        174.96        21.49 o                         
  10   7   6       1023.59       1084.61        63.07 o                         
  11   7   6         96.91         95.90        18.49 o                         
  12   7   6        123.64        127.99        27.85 o                         
  13   7   6        199.40        197.94        30.68 o                         
  14   7   6         26.09         65.39        29.87 o                         
 -10   8   6         40.78         24.06        21.35 o                         
  -9   8   6         22.82         10.40        17.81 o                         
  -8   8   6        120.96        102.67        22.24 o                         
  -7   8   6        132.60        127.57        22.83 o                         
  -6   8   6        474.65        434.73        35.34 o                         
  -5   8   6         78.90         79.57        24.62 o                         
  -4   8   6        332.59        328.67        27.68 o                         
  -3   8   6        102.08         89.12        15.12 o                         
  -2   8   6        443.73        461.29        32.29 o                         
  -1   8   6         83.32         67.11        11.61 o                         
   0   8   6        416.58        457.36        22.55 o                         
   1   8   6       2370.22       2463.70        97.61 o                         
   2   8   6         35.79         35.60         9.72 o                         
   3   8   6       1546.41       1550.42        63.62 o                         
   4   8   6        112.33         95.84        15.74 o                         
   5   8   6        998.64       1051.63        45.64 o                         
   6   8   6       1614.26       1629.22        67.55 o                         
   7   8   6         41.42         29.88        12.75 o                         
   8   8   6          8.04          6.60         7.10 o                         
   9   8   6          0.60          0.00         8.80 o                         
  10   8   6        274.63        288.00        27.47 o                         
  11   8   6        329.97        367.74        35.88 o                         
  12   8   6        221.88        211.15        26.54 o                         
  13   8   6        171.07        216.35        41.17 o                         
  14   8   6          6.27          0.00        24.22 o                         
 -10   9   6         33.26         41.37        30.68 o                         
  -9   9   6          0.66         17.47        20.18 o                         
  -8   9   6        148.17        151.68        25.67 o                         
  -7   9   6         65.65         34.40        29.87 o                         
  -6   9   6        947.99        820.99        53.37 o                         
  -5   9   6          0.26          4.31        10.09 o                         
  -4   9   6         61.20         55.29        17.36 o                         
  -3   9   6         75.75         78.51        14.84 o                         
  -2   9   6       1509.84       1354.57        73.04 o                         
  -1   9   6        225.78        207.18        19.69 o                         
   0   9   6        528.02        516.48        24.79 o                         
   1   9   6        591.79        587.95        27.83 o                         
   2   9   6          1.07          0.81         5.22 o                         
   3   9   6         27.32         18.55         6.53 o                         
   4   9   6        440.20        464.88        35.38 o                         
   5   9   6        314.36        321.80        34.18 o                         
   6   9   6       4018.12       4015.01       157.36 o                         
   7   9   6          5.16          9.64         7.27 o                         
   8   9   6       2353.77       2467.28       100.64 o                         
   9   9   6          0.19          9.19        11.95 o                         
  10   9   6        767.45        893.00        55.03 o                         
  11   9   6        189.91        232.48        27.00 o                         
  12   9   6        246.91        317.26        50.86 o                         
  13   9   6         35.46         47.63        28.25 o                         
  -9  10   6          0.49          0.75        18.96 o                         
  -8  10   6        427.52        471.08        45.38 o                         
  -7  10   6         11.37          8.57        16.52 o                         
  -6  10   6        608.59        657.81        46.50 o                         
  -5  10   6         19.62         33.60        16.15 o                         
  -4  10   6         70.81         86.67        17.12 o                         
  -3  10   6        255.83        210.07        23.11 o                         
  -2  10   6        406.84        399.58        30.76 o                         
  -1  10   6        436.07        366.48        32.69 o                         
   0  10   6        282.83        281.17        24.13 o                         
   1  10   6        689.67        584.07        28.14 o                         
   2  10   6        271.54        256.88        16.64 o                         
   3  10   6       2018.36       2049.50        82.85 o                         
   4  10   6        379.82        351.92        20.86 o                         
   5  10   6        317.91        319.93        27.34 o                         
   6  10   6        258.60        289.66        19.54 o                         
   7  10   6         75.80         56.90        10.87 o                         
   8  10   6       1709.00       1821.01        77.03 o                         
   9  10   6         76.57         51.67        14.71 o                         
  10  10   6        893.03        996.86        60.17 o                         
  11  10   6        105.80         71.18        18.16 o                         
  12  10   6        265.50        300.31        49.24 o                         
  13  10   6         23.40         18.57        26.64 o                         
  -9  11   6        106.97        182.17        53.68 o                         
  -8  11   6        424.18        417.94        42.45 o                         
  -7  11   6         65.42         39.36        17.81 o                         
  -6  11   6        315.52        332.60        35.38 o                         
  -5  11   6         16.94         25.20        16.95 o                         
  -4  11   6         25.12         28.25        13.13 o                         
  -3  11   6         67.88         62.89        14.81 o                         
  -2  11   6        637.80        615.46        41.05 o                         
  -1  11   6       1121.70       1044.35        60.20 o                         
   0  11   6        516.08        407.57        30.54 o                         
   1  11   6         61.15         57.88        12.83 o                         
   2  11   6         57.82         58.81        10.44 o                         
   3  11   6       2218.89       2091.85        85.67 o                         
   4  11   6        123.38        111.97        12.07 o                         
   5  11   6         12.29         13.30         8.13 o                         
   6  11   6         34.09         30.62         9.48 o                         
   7  11   6         71.36         65.67        11.63 o                         
   8  11   6        659.48        752.60        38.35 o                         
   9  11   6         26.51         10.64        12.83 o                         
  10  11   6        574.24        633.38        44.35 o                         
  11  11   6         57.27         91.22        30.68 o                         
  12  11   6         53.82         35.52        28.25 o                         
  13  11   6        193.32        226.84        46.01 o                         
  -8  12   6         99.50        123.66        25.67 o                         
  -7  12   6         98.37        138.33        25.21 o                         
  -6  12   6        180.81        172.58        26.76 o                         
  -5  12   6         12.87          0.40        13.13 o                         
  -4  12   6          9.84         25.88        13.98 o                         
  -3  12   6         36.91         39.56        14.24 o                         
  -2  12   6        245.93        161.16        20.83 o                         
  -1  12   6        911.10        800.51        65.39 o                         
   0  12   6          6.12          9.77        10.80 o                         
   1  12   6        440.15        381.85        30.19 o                         
   2  12   6          4.27          2.99         9.65 o                         
   3  12   6        587.54        518.40        27.81 o                         
   4  12   6        172.06        190.75        17.04 o                         
   5  12   6        280.64        260.90        19.97 o                         
   6  12   6         11.89         27.07        10.17 o                         
   7  12   6          0.62         17.30         9.54 o                         
   8  12   6        325.48        343.08        24.84 o                         
   9  12   6         69.96         73.44        24.62 o                         
  10  12   6        463.82        435.85        55.70 o                         
  11  12   6          8.84          0.00        22.60 o                         
  12  12   6         14.79          0.00        23.41 o                         
  -8  13   6        275.99        286.20        37.93 o                         
  -7  13   6         37.46         34.52        37.54 o                         
  -6  13   6          1.94          3.97        16.26 o                         
  -5  13   6         95.11         83.64        19.98 o                         
  -4  13   6        198.78        180.88        24.53 o                         
  -3  13   6        369.77        323.18        31.11 o                         
  -2  13   6        135.46        192.28        24.26 o                         
  -1  13   6         52.88         37.72        15.74 o                         
   0  13   6         78.60         56.94        15.34 o                         
   1  13   6        810.24        724.99        46.52 o                         
   2  13   6         29.23         11.56        13.72 o                         
   3  13   6        192.69        184.22        22.17 o                         
   4  13   6        387.68        397.15        24.77 o                         
   5  13   6        105.49         71.20        12.23 o                         
   6  13   6        155.60        154.13        16.81 o                         
   7  13   6         76.96         80.65        13.29 o                         
   8  13   6        208.35        271.91        23.54 o                         
   9  13   6         33.56         47.63        25.03 o                         
  10  13   6         61.26         96.07        31.48 o                         
  11  13   6          6.36         40.36        27.45 o                         
  12  13   6          0.90          0.00        26.64 o                         
  -7  14   6          1.52          0.00        17.45 o                         
  -6  14   6         45.98         58.83        21.35 o                         
  -5  14   6         15.20         23.41        25.43 o                         
  -4  14   6        217.74        204.06        26.83 o                         
  -3  14   6          2.73          1.50        12.18 o                         
  -2  14   6         15.37         20.59        12.56 o                         
  -1  14   6          5.29          0.00        10.23 o                         
   0  14   6          7.54          4.02        12.26 o                         
   1  14   6        620.67        600.46        42.23 o                         
   2  14   6         25.00         23.09        12.76 o                         
   3  14   6         64.06         72.63        20.18 o                         
   4  14   6          0.35          7.74        10.86 o                         
   5  14   6         67.54         80.09        13.40 o                         
   6  14   6        237.72        240.71        21.26 o                         
   7  14   6        109.71        101.36        15.69 o                         
   8  14   6        351.04        428.32        36.16 o                         
   9  14   6         18.85         14.53        21.80 o                         
  10  14   6         84.25         55.70        29.06 o                         
  11  14   6          0.20          0.00        21.80 o                         
  -6  15   6          4.19         38.82        18.60 o                         
  -5  15   6          0.92         13.14        17.07 o                         
  -4  15   6        211.08        173.01        26.24 o                         
  -3  15   6        115.12        137.31        29.47 o                         
  -2  15   6         41.61         43.90        15.69 o                         
  -1  15   6        127.93         99.42        19.31 o                         
   0  15   6        179.91        179.88        23.97 o                         
   1  15   6        887.70        835.47        53.94 o                         
   2  15   6         17.64         32.98        15.12 o                         
   3  15   6          1.73          0.00        10.80 o                         
   4  15   6         53.19         64.90        16.52 o                         
   5  15   6         35.61         22.41        16.95 o                         
   6  15   6        175.84        182.33        19.24 o                         
   7  15   6         32.12         16.89        14.24 o                         
   8  15   6        101.48        122.30        21.69 o                         
   9  15   6          4.50          0.00        21.80 o                         
  10  15   6         36.54         73.46        31.48 o                         
  -5  16   6          0.18         22.01        25.43 o                         
  -4  16   6        317.23        361.60        38.53 o                         
  -3  16   6         23.11         20.87        20.59 o                         
  -2  16   6          6.87          4.10        14.71 o                         
  -1  16   6        127.56        110.36        21.60 o                         
   0  16   6          1.12         15.62        14.48 o                         
   1  16   6        137.81        125.19        21.80 o                         
   2  16   6         24.25         34.51        17.76 o                         
   3  16   6         73.59         80.44        23.01 o                         
   4  16   6          5.75         21.64        25.43 o                         
   5  16   6        237.46        255.02        40.36 o                         
   6  16   6        323.43        430.20        54.09 o                         
   7  16   6         72.82        102.60        19.64 o                         
   8  16   6        111.01         87.68        20.69 o                         
   9  16   6         54.18         93.64        30.68 o                         
  -4  17   6         35.74         38.46        20.18 o                         
  -3  17   6         12.27          0.00        15.63 o                         
  -2  17   6         47.86          4.63        16.08 o                         
  -1  17   6        279.12        308.28        34.53 o                         
   0  17   6         33.66         58.53        18.84 o                         
   1  17   6         48.06         43.23        36.73 o                         
   2  17   6         28.98          9.48        13.41 o                         
   3  17   6        132.63        117.06        21.84 o                         
   4  17   6          5.26          1.54        12.52 o                         
   5  17   6        233.30        217.16        41.17 o                         
   6  17   6        108.51        142.89        33.91 o                         
   7  17   6        125.24        149.35        34.71 o                         
   8  17   6         23.54         23.41        25.83 o                         
  -2  18   6        105.03         61.68        53.28 o                         
  -1  18   6         64.42         52.18        21.35 o                         
   0  18   6        123.28        169.58        26.54 o                         
   1  18   6          9.29          6.85        15.71 o                         
   2  18   6         13.92          0.00        12.52 o                         
   3  18   6         63.96         24.69        16.52 o                         
   4  18   6          4.20          0.00        20.18 o                         
   5  18   6        222.65        276.09        49.24 o                         
   6  18   6          1.20          0.00        24.22 o                         
  -2 -13   7          1.41          0.00        17.35 o                         
  -1 -13   7        288.01        278.45        34.81 o                         
   0 -13   7          0.65          0.00        16.52 o                         
   1 -13   7         26.41         13.77        16.20 o                         
   2 -13   7        390.39        433.43        56.51 o                         
   3 -13   7          0.04         26.64        23.41 o                         
   4 -13   7        178.13        255.91        46.01 o                         
   5 -13   7         20.34         31.48        26.64 o                         
  -4 -12   7          5.48         35.65        20.21 o                         
  -3 -12   7        159.88        138.82        25.67 o                         
  -2 -12   7          3.06          6.36        16.83 o                         
  -1 -12   7         44.84         71.46        21.40 o                         
   0 -12   7          0.94         33.53        24.62 o                         
   1 -12   7         48.65         55.30        18.84 o                         
   2 -12   7         30.84         40.20        17.10 o                         
   3 -12   7         26.92         21.80        22.60 o                         
   4 -12   7         94.92         92.84        29.06 o                         
   5 -12   7        187.84        255.10        46.01 o                         
   6 -12   7         27.13         19.42        16.20 o                         
   7 -12   7         14.28          3.95        15.95 o                         
  -5 -11   7        228.98        251.67        33.39 o                         
  -4 -11   7         14.83         12.53        17.40 o                         
  -3 -11   7        311.34        362.34        55.26 o                         
  -2 -11   7         27.52         58.20        19.12 o                         
  -1 -11   7          4.30         24.11        17.01 o                         
   0 -11   7         81.99        132.36        45.21 o                         
   1 -11   7         11.52         15.53        15.63 o                         
   2 -11   7        115.88        151.14        28.25 o                         
   3 -11   7          1.55          6.05        13.70 o                         
   4 -11   7        102.32        143.01        25.03 o                         
   5 -11   7         40.37          8.83        13.66 o                         
   6 -11   7        128.12        228.92        71.04 o                         
   7 -11   7         13.18         16.47        15.38 o                         
   8 -11   7         49.76         16.15        22.60 o                         
  -6 -10   7        183.27        229.71        30.24 o                         
  -5 -10   7         51.58         56.52        44.40 o                         
  -4 -10   7         11.13          6.10        15.13 o                         
  -3 -10   7        270.12        306.96        33.62 o                         
  -2 -10   7          3.02          1.21        13.70 o                         
  -1 -10   7        134.77        140.33        28.25 o                         
   0 -10   7         21.20         20.49        24.22 o                         
   1 -10   7         68.38         79.18        32.69 o                         
   2 -10   7        613.16        640.19        45.62 o                         
   3 -10   7         17.78         23.72        14.81 o                         
   4 -10   7        307.36        316.49        24.59 o                         
   5 -10   7          3.90          5.99         9.84 o                         
   6 -10   7        250.50        266.89        28.52 o                         
   7 -10   7          4.16          0.00        12.83 o                         
   8 -10   7         44.48         71.04        27.45 o                         
   9 -10   7          0.80          0.00        17.76 o                         
  -7  -9   7         60.27         62.75        20.26 o                         
  -6  -9   7         68.34         55.47        17.97 o                         
  -5  -9   7         99.00         98.46        21.10 o                         
  -4  -9   7         46.47         76.08        23.81 o                         
  -3  -9   7        535.00        580.37        44.24 o                         
  -2  -9   7        168.35        170.65        25.03 o                         
  -1  -9   7        333.51        272.15        62.16 o                         
   0  -9   7          1.31         14.26        13.33 o                         
   1  -9   7        100.53        104.95        18.81 o                         
   2  -9   7        375.05        398.32        44.36 o                         
   3  -9   7          6.67          1.54        11.95 o                         
   4  -9   7        431.41        453.88        28.00 o                         
   5  -9   7        361.10        339.60        24.08 o                         
   6  -9   7        800.73        807.14        65.85 o                         
   7  -9   7         74.99         98.09        18.73 o                         
   8  -9   7        215.26        285.77        44.40 o                         
   9  -9   7         32.73         28.25        20.99 o                         
  10  -9   7          1.87          8.07        19.37 o                         
  -8  -8   7         38.70         37.54        18.27 o                         
  -7  -8   7          3.23          3.73        14.71 o                         
  -6  -8   7          2.43          2.77        13.98 o                         
  -5  -8   7        390.38        388.40        34.81 o                         
  -4  -8   7         99.84         72.35        17.59 o                         
  -3  -8   7        464.30        439.82        36.29 o                         
  -2  -8   7        278.69        234.37        27.38 o                         
  -1  -8   7        964.29        842.37        52.80 o                         
   0  -8   7         38.52          6.88        11.95 o                         
   1  -8   7        583.70        577.98        50.05 o                         
   2  -8   7        386.06        394.49        31.97 o                         
   3  -8   7         31.80         37.32        10.05 o                         
   4  -8   7        140.47        150.06        15.45 o                         
   5  -8   7          9.92          4.09         7.83 o                         
   6  -8   7        337.99        344.20        27.71 o                         
   7  -8   7        243.48        271.77        21.08 o                         
   8  -8   7        295.52        268.82        42.79 o                         
   9  -8   7        171.49        163.07        37.13 o                         
  10  -8   7          0.60          0.00        17.76 o                         
  11  -8   7         15.83          0.00        18.57 o                         
  -8  -7   7        288.53        268.45        58.53 o                         
  -7  -7   7         43.02         35.37        15.38 o                         
  -6  -7   7         47.68         33.83        14.81 o                         
  -5  -7   7        107.32        106.23        19.41 o                         
  -4  -7   7         42.95         25.94        14.13 o                         
  -3  -7   7        315.29        273.68        63.77 o                         
  -2  -7   7        170.43        146.93        28.25 o                         
  -1  -7   7        479.28        457.50        34.76 o                         
   0  -7   7         23.50         30.19        19.37 o                         
   1  -7   7        282.53        333.16        30.27 o                         
   2  -7   7        421.73        424.61        25.12 o                         
   3  -7   7        628.02        695.54        44.01 o                         
   4  -7   7        643.96        627.24        32.58 o                         
   5  -7   7         53.88         32.54        11.55 o                         
   6  -7   7        459.41        505.35        28.87 o                         
   7  -7   7        131.74        159.34        18.91 o                         
   8  -7   7         33.21         60.12        15.05 o                         
   9  -7   7         67.85         82.34        27.45 o                         
  10  -7   7          0.17          0.00        19.37 o                         
  11  -7   7          6.18          3.23        22.60 o                         
  12  -7   7          0.08          0.00        21.80 o                         
  -9  -6   7          6.00         10.64        14.48 o                         
  -8  -6   7        383.30        427.29        55.26 o                         
  -7  -6   7         62.81         70.10        17.10 o                         
  -6  -6   7        388.31        334.79        52.88 o                         
  -5  -6   7         87.28         70.10        15.98 o
[truncated: 411,967 more chars]
